# Supplementary material for: Capmatinib is an effective treatment for MET-fusion driven pediatric high-grade glioma and synergizes with radiotherapy
Source: Mol Cancer. 2024 Jun 7;23:123. doi: 10.1186/s12943-024-02027-6 (PMC11157767; doi:10.1186/s12943-024-02027-6)
Supplement: Supplementary file 3 — Additional file 3: Supplementary Table 1. NCA PK parameter estimates for capmatinib and crizotinib in mouse plasma and brain. See Methods – Pharmacokinetics section for a description of abbreviations. Terminal phase parameters for crizotinib in brain could not be estimated and were not reported. [file 12943_2024_2027_MOESM3_ESM.xlsx]

## Sheet: STable 1 NCA PK Parameter Estim
		Analyte
		Capmatinib
		Group
		Brain	Plasma
Parameter	Units	Estimate
Cmax	ug/L	486	6200
Tmax	hr	0.5	0.5
AUClast	hr*ug/L	1140	14900
AUCinf	hr*ug/L	1260	16400
Kel	1/hr	0.296	0.305
T1/2	hr	2.34	2.27
CL/F	L/hr/kg	19.8	1.52
Vz/F	L/kg	67	4.99
Clast	ug/L	42.4	540
Tlast	hr	8	8
Kp,inf	-	0.0768	-
Kp,last	-	0.0765	-
		Analyte
		Crizotinib
		Group
		Brain	Plasma
Parameter	Units	Estimate
Cmax	ug/L	453	5040
Tmax	hr	4	1
AUClast	hr*ug/L	6570	42400
AUCinf	hr*ug/L		64700
Kel	1/hr		0.0671
T1/2	hr		10.3
CL/F	L/hr/kg		1.55
Vz/F	L/kg		23
Clast	ug/L	453	1670
Tlast	hr	16	16
Kp,last	-	0.155	-
