# Supplementary material for: Capmatinib is an effective treatment for MET-fusion driven pediatric high-grade glioma and synergizes with radiotherapy
Source: Mol Cancer. 2024 Jun 7;23:123. doi: 10.1186/s12943-024-02027-6 (PMC11157767; doi:10.1186/s12943-024-02027-6)
Supplement: Supplementary file 4 — Additional file 4: Supplementary Table 2. EC50 and EC90 values of capmatinib (cap) and crizotinib (cri) following 3-day dose response assays. To calculate unbound EC50 and EC90 values, total values were multiplied with unbound drug fractions in culture media (Table 1). [file 12943_2024_2027_MOESM4_ESM.xlsx]

## Sheet: STable 2 EC50 and EC90 TFG-MET 
Cell Line	Drug	EC50 (nM)		EC90 (nM)
		Total	Unbound*	Total	Unbound*
TGF-MET	cap	8.933	6.297	29.931	21.098
TGF-MET	cri	123.557	76.173	612.486	377.598
