# Supplementary material for: Capmatinib is an effective treatment for MET-fusion driven pediatric high-grade glioma and synergizes with radiotherapy
Source: Mol Cancer. 2024 Jun 7;23:123. doi: 10.1186/s12943-024-02027-6 (PMC11157767; doi:10.1186/s12943-024-02027-6)
Supplement: Supplementary file 7 — Additional file 7: Supplementary Table 3. Bioluminescence signals of in vivo trials. [file 12943_2024_2027_MOESM7_ESM.xlsx]

## Sheet: Murine allografts
		Treatment/ days
Treatment	ID	7	10	14	21	28	35	42	49	56	63	70	77	84	91
Capmatinib	4038	1900000	760000	380000	130000	150000	150000	140000	130000	120000	120000	130000	122700	102700	120900
Capmatinib	9506	26000000	39000000	140000000	240000000
Capmatinib	9511	2400000	3500000	17000000	110000000
Capmatinib	9509	2700000	6300000	62000000	250000000
Capmatinib	4019	1400000	4000000	7700000	180000000
Capmatinib	9530	17000000	53000000	80000000	120000000	440000000
Capmatinib	9518	2900000	2300000	8300000	88000000	510000000
Capmatinib	9501	5200000	7800000	61000000	230000000	520000000
Capmatinib	4048	4800000	15000000	20000000	76000000	260000000
Capmatinib	4036	33000000	64000000	62000000	210000000	190000000
Capmatinib + RT	4050	290000000	180000000	210000000	110000	110000	110001	120000	130000	100000	110000	110000	101600	105900	93410
Capmatinib + RT	4013	3100000	2300000	3200000	160000	160000	150000	130000	120000	140000	200000	120000	130100	99320	144200
Capmatinib + RT	9532	23000000	49000000	65000000	130000	200000	140000	140000	130000	150000	140000	120000	110000	120000	113600
Capmatinib + RT	4027	4300000	12000000
Capmatinib + RT	9503	970000	6700000	13000000	15000000	220000000
Capmatinib + RT	9502	1200000	570000	310000	5100000	43000000
Capmatinib + RT	9533	8800000	11000000	160000	3600000	33000000
Capmatinib + RT	4022	3200000	1600000	7600000	6200000	51000000
Capmatinib + RT	9522	7400000	6200000	660000	140000	150000	990000	2500000	7400000	66000000
Capmatinib + RT	4032	68000000	36000000	120000000	9200000	5800000	10000000	44000000	110000000	120000000	190000000
Crizotinib	4025	8400000	23000000	52000000	34000000	59000000	10000000	10000000	1900000	2200000	19000000	23000000	112000	119200	106300
Crizotinib	4028	14000000	65000000
Crizotinib	4031	390000000	370000000	1800000000
Crizotinib	9521	2000000	3100000	36000000
Crizotinib	9513	15000000	56000000	320000000
Crizotinib	9510	3900000	6200000	65000000	210000000
Crizotinib	9525	6000000	33000000	160000000	260000000
Crizotinib	4015	4100000	13000000	17000000	26000000	220000000
Crizotinib	9505	1200000	3500000	11000000	140000000	440000000	870000000
Crizotinib	9526	8200000	2700000	20000000	81000000	300000000	650000000	1200000000
Crizotinib + RT	4037	32000000	30000000	1900000	100000	120000	130000	130000	110000	130000	120000	100000	116500	126100	112800
Crizotinib + RT	4018	39000000	46000000
Crizotinib + RT	4044	350000000	160000000	91000000
Crizotinib + RT	4040	110000000	180000000	97000000
Crizotinib + RT	4023	14000000	51000000	79000000
Crizotinib + RT	9520	830000	1200000	760000
Crizotinib + RT	9515	5700000	15000000	170000000
Crizotinib + RT	9512	17000000	160000000	590000000
Crizotinib + RT	9516	690000	600000	670000	5600000	120000000
Crizotinib + RT	4021	4000000	7000000	31000000	16000000	21000000	17000000
Vehicle	9504	750000	960000	190000	150000	130000	120000	130000	140000	150000	110000	100000	98000	110000	121600
Vehicle	9523	1200000000	1700000000
Vehicle	4017	26000000	210000000
Vehicle	4046	32000000	160000000	740000000
Vehicle	4049	25000000	58000000	290000000
Vehicle	4024	46000000	230000000	1000000000
Vehicle	9535	7800000	19000000	190000000
Vehicle	4029	14000000	35000000	190000000
Vehicle + RT	4020	2200000	11000000	26000000	3100000	6700000	2100000	130000	150000	86000	120000	100000	124000	139400	123800
Vehicle + RT	9541	21000000	82000000
Vehicle + RT	9517	4000000	12000000	75000000
Vehicle + RT	4034	86000000	170000000	120000000	510000000
Vehicle + RT	4011	33000000	58000000	120000000	430000000
Vehicle + RT	9527	6500000	24000000	85000000	430000000
Vehicle + RT	4051	360000000	290000000	210000000	130000000
Vehicle + RT	9519	770000	2900000	5800000	6700000	16000000	93000000

## Sheet: PDX trial cap vs cabo
		Treatment/ days
Treatment	ID	7	9	14	17	21	24	28	31	35	38	42	45	49	52	56	59	63	66	70	73	77	80	87	94	101	108	115	122	129	134	142	147	154	161	168	175	182	190	196	203	210	217	224	231	238	245	252	259
capmatinib vehicle	5	21800000	44800000	199000000	36100000	636000000	1040000000	2200000000	2300000000	5400000000	5760000000
capmatinib vehicle	16	21000000	71500000	62900000	80600000	12300000	206000000	304000000	332000000	604000000	875000000	1300000000	2360000000
capmatinib vehicle	13	13600000	43500000	66300000	160000000	313000000	357000000	725000000	575000000	1420000000	3570000000	5340000000
capmatinib vehicle	23	8690000	16300000	79800000	152000000	335000000	352000000	734000000	821000000	1170000000	1620000000	2510000000	4090000000
capmatinib vehicle	11	84400000	134000000	131000000	212000000	203000000	303000000	691000000	262000000	502000000	632000000	794000000	1050000000
cabozantinib vehicle	14	36200000	77400000	294000000	454000000	855000000	1130000000	1470000000	1930000000	3950000000	5100000000	9050000000
cabozantinib vehicle	27	36700000	70600000	238000000	459000000	951000000	890000000	977000000	2550000000	3100000000	7940000000
cabozantinib vehicle	18	7210000	11600000	14600000	18700000	20200000	21700000	22900000	36000000	38900000	68700000	71400000	137000000	231000000	219000000
cabozantinib vehicle	20	12500000	21800000	16800000	16700000	36100000	17300000	49300000	79400000	165000000	107000000	214000000	243000000	253000000
cabozantinib vehicle	2	107000000	216000000	681000000	727000000	1650000000	1500000000	2440000000	3120000000	6760000000	11900000000
capmatinib	31	31800000	74700000	58400000	24400000	16600000	15000000	13900000	7800000	9550000	8920000	7910000	9520000	7930000	7480000	8250000	2020000	5640000	6000000	1530000	1320000	479000	421000	596000	851000	410000	416000	396000	552000	543000	737000	248000	101000	71200	92600	106000	161000	47800	312000	690000	1410000	45100000
capmatinib	8	17200000	34700000	25100000	10000000	18500000	12400000	15300000	14300000	16000000	15600000	16300000	13000000	9970000	8250000	10000000	8980000	9130000	8250000	8820000	6230000	10700000	10100000	10500000	7790000	7680000	7100000	8390000	6960000	7670000	12900000	8310000	6090000	6900000	5650000	6590000	5720000	7210000	5750000	4810000	5430000	1.12e+07	12000000	31700000	311000000	831000000
capmatinib	17	33600000	52700000	28900000	8300000	9070000	5560000	7430000	5430000	7430000	7000000	5510000	6980000	5880000	4190000	5090000	4170000	4230000	4180000	4890000	4170000	4650000	4770000	4960000	5160000	4910000	4820000	5080000	5080000	4080000	5840000	5480000	3520000	3350000	2370000	3820000	4800000	4950000	3720000	6430000	2.74e+07	186000000
capmatinib	21	34000000	73300000	44700000	10800000	12600000	10300000	7150000	5330000	689000	88200	45200	53300	40900	12000	166000	16600	10000	18800	12900	12500	23800	409000	55700	87500	163000	131000	125000	138000	116000	172000	135000	63100	46100	55000	80600	47200	84700	46700	51800	105000	535000	77500	308000	246000	287000	80900	78600	99400
capmatinib	12	9750000	24600000	10700000	311000	11500000	13600000	12400000	15100000	11200000	12600000	13400000	16800000	14000000	11900000	16200000	14500000	15600000	12100000	13000000	13600000	11100000	12200000	8070000	9140000	11900000	11300000	10500000	11700000	10900000	15800000	12900000	7640000	7030000	7890000	11500000	8070000	364000	7670000	3560000	10400000	4510000	8090000	8830000	10300000	7790000	10600000	9300000	10300000
capmatinib	36	1520000	12500000	9580000	11600000	13100000	12800000	19800000	15700000	15200000	16600000	17000000	16800000	11500000	10600000	15100000	14500000	15000000	11000000	11800000	14000000	12700000	13400000	11900000	13200000	11800000	11400000	11400000	12200000	11700000	16300000	15500000	8610000	9830000	11800000	15700000	16600000	17700000	56000000	105000000
capmatinib	33	71200000	93600000	44100000	14600000	20900000	15000000	17900000	15300000	22600000	17700000	24300000	15800000	12900000	13900000	14600000	13200000	16700000	10900000	10500000	15700000	19500000	15100000	16200000	12200000	16200000	16000000	19600000	17400000	12700000	22000000	22200000	11600000	2790000	119000	159000	91100	139000	211000	394000	146000	400000	447000
capmatinib	28	11000000	29500000	17500000	6190000	10200000	10900000	10400000	16500000	14500000	16700000	18100000	15100000	10400000	13900000	10100000	9280000	17300000	11500000	9450000	13700000	14100000	12100000	13000000	11800000	12800000	11600000	34900000	14900000	10300000	15100000	12400000	8650000	8330000	9300000	7870000	8.38e+06	7490000	11900000	15300000	87500000	259000000	191000000	1050000000	802000000
cabozantinib	7	31500000	78000000	89900000	107000000	284000000	290000000	598000000	902000000	1490000000	1580000000	2550000000	2800000000	1260000000	2380000000	4830000000
cabozantinib	34	28700000	38400000	48600000	34600000	51900000	49500000	16800000	53100000	58200000	62800000	85600000	93500000	115000000	123000000
cabozantinib	22	20700000	36600000	22900000	38600000	81700000	81400000	155000000	212000000	346000000	267000000	644000000	583000000	875000000	629000000	1120000000	870000000	1510000000	1340000000	3770000000	3870000000
cabozantinib	6	21500000	20900000	32000000	23400000	31100000	34600000	46100000	52600000	56900000	51000000	79300000	113000000	122000000	161000000	248000000	174000000
cabozantinib	15	6700000	25600000	51700000	58900000	101000000	178000000	235000000	344000000	429000000	441000000	1140000000	1480000000	1610000000	1570000000
cabozantinib	30	8580000	18900000	45400000	44100000	86300000	98300000	258000000	496000000	535000000	1620000000	2240000000	1470000000	3380000000	3390000000	5690000000	5810000000	13700000000
cabozantinib	32	121000000	125000000	297000000	150000000	242000000	267000000	219000000	110000000	337000000	413000000	664000000	1010000000	1050000000	362000000
cabozantinib	25	6230000	10200000	17600000	27500000	79400000	114000000	140000000	387000000	545000000	537000000	1040000000	1150000000	1160000000	1420000000	1830000000	1300000000
[truncated: 10 more columns]

## Sheet: PDX trial cap+RT
Brain		Treatment/ days
Treatment	ID	5	7	11	14	18	21	25	28	35	39	42	46	49	53	56	60	63	67	70	74	77	81	84	88	91	95	98	102	105	109	112	116	119	123	126	130	133	138	140	145	151	154	158	161	165	168	173	175
Vehicle	22	11900000	13700000	96200000	163000000	307000000	459000000	534000000	980000000
Vehicle	35	6280000	14500000	30100000	32900000	84800000	105000000	176000000	311000000	794000000	1230000000
Vehicle	9	4410000	7300000	19700000	23800000	27000000	37200000	58900000	74900000	306000000
Vehicle	6	2920000	12600000	10800000	25700000	47700000	57300000	42000000	138000000	368000000
Vehicle	33	2660000	5940000	15400000	16900000	44100000	35300000	45700000	78500000	123000000	166000000	340000000	366000000
Vehicle	17	5680000	8310000	22400000	24300000	49200000	45100000	73900000	157000000
Vehicle	24	5660000	14100000	19600000	20700000	34400000	60600000	93300000	298000000	424000000	957000000
Vehicle	10	2480000	7600000	26200000	29900000	30000000	48500000	82100000	281000000	750000000	1540000000	3320000000
Vehicle + RT	34	19300000	40900000	129000000	171000000	361000000	149000000	186000000	273000000	163000000	165000000	166000000	135000000	178000000	190000000
Vehicle + RT	23	15100000	22900000	12300000	62300000	141000000	103000000	125000000	117000000	144000000	207000000	230000000	222000000	314000000	528000000
Vehicle + RT	16	5570000	14200000	44100000	44200000	52800000	39200000	20400000	32000000	28700000	45100000	43300000	28400000	35400000	54800000
Vehicle + RT	4	2230000	2810000	6380000	11800000	14200000	14700000	16800000	20200000	91900000
Vehicle + RT	5	3210000	7300000	26200000	19500000	29600000	29300000	27900000	30800000	37500000	77800000	95100000	77200000	73300000	211000000
Vehicle + RT	27	3580000	6580000	1530000	23200000	44600000	35700000	41000000	54600000	49700000	35100000	44500000	57200000	14000000	129000000	334000000
Vehicle + RT	21	4870000	6250000	14600000	15700000	41300000	41000000	26000000	37400000	37200000	28500000	34100000	93200000
Vehicle + RT	11	6420000	6390000	5310000	21800000	35800000	21300000	39100000	34000000	117000000
Capmatinib	31	38600000	136000000	387000000	383000000	964000000	191000000	212000000	203000000	165000000	231000000	98000000	207000000	91100000	200000000	105000000	146000000	121000000	149000000	93400000	84400000	64900000	62500000	63200000	45100000	58700000	52600000	65100000	41500000	38800000	54100000	31700000	42800000	23600000	40300000	22000000	37500000	37400000	60700000	67200000	47100000	160000000	104000000	91700000	88800000	114000000	61300000	53700000	33300000
Capmatinib	7	15600000	21000000	58700000	61900000	117000000	29200000	34100000	24100000	20600000	20600000	13700000	19400000	11400000	21100000	11900000	23100000	16600000	20700000	19000000	33400000	17000000	25800000	17800000	21700000	26200000	30600000	62900000	60000000	27500000	59300000	22100000	35500000	16300000	22900000	20100000	18200000	16200000	22700000	24300000	24700000	22700000	21400000	23000000	18700000	11700000	16000000	18800000	12600000
Capmatinib	32	2670000	1520000	8820000	44600000	92300000	26400000	31200000	16700000	16600000	17000000	10400000	15800000	9640000	17400000	9080000	18200000	13800000	17800000	12700000	23000000	11700000	19600000	11600000	16700000	14600000	16900000	22600000	20900000	20700000	25200000	19600000	20400000	12400000	20800000	19500000	14400000	14700000	27500000	14200000	16800000	25900000	35600000	42200000	34500000	55500000	20100000	26600000	25100000
Capmatinib	29	1270000	2830000	5750000	9200000	20200000	3160000	1820000	1850000	978000	1140000	648000	955000	637000	1220000	789000	1440000	1050000	1270000	993000	1360000	1160000	1150000	1230000	1260000	1200000	1380000	1280000	1200000	1120000	1430000	837000	1050000	796000	862000	1000000	981000	809000	1470000	1050000	1450000	971000	968000	392000	1400000	2090000	1120000	1180000	732000
Capmatinib	30	2560000	7950000	17500000	18100000	51400000	14300000	16500000	16500000	9250000	13300000	11600000	15300000	8780000	12900000	7380000	11200000	10600000	7690000	8520000	10900000	11300000	12800000	8430000	8270000	8810000	8780000	8180000	9790000	7180000	8020000	5770000	7100000	7150000	6810000	7680000	6720000	1000000	2010000	7370000	6270000	6560000	6520000	7870000	4800000	7240000	611000	7010000	5340000
Capmatinib	13	2080000	2640000	7970000	12800000	29800000	6840000	6090000	5150000	2720000	2740000	2530000	2860000	394000	1630000	1200000	1980000	1310000	1120000	1230000	1990000	1410000	2020000	1530000	1440000	981000	1480000	1310000	1540000	1020000	1290000	1040000	1200000	1070000	1270000	1300000	1060000	1100000	1640000	1570000	912000	1100000	1230000	1290000	1450000	1230000	1230000	1370000	1000000
Capmatinib	1	7870000	8310000	12400000	16600000	49800000	9650000	6700000	5480000	3380000	2860000	2090000	3750000	1770000	2120000	1340000	1950000	1660000	2140000	1460000	2280000	1210000	1270000	1080000	1460000	1400000	1760000	1500000	1500000	1100000	1300000	1310000	1450000	1090000	1340000	1350000	1410000	1210000	1650000	1570000	1490000	1390000	2190000	1740000	1870000	3760000	1350000	1390000	1610000
Capmatinib	36	1910000	3380000	12500000	15300000	32800000	8920000	7600000	5800000	9420000	6950000	4530000	6090000	3800000	6800000	3510000	7650000	5500000	6890000	5780000	6760000	4270000	6970000	5810000	6370000	6250000	7180000	6080000	6280000	5610000	7100000	5580000	7050000	5750000	5650000	4970000	6260000	5070000	1120000	6520000	5040000	7340000	6820000	11700000	9500000	12700000	7660000	2210000	4970000
Capmatinib + RT	12	16400000	50100000	88400000	181000000	451000000	23300000	23800000	12300000	5550000	6590000	3400000	4040000	2770000	3590000	2520000	2340000	1410000	1230000	1020000	1260000	926000	891000	652000	915000	1020000	861000	832000	774000	398000	405000	554000	571000	352000	296000	249000	248000	202000	189000	162000	91300	78100	140000	171000	141000	193000	260000	184000	74500
Capmatinib + RT	3	6330000	13200000	29800000	43100000	2610000	3690000	3130000	1460000	962000	1040000	626000	665000	349000	656000	407000	475000	382000	369000	348000	371000	309000	337000	296000	136000	363000	315000	328000	321000	351000	394000	344000	413000	121000	195000	443000	610000	289000	723000	658000	641000	609000	367000	571000	416000	549000	503000	472000	128000
Capmatinib + RT	8	5600000	8280000	25200000	30600000	80900000	4500000	1560000	738000	243000	316000	171000	133000	119000	114000	141000	160000	107000	126000	120000	141000	146000	124000	109000	123000	155000	118000	128000	112000	77900	114000	127000	95400	124000	122000	113000	94500	96100	106000	120000	91200	153000	137000	148000	134000	121000	124000	161000	84500
Capmatinib + RT	25	2390000	2580000	17900000	12200000	20800000	1490000	1540000	496000	194000	288000	196000	134000	199000	175000	179000	215000	175000	201000	131000	251000	195000	183000	191000	204000	192000	172000	224000	149000	159000	166000	137000	166000	133000	153000	204000	93000	99400	141000	173000	136000	198000	175000	232000	128000	150000	141000	180000	142000
Capmatinib + RT	15	1490000	2670000	7580000	9130000	24800000	2730000	1820000	1570000	615000	729000	396000	459000	296000	363000	219000	290000	153000	218000	166000	230000	174000	222000	186000	184000	181000	188000	217000	187000	153000	199000	169000	146000	168000	177000	160000	153000	152000	175000	174000	151000	169000	73900	108000	131000	208000	164000	200000	126000
Capmatinib + RT	26	2730000	5990000	12500000	16700000	29200000	5300000	3010000	1660000	1160000	1100000	927000	1040000	803000	771000	548000	103000	543000	585000	650000	554000	559000	577000	445000	408000	534000	519000	453000	476000	431000	465000	350000	334000	372000	303000	349000	324000	336000	448000	380000	312000	422000	293000	358000	271000	366000	285000	236000	240000
Capmatinib + RT	2	4360000	10500000	16100000	20400000	99700000	5440000	2180000	1040000	681000	721000	563000	804000	306000	526000	406000	486000	167000	542000	326000	223000	133000	140000	141000	190000	168000	158000	136000	121000	167000	138000	96200	95300	129000	48100	117000	64400	131000	129000	147000	119000	148000	124000	85500	78800	91900	72700	140000	102000
Capmatinib + RT	19	4010000	14700000	27600000	23700000	34400000	4950000	5150000	2850000	588000	1720000	1200000	1410000	766000	1240000	896000	148000	719000	1060000	765000	1170000	825000	1060000	802000	805000	752000	714000	645000	875000	567000	668000	492000	645000	642000	231000	525000	511000	470000	1110000	1660000	1320000	2440000	1630000	5720000	1090000	3370000	1050000	1200000	462000
Spine		Treatment/ days
Treatment	ID	5	7	11	14	18	21	25	28	35	39	42	46	49	53	56	60	63	67	70	74	77	81	84	88	91	95	98	102	105	109	112	116	119	123	126	130	133	138	140	145	151	154	158	161	165	168	173	175
Vehicle	22	193000	140000	337000	491000	40300000	2130000	6180000	17100000
Vehicle	35	169000	164000	216000	301000	592000	683000	1010000	1390000	3240000	5830000
Vehicle	9	156000	154000	175000	180000	844000	358000	2150000	8350000	124000000
Vehicle	6	239000	306000	224000	451000	423000	734000	587000	1210000	9740000
Vehicle	33	181000	225000	237400	222000	876000	258000	334000	341000	597000	420000	896000	646000
Vehicle	17	130000	155000	265000	250000	416000	1190000	6160000	20900000
Vehicle	24	215000	240000	303000	374000	497000	722000	850000	2220000	8040000	25700000
Vehicle	10	143000	181000	395000	548000	742000	841000	627000	1750000	7110000	20900000	60800000
Vehicle + RT	34	229000	246000	487000	380000	939000	827000	667000	1090000	548000	991000	3420000	14300000	90900000	277000000
Vehicle + RT	23	191000	194000	219000	299000	965000	711000	937000	1010000	983000	2030000	3930000	8870000	18900000	66600000
Vehicle + RT	16	177000	189000	81800	139000	555000	649000	311000	430000	623000	1320000	1930000	3910000	8560000	33900000
Vehicle + RT	4	146000	111000	188000	160000	300000	499000	1890000	28200000	276000000
Vehicle + RT	5	200000	160000	351000	193000	301000	467000	692000	957000	2150000	3240000	8760000	23400000	54900000	202000000
Vehicle + RT	27	159000	160000	144000	244000	394000	422000	318000	483000	787000	906000	1560000	3540000	1450000	17900000	35100000
Vehicle + RT	21	179000	175000	320000	289000	357000	301000	438000	1060000	20300000	40300000	89200000	278000000
Vehicle + RT	11	250000	203000	198000	397000	603000	1240000	5720000	15900000	365000000
Capmatinib	31	293000	590000	1120000	1020000	3100000	907000	690000	861000	745000	1170000	555000	682000	352000	716000	629000	744000	656000	641000	563000	578000	436000	572000	347000	361000	401000	460000	650000	499000	383000	368000	315000	449000	327000	363000	248000	272000	339000	366000	419000	341000	845000	468000	320000	478000	534000	433000	482000	252000
Capmatinib	7	213000	239000	315000	259000	53300	376000	338000	311000	345000	256000	426000	466000	208000	296000	240000	327000	263000	325000	305000	514000	247000	317000	295000	360000	504000	482000	444000	607000	311000	506000	285000	288000	326000	226000	203000	224000	165000	216000	265000	313000	338000	247000	273000	327000	236000	180000	210000	268000
Capmatinib	32	258000	226000	256000	68700	338000	336000	283000	228000	266000	271000	201000	307000	208000	212000	190000	213000	237000	164000	216000	208000	211000	211000	174000	165000	208000	212000	284000	221000	1320000	230000	273000	192000	216000	195000	189000	1880000	172000	212000	162000	167000	246000	404000	216000	265000	319000	170000	229000	205000
Capmatinib	29	135000	46600	540000	421000	404000	301000	401000	711000	514000	459000	352000	457000	344000	575000	413000	537000	595000	543000	617000	748000	911000	839000	1070000	901000	1210000	1500000	2130000	1330000	1260000	1590000	1090000	1390000	1070000	1740000	1880000	3110000	3060000	12300000	5330000	9900000	10800000	5180000	1690000	15000000	14100000	7570000	11200000	5270000
Capmatinib	30	133000	332000	316000	496000	438000	315000	337000	481000	287000	342000	279000	329000	296000	310000	359000	261000	298000	235000	294000	228000	341000	472000	298000	196000	293000	362000	459000	370000	308000	313000	223000	388000	324000	231000	353000	285000	74900	139000	230000	430000	261000	442000	127000	316000	293000	97300	406000	312000
Capmatinib	13	260000	227000	314000	938000	430000	312000	409000	573000	476000	392000	297000	283000	154000	210000	260000	255000	298000	151000	217000	324000	182000	293000	210000	197000	279000	196000	363000	251000	296000	320000	226000	307000	314000	306000	415000	377000	360000	462000	479000	431000	503000	907000	1050000	1390000	1180000	1440000	1990000	1540000
Capmatinib	1	182000	194000	177000	204000	296000	136000	143000	158000	146000	184000	109000	122000	171000	114000	125000	139000	133000	95400	97300	155000	100000	126000	110000	100000	104000	318000	213000	132000	104000	120000	132000	138000	137000	109000	108000	118000	112000	134000	130000	137000	118000	142000	3870000	152000	135000	124000	152000	166000
Capmatinib	36	144000	190000	304000	401000	416000	299000	244000	282000	315000	292000	228000	249000	184000	287000	200000	250000	258000	230000	268000	310000	256000	425000	398000	308000	435000	473000	468000	332000	193000	352000	322000	442000	334000	278000	252000	349000	269000	107000	321000	319000	296000	335000	355000	343000	264000	301000	136000	223000
Capmatinib + RT	12	245000	390000	584000	800000	1020000	257000	254000	317000	249000	276000	245000	231000	193000	251000	230000	222000	213000	185000	142000	209000	208000	210000	170000	194000	235000	264000	224000	218000	165000	209000	136000	151000	267000	162000	183000	191000	183000	205000	193000	104000	100000	222000	215000	178000	264000	269000	244000	99800
Capmatinib + RT	3	188000	230000	316000	313000	136000	212000	242000	322000	349000	425000	421000	316000	214000	349000	261000	254000	267000	217000	214000	197000	159000	200000	182000	97000	217000	225000	212000	210000	184000	196000	144000	188000	105000	119000	181000	213000	112000	195000	251000	189000	259000	159000	225000	153000	244000	194000	205000	102000
Capmatinib + RT	8	157000	221000	331000	273000	139000	198000	157000	202000	192000	264000	167000	164000	116000	138000	166000	162000	145000	201000	169000	172000	135000	182000	122000	85700	200000	152000	173000	133000	104000	139000	162000	129000	176000	165000	130000	134000	113000	152000	160000	117000	175000	162000	148000	215000	150000	149000	179000	78400
Capmatinib + RT	25	196000	149000	275000	313000	808000	276000	243000	386000	222000	306000	254000	140000	204000	214000	231000	227000	211000	221000	178000	282000	217000	195000	215000	243000	251000	200000	277000	147000	180000	192000	176000	183000	171000	187000	211000	110000	145000	153000	231000	145000	241000	206000	265000	168000	168000	172000	206000	200000
Capmatinib + RT	15	192000	187000	286000	366000	261000	184000	183000	277000	156000	210000	133000	177000	129000	144000	130000	147000	96400	121000	110000	133000	113000	137000	156000	131000	201000	139000	183000	149000	111000	155000	129000	116000	137000	121000	121000	123000	114000	174000	156000	131000	142000	90200	88900	119000	185000	119000	174000	123000
Capmatinib + RT	26	169000	221000	244000	215000	224000	214000	175000	194000	180000	206000	244000	198000	178000	116000	154000	91300	116000	115000	150000	138000	102000	160000	104000	135000	174000	152000	159000	179000	129000	140000	134000	119000	148000	106000	146000	142000	152000	147000	162000	146000	117000	117000	140000	133000	164000	162000	139000	151000
Capmatinib + RT	2	136000	234000	221000	178000	510000	189000	130000	162000	126000	146000	118000	164000	89400	126000	118000	140000	72000	95000	96400	148000	106000	135000	153000	226000	222000	212000	207000	181000	199000	189000	123000	131000	169000	63700	141000	81100	148000	175000	207000	191000	154000	147000	91000	90100	111000	101000	173000	162000
Capmatinib + RT	19	134000	182000	256000	231000	291000	191000	161000	196000	146000	195000	179000	212000	184000	146000	162000	82100	126000	166000	176000	169000	233000	154000	176000	138000	175000	159000	208000	218000	164000	154000	135000	137000	184000	90500	133000	110000	142000	151000	169000	140000	169000	142000	124000	112000	225000	146000	130000	134000
[truncated: 52 more columns]
