# Supplementary material for: Capmatinib is an effective treatment for MET-fusion driven pediatric high-grade glioma and synergizes with radiotherapy
Source: Mol Cancer. 2024 Jun 7;23:123. doi: 10.1186/s12943-024-02027-6 (PMC11157767; doi:10.1186/s12943-024-02027-6)
Supplement: Supplementary file 13 — Additional file 13: Supplementary Table 4. Genesets from heatmap in Fig. 7b. List of genes within the geneset “DNA REPAIR_7” as part of “baderlab pathways 2019”, which form the heatmap in Fig. 7b ordered from top to bottom. [file 12943_2024_2027_MOESM13_ESM.xlsx]

## Sheet: STable 4 Gene list of Fig. 6B
#	Gene
1	PNKP
2	NEIL3
3	FANCD2
4	RAD51B
5	MAD2L2
6	OGG1
7	XPA
8	ERCC1
9	POLL
10	RAD51D
11	INO80B
12	POLD4
13	NEIL1
14	FANCC
15	COPS6
16	BRE
17	ASCC1
18	H2AFX
19	HIST3H2BA
20	NEIL2
21	MUS81
22	TFPT
23	CCNA1
24	GM9816
25	APBB1
26	HIST2H2AA1
27	GM10774
28	HIST1H2BJ
29	UBC
30	FANCG
31	PIAS3
32	BABAM1
33	HIST1H2BH
34	MGMT
35	H2AFJ
36	HIST1H2BM
37	HIST1H2BB
38	GM12335
39	POLK
40	HIST1H2AK
41	XRCC4
42	TERF1
43	USP43
44	POLB
45	UBE2B
46	MBD4
47	XRCC3
48	RAD52
49	UIMC1
50	DCLRE1C
51	ISG15
52	UBE2L6
53	UBA7
54	FAN1
55	ELL
56	TRIM25
57	POLI
58	DDB2
59	POLM
60	WRN
61	USP45
62	KAT5
63	TERF2IP
64	KDM4B
65	COPS7A
66	HERC2
67	PAXIP1
68	PPP5C
69	BAP1
70	TRP53
71	EYA3
72	GTF2H2
73	ERCC2
74	TRP53BP1
75	INO80
76	ERCC6
77	WDR48
78	EYA4
79	RNF111
80	EP300
81	INO80D
82	ATRIP
83	PRKDC
84	USP7
85	PARG
86	PMS2
87	ACTR8
88	FAM175A
89	RCHY1
90	MAPK8
91	PIAS1
92	ERCC4
93	FTO
94	POLR2A
95	XAB2
96	KDM4A
97	HIST1H2AG
98	HIST3H2BB-PS
99	RAD23A
100	ABL1
101	HIST1H2AH
102	POLR2F
103	HIST1H2BP
104	HIST1H2BG
105	POLR2I
106	GM8430
107	INO80C
108	HIST2H2BE
109	NHEJ1
110	RAD51C
111	UFD1L
112	COPS2
113	RPA3
114	MNAT1
115	CETN2
116	POT1A
117	RBX1
118	GTF2H5
119	POLR2K
120	POLR2G
121	TDP1
122	UBE2T
123	XRCC1
124	STRA13
125	EME1
126	HIST1H3H
127	GTF2H4
128	HIST2H2AC
129	XPC
130	RAD9B
131	ACTR5
132	MPG
133	ALKBH2
134	FEN1
135	SIRT6
136	FANCE
137	ADPRHL2
138	NTHL1
139	PIAS4
140	ACD
141	ERCC5
142	POLR2C
143	COPS4
144	RAD50
145	UVSSA
146	UBE2N
147	UBE2V2
148	CCNH
149	ISY1
150	POLR2B
151	MSH3
152	RNF168
153	LIG4
154	COPS8
155	CDK7
156	TDP2
157	SPRTN
158	PPP4R2
159	TERF2
160	PRPF19
161	GM10259
162	YY1
163	FANCF
164	EYA1
165	POLE4
166	TINF2
167	ZFP830
168	GTF2H1
169	RAD17
170	GTF2H3
171	CDK2
172	PARP2
173	DNA2
174	PALB2
175	POLQ
176	POLD3
177	BAZ1B
178	INO80E
179	SLX4
180	ATM
181	NFRKB
182	ASCC3
183	FANCA
184	RAD9A
185	RTEL1
186	POLE
187	COPS7B
188	POLD1
189	FANCI
190	ERCC3
191	BARD1
192	MLH1
193	NPLOC4
194	TIMELESS
195	TOP3A
196	ASCC2
197	RFC1
198	SMARCA5
199	TIPIN
200	RPA1
201	MSH2
202	XRCC5
203	RAD1
204	COPS3
205	PARP1
206	POLD2
207	XRCC6
208	DTL
209	PCNA
210	XRCC2
211	CHEK1
212	PPIE
213	MDC1
214	CLSPN
215	RPA2
216	RFC3
217	RAD18
218	POLE2
219	EXO1
220	BLM
221	DCLRE1A
222	ALKBH5
223	SMUG1
224	FANCB
225	NBN
226	ERCC8
227	DCLRE1B
228	RAD23B
229	POLH
230	RUVBL1
231	USP10
232	MSH6
233	AQR
234	USP1
235	RIF1
236	WHSC1
237	TOPBP1
238	MRE11A
239	FANCM
240	REV1
241	UBE2I
242	RNF4
243	CUL4A
244	TCEA1
245	REV3L
246	LIG3
247	HUS1
248	APEX1
249	ACTL6A
250	SUMO3
251	ALKBH3
252	VCP
253	DDB1
254	CUL4B
255	POLN
256	ACTB
257	PPP4C
258	LIG1
259	RFC2
260	FANCL
261	BRCA2
262	EYA2
263	CHEK2
264	GEN1
265	BRCA1
266	CHD1L
267	BRCC3
268	RBBP8
269	RFC5
270	RAD51
271	BRIP1
272	RAD51AP1
273	APITD1
274	POLR2J
275	POLR2E
276	CCNA2
277	RFC4
278	H2AFZ
279	POLR2D
280	POLE3
281	COPS5
282	POLR2H
283	2810417H13RIK
