# Supplementary material for: Capmatinib is an effective treatment for MET-fusion driven pediatric high-grade glioma and synergizes with radiotherapy
Source: Mol Cancer. 2024 Jun 7;23:123. doi: 10.1186/s12943-024-02027-6 (PMC11157767; doi:10.1186/s12943-024-02027-6)
Supplement: Supplementary file 14 — Additional file 14: Supplementary Table 5. EC50 and EC90 values of capmatinib (cap), crizotinib (cri) and cabozantinib (cabo) following 3-day dose response assays. To calculate unbound EC50 and EC90 values, total values were multiplied with unbound drug fractions in culture media (Table 1). [file 12943_2024_2027_MOESM14_ESM.xlsx]

## Sheet: STable 5 EC50 and EC90 TRIM24-M
Cell Line	Drug	EC50 (nM)		EC90 (nM)
		Total	Unbound*	Total	Unbound*
TRIM24-MET-i	cap	0.869	0.613	5.931	4.181
TRIM24-MET-i	cri	18.074	11.143	321.942	198.477
TRIM24-MET-i	cabo	30.298	0.9998	555.6	18.335
TRIM24-MET-r	cap	2.267	1.598	199.409	140.564
TRIM24-MET-r	cri	150.784	92.958	5669.8	3495.43
TRIM24-MET-r	cabo	368.645	12.165	44883.3	1481.15
