# Supplementary material for: Capmatinib is an effective treatment for MET-fusion driven pediatric high-grade glioma and synergizes with radiotherapy
Source: Mol Cancer. 2024 Jun 7;23:123. doi: 10.1186/s12943-024-02027-6 (PMC11157767; doi:10.1186/s12943-024-02027-6)
Supplement: Supplementary file 16 — Additional file 16: Supplementary Table 6.Differential expression analysis results for TRIM24-MET-i and TRIM24-MET-r drug treatments and TFG-MET capmatinib treatment. [file 12943_2024_2027_MOESM16_ESM.xlsx]

## Sheet: TRIM24-MET-i_CAP.v.DMSO
gene	baseMean	log2FoldChange	lfcSE	stat	pvalue	padj
5S_rRNA	3.65669111835721	1.48646	1.79026	0.830301	0.406368550268194	0.630707
7SK	65.8207655525895	-0.246448	0.335297	-0.735014	0.462331162267622	0.682928
A1BG	407.869247329634	-0.049601	0.110743	-0.447893	0.654230329795492	0.838151
A1BG-AS1	351.454222199043	-0.166965	0.139554	-1.19641	0.231534780759339	0.436665
A1CF	2.32212134575085	0	3.44571	0	1	NA
A2M	5053.98903062371	0.207077	0.2174	0.952513	0.340836650775208	0.563506
A2M-AS1	28.8868159234918	2.49708	1.21061	2.06266	0.0391447514916168	0.115733
A2ML1	16.5848854581134	-0.207228	2.30664	-0.0898397	0.928414637899179	1
A2ML1-AS1	0.270324113027862	0	6.86755	0	1	NA
A2ML1-AS2	0.154313228516324	0	6.86755	0	1	NA
A2MP1	0.648443259096997	0	6.86755	0	1	NA
A3GALT2	3.36421897118125	1.33003	1.48732	0.894243	0.371191965704809	0.595603
A4GALT	143.465041248395	0.386976	0.221762	1.745	0.0809843017691713	0.202403
A4GNT	0.201891351092701	0	6.86755	0	1	NA
AAAS	1927.20945016643	0.057429	0.0765605	0.750113	0.453186350112609	0.674232
AACS	2362.71577712346	-0.202734	0.0750494	-2.70134	0.00690605992746628	0.0279984
AACSP1	3.23710823741161	-0.245641	0.986963	-0.248886	0.80344904552756	NA
AADAC	1.02712280869546	0	6.86755	0	1	NA
AADACL2	0.0986465126287751	0	6.86755	0	1	NA
AADACL3	1.00752962172928	2.79995	3.07571	0.910343	0.362641738586072	NA
AADACL4	0.0376978207252198	0	6.86755	0	1	NA
AADAT	579.188433919255	-0.260524	0.0961885	-2.70847	0.00675940733464407	0.0274863
AAED1	501.050112591152	-0.532757	0.104364	-5.10478	3.31180917106277e-07	3.68226e-06
AAGAB	2589.36879466997	-0.317349	0.104333	-3.04168	0.00235260263271774	0.011138
AAK1	2446.28216295349	0.304237	0.133083	2.28608	0.0222498085243959	0.0739439
AAMDC	392.551672411488	0.179657	0.084443	2.12755	0.0333740915333686	0.102143
AAMP	5209.83303666977	-0.306319	0.0651675	-4.70049	2.59540800232222e-06	2.45953e-05
AANAT	5.80707585292103	-0.914452	0.82592	-1.10719	0.26821092864388	0.48275
AAR2	1385.8717276026	-0.306808	0.0565288	-5.42746	5.71626823653225e-08	7.1871e-07
AARD	28.509622730756	0.937891	0.48729	1.92471	0.0542657349248372	0.149441
AARS	6157.57514062498	-0.372369	0.0885228	-4.20648	2.59382363283895e-05	0.000201907
AARS2	1593.95334021537	-0.0506289	0.143764	-0.352167	0.724712829558523	0.881373
AARSD1	1381.93329812969	-0.38489	0.147124	-2.61609	0.0088944263711516	0.0345894
AASDH	799.234149689549	0.388735	0.103123	3.76962	0.000163493731262949	0.00105941
AASDHPPT	3302.38427628233	-0.716712	0.091498	-7.83309	4.76028282441962e-15	1.4146e-13
AASS	1249.43512649269	0.107066	0.300419	0.35639	0.721548874979399	0.879061
AATF	1534.18227118666	-0.597841	0.0477551	-12.5189	5.88596222548974e-36	9.01376e-34
AATK	652.590455396135	0.751794	0.3243	2.3182	0.0204382140162141	0.0688901
AATK-AS1	1.48619472003105	0	2.33418	0	1	NA
AB015752.3	1.8621123832444	0	1.95025	0	1	NA
AB019438.66	0	NA	NA	NA	NA	NA
AB019440.1	0	NA	NA	NA	NA	NA
AB019440.50	0	NA	NA	NA	NA	NA
AB019441.29	2.34652115263174	-1.26124	1.40807	-0.895719	0.370403070120414	NA
ABAT	4069.20017061811	0.742982	0.359239	2.06821	0.0386203515067386	0.114515
ABC12-47043100G14.2	0	NA	NA	NA	NA	NA
ABC7-42389800N19.1	571.371957427996	0.574316	0.113451	5.06223	4.14375464665512e-07	4.53916e-06
ABC7-43041300I9.1	3.2434818563442	3.66613	3.82385	0.958755	0.337682285544595	NA
ABCA1	1706.21751403824	2.06435	0.193705	10.6572	1.61447095239274e-26	1.38899e-24
ABCA10	61.8172207449762	0	1.82069	0	1	1
ABCA11P	310.754265391939	0.205206	0.159629	1.28552	0.198611298984072	0.390775
ABCA12	31.6500248003105	0.141792	0.540165	0.262498	0.792937856996872	0.928116
ABCA13	102.493182479805	0.7265	0.862848	0.841979	0.399799769163256	0.624987
ABCA17P	16.3007275894452	-0.407323	0.706947	-0.576173	0.564498270219276	0.770322
ABCA2	4689.91235482081	0.0604241	0.105877	0.5707	0.568202741413544	0.77308
ABCA3	3286.99714299482	-0.416021	0.0946376	-4.39594	1.10293834150801e-05	9.21965e-05
ABCA4	25.7610826613398	2.44687	1.21533	2.01334	0.044078497475661	0.127065
ABCA5	701.114139047284	-0.0205775	0.424894	-0.0484298	0.961373724231263	1
ABCA6	93.1801021467264	0	1.72329	0	1	1
ABCA7	780.552421997936	0.75168	0.297853	2.52366	0.0116140223424259	0.0433234
ABCA8	123.895149560361	1.71501	0.690213	2.48475	0.0129640834329918	0.047405
ABCA9	101.999264265501	0	1.72844	0	1	1
ABCA9-AS1	0.0774290165362079	0	6.86755	0	1	NA
ABCB1	90.507500163253	3.88659	2.11833	1.83474	0.0665435105781696	0.174754
ABCB10	1184.45537635095	-0.745239	0.121449	-6.1362	8.45175947814628e-10	1.38182e-08
ABCB10P1	0.346958763827039	0	6.86755	0	1	NA
ABCB10P3	1.01322462032069	0.73598	4.66223	0.15786	0.874567150569297	NA
ABCB10P4	1.29659479895757	0	5.99781	0	1	NA
ABCB11	2.79499321510056	0.751699	2.04768	0.367098	0.713546166417276	NA
ABCB4	43.1146495732149	-2.64349	1.2077	-2.18886	0.0286069036083974	0.0903643
ABCB5	2.37482225758065	0.739859	2.31502	0.31959	0.749278917315493	NA
ABCB6	2575.07308789877	0.104681	0.0986602	1.06102	0.28867865909868	0.505892
ABCB7	1059.79722046067	0.359255	0.0753536	4.76759	1.86445229192691e-06	1.81553e-05
ABCB8	1848.50637085145	-0.00467542	0.0816418	-0.0572675	0.954332098570448	1
ABCB9	1327.03655895869	0.420455	0.100523	4.18268	2.88092654405111e-05	0.000222222
ABCC1	2097.1199299274	-0.580446	0.208039	-2.79008	0.0052694382521878	0.0222508
ABCC10	1357.10141283996	0.0455959	0.10025	0.45482	0.649238586958102	0.834361
ABCC11	14.0622069654513	0.141812	0.685514	0.20687	0.836111417451947	0.955086
ABCC12	3.26492660601314	-2.74496	2.9408	-0.933407	0.350610016126214	NA
ABCC13	0.870100730614803	2.52042	6.80874	0.370174	0.711252782650625	NA
ABCC2	34.9848712887517	-0.244063	0.448591	-0.544066	0.586396135239497	0.785658
ABCC3	130.381123413217	0.298869	0.543	0.550404	0.582042018498055	0.782746
ABCC4	1960.110886213	-0.32919	0.134441	-2.44859	0.0143416656942697	0.0514853
ABCC5	2577.37026626983	0.235105	0.0736295	3.19308	0.001407645535203	0.00712225
ABCC5-AS1	0.0632140805235126	0.766425	6.86606	0.111625	0.911120618037535	NA
ABCC6	40.1811536512165	1.03924	0.520774	1.99557	0.0459809011246053	0.131159
ABCC6P1	28.3959669328232	1.10116	0.836719	1.31604	0.188159298702931	0.377156
ABCC6P2	16.0112105966878	0.344327	0.902151	0.381673	0.702703922489482	0.86778
ABCC8	810.80895471689	0.234021	0.304384	0.768836	0.441990667698789	0.663988
ABCC9	375.07024962697	0.9493	0.416264	2.28053	0.0225764974530195	0.0748671
ABCD1	346.56649930662	0.233699	0.175643	1.33053	0.183343121130116	0.370546
ABCD1P2	0	NA	NA	NA	NA	NA
ABCD1P3	0.0383729210525809	0	6.86755	0	1	NA
ABCD1P4	0	NA	NA	NA	NA	NA
ABCD1P5	0	NA	NA	NA	NA	NA
ABCD2	36.6794697257439	3.56414	1.59441	2.23539	0.0253916523928867	0.0821162
ABCD3	2852.78501109547	0.146604	0.106704	1.37394	0.169461643007618	0.350662
ABCD4	2226.48441792968	0.360128	0.0931759	3.86503	0.00011107553417001	0.000748245
ABCE1	4901.35943417817	-1.08797	0.0981445	-11.0853	1.47780155693195e-28	1.48889e-26
ABCF1	3999.67260112339	-0.743753	0.0874013	-8.50963	1.74492413586704e-17	6.62523e-16
ABCF2	4362.73828754291	-0.848515	0.0992064	-8.55303	1.19900956280038e-17	4.63678e-16
ABCF2P1	1.75844574011936	0.759891	3.08202	0.246556	0.805251574266026	NA
ABCF2P2	0	NA	NA	NA	NA	NA
ABCF3	2129.20814050201	-0.0572186	0.0919762	-0.622102	0.533874959094779	0.745491
ABCG1	273.055293401125	1.33452	0.757205	1.76243	0.0779969898624131	0.197078
ABCG2	222.135347933297	-0.395607	0.857602	-0.461294	0.644587690560154	0.83093
ABCG4	81.3778966737125	1.23929	0.622413	1.9911	0.0464702153084826	0.132194
ABCG5	2.741371172766	0.24886	1.12524	0.221161	0.824967155930349	NA
ABCG8	2.97057207735292	0.214203	1.55102	0.138105	0.890157758231215	NA
ABHD1	36.944420210103	0.689794	0.394454	1.74873	0.0803377963888965	0.201072
ABHD10	1402.14280097795	0.15534	0.0838906	1.8517	0.0640690184148194	0.169828
ABHD11	490.196522696052	-0.762483	0.0929927	-8.19939	2.41603388081946e-16	8.37085e-15
ABHD12	1449.13057341849	-0.0355409	0.0933408	-0.380765	0.703377836098117	0.867925
ABHD12B	18.5376550867281	0.557224	0.931796	0.59801	0.549832991926121	0.758821
ABHD13	892.22548139708	-0.592715	0.0937827	-6.32009	2.61408830500232e-10	4.59436e-09
ABHD14A	380.841748543253	0.0132074	0.110567	0.119452	0.904917501767801	0.99693
ABHD14A-ACY1	24.9347484673593	-1.18449	0.532146	-2.22587	0.0260228687778657	0.0837567
ABHD14B	742.008641176968	0.0241294	0.114863	0.210072	0.833611547086461	0.953915
ABHD15	318.295880817695	-0.538158	0.116871	-4.60471	4.13031711954389e-06	3.75604e-05
ABHD16A	2497.26617592986	0.275802	0.0498004	5.53815	3.05688409662786e-08	3.99884e-07
ABHD16B	0.691485573742037	0	3.34243	0	1	NA
ABHD17A	2207.79138183984	-0.110406	0.120577	-0.91565	0.359850360317898	0.583972
ABHD17AP1	0	NA	NA	NA	NA	NA
ABHD17AP2	0.568171817691979	0.766317	6.86606	0.111609	0.91113316417531	NA
ABHD17AP3	0.39722130117121	0.766293	6.86606	0.111606	0.911135950695865	NA
ABHD17AP4	0.186105921680268	0	6.86755	0	1	NA
ABHD17AP5	1.1540326088135	-0.199007	3.87067	-0.0514141	0.958995581038908	NA
ABHD17AP6	0.352020434809587	0	6.86755	0	1	NA
ABHD17B	3803.7056495251	1.31552	0.0622652	21.1277	4.42284681243224e-99	6.77315e-96
ABHD17C	400.975838346761	-0.957708	0.0904484	-10.5884	3.37128578605105e-26	2.76578e-24
ABHD2	9492.05630701463	-0.291353	0.320297	-0.909635	0.363015220496155	0.587489
ABHD3	563.189453564114	-0.302155	0.165278	-1.82816	0.0675251491547386	0.176685
ABHD4	396.737887574197	0.754553	0.307003	2.45781	0.0139788889314948	0.0504424
ABHD5	455.44243059495	-0.313729	0.108001	-2.90488	0.00367393770563416	0.016286
ABHD6	413.080039066409	-0.145445	0.25804	-0.563653	0.572990103979493	0.776327
ABHD8	287.794028936464	1.35098	0.193965	6.96509	3.28204390987593e-12	7.09904e-11
ABI1	1678.58551813847	0.588104	0.163929	3.58756	0.000333793226520438	0.00201529
ABI2	12726.0063962622	-0.059983	0.0839969	-0.71411	0.475159437676925	0.694817
ABI3	42.4070259701222	-0.992419	1.05162	-0.943709	0.345318188987455	0.568461
ABI3BP	27.0755672187762	0.0856127	1.50893	0.0567375	0.954754287215372	1
ABL1	7501.65368432048	0.666957	0.0769626	8.66598	4.4764407488928e-18	1.82644e-16
ABL2	2904.93464497919	-0.824922	0.0848512	-9.72198	2.43015934032843e-22	1.46903e-20
ABLIM1	1578.69151640556	-0.0431994	0.559684	-0.0771853	0.938476155557064	1
ABLIM2	211.667321979459	1.77432	0.373745	4.7474	2.060511090051e-06	1.98624e-05
ABLIM3	423.367348480055	-0.0105213	0.389656	-0.0270016	0.978458418322597	1
ABO	31.0308345293262	0	4.55356	0	1	1
ABR	5663.92684626807	-0.855609	0.1266	-6.75835	1.39572589695264e-11	2.81486e-10
ABRA	0.256865883112775	0	6.86755	0	1	NA
ABRACL	556.399555035712	-0.400308	0.0753239	-5.31448	1.0696057366614e-07	1.29588e-06
ABT1	1144.96985259718	-0.620391	0.0912462	-6.79909	1.05279833980429e-11	2.1535e-10
ABT1P1	0.0907920524517755	0	6.86755	0	1	NA
ABTB1	475.68066935803	1.18516	0.193167	6.13543	8.4931391841216e-10	1.38661e-08
ABTB2	360.760797298015	0.330415	0.136521	2.42024	0.0155101050553857	0.0549819
AC000003.1	0	NA	NA	NA	NA	NA
AC000003.2	0.77431042970349	0	6.86755	0	1	NA
AC000029.1	0	NA	NA	NA	NA	NA
AC000032.2	0.113242734059901	0	6.86755	0	1	NA
AC000036.4	0.0319743600335314	0	6.86755	0	1	NA
AC000041.8	3.48984501225137	0	6.86755	0	1	1
AC000067.1	0.365794011570856	-1.17745	5.64972	-0.208409	0.834909414250851	NA
AC000068.10	3.10214783244789	0.975848	1.03545	0.942442	0.345966592234301	NA
AC000068.5	71.3781106103143	0.765729	0.284337	2.69303	0.00708055101983849	0.0286049
AC000068.9	4.99862408252599	1.45804	0.833039	1.75027	0.0800721733861037	0.200712
AC000077.2	0.0265471158632778	0	6.86755	0	1	NA
AC000078.5	0.406726431335322	0	6.86755	0	1	NA
AC000081.2	0.756922608499909	-1.17749	3.62229	-0.325068	0.745129656199716	NA
AC000089.3	1.83435873644483	0.80904	1.98714	0.407138	0.68390688086449	NA
AC000095.9	4.03782016406475	0.0248208	1.2631	0.0196507	0.984321979976295	1
AC000099.1	0.0249790101565162	0	6.86755	0	1	NA
AC000110.1	0.0753956414504396	0	6.86755	0	1	NA
AC000111.3	0	NA	NA	NA	NA	NA
AC000111.4	0	NA	NA	NA	NA	NA
AC000111.5	0.0376978207252198	0	6.86755	0	1	NA
AC000111.6	0	NA	NA	NA	NA	NA
AC000120.7	112.16318957266	0.244998	0.340065	0.720445	0.47125133809458	0.691517
AC000123.4	0	NA	NA	NA	NA	NA
AC000124.1	0.0920339059915665	0	6.86755	0	1	NA
AC000362.1	0	NA	NA	NA	NA	NA
AC000367.1	8.76683911643592	0	1.7444	0	1	1
AC000370.2	0	NA	NA	NA	NA	NA
AC000374.1	0	NA	NA	NA	NA	NA
AC000403.1	0.0265471158632778	0	6.86755	0	1	NA
AC002044.4	0.288251358938353	0	5.76543	0	1	NA
AC002055.4	940.161409248063	-0.444958	0.117212	-3.79619	0.000146939732242726	0.000962187
AC002056.3	1.32427332326845	0.887731	1.41784	0.626116	0.531238867155196	NA
AC002056.5	0	NA	NA	NA	NA	NA
AC002059.10	3.68121861457912	2.5801	1.60969	1.60286	0.108965622445335	0.253525
AC002064.4	0	NA	NA	NA	NA	NA
AC002064.5	0.942571761071279	0	3.41337	0	1	NA
AC002066.1	0.53750724597024	0	6.86755	0	1	NA
AC002066.2	0	NA	NA	NA	NA	NA
AC002069.5	0.106349012652412	-1.17731	6.86755	-0.171431	0.863884832660843	NA
AC002069.6	0.119136562541766	0	6.86755	0	1	NA
AC002070.1	0	NA	NA	NA	NA	NA
AC002075.3	0.0394952149519326	0	6.86755	0	1	NA
AC002075.4	0.81284684839906	0	5.18997	0	1	NA
AC002076.10	0.0530942317265557	0	6.86755	0	1	NA
AC002115.5	0.0360496983827486	0	6.86755	0	1	NA
AC002115.9	0.964737079316412	1.47124	2.18975	0.671878	0.501661068735947	NA
AC002116.7	13.7083272172252	-0.687107	0.599988	-1.1452	0.25212618825704	0.463327
AC002116.8	10.9346560856037	0.71931	6.67088	0.107828	0.91413186792724	1
AC002117.1	22.7700421747472	0.346023	0.619119	0.558896	0.576232529123493	0.778626
AC002127.2	0.229858141851006	0	6.86755	0	1	NA
AC002127.4	0.281220078450548	-1.17743	6.86755	-0.171448	0.863871440063989	NA
AC002128.4	0.236456210616853	0	6.86755	0	1	NA
AC002128.5	0.910729025341275	0	3.38167	0	1	NA
AC002306.1	0.161383713534224	0	6.86755	0	1	NA
AC002310.10	0.0825313234720957	0	6.86755	0	1	NA
AC002310.12	40.7646548704704	0.449895	0.497112	0.905018	0.365455664067707	0.589865
AC002310.13	0.319743600335314	0	6.86755	0	1	NA
AC002310.17	0.773522500098686	2.04015	2.64538	0.771213	0.440580415703646	NA
AC002310.7	10.9180665402971	1.59372	0.652449	2.44267	0.0145789992048199	0.0522211
AC002314.4	0.111968415217636	0	6.86755	0	1	NA
AC002331.1	0	NA	NA	NA	NA	NA
AC002365.1	1.91292660968507	-1.1775	2.90927	-0.40474	0.685668786664442	NA
AC002366.3	6.41816546983697	0	1.76129	0	1	1
AC002368.4	0	NA	NA	NA	NA	NA
AC002383.2	0.0394952149519326	0	6.86755	0	1	NA
AC002386.1	0.0360496983827486	0	6.86755	0	1	NA
AC002395.1	0.0309083523169265	0.766449	6.86606	0.111629	0.911117841639189	NA
AC002398.11	2.27610581343437	-1.15439	1.62863	-0.708808	0.478443804345985	NA
AC002398.12	1.54119975195482	1.14122	1.86768	0.611037	0.541174870291404	NA
AC002398.13	0.118485644855798	0	6.86755	0	1	NA
AC002398.5	2.29958321212928	0	5.46716	0	1	NA
AC002398.9	37.385961981437	-1.49	1.04618	-1.42422	0.154381418953236	0.328261
AC002400.1	0	NA	NA	NA	NA	NA
AC002401.1	0.051526126019794	0	6.86755	0	1	NA
AC002429.4	1.42739100990735	-0.904352	1.97065	-0.45891	0.646299143223677	NA
AC002429.5	10.5791700472812	1.03808	0.951218	1.09131	0.275134885071127	0.490883
AC002451.1	3.56702525193844	-0.84065	1.28162	-0.655927	0.51187085885117	0.727414
AC002451.3	7.01500870869954	1.10115	1.10089	1.00024	0.317196361212486	0.538849
AC002454.1	64.9458890239529	-0.0623675	0.443457	-0.140639	0.888154758941632	0.988029
AC002456.2	27.2227910282885	0.179506	0.32609	0.550481	0.581989822006719	0.782746
AC002463.3	0.1103027905126	0	6.86755	0	1	NA
AC002465.2	0	NA	NA	NA	NA	NA
AC002467.7	118.007641865741	0.688308	0.1349	5.10234	3.35474408779241e-07	3.72459e-06
AC002472.1	0.38219989826425	0	6.86755	0	1	NA
AC002472.11	0.228004981100904	1.28062	6.85626	0.186782	0.851831730809541	NA
AC002472.13	4.32649008904643	4.67155	1.37118	3.40695	0.000656926682752537	0.00368505
AC002477.1	0	NA	NA	NA	NA	NA
AC002480.2	1.34160730829222	0	4.37349	0	1	NA
AC002480.3	8.31698352148739	0.7488	1.83793	0.407414	0.683703673523014	0.855598
AC002480.4	0.627159773820969	0	6.86755	0	1	NA
AC002480.5	0.564178127659792	0	6.86755	0	1	NA
AC002485.1	0	NA	NA	NA	NA	NA
AC002486.2	0.429064198602498	0	6.86755	0	1	NA
AC002486.3	0.160245401732128	0	6.86755	0	1	NA
AC002511.1	0.195976308607495	-1.17734	6.86755	-0.171435	0.863881377565506	NA
AC002511.2	0.152515834289612	0	6.86755	0	1	NA
AC002511.3	0.181405148935694	0	6.86755	0	1	NA
AC002519.6	0.396652003709119	0	6.86755	0	1	NA
AC002519.8	4.14194985853894	3.10885	1.52542	2.03804	0.0415462860902746	0.121373
AC002523.1	0	NA	NA	NA	NA	NA
AC002539.1	0.252426330927041	-0.195179	6.86606	-0.0284266	0.977321891285085	NA
AC002539.2	0	NA	NA	NA	NA	NA
AC002542.2	0	NA	NA	NA	NA	NA
AC002543.2	0	NA	NA	NA	NA	NA
AC002550.5	0.568787868495181	0	5.3746	0	1	NA
AC002551.1	4.31994531936326	-0.41348	1.19151	-0.347021	0.72857521976222	0.883965
AC002553.1	0	NA	NA	NA	NA	NA
AC002553.4	0.0376978207252198	0	6.86755	0	1	NA
AC002558.1	0	NA	NA	NA	NA	NA
AC002978.1	0	NA	NA	NA	NA	NA
AC002979.1	0	NA	NA	NA	NA	NA
AC002981.1	0	NA	NA	NA	NA	NA
AC002984.2	0.193808443468257	0	6.86755	0	1	NA
AC002985.3	2.11738989923096	0.000314599	1.87993	0.000167346	0.999866477005178	NA
AC002992.1	0	NA	NA	NA	NA	NA
AC002994.1	0.680901570891261	1.54447	5.14989	0.299903	0.764251136156013	NA
AC003001.1	0	NA	NA	NA	NA	NA
AC003002.4	0	NA	NA	NA	NA	NA
AC003002.6	17.9424758662299	1.0198	0.592554	1.72103	0.0852457365959639	0.210466
AC003003.5	6.36612690273828	2.08323	0.960384	2.16916	0.0300704655647343	0.0939922
AC003005.2	6.19080529673407	-1.72131	1.56129	-1.1025	0.270246287715908	0.485268
AC003005.4	0.231970757734213	1.28063	6.85626	0.186782	0.851831385887444	NA
AC003006.1	0	NA	NA	NA	NA	NA
AC003006.7	5.83191660542217	-0.651433	1.4804	-0.440038	0.65990931671917	0.842201
AC003009.1	0	NA	NA	NA	NA	NA
AC003009.2	1.72802190928322	0	5.17897	0	1	NA
AC003029.1	0	NA	NA	NA	NA	NA
AC003035.1	0	NA	NA	NA	NA	NA
AC003043.1	0	NA	NA	NA	NA	NA
AC003045.1	0.114818013564392	0	6.86755	0	1	NA
AC003051.1	2.77511613535845	3.25081	2.00506	1.62131	0.104951567384875	NA
AC003075.4	6.36633493409588	0.442649	0.69166	0.63998	0.522185773815339	0.735456
AC003079.1	0.114818013564392	0	6.86755	0	1	NA
AC003080.4	57.8516094153665	-0.443675	0.69917	-0.634575	0.525705851037977	0.738141
AC003084.2	0.17080222117321	0	6.86755	0	1	NA
AC003087.4	0.130240514677859	-1.08246	6.84404	-0.15816	0.874330470435104	NA
AC003088.1	1.47544750149831	-1.13437	1.79467	-0.632076	0.527336930108328	NA
AC003090.1	8.48806296354256	-1.17751	1.85378	-0.635195	0.525301235353705	0.73786
AC003092.1	0.0824308914742699	0	6.86755	0	1	NA
AC003092.2	0	NA	NA	NA	NA	NA
AC003101.1	0.446214208852085	-2.19454	6.75383	-0.324933	0.745231751685861	NA
AC003102.1	0.164453698711258	0	6.86755	0	1	NA
AC003102.3	110.134234209449	0.32701	0.296007	1.10474	0.269273586022479	0.484035
AC003104.1	75.7136095981844	0.350784	0.381808	0.918745	0.358228938328567	0.582204
AC003658.1	0.0559842076088179	0	6.86755	0	1	NA
AC003664.1	0	NA	NA	NA	NA	NA
AC003665.1	57.9774659272422	-1.0886	0.415495	-2.62	0.00879297276480806	0.0342461
AC003666.1	0	NA	NA	NA	NA	NA
AC003681.1	0	NA	NA	NA	NA	NA
AC003682.16	5.29997530154198	2.13458	1.53411	1.39141	0.164099711417045	0.342592
AC003682.17	1.31252691409581	0	2.16296	0	1	NA
AC003956.1	0.784981154551821	1.28469	2.40648	0.533845	0.593448540711876	NA
AC003958.2	0.212254382164649	0	6.86755	0	1	NA
AC003958.6	0	NA	NA	NA	NA	NA
AC003968.1	0	NA	NA	NA	NA	NA
AC003973.1	0.0679264340167371	0	6.86755	0	1	NA
AC003973.4	0.163504058490099	0	6.86755	0	1	NA
AC003973.5	0	NA	NA	NA	NA	NA
AC003973.6	0.196386726721563	0	6.86755	0	1	NA
AC003984.1	0.555125436089043	-0.19629	5.51731	-0.0355772	0.971619475594398	NA
AC003985.1	0	NA	NA	NA	NA	NA
AC003986.5	0.0986465126287751	0	6.86755	0	1	NA
AC003986.6	0.400339681558994	0	6.86755	0	1	NA
AC003986.7	0.426548607791521	0	3.97791	0	1	NA
AC003988.1	0.0216374571463915	0	6.86755	0	1	NA
AC003989.3	0	NA	NA	NA	NA	NA
AC003989.4	0	NA	NA	NA	NA	NA
AC003991.3	12.9481101601965	-0.527883	0.904636	-0.583531	0.559535747725063	0.766342
AC004004.2	0	NA	NA	NA	NA	NA
AC004006.2	0.0394952149519326	0	6.86755	0	1	NA
AC004009.3	0	NA	NA	NA	NA	NA
AC004012.1	4.07751275035764	-0.828494	0.810616	-1.02205	0.306755247576435	0.527194
AC004014.3	0.109305752170196	0	6.86755	0	1	NA
AC004014.4	0.0153829072246723	0	6.86755	0	1	NA
AC004016.1	0	NA	NA	NA	NA	NA
AC004016.2	5.16427502591642	-0.784149	1.41069	-0.555863	0.578304703625093	0.780186
AC004017.1	5.06535967752346	0	1.84449	0	1	1
AC004019.10	31.363636673808	-0.548946	0.899797	-0.610077	0.541810538358586	0.751755
AC004019.13	4.80245450920665	-1.35151	1.45073	-0.931607	0.351539761145124	0.575117
AC004019.18	1.24402808393225	0	6.86755	0	1	NA
AC004022.7	0.135061346487497	0	6.86755	0	1	NA
AC004022.8	0.0548781221766048	0	6.86755	0	1	NA
AC004041.2	0.273124273840438	0	6.86755	0	1	NA
AC004051.2	0.183582436387261	0.76634	6.86606	0.111613	0.911130509662152	NA
AC004052.1	0	NA	NA	NA	NA	NA
AC004053.1	1.81193234294853	0	4.12986	0	1	NA
AC004054.1	0	NA	NA	NA	NA	NA
AC004057.1	6283.78475616558	-0.316503	0.116327	-2.72081	0.00651227076784707	0.0266323
AC004062.2	0	NA	NA	NA	NA	NA
AC004063.1	0.138141727580708	0	6.86755	0	1	NA
AC004066.2	0.0625968142460264	0	6.86755	0	1	NA
AC004066.3	0.0637626152490001	0	6.86755	0	1	NA
AC004067.5	8.76805180860416	0.0021276	0.619885	0.00343225	0.9972614621382	1
AC004069.1	0.277727682665548	0	6.86755	0	1	NA
AC004069.2	7.79826998489742	0.757915	0.687709	1.10209	0.270423626554976	0.485532
AC004070.1	0	NA	NA	NA	NA	NA
AC004074.3	0.526305348503431	0.735528	6.44602	0.114106	0.909153881150268	NA
AC004074.4	0	NA	NA	NA	NA	NA
AC004076.7	2.8577329108258	-3.82893	2.16851	-1.76569	0.0774472936912359	NA
AC004076.9	11.2110035141458	-0.329421	0.811373	-0.406005	0.684739199402137	0.856422
AC004079.1	0	NA	NA	NA	NA	NA
AC004112.4	0.657400852871902	0.735371	6.65574	0.110487	0.912023399826057	NA
AC004112.5	1.22943820793508	0	4.41926	0	1	NA
AC004112.7	0.207447837778386	0	6.86755	0	1	NA
AC004125.3	0.148573654287306	0	6.86755	0	1	NA
AC004129.7	0.0670761932666276	-2.19454	6.83655	-0.321001	0.748209788675053	NA
AC004129.9	0.0227049008552116	0	6.86755	0	1	NA
AC004156.3	7.55800436392625	0.94219	0.738642	1.27557	0.202107361586669	0.395723
AC004158.2	82.2915563527772	0.518337	0.285144	1.81781	0.0690932007792835	0.179742
AC004158.3	501.730090397554	0.653989	0.42124	1.55253	0.120534675988965	0.273435
AC004159.1	0.0425652001289657	0	6.86755	0	1	NA
AC004160.4	1.14618715872356	0	2.07684	0	1	NA
AC004166.6	0.896560960976061	0	6.86755	0	1	NA
AC004221.2	6.2106302901647	-0.397089	0.801968	-0.495143	0.620498927377052	0.812855
AC004231.2	0.252880318492533	0	6.86755	0	1	NA
AC004237.1	0	NA	NA	NA	NA	NA
AC004257.1	1.06905545003068	2.37442	3.25022	0.730542	0.46505874360143	NA
AC004257.3	30.0861684545478	-0.345976	0.467355	-0.740286	0.459126662491864	0.679593
AC004381.6	339.444736010158	0.774943	0.185742	4.17215	3.01742157109815e-05	0.000231817
AC004381.7	0.874509379331539	1.11283	2.30973	0.4818	0.629947818169565	NA
AC004383.3	6.11609745738946	-0.256999	1.54152	-0.166717	0.867592387753314	0.975078
AC004386.3	0	NA	NA	NA	NA	NA
AC004386.4	0.0394952149519326	0	6.86755	0	1	NA
AC004410.3	2.83365276379656	1.21459	1.36062	0.892676	0.372030949886116	NA
AC004447.2	1.38204336265727	1.76325	2.15944	0.816531	0.414196216916095	NA
AC004448.2	4.21972923199227	0	2.49949	0	1	1
AC004448.5	0.650395149277607	-2.16077	2.91325	-0.741704	0.4582669259207	NA
AC004449.6	0.577704158769714	0.722398	3.3398	0.2163	0.828753915572841	NA
AC004453.8	0.6547108903085	-3.03219	2.69666	-1.12442	0.260833631861429	NA
AC004458.1	0	NA	NA	NA	NA	NA
AC004460.1	0	NA	NA	NA	NA	NA
AC004461.4	1.00537097118002	0	5.73549	0	1	NA
AC004463.6	57.5136367982259	-0.67549	0.215497	-3.13457	0.00172106453537845	0.0084729
AC004466.1	10.6957664833251	0.14866	0.860536	0.172753	0.862845954278405	0.972305
AC004471.10	0.928663854505201	-0.630083	2.02373	-0.311347	0.755536917700613	NA
AC004471.9	0.29630094543308	0	6.86755	0	1	NA
AC004485.3	0.432072033450091	0	6.86755	0	1	NA
AC004490.1	1.11140294989217	-2.88703	2.6103	-1.10602	0.268719961332172	NA
AC004492.1	0.0394952149519326	0	6.86755	0	1	NA
AC004510.3	0.450900026816855	0.737715	3.02834	0.243603	0.807537918384918	NA
AC004520.1	0	NA	NA	NA	NA	NA
AC004528.1	0	NA	NA	NA	NA	NA
AC004528.4	0.625389291502866	0	6.86755	0	1	NA
AC004535.2	0.0559842076088179	0	6.86755	0	1	NA
AC004538.3	16.3311721448263	2.13118	1.18051	1.80531	0.0710266441256218	0.183438
AC004540.4	34.1274181383078	0.258475	0.682356	0.378798	0.704837505301956	0.86871
AC004540.5	120.417088543867	0.840092	0.347576	2.417	0.0156491039956536	0.0553721
AC004543.1	0	NA	NA	NA	NA	NA
AC004543.2	0	NA	NA	NA	NA	NA
AC004549.6	2.43288573391778	1.29511	1.33943	0.966911	0.333588565834336	NA
AC004552.1	0	NA	NA	NA	NA	NA
AC004562.1	6.60862882872651	2.12669	1.17223	1.81423	0.0696422850348723	0.180804
AC004593.3	39.9364176150209	1.1081	0.237023	4.67507	2.93846324154988e-06	2.75508e-05
AC004595.1	0	NA	NA	NA	NA	NA
AC004603.4	4.26385061968191	1.40592	2.12028	0.66308	0.507279460934757	0.72333
AC004609.1	0	NA	NA	NA	NA	NA
AC004623.2	0.0360496983827486	0	6.86755	0	1	NA
AC004637.1	0.13685874071421	0	6.86755	0	1	NA
AC004655.1	0	NA	NA	NA	NA	NA
AC004656.1	0	NA	NA	NA	NA	NA
AC004673.1	0	NA	NA	NA	NA	NA
AC004691.5	0.0453798443955732	0	6.86755	0	1	NA
AC004692.4	0.0376978207252198	0	6.86755	0	1	NA
AC004692.5	5.75275815351981	0	2.5635	0	1	1
AC004699.1	0	NA	NA	NA	NA	NA
AC004702.2	0.0376978207252198	0	6.86755	0	1	NA
AC004706.1	19.7353932313015	1.9036	5.07649	0.374984	0.707672612054381	0.870309
AC004744.3	0	NA	NA	NA	NA	NA
AC004745.1	0	NA	NA	NA	NA	NA
AC004769.1	0	NA	NA	NA	NA	NA
AC004771.1	0.514730909131079	-1.17748	5.45196	-0.215973	0.8290085532813	NA
AC004775.5	1.65249584618805	-2.15131	2.36033	-0.911446	0.362060617738839	NA
AC004791.2	0.0674441126772396	0	6.86755	0	1	NA
AC004797.1	281.662020464303	-0.662557	0.302136	-2.19291	0.0283137707135663	0.0896356
AC004812.1	0	NA	NA	NA	NA	NA
AC004817.1	0.094473549880015	0	6.86755	0	1	NA
AC004824.1	0	NA	NA	NA	NA	NA
AC004824.2	0.0265471158632778	0	6.86755	0	1	NA
AC004832.1	0.31539568068547	-0.198538	4.0491	-0.0490326	0.960893330724127	NA
AC004837.3	0.392625418819966	0	6.86755	0	1	NA
AC004837.4	0	NA	NA	NA	NA	NA
AC004837.5	0.0394952149519326	0	6.86755	0	1	NA
AC004840.8	2.37944314869826	0.787733	1.61841	0.486731	0.626448789252658	NA
AC004840.9	69.7871655033734	0.40692	0.2775	1.46638	0.142545789207787	0.309535
AC004851.1	0	NA	NA	NA	NA	NA
AC004854.4	2.56991366158589	1.59447	1.40077	1.13828	0.255004138696917	NA
AC004854.5	1.09262403307939	-0.205268	2.52907	-0.0811633	0.935312073961999	NA
AC004862.6	0.111968415217636	0	6.86755	0	1	NA
AC004866.1	0	NA	NA	NA	NA	NA
AC004866.3	0	NA	NA	NA	NA	NA
AC004869.2	0	NA	NA	NA	NA	NA
AC004869.3	0	NA	NA	NA	NA	NA
AC004870.3	0.0774290165362079	0	6.86755	0	1	NA
AC004870.4	0.29905280483179	0	6.86755	0	1	NA
AC004870.5	0.19624967657217	0.735514	6.86676	0.107112	0.914699959020618	NA
AC004875.1	0	NA	NA	NA	NA	NA
AC004878.2	0.793850692887179	0	5.14112	0	1	NA
AC004878.3	17.278225548866	-1.07335	0.765897	-1.40143	0.161084181599309	0.338006
AC004878.5	0.387019240822141	0	6.86755	0	1	NA
AC004878.6	0.252308922469118	0	6.86755	0	1	NA
AC004878.7	5.75531884563985	1.64578	1.66637	0.987641	0.323328302388225	0.544994
AC004878.8	0	NA	NA	NA	NA	NA
AC004889.1	1.37662263737806	0	6.86755	0	1	NA
AC004893.10	0.40911446738667	0	6.86755	0	1	NA
AC004893.11	105.023636068124	-0.139706	0.332697	-0.41992	0.674543725206645	0.850499
AC004895.1	0	NA	NA	NA	NA	NA
AC004895.4	1.39174156729963	1.99382	1.79831	1.10872	0.267552835196234	NA
AC004899.1	0.920266942432264	0.735381	6.86676	0.107093	0.91471527184667	NA
AC004899.3	0	NA	NA	NA	NA	NA
AC004901.1	0.0261938262518545	-1.17727	6.86755	-0.171425	0.863889376919838	NA
AC004906.3	0.0360496983827486	0	6.86755	0	1	NA
AC004911.2	0.0227049008552116	0	6.86755	0	1	NA
AC004917.1	0.0383729210525809	0	6.86755	0	1	NA
AC004920.2	0	NA	NA	NA	NA	NA
AC004920.3	0.0265471158632778	0	6.86755	0	1	NA
AC004924.1	0	NA	NA	NA	NA	NA
AC004938.5	0	NA	NA	NA	NA	NA
AC004941.3	2.25759231982879	0	3.42379	0	1	NA
AC004941.5	0	NA	NA	NA	NA	NA
AC004943.1	0.0559842076088179	0	6.86755	0	1	NA
AC004945.1	0.0731914810476804	0	6.86755	0	1	NA
AC004947.2	3.38610936851653	0	2.00025	0	1	1
AC004951.5	6.60968312710462	0.722354	0.772071	0.935607	0.34947581806677	0.572719
AC004951.6	337.501197737941	0.0439859	0.311686	0.141123	0.887773038524834	0.987843
AC004967.7	21.1374758317797	-0.30565	0.354078	-0.863228	0.388012131574999	0.613495
AC004969.1	0	NA	NA	NA	NA	NA
AC004980.1	0	NA	NA	NA	NA	NA
AC004980.10	4.8219309023747	-1.17749	2.10724	-0.558782	0.576310303439726	0.778685
AC004980.11	0.92450859506079	3.39958	2.88122	1.17991	0.238035614115172	NA
AC004980.7	455.120887746369	-0.170162	0.28964	-0.587496	0.556870793212857	0.764254
AC004980.8	0.0721451326028038	0	6.86755	0	1	NA
AC004980.9	23.1217197127476	-0.135828	0.436868	-0.310912	0.755867329448157	0.903079
AC004985.12	9.05980581977135	0.778337	0.917878	0.847974	0.396452223883303	0.621971
AC004987.10	0.0394952149519326	0	6.86755	0	1	NA
AC004987.9	0.850353036220637	0	3.57233	0	1	NA
AC004988.1	2.13227235477873	0	2.18587	0	1	NA
AC005000.1	0.287376999039442	0	6.86755	0	1	NA
AC005000.2	0	NA	NA	NA	NA	NA
AC005003.1	166.065732590287	0.299524	0.250877	1.19391	0.232513749473232	0.437777
AC005007.3	0	NA	NA	NA	NA	NA
AC005008.2	0	NA	NA	NA	NA	NA
AC005008.3	0	NA	NA	NA	NA	NA
AC005009.1	1.79113664373229	-1.1775	2.12269	-0.554718	0.579087485852128	NA
AC005009.2	5.5324451266132	3.33797	1.47499	2.26305	0.0236329044871257	0.0774977
AC005013.1	2014.48926005064	0.451803	0.573628	0.787624	NA	NA
AC005013.5	7.11512324192932	-0.100007	0.873746	-0.114457	0.908875183969686	0.998289
AC005014.5	10.011662727346	-0.78337	1.31064	-0.597701	0.550039516011157	0.759039
AC005017.2	0.39921814200424	0	6.8248	0	1	NA
AC005019.2	0.14136512942767	0	6.86755	0	1	NA
AC005019.3	0.156726025942263	0.766395	6.86606	0.111621	0.911124160796547	NA
AC005020.1	0	NA	NA	NA	NA	NA
AC005022.1	0.649920387459735	0	4.44651	0	1	NA
AC005027.3	0	NA	NA	NA	NA	NA
AC005029.1	0.252335942062783	0	6.86755	0	1	NA
AC005033.6	0.0394952149519326	0	6.86755	0	1	NA
AC005034.2	0.0559842076088179	0	6.86755	0	1	NA
AC005034.3	0	NA	NA	NA	NA	NA
AC005037.1	0.168504114683619	0	6.86755	0	1	NA
AC005037.2	0	NA	NA	NA	NA	NA
AC005037.3	20.7127367421465	0.158293	0.337432	0.46911	0.638990852817729	0.826792
AC005037.4	0	NA	NA	NA	NA	NA
AC005037.6	0	NA	NA	NA	NA	NA
AC005040.3	0.0394952149519326	0	6.86755	0	1	NA
AC005041.11	0.0691123159922435	0	6.86755	0	1	NA
AC005041.17	0.255165448015743	1.58744	6.84746	0.231829	0.816670478016106	NA
AC005042.2	55.5480153930238	-0.410338	0.430791	-0.952522	0.340832507963879	0.563506
AC005042.3	0	NA	NA	NA	NA	NA
AC005042.4	2.9999032850697	0.134514	1.65752	0.0811539	0.935319537669586	NA
AC005042.5	0.158067568782544	0	6.86755	0	1	NA
AC005048.1	0	NA	NA	NA	NA	NA
AC005062.2	2.88405110130707	1.32082	1.60457	0.823161	0.410416312595299	NA
AC005071.1	0.635698915728783	0	6.86755	0	1	NA
AC005076.5	45.2961673202148	0.8002	0.284552	2.81214	0.00492132649141663	0.0209966
AC005077.12	20.0964976315419	0.673248	1.00291	0.671295	0.502032600817462	0.718965
AC005077.14	6.47475698743376	1.37627	0.991388	1.38823	0.165068195121456	0.343863
AC005077.5	0.050094812843217	0.766425	6.86606	0.111625	0.911120618037535	NA
AC005077.7	2.19052743712749	2.26935	1.54647	1.46743	0.142258340946711	NA
AC005077.8	0.850358074352203	1.55878	2.58412	0.603212	0.546367543506067	NA
AC005077.9	0	NA	NA	NA	NA	NA
AC005082.1	0	NA	NA	NA	NA	NA
AC005082.12	5.86577970378768	1.26468	1.01682	1.24376	0.213589475732998	0.411261
AC005083.1	2.69551702850279	0.641261	1.01392	0.632456	0.527089018112051	NA
AC005086.1	0.111968415217636	0	6.86755	0	1	NA
AC005086.2	0	NA	NA	NA	NA	NA
AC005086.3	0.222321173395275	0	6.86755	0	1	NA
AC005086.4	0	NA	NA	NA	NA	NA
AC005088.1	0	NA	NA	NA	NA	NA
AC005094.2	0.17787270619111	0	6.86755	0	1	NA
AC005102.1	0.0449240862443383	0.735535	6.86676	0.107115	0.914697535422072	NA
AC005104.3	0.137296834712898	0	6.86755	0	1	NA
AC005105.2	0.0265471158632778	0	6.86755	0	1	NA
AC005150.1	0.263253628009962	0	6.86755	0	1	NA
AC005152.2	109.058824952949	0.238014	0.46406	0.512894	0.608025196970097	0.803067
AC005152.3	3.58135238361328	2.93099	1.53749	1.90635	0.0566048135953934	0.154261
AC005154.6	2026.14801648267	0.182205	0.102864	1.77132	0.0765081951029171	0.194245
AC005154.7	69.0329654067454	0.735181	0.562622	1.30671	0.191312756890988	0.381612
AC005154.8	2.41798043722695	-1.60566	1.36385	-1.17731	0.239073504622329	NA
AC005159.1	0	NA	NA	NA	NA	NA
AC005160.3	0.11692423148814	0	6.86755	0	1	NA
AC005161.1	0	NA	NA	NA	NA	NA
AC005162.4	0.0226899221977866	0	6.86755	0	1	NA
AC005162.5	2.79379170491116	-0.211988	1.9034	-0.111373	0.9113203216567	NA
AC005176.1	0	NA	NA	NA	NA	NA
AC005176.2	0.121888498582292	0	6.86755	0	1	NA
AC005176.3	0	NA	NA	NA	NA	NA
AC005178.1	0.210297436125142	0	6.86755	0	1	NA
AC005189.6	2.39675871079823	-1.31615	1.53741	-0.856084	0.391951254399714	NA
AC005195.1	0	NA	NA	NA	NA	NA
AC005197.2	0.365003008917331	-1.17737	6.86755	-0.171439	0.863878441471892	NA
AC005215.1	0	NA	NA	NA	NA	NA
AC005220.3	6.77723501375918	1.68348	0.810595	2.07685	0.0378154837656673	0.112667
AC005224.2	29.734218946959	-0.464452	0.412044	-1.12719	0.259661998543525	0.472147
AC005229.1	0	NA	NA	NA	NA	NA
AC005229.5	0	NA	NA	NA	NA	NA
AC005229.7	0.0530942317265557	0	6.86755	0	1	NA
AC005235.1	1.86709245649538	0	4.45674	0	1	NA
AC005237.2	0	NA	NA	NA	NA	NA
AC005237.4	1.0588650869199	0	2.99526	0	1	NA
AC005251.4	0	NA	NA	NA	NA	NA
AC005253.2	1.38245493510688	2.67126	1.94382	1.37423	0.169370182637518	NA
AC005253.4	0.0973635257622772	0	6.86755	0	1	NA
AC005255.3	0.561921628703013	0	5.20912	0	1	NA
AC005255.5	0.0720993967654972	0	6.86755	0	1	NA
AC005255.6	0.0771930356771524	0	6.86755	0	1	NA
AC005256.1	0	NA	NA	NA	NA	NA
AC005262.2	0.265146060490109	0.934196	6.83185	0.136741	0.891235413291648	NA
AC005262.3	0.0360496983827486	0	6.86755	0	1	NA
AC005262.4	0.122026538424028	0	6.86755	0	1	NA
AC005264.2	2.51558278698578	0.761462	3.46034	0.220054	0.825828835949721	NA
AC005276.1	0.632062921127394	0	5.14032	0	1	NA
AC005280.1	212.664469779866	0.214532	1.08721	0.197324	0.843574188745838	0.959769
AC005281.1	1.81344454023386	0.739649	2.35636	0.313895	0.753600827682945	NA
AC005281.2	0.234032804592782	1.72186	6.84025	0.251724	0.801254327569508	NA
AC005284.1	0	NA	NA	NA	NA	NA
AC005288.1	0	NA	NA	NA	NA	NA
AC005300.5	0.733877349156371	0	4.11457	0	1	NA
AC005301.8	0	NA	NA	NA	NA	NA
AC005304.1	1.6894553978154	0.754554	2.3062	0.327185	0.743527679095353	NA
AC005306.3	38.5656934318557	0.526398	0.386392	1.36234	0.173090213946751	0.356054
AC005307.1	0.189814932599029	0	6.86755	0	1	NA
AC005307.3	0.462564154156823	0	6.86755	0	1	NA
AC005324.6	0	NA	NA	NA	NA	NA
AC005324.7	0	NA	NA	NA	NA	NA
AC005326.2	0.681120186588234	-1.08481	3.67661	-0.295058	0.767949746521523	NA
AC005329.7	74.633208176661	0.345664	0.266888	1.29516	0.195263520587065	0.386973
AC005330.2	0.371947031802624	0	6.86755	0	1	NA
AC005336.4	16.1339921543637	1.04755	0.921997	1.13618	0.255882183547677	0.467648
AC005336.5	0.0394952149519326	0	6.86755	0	1	NA
AC005339.2	3.65583219027952	-0.728692	1.19226	-0.611187	0.54107566326226	0.751363
AC005351.1	0.065689041203787	-1.17729	6.86755	-0.171428	0.863887521846907	NA
AC005355.1	0.72820857982885	-2.65748	2.97537	-0.893161	0.371770927495324	NA
AC005355.2	4.78383155737074	1.66994	0.805714	2.07263	0.0382071618141369	0.113583
AC005356.1	3.00552710921977	0.363461	0.941992	0.385843	0.699613033268825	NA
AC005357.1	0	NA	NA	NA	NA	NA
AC005358.1	0	NA	NA	NA	NA	NA
AC005358.3	0	NA	NA	NA	NA	NA
AC005363.9	3.31187582182846	0	6.86755	0	1	NA
AC005370.1	0	NA	NA	NA	NA	NA
AC005375.1	0	NA	NA	NA	NA	NA
AC005387.2	0	NA	NA	NA	NA	NA
AC005387.3	0	NA	NA	NA	NA	NA
AC005391.2	0.0411757930109281	0	6.86755	0	1	NA
AC005392.13	0.680445646533752	0	6.86755	0	1	NA
AC005394.1	0	NA	NA	NA	NA	NA
AC005399.1	0.0808745331053919	0	6.86755	0	1	NA
AC005477.1	0.220355559331535	0	6.86755	0	1	NA
AC005481.5	1.41643695974902	0	3.87386	0	1	NA
AC005487.2	0.0394952149519326	0	6.86755	0	1	NA
AC005488.1	0	NA	NA	NA	NA	NA
AC005488.11	0.191435272999454	-1.17739	6.86755	-0.171443	0.863875439055888	NA
AC005493.1	0	NA	NA	NA	NA	NA
AC005498.3	12.3003603187872	0.833803	0.489016	1.70506	0.0881827211760817	0.216253
AC005498.4	1.18087347980461	0	2.34539	0	1	NA
AC005513.1	0	NA	NA	NA	NA	NA
AC005517.3	0.0265471158632778	0	6.86755	0	1	NA
AC005518.2	6.949049543873	0	1.92163	0	1	1
AC005519.4	131.148603162969	0.616796	0.20389	3.02514	0.00248516912070865	0.0116814
AC005522.6	0.0579112569171175	0	6.86755	0	1	NA
AC005522.7	0	NA	NA	NA	NA	NA
AC005523.2	2.86179264922851	-1.31897	1.37016	-0.962636	0.335730373791046	NA
AC005523.3	1.48479609728349	-0.256968	1.19109	-0.215742	0.829188978482698	NA
AC005532.5	6.56972698600437	0.656742	0.873307	0.752018	0.452040424587868	0.673311
AC005534.6	0.150357544737355	0	6.86755	0	1	NA
AC005534.8	5.38012287961802	-0.0620589	1.2679	-0.0489461	0.960962215474804	1
AC005537.2	5.03587359259633	1.55645	1.04752	1.48584	0.137321541153151	0.301353
AC005538.5	0	NA	NA	NA	NA	NA
AC005539.2	1.02184741998159	0	4.00632	0	1	NA
AC005540.3	10.4920769878348	-1.67195	0.532066	-3.14238	0.00167581226684776	0.00827673
AC005544.1	0	NA	NA	NA	NA	NA
AC005546.2	11.7684805377413	-0.500258	0.813914	-0.614633	0.538797131260807	0.74974
AC005549.1	0	NA	NA	NA	NA	NA
AC005549.3	0	NA	NA	NA	NA	NA
AC005550.3	2.04163095820571	0	1.98712	0	1	NA
AC005550.4	31.9027967470016	-1.04203	1.79414	-0.580795	0.561378289197875	0.768005
AC005550.5	0.19148269976576	0	6.86755	0	1	NA
AC005559.2	0.610826571731548	0	3.01923	0	1	NA
AC005559.3	0.0696721807587512	0	6.86755	0	1	NA
AC005562.1	325.723680933679	0.268624	0.135604	1.98094	0.047598064924134	0.134785
AC005588.2	0.0413793181534593	0	6.86755	0	1	NA
AC005592.1	91.5181963083289	0.368983	0.549295	0.67174	0.50174895986169	0.718734
AC005592.2	117.607344635739	-0.526771	0.407843	-1.2916	0.19649425883404	0.388406
AC005592.3	44.9847493164591	0.552089	0.89999	0.613438	0.539586486463522	0.750338
AC005594.3	2.34729368066661	2.06451	2.60203	0.793421	0.427532571105967	NA
AC005597.1	0.380134503245835	0	4.72458	0	1	NA
AC005606.1	0	NA	NA	NA	NA	NA
AC005606.14	1.43080230739266	0	2.13677	0	1	NA
AC005606.15	0.14985774245187	0	6.86755	0	1	NA
AC005609.1	66.1282859956228	-0.406802	0.323066	-1.25919	0.207961854856967	0.403708
AC005609.2	0	NA	NA	NA	NA	NA
AC005614.3	3.53003354363775	-0.341578	1.06978	-0.319298	0.749500231744514	0.89872
AC005614.5	1.58884689915051	5.50617	3.61744	1.52212	0.127979492267191	NA
AC005616.1	0.0755449133346812	0	6.86755	0	1	NA
AC005616.2	0.193808443468257	0	6.86755	0	1	NA
AC005618.1	119.309690516624	-0.215805	0.462755	-0.466347	0.640966799104644	0.828225
AC005618.6	74.6873718609748	1.49567	0.444526	3.36463	0.000766459681853078	0.00421003
AC005621.1	0	NA	NA	NA	NA	NA
AC005624.2	8.53115795440374	-0.00304806	0.588227	-0.00518177	0.995865567780211	1
AC005625.1	0.0625424410638671	0.735506	6.86676	0.107111	0.914700880075193	NA
AC005626.3	0	NA	NA	NA	NA	NA
AC005631.1	0	NA	NA	NA	NA	NA
AC005682.5	39.6771284346636	-1.38506	0.426803	-3.2452	0.00117369188857674	0.00608323
AC005682.6	1.91648833202565	0.75278	2.13694	0.35227	0.724635665141799	NA
AC005682.7	0.288620252543938	2.24065	6.81788	0.328642	0.742425998632021	NA
AC005682.8	1.29327051360945	2.22763	2.30312	0.967221	0.333433553913281	NA
AC005686.1	0	NA	NA	NA	NA	NA
AC005701.1	0	NA	NA	NA	NA	NA
AC005702.1	0.397696334575552	-1.17749	5.77328	-0.203955	0.838388756317818	NA
AC005702.2	0.20993787123875	-1.1774	6.86755	-0.171444	0.863874972264796	NA
AC005702.3	0.437551069840842	0.765422	5.62385	0.136103	0.891739836283828	NA
AC005702.4	0.168758318964472	0	6.86755	0	1	NA
AC005703.2	0	NA	NA	NA	NA	NA
AC005703.3	0.0265471158632778	0	6.86755	0	1	NA
AC005722.4	0	NA	NA	NA	NA	NA
AC005725.1	0	NA	NA	NA	NA	NA
AC005730.2	0.957915312986728	0	6.86755	0	1	NA
AC005740.3	0.121888498582292	0	6.86755	0	1	NA
AC005740.4	0	NA	NA	NA	NA	NA
AC005740.5	0	NA	NA	NA	NA	NA
AC005740.6	21.993496661463	0.0148641	0.645844	0.023015	0.981638322216503	1
AC005741.2	0	NA	NA	NA	NA	NA
AC005754.7	4.79435851229376	0.457097	0.623222	0.733442	0.463288986125114	0.683972
AC005754.8	279.595270870092	0.17898	0.148073	1.20873	0.226768395325588	0.429529
AC005757.6	0.123910641625555	0	6.86755	0	1	NA
AC005757.7	0	NA	NA	NA	NA	NA
AC005758.1	0.194117267165293	0	6.86755	0	1	NA
AC005772.2	0	NA	NA	NA	NA	NA
AC005775.2	5.17967087829256	-1.11821	0.711594	-1.57142	0.116085599837273	0.265644
AC005776.1	8.18807072883345	1.30805	1.24296	1.05237	0.292629147451028	0.510208
AC005777.3	0.0265471158632778	0	6.86755	0	1	NA
AC005779.1	0.0559842076088179	0	6.86755	0	1	NA
AC005779.2	1.42709114360595	-1.2585	1.66182	-0.757304	0.448867517426395	NA
AC005780.1	0.0265471158632778	0	6.86755	0	1	NA
AC005783.1	0	NA	NA	NA	NA	NA
AC005785.2	4.60268329463591	-0.269402	1.15068	-0.234124	0.814888365793539	0.942962
AC005786.3	0.208434793585542	0.766391	6.86606	0.11162	0.911124624203939	NA
AC005786.5	1.14781665190512	0.610393	1.64695	0.370619	0.710921048221565	NA
AC005786.7	21.7980047582712	2.19371	0.688217	3.18753	0.00143491616357772	0.00723474
AC005789.11	222.943042487145	-1.85899	0.200924	-9.25218	2.19954681998232e-20	1.12031e-18
AC005789.9	0.361626309535779	0	4.6495	0	1	NA
AC005794.1	0	NA	NA	NA	NA	NA
AC005795.1	0.553151278257759	-0.198524	4.06418	-0.0488472	0.961041082676703	NA
AC005808.3	0	NA	NA	NA	NA	NA
AC005822.1	4.88018293914966	3.42517	1.53189	2.23591	0.0253579459822595	0.0820534
AC005831.1	12.3610432435448	-2.19465	0.827728	-2.65142	0.0080154593398746	0.0316907
AC005838.2	0	NA	NA	NA	NA	NA
AC005841.1	0.0973635257622772	0	6.86755	0	1	NA
AC005863.1	0.0559842076088179	0	6.86755	0	1	NA
AC005863.2	0	NA	NA	NA	NA	NA
AC005884.1	6.61659779480383	-0.68358	0.871763	-0.784135	0.432960805387476	0.655369
AC005926.1	0	NA	NA	NA	NA	NA
AC005932.1	28.2738694806653	-0.0396966	0.335617	-0.11828	0.905846098365803	0.997221
AC005943.4	16.4781584257554	0.34799	0.450511	0.772433	0.43985784513015	0.662208
AC005943.5	75.5027158136033	-0.557276	0.259589	-2.14676	0.0318121492146379	0.0982332
AC005944.2	0.716410674007984	-2.28667	2.62218	-0.87205	0.383181373759824	NA
AC005954.3	0.882514253611271	-1.1775	2.96548	-0.397069	0.691316935164817	NA
AC005954.4	0.0265471158632778	0	6.86755	0	1	NA
AC006000.5	0.208951601854294	0	6.86755	0	1	NA
AC006001.1	2.19127845366712	3.23966	1.54654	2.09478	0.036190973469861	NA
AC006003.3	19.4540535312547	0	1.70204	0	1	1
AC006004.1	0.204419822054388	0	6.86755	0	1	NA
AC006007.1	0	NA	NA	NA	NA	NA
AC006011.4	0.615826283696997	0	6.86755	0	1	NA
AC006014.10	0.41122530121159	-1.17755	6.86755	-0.171466	0.863857668180914	NA
AC006014.7	24.1846503139801	-0.33207	0.458861	-0.723684	0.469260032905275	0.689439
AC006014.8	0.496815403524253	0	6.86755	0	1	NA
AC006019.3	0.418342226628246	0	6.86755	0	1	NA
AC006019.4	0.10742164896867	0	6.86755	0	1	NA
AC006022.4	0	NA	NA	NA	NA	NA
AC006023.8	5.38263166931567	-0.639466	1.18206	-0.540975	0.588524670300077	0.787602
AC006024.4	0.355257631778898	1.3136	3.45613	0.380079	0.70388687370424	NA
AC006026.1	0	NA	NA	NA	NA	NA
AC006026.10	0.471581672143366	0	3.31218	0	1	NA
AC006026.12	0.0954794225607505	0	6.86755	0	1	NA
AC006026.13	0	NA	NA	NA	NA	NA
AC006026.9	0.0906824899945614	-1.17731	6.86755	-0.171431	0.863884832660843	NA
AC006028.11	0.138742843915737	0	6.86755	0	1	NA
AC006033.22	2.52251870115313	0.361894	1.2179	0.297145	0.766355676522565	NA
AC006035.1	0	NA	NA	NA	NA	NA
AC006037.2	0	NA	NA	NA	NA	NA
AC006041.1	0.225210106899863	0	6.86755	0	1	NA
AC006042.6	0.621006040272693	0	5.10008	0	1	NA
AC006042.7	3.57378276489275	0.925146	1.14169	0.81033	0.417750723868142	0.641641
AC006042.8	172.250265107047	1.71235	0.417466	4.10176	4.1001381168636e-05	0.00030649
AC006045.3	0.0790771388786791	0	6.86755	0	1	NA
AC006050.2	0.227470969560919	0	6.86755	0	1	NA
AC006070.12	0	NA	NA	NA	NA	NA
AC006076.1	0.0307658144493445	0	6.86755	0	1	NA
AC006077.4	0.0394952149519326	0	6.86755	0	1	NA
AC006080.1	0	NA	NA	NA	NA	NA
AC006111.1	4.49611269537507	1.58753	1.88514	0.842126	0.399717528465102	0.62496
AC006115.1	0	NA	NA	NA	NA	NA
AC006115.3	106.548044661002	-0.229295	1.25565	-0.182611	0.855103183947542	0.967615
AC006115.6	0.190858413123675	0	6.86755	0	1	NA
AC006116.12	0.257290641277288	0	6.86755	0	1	NA
AC006116.13	10.0806759510239	1.58421	1.68203	0.941847	0.346270730741852	0.569417
AC006116.14	1.02199824105873	0	2.3444	0	1	NA
AC006116.15	8.56129744252949	-0.632361	1.11869	-0.565268	0.571891550208544	0.775451
AC006116.17	12.0344104978651	1.21469	0.60502	2.00768	0.0446775271087133	0.128334
AC006116.19	11.4591432340371	-0.28135	0.797037	-0.352994	0.724092642673495	0.880759
AC006116.20	0.322915905962071	0	6.86755	0	1	NA
AC006116.21	7.70717014365472	2.14264	1.26698	1.69114	0.0908097899828401	0.221231
AC006116.22	11.5892848908601	0.51954	1.11643	0.46536	0.64167401981547	0.828922
AC006116.24	5.173818961758	-0.78024	1.50644	-0.517937	0.604502549831865	0.800168
AC006116.27	8.31090132141624	1.87149	1.00913	1.85456	0.0636588967675111	0.169053
AC006126.3	1.2130081279355	1.35736	2.53735	0.534951	0.592683874648834	NA
AC006126.4	3.75060908266427	0	2.12224	0	1	1
AC006129.1	0.921458728641173	0	6.86755	0	1	NA
AC006129.2	3.39698919457421	0	1.9371	0	1	1
AC006129.4	7.15955895011471	0	2.97696	0	1	1
AC006130.1	0	NA	NA	NA	NA	NA
AC006130.3	0	NA	NA	NA	NA	NA
AC006130.4	0	NA	NA	NA	NA	NA
AC006132.1	11.7018562678022	-0.167362	0.465184	-0.359776	0.719014374858157	0.87723
AC006133.3	0	NA	NA	NA	NA	NA
AC006145.1	0	NA	NA	NA	NA	NA
AC006150.1	0	NA	NA	NA	NA	NA
AC006150.2	0	NA	NA	NA	NA	NA
AC006153.3	0.394583490693606	0	6.86755	0	1	NA
AC006156.1	0.0737475191079684	0	6.86755	0	1	NA
AC006156.2	0	NA	NA	NA	NA	NA
AC006159.3	0.0265471158632778	0	6.86755	0	1	NA
AC006159.4	0	NA	NA	NA	NA	NA
AC006159.5	0	NA	NA	NA	NA	NA
AC006160.4	0	NA	NA	NA	NA	NA
AC006160.5	11.2053342431745	0.670439	0.435914	1.53801	0.124046769379564	0.279005
AC006195.2	9.46523365014171	3.35006	1.41366	2.36978	0.0177985569574908	0.0615218
AC006196.1	0.120229144197316	0	6.86755	0	1	NA
AC006227.1	0	NA	NA	NA	NA	NA
AC006262.10	0	NA	NA	NA	NA	NA
AC006262.4	0.259464015634971	0.931039	5.9341	0.156897	0.875326398721768	NA
AC006262.5	0.0916248039994932	0	6.86755	0	1	NA
AC006262.6	66.5878603689542	1.01403	0.524763	1.93235	0.0533158910910441	0.147597
AC006272.1	5.04710755676179	0.712349	1.19572	0.595749	0.551343088207627	0.759925
AC006272.2	0.642583210230891	0	5.24016	0	1	NA
AC006273.4	1.49961922202495	0.0772674	1.89856	0.0406978	0.967536832420841	NA
AC006273.5	2.60107767075016	0.690182	0.945752	0.729771	0.465530201431196	NA
AC006273.7	0.243415524815383	0	6.86755	0	1	NA
AC006277.2	9.34661884926382	1.11151	0.994081	1.11813	0.263512587946151	0.476687
AC006296.1	0	NA	NA	NA	NA	NA
AC006296.2	0.0413793181534593	0	6.86755	0	1	NA
AC006322.1	0	NA	NA	NA	NA	NA
AC006326.3	0.232059736773801	0	6.86755	0	1	NA
AC006326.5	0	NA	NA	NA	NA	NA
AC006328.9	0	NA	NA	NA	NA	NA
AC006335.10	0.0825313234720957	0	6.86755	0	1	NA
AC006335.11	0	NA	NA	NA	NA	NA
AC006335.2	0	NA	NA	NA	NA	NA
AC006335.6	0	NA	NA	NA	NA	NA
AC006355.3	0.528139444118963	0	6.86755	0	1	NA
AC006366.3	0	NA	NA	NA	NA	NA
AC006369.2	0.265745140969334	0	6.86755	0	1	NA
AC006369.3	0	NA	NA	NA	NA	NA
AC006371.1	0	NA	NA	NA	NA	NA
AC006372.1	0.710772462589074	0.737196	3.34225	0.220569	0.825428422558384	NA
AC006372.4	3.41367476398213	0	2.22849	0	1	1
AC006372.5	0.0625968142460264	0	6.86755	0	1	NA
AC006372.6	0.0936820283340377	0	6.86755	0	1	NA
AC006373.1	0.199845706308613	0	6.86755	0	1	NA
AC006377.1	0	NA	NA	NA	NA	NA
AC006378.2	0.0376978207252198	0	6.86755	0	1	NA
AC006380.1	0	NA	NA	NA	NA	NA
AC006380.3	0	NA	NA	NA	NA	NA
AC006390.4	0	NA	NA	NA	NA	NA
AC006427.2	5.67086876923759	2.20041	1.62653	1.35282	0.176112697492447	0.36045
AC006432.1	0	NA	NA	NA	NA	NA
AC006435.1	0	NA	NA	NA	NA	NA
AC006445.6	0.045329920460322	0.735529	6.86676	0.107114	0.9146981905082	NA
AC006445.7	0.0526119103870582	0	6.86755	0	1	NA
AC006445.8	0.354211572158205	0	6.86755	0	1	NA
AC006449.1	0.583977518285862	-0.479912	2.83414	-0.169333	0.865535032785607	NA
AC006452.1	0	NA	NA	NA	NA	NA
AC006455.1	0.319448718298496	0	6.86755	0	1	NA
AC006458.3	0.051526126019794	0	6.86755	0	1	NA
AC006460.2	0.0948793840959987	0	6.86755	0	1	NA
AC006461.2	0.0376978207252198	0	6.86755	0	1	NA
AC006465.4	0.243904858290729	0	6.86755	0	1	NA
AC006466.5	0.167952622826454	0	6.86755	0	1	NA
AC006480.1	0	NA	NA	NA	NA	NA
AC006481.1	0	NA	NA	NA	NA	NA
AC006482.1	0	NA	NA	NA	NA	NA
AC006483.1	0	NA	NA	NA	NA	NA
AC006483.5	0	NA	NA	NA	NA	NA
AC006486.1	16.2080611126184	0.352373	0.443345	0.794804	0.426727273501504	0.649679
AC006486.9	6.55687940278829	-2.12632	2.35597	-0.902522	0.366779669965004	0.591213
AC006487.1	0	NA	NA	NA	NA	NA
AC006499.1	0.170012093713522	0	6.86755	0	1	NA
AC006499.2	0	NA	NA	NA	NA	NA
AC006499.3	0.0954794225607505	0	6.86755	0	1	NA
AC006499.4	0	NA	NA	NA	NA	NA
AC006499.5	0.0394952149519326	0	6.86755	0	1	NA
AC006499.6	0.0720993967654972	0	6.86755	0	1	NA
AC006499.7	0	NA	NA	NA	NA	NA
AC006499.8	0.140025830782234	0	6.86755	0	1	NA
AC006499.9	0	NA	NA	NA	NA	NA
AC006509.4	0.42389915923378	0	6.86755	0	1	NA
AC006509.7	0.0866902850708259	0	6.86755	0	1	NA
AC006534.1	0	NA	NA	NA	NA	NA
AC006538.1	44.1597389547784	-1.08015	0.501817	-2.15247	0.0313606353013077	0.0971262
AC006538.4	8.20828897748689	0	3.57185	0	1	1
AC006539.1	0.0394952149519326	0	6.86755	0	1	NA
AC006539.2	0.310149206783881	-0.195177	6.86606	-0.0284264	0.977322091866563	NA
AC006539.3	0	NA	NA	NA	NA	NA
AC006539.4	0.0153829072246723	0	6.86755	0	1	NA
AC006547.13	0.179285064875111	0	6.86755	0	1	NA
AC006547.14	105.159588642646	-0.00833744	0.277143	-0.0300836	0.976000392442688	1
AC006547.15	0	NA	NA	NA	NA	NA
AC006547.8	6.50430825368527	0.887437	0.638353	1.3902	0.164468950787793	0.342986
AC006548.19	0.0771930356771524	0	6.86755	0	1	NA
AC006548.26	0	NA	NA	NA	NA	NA
AC006552.1	0.185512824370734	0	6.86755	0	1	NA
AC006557.1	0.186968219082577	0	6.86755	0	1	NA
AC006926.1	0	NA	NA	NA	NA	NA
AC006942.4	1.36592667408029	0.740556	2.18158	0.33946	0.734263601535583	NA
AC006946.12	0	NA	NA	NA	NA	NA
AC006946.15	5.00305065639477	1.66301	1.34915	1.23263	0.217713419796546	0.417001
AC006946.16	26.9877539432882	1.59052	1.60288	0.99229	0.321056072452031	0.543037
AC006946.17	5.49265500621297	0	1.78635	0	1	1
AC006947.1	2.03726798729146	0	2.20733	0	1	NA
AC006953.1	0	NA	NA	NA	NA	NA
AC006960.5	0.161383713534224	0	6.86755	0	1	NA
AC006960.7	0.0521295890475607	0	6.86755	0	1	NA
AC006967.1	0.0610287085392648	0	6.86755	0	1	NA
AC006978.6	337.312601742088	-0.40718	0.13921	-2.92493	0.00344538460126874	0.0154066
AC006987.4	0	NA	NA	NA	NA	NA
AC006987.5	0	NA	NA	NA	NA	NA
AC006987.6	0	NA	NA	NA	NA	NA
AC006987.7	0	NA	NA	NA	NA	NA
AC006988.1	0	NA	NA	NA	NA	NA
AC006989.2	0	NA	NA	NA	NA	NA
AC006994.1	1.03628092712963	0	4.09347	0	1	NA
AC006994.2	1.4219610274441	2.57174	1.63373	1.57415	0.115452306686007	NA
AC006994.3	0	NA	NA	NA	NA	NA
AC007000.10	7.85487374685283	0.944413	0.799479	1.18129	0.237489440440309	0.444755
AC007000.11	0.719337419452271	3.23038	2.69834	1.19717	0.231239152580969	NA
AC007000.12	16.1220876306999	0.978818	0.464794	2.10592	0.0352114308783608	0.106357
AC007003.1	0	NA	NA	NA	NA	NA
AC007009.1	30.139609225123	0.391256	0.300479	1.30211	0.192879829504524	0.383805
AC007009.2	0	NA	NA	NA	NA	NA
AC007014.1	10.8092853106679	1.62312	1.48738	1.09126	0.275158266673344	0.490887
AC007016.3	1.35259056548092	1.30411	3.87659	0.336406	0.736564441878606	NA
AC007025.1	0	NA	NA	NA	NA	NA
AC007036.4	9.10865521983258	-0.357671	1.02949	-0.347427	0.728270255374383	0.883828
AC007036.5	9.52670965576937	0	6.86755	0	1	1
AC007036.6	2.61626652912712	1.60553	1.24664	1.28788	0.197786715758155	NA
AC007038.7	98.1427840318575	0.371576	0.372346	0.997932	0.318312294963065	0.540111
AC007040.1	0	NA	NA	NA	NA	NA
AC007040.11	46.9667906735306	0.262435	0.619615	0.423545	0.671897332864607	0.848905
AC007040.2	0	NA	NA	NA	NA	NA
AC007040.3	0	NA	NA	NA	NA	NA
AC007040.5	1.72657255756188	1.78684	1.53184	1.16646	0.243426779978998	NA
AC007040.6	1.27458680085087	1.23844	1.78555	0.693592	0.487938062934107	NA
AC007040.7	35.860287304374	-1.22763	0.670813	-1.83007	0.0672394219013754	0.176158
AC007040.8	0.445312340076909	0	5.45289	0	1	NA
AC007041.1	0	NA	NA	NA	NA	NA
AC007041.2	1.44176903496339	1.69819	1.6951	1.00183	0.316427867586648	NA
AC007050.1	0	NA	NA	NA	NA	NA
AC007050.17	0.0249790101565162	0	6.86755	0	1	NA
AC007050.18	0.0560747911062803	0.735535	6.86676	0.107115	0.914697535422072	NA
AC007056.1	0	NA	NA	NA	NA	NA
AC007064.22	0	NA	NA	NA	NA	NA
AC007064.24	11.1651012793204	-0.256012	0.864574	-0.296113	0.767143845759468	0.910089
AC007064.25	0	NA	NA	NA	NA	NA
AC007078.4	0	NA	NA	NA	NA	NA
AC007091.1	0.093357991912613	0	6.86755	0	1	NA
AC007092.1	46.3898260860712	2.19946	1.4674	1.49889	0.133903445612853	0.295901
AC007096.1	0	NA	NA	NA	NA	NA
AC007098.1	0.0261938262518545	-1.17727	6.86755	-0.171425	0.863889376919838	NA
AC007099.1	0.161229823098138	0	6.86755	0	1	NA
AC007099.2	0	NA	NA	NA	NA	NA
AC007106.1	0.0943712295244573	0	6.86755	0	1	NA
AC007114.1	0	NA	NA	NA	NA	NA
AC007115.3	0.0376978207252198	0	6.86755	0	1	NA
AC007126.1	0.837398582124334	0	5.35598	0	1	NA
AC007128.1	3.02595220158489	0.626595	1.76776	0.354457	0.722996424584066	NA
AC007131.1	2.16936311055928	0	4.10572	0	1	NA
AC007131.2	0.14927632211097	0.766404	6.86606	0.111622	0.911123054462465	NA
AC007131.3	0	NA	NA	NA	NA	NA
AC007136.1	0	NA	NA	NA	NA	NA
AC007161.5	0.557127039706555	0.538983	4.48908	0.120066	0.904431219897221	NA
AC007163.10	0	NA	NA	NA	NA	NA
AC007163.11	0	NA	NA	NA	NA	NA
AC007163.3	0.397049767987123	1.08826	3.41881	0.318317	0.750244487068044	NA
AC007163.6	1.01691780094491	0.19482	1.61168	0.12088	0.903786029636659	NA
AC007163.8	0.0827586363069186	0	6.86755	0	1	NA
AC007163.9	0.138141727580708	0	6.86755	0	1	NA
AC007179.1	0	NA	NA	NA	NA	NA
AC007179.2	0	NA	NA	NA	NA	NA
AC007182.6	0.509588805332477	0	6.86755	0	1	NA
AC007192.6	0.423305152346226	0.764451	4.75812	0.160663	0.872359185692745	NA
AC007193.10	0	NA	NA	NA	NA	NA
AC007193.6	3.43821006867137	-0.649233	1.87699	-0.34589	0.729425286100281	0.884622
AC007193.8	0.131789092568899	0	6.86755	0	1	NA
AC007193.9	4.37129365931127	0	2.86126	0	1	1
AC007204.1	0	NA	NA	NA	NA	NA
AC007204.2	4.04872728241355	3.36757	1.39015	2.42245	0.015416176637862	0.0547249
AC007216.1	0	NA	NA	NA	NA	NA
AC007216.2	0	NA	NA	NA	NA	NA
AC007228.11	40.7298793259766	0.535959	0.303088	1.76833	0.077006034536827	0.19505
AC007228.5	2.16422722539848	0	2.45609	0	1	NA
AC007228.8	1.71481322541243	0	2.51286	0	1	NA
AC007228.9	13.0416197600175	0.961828	0.487832	1.97164	0.0486510962410068	0.137209
AC007229.3	3.97327516213896	0.094061	0.809999	0.116125	0.907553584854833	0.99777
AC007237.2	0	NA	NA	NA	NA	NA
AC007238.1	2.46043636602013	-1.49877	2.87498	-0.521315	0.602147549476925	NA
AC007242.1	0	NA	NA	NA	NA	NA
AC007246.3	198.386675112402	0.202679	0.175725	1.15338	0.248752522641661	0.458927
AC007248.6	0	NA	NA	NA	NA	NA
AC007248.7	0.257364999097288	0	6.86755	0	1	NA
AC007249.3	3.32844905252505	-1.1027	0.862343	-1.27872	0.200994084753441	0.394147
AC007250.4	0.158883048925992	0	6.86755	0	1	NA
AC007251.2	7.71268101592754	0.58427	0.697764	0.837346	0.402397852281141	0.627187
AC007253.1	0.586572104200146	0.766081	6.42178	0.119294	0.905042239852279	NA
AC007255.8	15.8333405431033	0.978757	0.837876	1.16814	0.242749785901573	0.451366
AC007256.5	60.0764079442645	0.00619262	0.381432	0.0162352	0.987046760215864	1
AC007271.3	0.0376978207252198	0	6.86755	0	1	NA
AC007272.1	0	NA	NA	NA	NA	NA
AC007272.3	2.07828349566593	-2.05199	1.9049	-1.07722	0.281383799434483	NA
AC007274.2	0	NA	NA	NA	NA	NA
AC007274.5	0	NA	NA	NA	NA	NA
AC007276.5	16.6066679901284	0.412484	0.501055	0.823233	0.410375787923675	0.634579
AC007277.3	11.1815462858038	0.532321	1.6919	0.314629	0.753043256740287	0.901161
AC007278.2	0.608188807228046	0	6.86755	0	1	NA
AC007278.3	2.40175490473965	0	3.97469	0	1	NA
AC007279.2	0	NA	NA	NA	NA	NA
AC007282.6	0.0360496983827486	0	6.86755	0	1	NA
AC007283.4	0.114818013564392	0	6.86755	0	1	NA
AC007283.5	2.39009466065011	1.92315	6.68029	0.287885	0.773434862666238	NA
AC007285.6	7.95101463092487	-0.167148	0.703578	-0.237569	0.812215537678723	0.940962
AC007285.7	0	NA	NA	NA	NA	NA
AC007292.1	0.0559842076088179	0	6.86755	0	1	NA
AC007292.3	22.8707868987402	-0.447389	0.649602	-0.688712	0.491004515432617	0.709318
AC007292.4	0.870127209597533	0	2.70871	0	1	NA
AC007292.6	31.9683793111692	0.643777	0.355228	1.81229	0.0699412080355441	0.181395
AC007292.7	6.20086941196558	1.202	0.936731	1.28319	0.199425501867368	0.391926
AC007308.6	0.565654681496956	0	6.86755	0	1	NA
AC007308.7	0.199247960272685	0	6.86755	0	1	NA
AC007312.3	0	NA	NA	NA	NA	NA
AC007316.3	0.0376978207252198	0	6.86755	0	1	NA
AC007317.1	0.0360496983827486	0	6.86755	0	1	NA
AC007318.5	9.25792399901656	-0.631217	0.614986	-1.02639	0.30470624424066	0.524772
AC007319.1	3.59205249959471	-3.69356	2.13522	-1.72983	0.0836602451192762	0.207577
AC007322.1	0.0660423308152104	0	6.86755	0	1	NA
AC007322.3	0	NA	NA	NA	NA	NA
AC007322.5	0	NA	NA	NA	NA	NA
AC007322.7	0	NA	NA	NA	NA	NA
AC007326.9	0.0642449365884976	0	6.86755	0	1	NA
AC007327.5	0	NA	NA	NA	NA	NA
AC007327.6	0	NA	NA	NA	NA	NA
AC007333.1	0	NA	NA	NA	NA	NA
AC007339.1	0	NA	NA	NA	NA	NA
AC007347.1	272.97517868816	-0.239287	0.165012	-1.45012	0.147025301213996	0.316881
AC007349.4	0.0825313234720957	0	6.86755	0	1	NA
AC007349.5	0.0973635257622772	0	6.86755	0	1	NA
AC007349.7	0.0425652001289657	0	6.86755	0	1	NA
AC007353.1	0	NA	NA	NA	NA	NA
AC007358.1	0	NA	NA	NA	NA	NA
AC007362.1	679.450669227659	-0.517825	0.0862807	-6.00163	1.95343747789653e-09	3.02579e-08
AC007362.3	0.292338173515424	-2.1834	6.83709	-0.319346	0.749464292505192	NA
AC007364.1	0.505908395109907	0	6.86755	0	1	NA
AC007365.1	0.0226899221977866	0	6.86755	0	1	NA
AC007365.2	0	NA	NA	NA	NA	NA
AC007365.3	8.64404933884108	2.38913	0.644899	3.70466	0.000211672471354858	0.00134207
AC007365.4	0.139749533847564	0.766359	6.86606	0.111616	0.911128278613915	NA
AC007375.1	14.5277686539693	0.744602	1.74038	0.427839	0.668768302761122	0.846966
AC007377.1	0	NA	NA	NA	NA	NA
AC007381.2	0.0808745331053919	0	6.86755	0	1	NA
AC007381.3	0.0559842076088179	0	6.86755	0	1	NA
AC007382.1	11.1258644433618	0.136744	0.551944	0.24775	0.804327787792553	0.935978
AC007383.3	196.440198728037	0.918331	0.180079	5.09959	3.40390489722266e-07	3.7737e-06
AC007383.4	0.543895327308601	0	4.49519	0	1	NA
AC007383.6	0.0425652001289657	0	6.86755	0	1	NA
AC007386.2	4.59892090124798	2.00574	1.76418	1.13693	0.255568839160905	0.467378
AC007386.3	8.06769638142607	0.746949	1.72407	0.433248	0.664834320432548	0.845433
AC007386.4	2.97882962014189	-1.74545	1.7526	-0.995924	0.31928694358663	NA
AC007387.2	0	NA	NA	NA	NA	NA
AC007389.1	0	NA	NA	NA	NA	NA
AC007389.2	0	NA	NA	NA	NA	NA
AC007389.3	0.974076134027227	0	3.16973	0	1	NA
AC007389.4	0	NA	NA	NA	NA	NA
AC007390.4	0.421347872490918	0	6.86755	0	1	NA
AC007390.5	2317.4104138204	-0.0231316	0.0780705	-0.296291	0.76700783077832	0.91006
AC007391.2	0.705174018869847	-1.08173	2.24657	-0.481503	0.630158825446376	NA
AC007392.3	0.929201846717103	-0.200056	3.51481	-0.056918	0.954610517951885	NA
AC007392.4	0.0720993967654972	0	6.86755	0	1	NA
AC007394.3	1.62965198387062	0	2.348	0	1	NA
AC007395.3	0.041066892578847	0.735529	6.86676	0.107114	0.9146981905082	NA
AC007395.4	1.17802241725213	0	2.33097	0	1	NA
AC007401.1	25.9385114937228	0.0101647	0.432988	0.0234758	0.98127071755743	1
AC007401.2	4.55657033551466	-0.942895	1.48013	-0.637033	0.524103054061771	0.736951
AC007402.1	0	NA	NA	NA	NA	NA
AC007403.1	0	NA	NA	NA	NA	NA
AC007403.2	0	NA	NA	NA	NA	NA
AC007403.3	0	NA	NA	NA	NA	NA
AC007405.2	3.4035217623109	-0.99822	2.18103	-0.457682	0.647180903366083	0.832711
AC007405.4	13.086753999581	0.918834	0.858584	1.07017	0.284541129250429	0.501242
AC007405.6	13.1208775972261	-0.560924	0.513819	-1.09168	0.274974713816553	0.490788
AC007405.8	8.07653965871625	0.006337	0.655896	0.00966159	0.992291287823386	1
AC007421.1	0.120457419097069	-1.85468	6.85519	-0.270551	0.786736678423805	NA
AC007422.1	0.0265471158632778	0	6.86755	0	1	NA
AC007431.1	0.426498792172289	1.28649	5.50774	0.233578	0.815312520663455	NA
AC007435.1	0	NA	NA	NA	NA	NA
AC007436.1	0	NA	NA	NA	NA	NA
AC007450.1	0	NA	NA	NA	NA	NA
AC007461.1	14.9532149353188	1.1704	0.962838	1.21557	0.224147974194507	0.426057
AC007461.2	0.0612133953817027	0	6.86755	0	1	NA
AC007463.2	0	NA	NA	NA	NA	NA
AC007464.1	2.29560941848866	2.42692	3.29969	0.735498	0.462036138597221	NA
AC007486.1	0	NA	NA	NA	NA	NA
AC007528.1	0	NA	NA	NA	NA	NA
AC007535.1	0	NA	NA	NA	NA	NA
AC007551.1	0	NA	NA	NA	NA	NA
AC007551.2	1.27718262331609	1.809	2.36234	0.765767	0.443815101934447	NA
AC007551.3	88.2389844287086	1.79457	0.397112	4.51905	6.21171348914089e-06	5.46702e-05
AC007556.3	0	NA	NA	NA	NA	NA
AC007557.1	0.970823121674942	0	6.86755	0	1	NA
AC007557.2	0	NA	NA	NA	NA	NA
AC007557.3	1.57280073022469	0.760261	3.15818	0.240728	0.809766060284182	NA
AC007557.4	0	NA	NA	NA	NA	NA
AC007559.1	0	NA	NA	NA	NA	NA
AC007560.1	20.2839968565323	0	1.70593	0	1	1
AC007560.2	0	NA	NA	NA	NA	NA
AC007562.1	0.0778681360045134	0	6.86755	0	1	NA
AC007563.1	0	NA	NA	NA	NA	NA
AC007563.3	1.8965546108281	2.43833	4.38461	0.556111	0.578134803213957	NA
AC007563.4	0.0394952149519326	0	6.86755	0	1	NA
AC007563.5	1.37587532451604	-2.71818	1.97666	-1.37514	0.169089488069483	NA
AC007566.10	53.4959215300369	0.581732	0.489964	1.1873	0.235110585701363	0.441597
AC007566.11	0.0413793181534593	0	6.86755	0	1	NA
AC007567.1	0	NA	NA	NA	NA	NA
AC007568.1	0.148018113600384	0	6.86755	0	1	NA
AC007611.1	0	NA	NA	NA	NA	NA
AC007618.3	3.72889048343938	0	2.9779	0	1	1
AC007620.3	27.7033538828836	-0.801381	0.497374	-1.61122	0.107131268357133	0.250215
AC007631.1	0	NA	NA	NA	NA	NA
AC007652.1	0	NA	NA	NA	NA	NA
AC007677.2	0	NA	NA	NA	NA	NA
AC007679.1	0	NA	NA	NA	NA	NA
AC007679.3	0.0771930356771524	0	6.86755	0	1	NA
AC007679.4	0	NA	NA	NA	NA	NA
AC007680.2	0	NA	NA	NA	NA	NA
AC007682.1	5.86234941331787	0	1.99478	0	1	1
AC007682.2	0	NA	NA	NA	NA	NA
AC007682.3	0	NA	NA	NA	NA	NA
AC007690.1	152.471963155207	-0.300922	0.267527	-1.12483	0.260661441086193	0.473215
AC007731.1	0	NA	NA	NA	NA	NA
AC007740.1	0.227988808282688	0	6.86755	0	1	NA
AC007742.3	0	NA	NA	NA	NA	NA
AC007742.7	0	NA	NA	NA	NA	NA
AC007743.1	88.8175323287764	0.398609	0.540625	0.737311	0.460933237853613	0.681608
AC007750.5	0.912099722525077	0	6.86755	0	1	NA
AC007773.1	0	NA	NA	NA	NA	NA
AC007773.2	23.5368439048337	0.207784	0.308815	0.672844	0.501046588391574	0.718359
AC007773.3	0	NA	NA	NA	NA	NA
AC007787.2	0.0318121628942211	0	6.86755	0	1	NA
AC007790.4	0.121888498582292	0	6.86755	0	1	NA
AC007795.1	0	NA	NA	NA	NA	NA
AC007796.1	4.2625647462594	0	1.91045	0	1	1
AC007842.1	0	NA	NA	NA	NA	NA
AC007875.2	0.283862313609626	0	6.86755	0	1	NA
AC007875.3	1.31654099144346	0	3.78349	0	1	NA
AC007879.1	0.107344154644029	0	6.86755	0	1	NA
AC007879.2	2.29068851769041	0.515644	1.83897	0.280397	0.779172651829778	NA
AC007879.3	0.0767535166450583	0	6.86755	0	1	NA
AC007879.4	1.37437088442946	0.737869	2.93034	0.251803	0.801193510662935	NA
AC007879.5	2.39754056363706	4.41028	1.58727	2.77853	0.00546048942377502	NA
AC007879.6	0.0265471158632778	0	6.86755	0	1	NA
AC007879.7	0.99072753799037	0	3.12178	0	1	NA
AC007880.1	1.79546463986036	0	4.1854	0	1	NA
AC007881.2	0	NA	NA	NA	NA	NA
AC007881.4	0	NA	NA	NA	NA	NA
AC007899.3	0.0360496983827486	0	6.86755	0	1	NA
AC007919.1	0	NA	NA	NA	NA	NA
AC007919.18	0.121888498582292	0	6.86755	0	1	NA
AC007919.19	0	NA	NA	NA	NA	NA
AC007919.2	0	NA	NA	NA	NA	NA
AC007948.1	0	NA	NA	NA	NA	NA
AC007950.1	0.298467203064985	0	6.86755	0	1	NA
AC007952.1	0	NA	NA	NA	NA	NA
AC007952.5	7.99117572071294	1.19712	0.688838	1.73789	0.0822310218141802	0.204847
AC007952.6	4.26658292412297	-0.797459	0.680953	-1.17109	0.241561610328065	0.450041
AC007956.1	0.913275786973785	2.30561	6.73412	0.342378	0.732066246134348	NA
AC007966.1	5.12941207888846	2.27176	2.21207	1.02698	0.304428183093633	0.524529
AC007967.2	0.0595022316847302	0	6.86755	0	1	NA
AC007967.3	29.4903737993926	0	1.9227	0	1	1
AC007967.4	0	NA	NA	NA	NA	NA
AC007969.4	0.259253499901723	0	6.86755	0	1	NA
AC007969.5	3.70936238022408	0.543229	0.841216	0.645766	0.518430847706351	0.732538
AC007970.1	0.211020072302024	-1.17743	6.86755	-0.171448	0.863871780392388	NA
AC008045.1	0	NA	NA	NA	NA	NA
AC008060.5	0.0394952149519326	0	6.86755	0	1	NA
AC008060.7	0.39560258495843	0	6.86755	0	1	NA
AC008060.8	0	NA	NA	NA	NA	NA
AC008063.2	0.159864963009257	0	6.86755	0	1	NA
AC008063.3	0	NA	NA	NA	NA	NA
AC008064.1	0	NA	NA	NA	NA	NA
AC008065.1	3.21281855712241	-2.05335	1.75774	-1.16818	0.242735607292042	NA
AC008067.2	0.0660423308152104	0	6.86755	0	1	NA
AC008069.1	0.118485644855798	0	6.86755	0	1	NA
AC008069.2	0.0360496983827486	0	6.86755	0	1	NA
AC008072.1	0	NA	NA	NA	NA	NA
AC008073.7	0.263013502164345	0	6.86755	0	1	NA
AC008073.9	0.596840687897201	0	6.40349	0	1	NA
AC008074.3	5.12453182689229	-0.160335	0.896952	-0.178755	0.858130291345807	0.969273
AC008074.4	0.0599419994643776	0.766425	6.86606	0.111625	0.911120618037535	NA
AC008074.5	0.17763694253264	0	6.86755	0	1	NA
AC008079.9	5.51682913095764	-1.26133	1.86565	-0.676079	0.49899075449378	0.716574
AC008085.1	0	NA	NA	NA	NA	NA
AC008088.4	3.6891307780387	2.65833	1.62294	1.63797	0.101426973958157	0.239893
AC008122.1	0	NA	NA	NA	NA	NA
AC008132.1	0.0856770707227866	0	6.86755	0	1	NA
AC008132.12	0.0288974858467733	0	6.86755	0	1	NA
AC008132.13	9.26355309211428	1.94359	1.30751	1.48648	0.13715105797436	0.30112
AC008132.14	1.18870345409286	0	5.15491	0	1	NA
AC008147.1	0	NA	NA	NA	NA	NA
AC008147.2	0	NA	NA	NA	NA	NA
AC008154.4	0.400960665313193	0	6.86755	0	1	NA
AC008154.5	0.12694264992034	0.735472	6.86676	0.107106	0.914704769657622	NA
AC008155.1	0.108540247800102	-1.1773	6.86755	-0.17143	0.863885574301011	NA
AC008155.2	0	NA	NA	NA	NA	NA
AC008163.4	0.0198340772282434	0	6.86755	0	1	NA
AC008163.6	0	NA	NA	NA	NA	NA
AC008166.1	0	NA	NA	NA	NA	NA
AC008171.1	0	NA	NA	NA	NA	NA
AC008173.1	0.17080222117321	0	6.86755	0	1	NA
AC008174.3	26.8860072033672	1.02214	0.760877	1.34337	0.179152340952363	0.364865
AC008175.1	2.14464340463827	3.98377	1.89673	2.10034	0.0356993243357842	NA
AC008264.4	0.234885697561675	-1.17737	6.86755	-0.171439	0.863878371408023	NA
AC008265.2	0.393353251863608	0	6.86755	0	1	NA
AC008267.1	2.98837300668506	0	3.07978	0	1	NA
AC008268.1	0.0929758144048915	0.766408	6.86606	0.111623	0.911122582541158	NA
AC008268.2	0.351566301164795	0.765595	5.76275	0.132852	0.894310103154179	NA
AC008269.2	5.82078464102401	1.5409	1.63077	0.944891	0.344714318486064	0.567752
AC008271.1	0.102092029197959	0	6.86755	0	1	NA
AC008277.1	0.0530942317265557	0	6.86755	0	1	NA
AC008278.2	1.42523138745671	0.892069	1.398	0.638105	0.52340558486664	NA
AC008278.3	0.0360496983827486	0	6.86755	0	1	NA
AC008280.1	0.0394952149519326	0	6.86755	0	1	NA
AC008280.3	0.0394952149519326	0	6.86755	0	1	NA
AC008281.1	0.0367539407621209	1.28074	6.85626	0.186798	0.85181904147404	NA
AC008372.1	0	NA	NA	NA	NA	NA
AC008387.1	0	NA	NA	NA	NA	NA
AC008391.1	0	NA	NA	NA	NA	NA
AC008394.1	0.434556753311446	0	6.72891	0	1	NA
AC008397.1	0	NA	NA	NA	NA	NA
AC008410.1	0	NA	NA	NA	NA	NA
AC008427.2	0.104442399181454	0	6.86755	0	1	NA
AC008440.10	0.218559335312254	0	6.86755	0	1	NA
AC008440.5	0.0360496983827486	0	6.86755	0	1	NA
AC008443.1	113.089219885311	0.43721	0.235128	1.85945	0.0629628528777181	0.16765
AC008498.1	0	NA	NA	NA	NA	NA
AC008536.1	0	NA	NA	NA	NA	NA
AC008555.1	0	NA	NA	NA	NA	NA
AC008555.2	0.0920339059915665	0	6.86755	0	1	NA
AC008565.1	0	NA	NA	NA	NA	NA
AC008581.1	0.229636027128784	0	6.86755	0	1	NA
AC008592.3	0.868916631214177	0.137274	2.07104	0.0662827	0.947152771928196	NA
AC008592.4	0	NA	NA	NA	NA	NA
AC008592.5	0.35908299155321	0	6.86755	0	1	NA
AC008592.7	0.0273539279824926	0	6.86755	0	1	NA
AC008592.8	0.821982765164892	0	3.08815	0	1	NA
AC008625.1	0	NA	NA	NA	NA	NA
AC008671.1	0	NA	NA	NA	NA	NA
AC008674.1	0	NA	NA	NA	NA	NA
AC008686.1	0.269573071610691	0	6.86755	0	1	NA
AC008691.1	0	NA	NA	NA	NA	NA
AC008694.2	0.0778732317855551	0	6.86755	0	1	NA
AC008694.3	0.230402946407097	0	6.86755	0	1	NA
AC008697.1	0.703590287108299	0	3.6399	0	1	NA
AC008703.1	0.0986465126287751	0	6.86755	0	1	NA
AC008703.2	0	NA	NA	NA	NA	NA
AC008706.1	0	NA	NA	NA	NA	NA
AC008731.1	4.44640276806992	-0.656254	3.90076	-0.168237	0.866396482356499	0.974489
AC008738.1	16.2832974780635	-1.68813	5.86535	-0.287815	0.773488701437339	0.914128
AC008738.2	0.0390766717290732	0	6.86755	0	1	NA
AC008746.10	0	NA	NA	NA	NA	NA
AC008746.12	21.7323837000785	-0.13262	0.655911	-0.202192	0.839766763774785	0.957239
AC008746.3	3.32843124380837	2.00137	1.77639	1.12665	0.259889645739131	0.472379
AC008746.5	0.0936820283340377	0	6.86755	0	1	NA
AC008746.9	0	NA	NA	NA	NA	NA
AC008747.1	0	NA	NA	NA	NA	NA
AC008752.1	0	NA	NA	NA	NA	NA
AC008752.2	0	NA	NA	NA	NA	NA
AC008752.3	0	NA	NA	NA	NA	NA
AC008753.3	0.23675375388011	-1.17741	6.86755	-0.171445	0.863873657314123	NA
AC008753.4	0.0679264340167371	0	6.86755	0	1	NA
AC008753.6	2.10400716800628	-1.0439	1.19751	-0.871723	0.383359546146688	NA
AC008780.1	0	NA	NA	NA	NA	NA
AC008781.7	0.368723678462955	-0.637976	3.35826	-0.189972	0.849330690054047	NA
AC008834.1	0.219959710663552	0	6.86755	0	1	NA
AC008834.2	0	NA	NA	NA	NA	NA
AC008836.1	0	NA	NA	NA	NA	NA
AC008850.3	2.06427737856641	0.703476	1.71819	0.409429	0.682225136209328	NA
AC008865.1	0	NA	NA	NA	NA	NA
AC008869.1	0	NA	NA	NA	NA	NA
AC008914.1	0	NA	NA	NA	NA	NA
AC008937.2	0.0153829072246723	0	6.86755	0	1	NA
AC008937.3	0.248653742964274	0.766337	6.86606	0.111612	0.911130856477751	NA
AC008938.1	0	NA	NA	NA	NA	NA
AC008940.1	0.0360496983827486	0	6.86755	0	1	NA
AC008948.1	0	NA	NA	NA	NA	NA
AC008949.1	0	NA	NA	NA	NA	NA
AC008964.1	0.0720993967654972	0	6.86755	0	1	NA
AC008967.1	0	NA	NA	NA	NA	NA
AC008982.2	20.5307947757213	0.330511	0.354145	0.933266	0.350682835340214	0.574247
AC008984.2	0.20857288473641	0	6.86755	0	1	NA
AC008984.5	0	NA	NA	NA	NA	NA
AC008984.6	0.0413793181534593	0	6.86755	0	1	NA
AC008984.7	0.0737475191079684	0	6.86755	0	1	NA
AC008991.1	0.138742843915737	0	6.86755	0	1	NA
AC008992.1	0.784679271763351	0	4.84252	0	1	NA
AC009005.2	52.4423136387337	0.177201	0.203209	0.872016	0.383199684548102	0.608368
AC009009.1	0	NA	NA	NA	NA	NA
AC009014.3	2.16604725553116	0	3.11786	0	1	NA
AC009035.1	0	NA	NA	NA	NA	NA
AC009041.1	0	NA	NA	NA	NA	NA
AC009041.2	0	NA	NA	NA	NA	NA
AC009052.12	0.207255964770771	1.28061	6.85626	0.18678	0.851833080155842	NA
AC009060.1	151.854282689469	0.819296	0.29748	2.75412	0.00588505580458374	0.0244414
AC009061.1	7.43697661834787	-1.91691	1.4219	-1.34814	0.177614884868651	0.362376
AC009065.1	0.900407849976202	-1.23729	1.84048	-0.672268	0.501412931416628	NA
AC009065.2	0	NA	NA	NA	NA	NA
AC009065.3	0	NA	NA	NA	NA	NA
AC009080.1	0	NA	NA	NA	NA	NA
AC009081.1	0	NA	NA	NA	NA	NA
AC009093.1	3.98451514320809	0	3.50287	0	1	1
AC009095.4	0	NA	NA	NA	NA	NA
AC009107.1	0.881561479530091	-0.796411	4.76777	-0.167041	0.867338082887594	NA
AC009110.1	0	NA	NA	NA	NA	NA
AC009120.10	0.123910641625555	0	6.86755	0	1	NA
AC009120.3	42.6032027963693	0.252449	0.423788	0.595696	0.551378089299561	0.759925
AC009120.4	4.57176320876356	0.540925	0.952038	0.568176	0.569915476018031	0.774227
AC009120.5	0.464013983906727	0.76625	6.86606	0.1116	0.911140823209204	NA
AC009120.6	57.95777285743	-0.101386	0.469812	-0.2158	0.829143514325428	0.950981
AC009120.8	0.0227049008552116	0	6.86755	0	1	NA
AC009121.1	0	NA	NA	NA	NA	NA
AC009132.1	0	NA	NA	NA	NA	NA
AC009133.12	5.68545221712755	3.11515	0.898308	3.46779	0.000524751282220612	0.00302183
AC009133.14	19.5237542354097	0.432582	0.547476	0.79014	0.429446278392539	0.652262
AC009133.15	4.83600985062278	-0.835434	0.665025	-1.25624	0.209027827781651	0.405198
AC009133.17	0.457867560064966	0	6.86755	0	1	NA
AC009133.20	0.425622145530183	1.19972	4.03764	0.297134	0.766363925184051	NA
AC009133.21	0.0265471158632778	0	6.86755	0	1	NA
AC009134.1	0	NA	NA	NA	NA	NA
AC009142.1	0	NA	NA	NA	NA	NA
AC009158.1	0.178238058867669	0	6.86755	0	1	NA
AC009159.1	0	NA	NA	NA	NA	NA
AC009161.1	0.0265471158632778	0	6.86755	0	1	NA
AC009166.5	1.56394291446493	0.631742	1.38872	0.45491	0.649174175900515	NA
AC009196.1	0	NA	NA	NA	NA	NA
AC009227.2	0.475835699436095	0	6.86755	0	1	NA
AC009227.3	0.622062198827879	0	5.04081	0	1	NA
AC009228.1	3.7593483145643	2.93101	1.47004	1.99383	0.0461701724414112	0.131552
AC009229.4	0.385955859794647	0.323671	5.71296	0.0566555	0.954819650458093	NA
AC009229.5	0.153132266615561	0	6.86755	0	1	NA
AC009229.6	0.170491136319456	0.766331	6.86606	0.111611	0.911131565005504	NA
AC009232.2	0.330374891544474	0	6.86755	0	1	NA
AC009234.1	77.7057102924494	0	1.7033	0	1	1
AC009234.2	0.114818013564392	0	6.86755	0	1	NA
AC009236.1	40.010301418464	1.24883	0.28458	4.38831	1.14232364540829e-05	9.51426e-05
AC009236.2	6.29743003967284	0.623033	0.527996	1.18	0.238002058243281	0.445513
AC009237.10	0.0318121628942211	0	6.86755	0	1	NA
AC009237.11	0	NA	NA	NA	NA	NA
AC009237.13	0	NA	NA	NA	NA	NA
AC009237.14	0	NA	NA	NA	NA	NA
AC009237.16	0.0746310622363416	0	6.86755	0	1	NA
AC009237.2	0.09017144165172	0	6.86755	0	1	NA
AC009237.4	0	NA	NA	NA	NA	NA
AC009237.5	0.405119425250411	-2.43595	6.82571	-0.356878	0.721182844695576	NA
AC009237.6	0	NA	NA	NA	NA	NA
AC009237.8	262.169643496821	0.259485	0.201491	1.28782	0.197808290188831	0.38996
AC009238.6	0	NA	NA	NA	NA	NA
AC009238.7	1.0019003933442	0.658193	2.03602	0.323275	0.746487132280681	NA
AC009238.8	0.0518084372617748	0	6.86755	0	1	NA
AC009245.3	4.58242974822748	0.449684	0.779473	0.576908	0.564001844536173	0.770089
AC009262.2	0.0954536518907025	0	6.86755	0	1	NA
AC009263.2	0.209688959194517	0	6.86755	0	1	NA
AC009274.6	10.2265612117058	-1.22429	0.69971	-1.74971	0.0801688107051241	0.200824
AC009276.4	0.0394952149519326	0	6.86755	0	1	NA
AC009297.1	0	NA	NA	NA	NA	NA
AC009299.1	0	NA	NA	NA	NA	NA
AC009299.2	0.255161304389345	-1.17748	6.02998	-0.195271	0.845181148235089	NA
AC009299.3	1.63439421789025	1.58693	2.02561	0.783434	0.433372217117825	NA
AC009299.4	0.352397558119266	0	6.86755	0	1	NA
AC009299.5	0.0449240862443383	0.735535	6.86676	0.107115	0.914697535422072	NA
AC009302.2	0.346203033276779	0	6.86755	0	1	NA
AC009302.4	0	NA	NA	NA	NA	NA
AC009303.1	0.0577949716935466	0	6.86755	0	1	NA
AC009303.3	2.40980067182002	-0.211605	1.93158	-0.109551	0.912765725511752	NA
AC009305.1	0	NA	NA	NA	NA	NA
AC009305.2	0	NA	NA	NA	NA	NA
AC009310.1	0	NA	NA	NA	NA	NA
AC009312.1	2.270574159987	2.72274	2.00875	1.35544	0.175277622736278	NA
AC009313.1	0.0982274443285661	0	6.86755	0	1	NA
AC009313.2	0.21174676749688	0	6.86755	0	1	NA
AC009336.1	0	NA	NA	NA	NA	NA
AC009336.24	13.0902713010965	0	1.77291	0	1	1
AC009362.2	1.85506742448997	0	2.87611	0	1	NA
AC009365.3	0.512590893773063	0	6.86755	0	1	NA
AC009365.4	0	NA	NA	NA	NA	NA
AC009403.2	129.036772208023	0.116253	0.176634	0.658157	0.510437164508211	0.726176
AC009404.2	88.2713598857556	-0.0724667	0.298981	-0.242379	0.808486540083692	0.938536
AC009410.1	0.586544145623227	0	2.9968	0	1	NA
AC009411.1	0.0153829072246723	0	6.86755	0	1	NA
AC009411.2	0	NA	NA	NA	NA	NA
AC009413.2	0.0671612390248795	-1.17732	6.86755	-0.171432	0.863884218513418	NA
AC009414.1	0.150867711947141	0	6.86755	0	1	NA
AC009469.1	80.6662569801187	1.28153	3.22168	0.397782	0.690790781576069	0.859923
AC009473.1	11.4471246362897	3.38059	0.830553	4.07029	4.69545648225468e-05	0.000346369
AC009474.1	0.0559842076088179	0	6.86755	0	1	NA
AC009474.2	0	NA	NA	NA	NA	NA
AC009477.7	0	NA	NA	NA	NA	NA
AC009478.1	0.0198340772282434	0	6.86755	0	1	NA
AC009478.2	0	NA	NA	NA	NA	NA
AC009480.1	0	NA	NA	NA	NA	NA
AC009480.3	0	NA	NA	NA	NA	NA
AC009480.4	0	NA	NA	NA	NA	NA
AC009487.4	0.252862636254108	0	6.86755	0	1	NA
AC009487.5	2.63303761383304	0	6.41769	0	1	NA
AC009492.1	1.36000892210254	2.58644	1.85433	1.39481	0.163073300295007	NA
AC009494.3	0	NA	NA	NA	NA	NA
AC009495.1	0	NA	NA	NA	NA	NA
AC009495.2	0.294647882995595	0	6.86755	0	1	NA
AC009495.3	3.98975863843277	-0.220539	2.07845	-0.106107	0.915497193591083	1
AC009495.4	1.73224884062729	0	2.5334	0	1	NA
AC009498.1	0.375991355614612	-2.18935	4.78177	-0.457854	0.647056984268946	NA
AC009499.1	1.02123895658406	-0.374205	3.244	-0.115353	0.908165303518991	NA
AC009499.2	0.121129217840008	0	6.86755	0	1	NA
AC009500.2	0.0360496983827486	0	6.86755	0	1	NA
AC009501.4	79.9717586731359	0.172431	0.472841	0.36467	0.715357511446896	0.874812
AC009502.1	0.320404955120405	0	6.86755	0	1	NA
AC009502.4	2.75888596533749	0.739554	2.38503	0.310082	0.756498813319767	NA
AC009505.2	0.348649976225641	0	4.77035	0	1	NA
AC009505.4	0.0376978207252198	0	6.86755	0	1	NA
AC009506.1	221.824423729548	0.815833	0.122939	6.63607	3.22148092549116e-11	6.19771e-10
AC009506.2	0.61058366485539	0	6.86755	0	1	NA
AC009508.1	0.0394952149519326	0	6.86755	0	1	NA
AC009517.2	0	NA	NA	NA	NA	NA
AC009518.2	0.0394952149519326	0	6.86755	0	1	NA
AC009518.3	0.0771930356771524	0	6.86755	0	1	NA
AC009518.4	48.4710542335669	0.000473891	0.256605	0.00184677	0.998526488328845	1
AC009518.8	0.117086135495507	0	6.86755	0	1	NA
AC009531.2	0	NA	NA	NA	NA	NA
AC009541.1	0.459061604046109	0	6.78542	0	1	NA
AC009542.2	0.631594969005807	0	5.12656	0	1	NA
AC009677.1	0	NA	NA	NA	NA	NA
AC009695.1	0	NA	NA	NA	NA	NA
AC009779.1	0	NA	NA	NA	NA	NA
AC009784.1	0	NA	NA	NA	NA	NA
AC009784.3	4.39205343906314	2.65509	1.65321	1.60602	0.108269659628022	0.252212
AC009784.4	0	NA	NA	NA	NA	NA
AC009800.1	0	NA	NA	NA	NA	NA
AC009802.1	0	NA	NA	NA	NA	NA
AC009831.1	0	NA	NA	NA	NA	NA
AC009835.1	0	NA	NA	NA	NA	NA
AC009878.2	0.170745909394272	0	6.86755	0	1	NA
AC009892.1	0	NA	NA	NA	NA	NA
AC009892.10	0	NA	NA	NA	NA	NA
AC009892.2	0	NA	NA	NA	NA	NA
AC009892.5	0.0394952149519326	0	6.86755	0	1	NA
AC009892.9	0	NA	NA	NA	NA	NA
AC009941.1	0	NA	NA	NA	NA	NA
AC009945.4	0.0265471158632778	0	6.86755	0	1	NA
AC009947.2	0	NA	NA	NA	NA	NA
AC009947.5	0	NA	NA	NA	NA	NA
AC009948.5	582.265715736327	0.592053	0.110446	5.36054	8.29717173661901e-08	1.02031e-06
AC009948.7	16.7716500253116	1.11148	0.508875	2.18419	0.0289485457263524	0.0911744
AC009950.2	3.51260427790042	0	2.20462	0	1	1
AC009951.1	206.522732307993	1.95461	0.797856	2.44983	0.014292548953026	0.0513256
AC009951.2	0.163267816735751	0	6.86755	0	1	NA
AC009955.8	0.666288857391801	0.737888	2.93987	0.250994	0.801819030679746	NA
AC009960.1	0.954356049514209	0	6.86755	0	1	NA
AC009960.2	1.23681745368292	0	5.58191	0	1	NA
AC009960.3	2.10273928142899	0.761164	3.37696	0.225399	0.821668571217955	NA
AC009960.4	1.11701191433675	0	4.50679	0	1	NA
AC009960.5	0.877433594619783	0	6.03333	0	1	NA
AC009960.6	0.192891255447464	0	6.86755	0	1	NA
AC009960.7	0.209513678166629	0	6.86755	0	1	NA
AC009961.2	8.45271316129866	-0.332985	0.805641	-0.413317	0.679374054872679	0.853203
AC009961.3	75.7738074460826	0.00653574	0.269298	0.0242696	0.980637591593478	1
AC009961.5	0.121888498582292	0	6.86755	0	1	NA
AC009963.3	2.60917898323149	-1.1775	2.01017	-0.585771	0.558029491584534	NA
AC009963.4	0.0269529500792615	0	6.86755	0	1	NA
AC009963.5	0.0559842076088179	0	6.86755	0	1	NA
AC009963.6	0	NA	NA	NA	NA	NA
AC009965.1	0	NA	NA	NA	NA	NA
AC009965.2	0	NA	NA	NA	NA	NA
AC009967.3	14.6347402780823	2.20041	1.54646	1.42287	0.154773435396447	0.328738
AC009969.1	0	NA	NA	NA	NA	NA
AC009970.1	0	NA	NA	NA	NA	NA
AC009974.11	0	NA	NA	NA	NA	NA
AC009977.1	0	NA	NA	NA	NA	NA
AC009987.1	0	NA	NA	NA	NA	NA
AC009994.2	0	NA	NA	NA	NA	NA
AC009997.1	0	NA	NA	NA	NA	NA
AC010082.2	0.308805908912181	0	6.86755	0	1	NA
AC010084.1	5.61407431068837	0	2.45401	0	1	1
AC010086.1	0	NA	NA	NA	NA	NA
AC010086.5	0	NA	NA	NA	NA	NA
AC010090.1	0.736802960513508	0	4.41141	0	1	NA
AC010091.1	24.2636329442887	1.98828	0.29618	6.71309	1.90551171762407e-11	3.78974e-10
AC010091.4	0.259845259714699	2.29765	6.81588	0.337103	0.736038983508252	NA
AC010092.1	0	NA	NA	NA	NA	NA
AC010095.5	0	NA	NA	NA	NA	NA
AC010095.6	0	NA	NA	NA	NA	NA
AC010095.7	0	NA	NA	NA	NA	NA
AC010096.1	8.36471945024896	0.633693	1.26642	0.500382	0.616806155999406	0.810127
AC010096.2	0.0226899221977866	0	6.86755	0	1	NA
AC010105.1	0	NA	NA	NA	NA	NA
AC010127.3	2.82298564884019	0	1.97441	0	1	NA
AC010127.5	0.0394952149519326	0	6.86755	0	1	NA
AC010132.10	0.151090904539639	0	6.86755	0	1	NA
AC010132.11	0.346560041961062	0	6.86755	0	1	NA
AC010136.2	0.429575414492594	0	6.71409	0	1	NA
AC010139.1	0	NA	NA	NA	NA	NA
AC010141.1	0	NA	NA	NA	NA	NA
AC010141.4	0.0265471158632778	0	6.86755	0	1	NA
AC010141.6	0.0360496983827486	0	6.86755	0	1	NA
AC010141.8	0	NA	NA	NA	NA	NA
AC010145.4	0	NA	NA	NA	NA	NA
AC010146.1	0.0394952149519326	0	6.86755	0	1	NA
AC010146.2	0	NA	NA	NA	NA	NA
AC010148.1	0.633577509438485	0	6.43953	0	1	NA
AC010149.4	0	NA	NA	NA	NA	NA
AC010150.1	10.9376521800311	0.428315	0.768346	0.557451	0.577219331882413	0.779409
AC010150.2	0	NA	NA	NA	NA	NA
AC010153.3	0	NA	NA	NA	NA	NA
AC010154.2	0	NA	NA	NA	NA	NA
AC010170.1	0	NA	NA	NA	NA	NA
AC010196.1	0	NA	NA	NA	NA	NA
AC010203.1	0	NA	NA	NA	NA	NA
AC010207.1	0	NA	NA	NA	NA	NA
AC010209.1	0	NA	NA	NA	NA	NA
AC010226.4	5.06393006757561	1.58648	1.15548	1.37301	0.169748435338802	0.351035
AC010235.1	0	NA	NA	NA	NA	NA
AC010240.2	0.335714486768053	0	6.86755	0	1	NA
AC010240.3	0.14273422966698	0	6.86755	0	1	NA
AC010243.1	0	NA	NA	NA	NA	NA
AC010247.1	0.0394952149519326	0	6.86755	0	1	NA
AC010295.1	0	NA	NA	NA	NA	NA
AC010296.1	0.0394952149519326	0	6.86755	0	1	NA
AC010297.1	0	NA	NA	NA	NA	NA
AC010311.1	0	NA	NA	NA	NA	NA
AC010319.1	0	NA	NA	NA	NA	NA
AC010323.1	0	NA	NA	NA	NA	NA
AC010327.2	1.47094204876402	2.07609	2.27579	0.912251	0.361636709549023	NA
AC010329.1	0	NA	NA	NA	NA	NA
AC010335.1	0.886484731257662	0	6.86755	0	1	NA
AC010336.1	69.0146250589187	-0.815556	0.294042	-2.77361	0.00554385815647055	0.0232345
AC010368.1	0	NA	NA	NA	NA	NA
AC010368.2	0	NA	NA	NA	NA	NA
AC010376.1	0	NA	NA	NA	NA	NA
AC010422.1	0	NA	NA	NA	NA	NA
AC010423.1	0.73221508902201	0	2.70654	0	1	NA
AC010441.1	712.716314429672	-1.67672	0.0948209	-17.6831	5.66189128486598e-70	3.25148e-67
AC010455.1	0	NA	NA	NA	NA	NA
AC010458.1	0	NA	NA	NA	NA	NA
AC010468.1	5.15558687782588	1.05289	0.800282	1.31565	0.188291726710704	0.37729
AC010468.2	0	NA	NA	NA	NA	NA
AC010468.3	0	NA	NA	NA	NA	NA
AC010492.2	0.361110075978568	0	6.86755	0	1	NA
AC010492.4	0	NA	NA	NA	NA	NA
AC010492.5	0	NA	NA	NA	NA	NA
AC010504.2	6.6604503409864	1.92418	0.746734	2.5768	0.009972012733383	0.0381065
AC010518.3	0	NA	NA	NA	NA	NA
AC010522.1	0.14843561444557	0	6.86755	0	1	NA
AC010524.2	0.740364160305518	0	4.98754	0	1	NA
AC010524.4	0.0265471158632778	0	6.86755	0	1	NA
AC010525.1	0	NA	NA	NA	NA	NA
AC010525.2	0.212363063783726	0.735416	6.86676	0.107098	0.91471129340975	NA
AC010525.4	0.14136512942767	0	6.86755	0	1	NA
AC010525.5	0	NA	NA	NA	NA	NA
AC010525.6	7.95246684308732	-0.729012	0.740882	-0.983977	0.325126650255817	0.547038
AC010525.7	31.6346347835772	0.0709862	0.483361	0.14686	0.883242791205852	0.984949
AC010528.1	0.250752392460079	0	6.86755	0	1	NA
AC010536.1	55.4553078581136	-1.34068	0.279122	-4.80322	1.56130569355135e-06	1.5499e-05
AC010543.1	0	NA	NA	NA	NA	NA
AC010546.1	0	NA	NA	NA	NA	NA
AC010547.9	78.4774645405858	0.142516	0.432933	0.329187	0.742014193794454	0.893287
AC010595.1	0	NA	NA	NA	NA	NA
AC010609.1	0	NA	NA	NA	NA	NA
AC010620.1	0	NA	NA	NA	NA	NA
AC010641.1	0.0318121628942211	0	6.86755	0	1	NA
AC010642.1	280.39614992987	-0.222793	0.208052	-1.07085	0.284234972110842	0.500856
AC010642.2	1.10121200415298	0.759634	3.02891	0.250795	0.801972743632443	NA
AC010646.3	0.0484358217113099	0	6.86755	0	1	NA
AC010649.1	5.85797572717834	-1.17752	1.74822	-0.673553	0.500595278655249	0.718053
AC010677.5	0.0216374571463915	0	6.86755	0	1	NA
AC010723.1	0	NA	NA	NA	NA	NA
AC010723.2	0	NA	NA	NA	NA	NA
AC010729.1	14.5605357322438	-0.0713099	0.581061	-0.122724	0.902325921348479	0.99595
AC010729.2	9.28443404193462	-0.22818	1.59965	-0.142644	0.886571530604196	0.987176
AC010729.3	0	NA	NA	NA	NA	NA
AC010731.2	0	NA	NA	NA	NA	NA
AC010731.3	0.287048807832714	0	6.86755	0	1	NA
AC010731.4	1.28526099108035	0	6.86755	0	1	NA
AC010731.6	0.0660423308152104	0	6.86755	0	1	NA
AC010733.4	2.22112651354774	4.29884	1.74055	2.46981	0.0135184523414634	NA
AC010733.5	6.14132895850126	1.32458	1.11002	1.19329	0.232756912461311	0.438107
AC010733.7	0	NA	NA	NA	NA	NA
AC010739.1	0	NA	NA	NA	NA	NA
AC010740.1	0	NA	NA	NA	NA	NA
AC010744.1	0	NA	NA	NA	NA	NA
AC010745.1	0	NA	NA	NA	NA	NA
AC010745.2	0.21447794526078	0	6.86755	0	1	NA
AC010745.3	0	NA	NA	NA	NA	NA
AC010745.4	0.0419300230879501	0	6.86755	0	1	NA
AC010746.3	0.296179608271123	0.735418	6.86676	0.107098	0.914711074251231	NA
AC010747.2	0	NA	NA	NA	NA	NA
AC010754.1	0	NA	NA	NA	NA	NA
AC010760.1	0	NA	NA	NA	NA	NA
AC010761.10	0.891464579238132	-2.52125	2.06406	-1.2215	0.221897663611494	NA
AC010761.13	0.0771930356771524	0	6.86755	0	1	NA
AC010761.14	0.0335380966333138	-1.17727	6.86755	-0.171425	0.863889376919838	NA
AC010761.6	5.89367789653591	2.09644	1.20178	1.74445	0.0810813943239451	0.20258
AC010761.8	4.80939999053293	-0.357727	1.10534	-0.323637	0.746213030633079	0.896202
AC010761.9	1.41356945706086	1.74431	2.25301	0.77421	0.438806796557033	NA
AC010874.1	0	NA	NA	NA	NA	NA
AC010877.1	0.0360496983827486	0	6.86755	0	1	NA
AC010878.3	0.483233965661751	-1.17749	3.45318	-0.340987	0.733113551129974	NA
AC010880.1	0	NA	NA	NA	NA	NA
AC010883.5	8.44444393317824	0.994684	0.732945	1.35711	0.174747638702135	0.358436
AC010884.1	3.08772572506682	0.642774	1.01691	0.632086	0.527330952349483	NA
AC010884.2	0	NA	NA	NA	NA	NA
AC010886.2	0.268017317888108	0	6.86755	0	1	NA
AC010887.1	0	NA	NA	NA	NA	NA
AC010890.1	4.74422366108861	0	1.75961	0	1	1
AC010891.2	0	NA	NA	NA	NA	NA
AC010894.3	43.5515266374604	0.396193	0.302156	1.31122	0.18978401073077	0.379386
AC010894.4	0.0825313234720957	0	6.86755	0	1	NA
AC010894.5	0.0547078559649851	0	6.86755	0	1	NA
AC010900.2	24.7168789905439	1.35688	0.476505	2.84756	0.00440556910430399	0.0190908
AC010904.1	0	NA	NA	NA	NA	NA
AC010907.2	0.418218342172536	2.23999	5.54342	0.40408	0.68615384403498	NA
AC010907.5	1.72673682568302	-1.17752	2.52194	-0.466911	0.640563276046473	NA
AC010928.1	0	NA	NA	NA	NA	NA
AC010930.1	0	NA	NA	NA	NA	NA
AC010967.1	0.21447794526078	0	6.86755	0	1	NA
AC010967.2	0.164032870759238	0	6.86755	0	1	NA
AC010967.3	0	NA	NA	NA	NA	NA
AC010969.1	0.489761090160074	0	6.86755	0	1	NA
AC010970.1	0	NA	NA	NA	NA	NA
AC010970.2	0.747485462173144	0	6.86755	0	1	NA
AC010971.1	0	NA	NA	NA	NA	NA
AC010974.3	0.0413793181534593	0	6.86755	0	1	NA
AC010975.1	0.254238300137794	0	6.86755	0	1	NA
AC010975.2	0	NA	NA	NA	NA	NA
AC010976.2	0.0288974858467733	0	6.86755	0	1	NA
AC010980.2	1.99676936297068	0.758458	2.81578	0.26936	0.78765269001048	NA
AC010982.1	1.58824192827143	-3.97604	1.8298	-2.17293	0.0297852632531663	NA
AC010982.2	0.653231157157126	-3.10343	2.43899	-1.27242	0.20322240633436	NA
AC010983.1	0.23330365842019	0	6.86755	0	1	NA
AC010984.3	0.171369567925882	0	6.86755	0	1	NA
AC010984.4	0.0796413475898335	0	6.86755	0	1	NA
AC010987.5	0	NA	NA	NA	NA	NA
AC010987.6	0.298256003767492	0	6.86755	0	1	NA
AC010999.1	0	NA	NA	NA	NA	NA
AC011073.1	0	NA	NA	NA	NA	NA
AC011193.1	0	NA	NA	NA	NA	NA
AC011196.3	19.7372333666723	0	1.83582	0	1	1
AC011225.1	0	NA	NA	NA	NA	NA
AC011233.2	0.0216374571463915	0	6.86755	0	1	NA
AC011239.1	4.49546724766988	-0.579064	0.902951	-0.641302	0.521326541507349	0.734844
AC011242.5	0.469889470798131	0	6.86755	0	1	NA
AC011242.6	67.4475385732388	0.635977	0.211139	3.01213	0.00259421535618882	0.0121072
AC011243.1	0	NA	NA	NA	NA	NA
AC011247.3	0.110367098132558	-1.17733	6.86755	-0.171434	0.863882270968925	NA
AC011284.3	0.576679363209675	0	6.47539	0	1	NA
AC011286.1	0.260223634717657	0	6.86755	0	1	NA
AC011288.2	7.21296256773737	1.11033	1.38286	0.802925	0.422018295794292	0.64602
AC011290.4	0.346976522934934	0	4.69018	0	1	NA
AC011290.5	0.102088966894454	0	6.86755	0	1	NA
AC011293.1	0	NA	NA	NA	NA	NA
AC011294.3	2.58929439564676	-0.457911	1.23191	-0.371709	0.710109219535352	NA
AC011298.1	0	NA	NA	NA	NA	NA
AC011298.2	1.37073065391468	0.626085	1.8334	0.341489	0.732735381032125	NA
AC011306.1	0	NA	NA	NA	NA	NA
AC011306.2	0.0920339059915665	0	6.86755	0	1	NA
AC011308.1	0	NA	NA	NA	NA	NA
AC011313.1	0	NA	NA	NA	NA	NA
AC011322.1	3.6874107469155	0	3.04237	0	1	1
AC011330.5	298.800369982025	-0.0105658	0.262862	-0.0401951	0.967937559657503	1
AC011330.6	0.0560747911062803	0.735535	6.86676	0.107115	0.914697535422072	NA
AC011343.1	0.42273148736991	0	6.86755	0	1	NA
AC011357.1	0	NA	NA	NA	NA	NA
AC011363.1	0	NA	NA	NA	NA	NA
AC011366.3	0.282992751113067	0	6.86755	0	1	NA
AC011379.1	0	NA	NA	NA	NA	NA
AC011385.1	0.502110806078479	0	6.73752	0	1	NA
AC011385.2	0.0825313234720957	0	6.86755	0	1	NA
AC011406.2	0.0376978207252198	0	6.86755	0	1	NA
AC011407.1	0	NA	NA	NA	NA	NA
AC011410.1	0	NA	NA	NA	NA	NA
AC011416.1	0	NA	NA	NA	NA	NA
AC011431.1	0	NA	NA	NA	NA	NA
AC011431.2	0	NA	NA	NA	NA	NA
AC011450.1	0	NA	NA	NA	NA	NA
AC011453.1	0	NA	NA	NA	NA	NA
AC011456.1	0	NA	NA	NA	NA	NA
AC011465.1	0	NA	NA	NA	NA	NA
AC011467.1	0	NA	NA	NA	NA	NA
AC011475.1	0	NA	NA	NA	NA	NA
AC011477.1	0.0954794225607505	0	6.86755	0	1	NA
AC011478.1	0	NA	NA	NA	NA	NA
AC011484.1	1.90539079342318	-1.08907	2.41883	-0.450248	0.652531657000707	NA
AC011498.1	24.8110284681363	0.298817	0.573784	0.520783	0.602518233159703	0.798766
AC011499.1	0	NA	NA	NA	NA	NA
AC011500.1	0.121888498582292	0	6.86755	0	1	NA
AC011513.4	0	NA	NA	NA	NA	NA
AC011515.2	0.265994549208568	0	6.86755	0	1	NA
AC011516.1	0	NA	NA	NA	NA	NA
AC011516.2	0.0360496983827486	0	6.86755	0	1	NA
AC011518.1	0.868005306525377	0	5.98285	0	1	NA
AC011518.2	0	NA	NA	NA	NA	NA
AC011523.2	0	NA	NA	NA	NA	NA
AC011524.1	0.404473240638607	0	6.86755	0	1	NA
AC011524.2	0	NA	NA	NA	NA	NA
AC011524.3	0	NA	NA	NA	NA	NA
AC011525.2	0.229383614652931	0	6.86755	0	1	NA
AC011525.4	0.261678348505471	0	6.86755	0	1	NA
AC011526.1	20.5075136000913	0	3.62007	0	1	1
AC011530.4	3.32034983756881	1.80961	1.38296	1.30851	0.190701568041122	NA
AC011551.3	2.71388790270308	0.0570569	1.16635	0.0489193	0.960983596986503	NA
AC011558.5	0.105090288086217	-1.17733	6.86755	-0.171434	0.863882235950001	NA
AC011591.1	0	NA	NA	NA	NA	NA
AC011625.1	2.66664025478719	0.882263	1.20678	0.731088	0.464725624045582	NA
AC011626.1	0.0463811930915212	0	6.86755	0	1	NA
AC011648.1	0	NA	NA	NA	NA	NA
AC011652.1	0	NA	NA	NA	NA	NA
AC011652.2	0	NA	NA	NA	NA	NA
AC011718.1	0.0216374571463915	0	6.86755	0	1	NA
AC011718.2	6.4059041703364	-0.685195	1.50579	-0.45504	0.649080128245129	0.834257
AC011718.3	0.0216374571463915	0	6.86755	0	1	NA
AC011737.2	2.61242250348131	-1.55922	5.70131	-0.273484	0.784481083517191	NA
AC011738.1	0	NA	NA	NA	NA	NA
AC011738.4	1.39053185859236	1.30133	4.03453	0.322548	0.747037722736755	NA
AC011742.3	0	NA	NA	NA	NA	NA
AC011742.5	0.511614237536883	0	6.86755	0	1	NA
AC011747.3	0.794104803041571	0	4.41733	0	1	NA
AC011747.4	16.3542146487338	0	2.24599	0	1	1
AC011747.6	0.0891439301093043	0	6.86755	0	1	NA
AC011747.7	21.3267418771685	2.07801	0.67886	3.06103	0.00220579691792622	0.0105407
AC011748.1	0	NA	NA	NA	NA	NA
AC011752.1	0	NA	NA	NA	NA	NA
AC011753.5	7.56396389340981	0.313728	1.38497	0.226523	0.820794805949344	0.946224
AC011753.6	0	NA	NA	NA	NA	NA
AC011754.1	0	NA	NA	NA	NA	NA
AC011755.1	0.128264899861664	0	6.86755	0	1	NA
AC011816.1	6.60064179815106	1.58852	1.75373	0.905794	0.365044637174985	0.589693
AC011891.5	0.390691514267499	0	6.86755	0	1	NA
AC011893.3	0.210351869559945	-0.195191	6.86606	-0.0284284	0.977320474777313	NA
AC011897.2	0	NA	NA	NA	NA	NA
AC011899.10	0.393057031573279	0	6.86755	0	1	NA
AC011899.9	10.4253716098326	0	2.55653	0	1	1
AC011901.2	0	NA	NA	NA	NA	NA
AC011933.1	2.72765296216807	0	6.86755	0	1	NA
AC011933.2	0.134113089503095	-1.03911	6.84402	-0.151828	0.879322744055598	NA
AC011994.1	0	NA	NA	NA	NA	NA
AC011995.1	3.2708238880933	0	4.94956	0	1	NA
AC011995.3	0.761769607196189	0	6.86755	0	1	NA
AC011997.1	5.91642943148196	0.896875	0.794368	1.12904	0.25887998868734	0.471437
AC011998.1	0	NA	NA	NA	NA	NA
AC011998.2	0	NA	NA	NA	NA	NA
AC011998.4	0	NA	NA	NA	NA	NA
AC011999.1	3.63172961213876	3.28221	1.20413	2.72578	0.00641491634076784	0.0263279
AC012003.1	0	NA	NA	NA	NA	NA
AC012005.2	0.085580666679747	0	6.86755	0	1	NA
AC012047.1	0	NA	NA	NA	NA	NA
AC012050.1	0	NA	NA	NA	NA	NA
AC012065.4	0.0559842076088179	0	6.86755	0	1	NA
AC012065.5	3.58982934774002	0	1.76912	0	1	1
AC012065.7	0.79438444440688	0	4.20917	0	1	NA
AC012066.1	74.5279075399386	-0.237193	0.32925	-0.720404	0.471276524948047	0.691517
AC012067.1	0	NA	NA	NA	NA	NA
AC012074.1	2.6326985336859	2.07128	2.06613	1.00249	0.316105405772008	NA
AC012074.2	3.29850082334217	-0.411306	1.69135	-0.243182	0.807864487662541	NA
AC012075.1	0.0376978207252198	0	6.86755	0	1	NA
AC012075.2	0	NA	NA	NA	NA	NA
AC012078.2	0.114818013564392	0	6.86755	0	1	NA
AC012119.1	0	NA	NA	NA	NA	NA
AC012123.1	0.126841750834524	0	6.86755	0	1	NA
AC012146.7	112.767661118233	-0.170581	0.150187	-1.13579	0.256042968411733	0.467729
AC012150.1	0	NA	NA	NA	NA	NA
AC012175.1	0	NA	NA	NA	NA	NA
AC012181.1	0.0360496983827486	0	6.86755	0	1	NA
AC012215.1	58.5558634363061	0	5.22643	0	1	1
AC012305.1	0	NA	NA	NA	NA	NA
AC012306.2	0	NA	NA	NA	NA	NA
AC012307.2	0.0514326056074209	0	6.86755	0	1	NA
AC012307.3	291.702393844229	0.0224047	0.129582	0.172899	0.86273061074922	0.972223
AC012309.5	57.3989470439817	-0.284648	0.260949	-1.09082	0.275353369303664	0.491159
AC012313.1	1.04995351347002	-3.02119	1.75514	-1.72134	0.0851898023184574	NA
AC012314.19	0.0255845055483528	0	6.86755	0	1	NA
AC012314.20	0.118250946812698	0	6.86755	0	1	NA
AC012314.8	11.4331824452531	1.32326	0.782224	1.69166	0.0907102774445806	0.221036
AC012317.1	0.788198307176823	0.736546	3.96221	0.185893	0.852528772380265	NA
AC012318.3	1.00484013648721	0.858746	2.08052	0.412756	0.679785692964699	NA
AC012322.1	0.327072395729041	0	6.86755	0	1	NA
AC012353.1	0	NA	NA	NA	NA	NA
AC012354.6	2.4756089650278	0.750611	1.96297	0.382385	0.702175756923405	NA
AC012354.8	0.0360496983827486	0	6.86755	0	1	NA
AC012358.4	18.402390908137	-0.139084	0.373451	-0.372429	0.709573645721266	0.871171
AC012358.7	23.0897421625549	0.665166	0.656705	1.01288	0.311115980910784	0.531982
AC012358.8	6.55745845955581	-0.935491	0.83365	-1.12216	0.261792788182487	0.474674
AC012360.1	0	NA	NA	NA	NA	NA
AC012360.2	0	NA	NA	NA	NA	NA
AC012360.4	3.30580262239402	0.23793	1.02194	0.232823	0.815899054542199	NA
AC012360.6	4.08825415115126	0.741381	2.05852	0.360152	0.718733102389525	0.877101
AC012361.1	0.0394952149519326	0	6.86755	0	1	NA
AC012362.1	0	NA	NA	NA	NA	NA
AC012362.3	0	NA	NA	NA	NA	NA
AC012363.10	0	NA	NA	NA	NA	NA
AC012363.13	0.379561224506243	-1.1899	6.83616	-0.174059	0.861818857423084	NA
AC012363.4	0.900896267719762	0	4.15438	0	1	NA
AC012363.7	0.0265471158632778	0	6.86755	0	1	NA
AC012363.8	0	NA	NA	NA	NA	NA
AC012365.3	0.0559842076088179	0	6.86755	0	1	NA
AC012368.1	5.37072097299519	1.89804	0.946833	2.00462	0.0450033367164065	0.128947
AC012370.2	13.3464710752939	-0.947134	0.904475	-1.04716	0.295024016104361	0.513331
AC012370.3	0.262155693743371	0	6.86755	0	1	NA
AC012379.1	0.200051104455045	-3.17384	6.80182	-0.466616	0.640774927922247	NA
AC012391.1	0	NA	NA	NA	NA	NA
AC012414.1	1.46270535195547	2.006	5.57619	0.359745	0.71903804401566	NA
AC012441.1	0	NA	NA	NA	NA	NA
AC012442.5	3.7466426177812	1.01402	0.936072	1.08327	0.278689083532175	0.494612
AC012442.6	7.28485881513522	-0.583762	0.812653	-0.718341	0.472547067159265	0.692585
AC012445.1	0.0376978207252198	0	6.86755	0	1	NA
AC012451.1	0	NA	NA	NA	NA	NA
AC012454.4	0.0249790101565162	0	6.86755	0	1	NA
AC012456.3	0.478402533838782	0	6.86755	0	1	NA
AC012456.4	0.711655763983937	1.50335	2.25371	0.667058	0.504735181819866	NA
AC012457.2	0	NA	NA	NA	NA	NA
AC012462.1	0.0737351210740138	0	6.86755	0	1	NA
AC012462.2	0.277850213257848	0	6.86755	0	1	NA
AC012462.3	0	NA	NA	NA	NA	NA
AC012467.1	0	NA	NA	NA	NA	NA
AC012485.1	0	NA	NA	NA	NA	NA
AC012485.2	0.251273484275175	0	6.86755	0	1	NA
AC012487.2	18.8397928316571	-0.359079	0.461811	-0.777545	0.436837085919109	0.659117
AC012493.1	0.144136330974908	0	6.86755	0	1	NA
AC012493.2	0.0413793181534593	0	6.86755	0	1	NA
AC012494.1	0.0226899221977866	0	6.86755	0	1	NA
AC012497.2	0	NA	NA	NA	NA	NA
AC012499.1	0.156925516835323	0	6.86755	0	1	NA
AC012501.1	0.332085925583517	0	6.86755	0	1	NA
AC012501.2	0.0413793181534593	0	6.86755	0	1	NA
AC012501.3	0.154313228516324	0	6.86755	0	1	NA
AC012506.1	0	NA	NA	NA	NA	NA
AC012506.2	0.0936085639646328	0	6.86755	0	1	NA
AC012506.3	0.142266449868255	0	6.86755	0	1	NA
AC012506.4	0.307222848711883	1.54225	6.85004	0.225145	0.821866771587408	NA
AC012507.3	6.19587617008881	0	2.12725	0	1	1
AC012507.4	2.30700115473178	-2.29839	1.36051	-1.68936	0.0911504817959759	NA
AC012512.1	0.175743812281515	0	6.86755	0	1	NA
AC012513.4	0.243530001463609	0	6.86755	0	1	NA
AC012513.6	0.161383713534224	0	6.86755	0	1	NA
AC012531.23	0.0936820283340377	0	6.86755	0	1	NA
AC012531.25	3.86466087229777	0	2.55898	0	1	1
AC012593.1	0.481979125574051	0	6.86755	0	1	NA
AC012594.1	0.850184697228852	3.04983	2.08991	1.45931	0.14447920143326	NA
AC012603.1	0	NA	NA	NA	NA	NA
AC012613.2	0.367229760409447	0	6.86755	0	1	NA
AC012615.1	96.706047544021	-0.649347	0.326723	-1.98745	0.0468720517594806	0.133149
AC012627.1	0	NA	NA	NA	NA	NA
AC012667.1	0	NA	NA	NA	NA	NA
AC012668.1	0.0261938262518545	-1.17727	6.86755	-0.171425	0.863889376919838	NA
AC012668.2	2.05268155305902	3.54768	1.9151	1.85247	0.0639580594811364	NA
AC012668.3	0	NA	NA	NA	NA	NA
AC012671.1	0	NA	NA	NA	NA	NA
AC012671.2	0	NA	NA	NA	NA	NA
AC012671.3	0	NA	NA	NA	NA	NA
AC012671.4	0	NA	NA	NA	NA	NA
AC013248.2	0	NA	NA	NA	NA	NA
AC013262.1	0.121888498582292	0	6.86755	0	1	NA
AC013264.2	0.0198340772282434	0	6.86755	0	1	NA
AC013267.1	1.60341210399074	2.30317	1.7174	1.34108	0.179894094141243	NA
AC013268.1	0	NA	NA	NA	NA	NA
AC013268.2	0.423923945182297	-1.17744	6.86755	-0.17145	0.863869759269497	NA
AC013268.3	0.719165433888428	-1.87063	4.43995	-0.421318	0.673522605361136	NA
AC013268.4	0	NA	NA	NA	NA	NA
AC013268.5	69.8646953811057	-1.70026	1.21063	-1.40444	0.160186539234356	0.336656
AC013269.1	0.2522219766886	-0.0976156	6.80351	-0.0143478	0.988552484310277	NA
AC013269.3	0	NA	NA	NA	NA	NA
AC013269.4	0	NA	NA	NA	NA	NA
AC013269.5	0	NA	NA	NA	NA	NA
AC013271.3	21.3278410803714	1.38345	0.979374	1.41259	0.157776895788444	0.333023
AC013275.1	0	NA	NA	NA	NA	NA
AC013275.2	0.604347678294178	0	6.2295	0	1	NA
AC013283.1	0.163120832928324	0	6.86755	0	1	NA
AC013394.2	3640.09506613124	0.996041	0.0958633	10.3902	2.74685419007604e-25	2.04201e-23
AC013399.3	0.114818013564392	0	6.86755	0	1	NA
AC013401.1	0	NA	NA	NA	NA	NA
AC013401.2	0	NA	NA	NA	NA	NA
AC013402.1	0	NA	NA	NA	NA	NA
AC013402.2	118.868566210857	0.590635	1.21877	0.484617	0.627948273698786	0.818278
AC013402.3	0.0394952149519326	0	6.86755	0	1	NA
AC013402.4	0.0394952149519326	0	6.86755	0	1	NA
AC013402.5	0.0360496983827486	0	6.86755	0	1	NA
AC013403.13	0.0376978207252198	0	6.86755	0	1	NA
AC013404.1	0.0559842076088179	0	6.86755	0	1	NA
AC013406.1	0	NA	NA	NA	NA	NA
AC013410.1	0.151463630169568	0	6.86755	0	1	NA
AC013410.2	0	NA	NA	NA	NA	NA
AC013429.4	0.0559842076088179	0	6.86755	0	1	NA
AC013429.5	0.0360496983827486	0	6.86755	0	1	NA
AC013436.6	0.524232494894064	1.28051	6.85626	0.186764	0.85184532301942	NA
AC013437.2	0.0360496983827486	0	6.86755	0	1	NA
AC013437.4	0	NA	NA	NA	NA	NA
AC013437.6	0	NA	NA	NA	NA	NA
AC013437.7	0	NA	NA	NA	NA	NA
AC013439.4	0.281664550958633	0	6.86755	0	1	NA
AC013442.1	0	NA	NA	NA	NA	NA
AC013444.1	0.0595424503286991	-1.17729	6.86755	-0.171428	0.863887429373154	NA
AC013444.2	0	NA	NA	NA	NA	NA
AC013448.1	0.320432947743431	0	6.86755	0	1	NA
AC013448.2	0.0771930356771524	0	6.86755	0	1	NA
AC013449.1	0.383726423189803	-2.19466	6.83654	-0.32102	0.748195512637699	NA
AC013460.1	24.0774672372272	3.79662	1.69388	2.24138	0.0250013769229246	0.0811167
AC013463.2	1.54201057436616	0	2.65593	0	1	NA
AC013467.1	0.134974637512683	0	6.86755	0	1	NA
AC013468.1	0	NA	NA	NA	NA	NA
AC013469.1	0	NA	NA	NA	NA	NA
AC013470.6	0.442205266920373	0	6.86755	0	1	NA
AC013470.8	0.741085389822551	0	4.06193	0	1	NA
AC013472.3	12.6142536131016	-2.95613	1.51996	-1.94488	0.051790012131779	0.144342
AC013472.4	0.051526126019794	0	6.86755	0	1	NA
AC013474.4	16.8987410768872	0.297488	0.862001	0.345113	0.730009457786886	0.885086
AC013476.1	0	NA	NA	NA	NA	NA
AC013477.1	0	NA	NA	NA	NA	NA
AC013480.2	0.050094812843217	0.766425	6.86606	0.111625	0.911120618037535	NA
AC013489.1	0	NA	NA	NA	NA	NA
AC013558.1	0	NA	NA	NA	NA	NA
AC013717.3	0.559926745960843	-1.17749	2.47707	-0.475356	0.634533510239225	NA
AC013718.1	0	NA	NA	NA	NA	NA
AC013727.1	0	NA	NA	NA	NA	NA
AC013727.2	0.0265471158632778	0	6.86755	0	1	NA
AC013731.1	0	NA	NA	NA	NA	NA
AC013733.3	0.0789904299038651	0	6.86755	0	1	NA
AC013733.4	0	NA	NA	NA	NA	NA
AC013733.5	0	NA	NA	NA	NA	NA
AC013737.1	0.0394952149519326	0	6.86755	0	1	NA
AC013751.1	0	NA	NA	NA	NA	NA
AC013791.2	0.331618257541238	0	6.86755	0	1	NA
AC015600.1	0	NA	NA	NA	NA	NA
AC015660.1	0.0360496983827486	0	6.86755	0	1	NA
AC015688.3	0.192758769165427	0	6.86755	0	1	NA
AC015691.13	1.33377947098244	2.48112	2.86274	0.866694	0.386109542295626	NA
AC015726.1	0	NA	NA	NA	NA	NA
AC015815.1	0.0269529500792615	0	6.86755	0	1	NA
AC015815.2	0	NA	NA	NA	NA	NA
AC015815.3	0	NA	NA	NA	NA	NA
AC015815.4	0	NA	NA	NA	NA	NA
AC015815.5	0	NA	NA	NA	NA	NA
AC015815.6	0	NA	NA	NA	NA	NA
AC015815.7	0	NA	NA	NA	NA	NA
AC015815.8	0	NA	NA	NA	NA	NA
AC015818.3	0.763405352540865	-1.17742	6.86755	-0.171447	0.863872319911607	NA
AC015818.5	0.0394952149519326	0	6.86755	0	1	NA
AC015818.6	0	NA	NA	NA	NA	NA
AC015820.1	0	NA	NA	NA	NA	NA
AC015849.12	0.563105888582007	-0.2042	2.67399	-0.0763655	0.939128335722418	NA
AC015849.13	15.6186409964098	0.833048	0.574581	1.44984	0.147103998764073	0.316991
AC015849.14	0.0774290165362079	0	6.86755	0	1	NA
AC015849.16	14.0713880268108	0.332066	1.13738	0.291956	0.770319998673522	0.91202
AC015849.19	0.27335212875186	0	6.86755	0	1	NA
AC015849.2	1.00322458358514	0	3.39373	0	1	NA
AC015871.1	0.0255845055483528	0	6.86755	0	1	NA
AC015884.1	0	NA	NA	NA	NA	NA
AC015922.5	0.202788018638482	0	6.86755	0	1	NA
AC015922.6	0.277068429527872	0	6.86755	0	1	NA
AC015922.7	0.933786556564805	2.41561	2.20877	1.09365	0.274109290480588	NA
AC015923.1	0.0535000659425394	0	6.86755	0	1	NA
AC015933.2	1.6842500646191	2.9299	1.82931	1.60164	0.109234544460901	NA
AC015936.3	8.89536024109138	0	3.19706	0	1	1
AC015969.3	0.134974637512683	0	6.86755	0	1	NA
AC015971.1	0	NA	NA	NA	NA	NA
AC015971.2	1.17014381840644	3.78659	1.91493	1.9774	0.0479960546922931	NA
AC015977.5	0.0973674002849255	0.735525	6.86676	0.107114	0.914698662621916	NA
AC015977.6	0.709354359219086	0.0807516	3.27286	0.0246731	0.980315685944972	NA
AC015987.1	0.997192628264925	-1.1775	2.57519	-0.457249	0.647491732323625	NA
AC015987.2	1.97520281003893	-0.0956716	1.23642	-0.0773782	0.938322709064671	NA
AC015989.1	0	NA	NA	NA	NA	NA
AC015989.2	0	NA	NA	NA	NA	NA
AC016113.1	0	NA	NA	NA	NA	NA
AC016178.1	0	NA	NA	NA	NA	NA
AC016178.2	0	NA	NA	NA	NA	NA
AC016194.1	0	NA	NA	NA	NA	NA
AC016251.1	8.49219029217463	-0.506066	0.963742	-0.525106	0.599509713918447	0.7959
AC016292.1	0.0774290165362079	0	6.86755	0	1	NA
AC016292.3	0	NA	NA	NA	NA	NA
AC016405.1	0.0559842076088179	0	6.86755	0	1	NA
AC016405.2	0	NA	NA	NA	NA	NA
AC016543.1	0	NA	NA	NA	NA	NA
AC016553.1	0	NA	NA	NA	NA	NA
AC016559.1	0.660220936068756	-2.67196	3.25759	-0.820227	0.412086950628946	NA
AC016561.1	0.0796413475898335	0	6.86755	0	1	NA
AC016575.1	0	NA	NA	NA	NA	NA
AC016582.2	0.109013870299071	0	6.86755	0	1	NA
AC016586.1	57.3312271955465	0.052072	0.523502	0.0994686	0.92076620539564	1
AC016597.1	0.0413793181534593	0	6.86755	0	1	NA
AC016626.1	0	NA	NA	NA	NA	NA
AC016626.2	0.841998884587545	0	3.68658	0	1	NA
AC016629.3	0.385519269312662	1.05159	3.35283	0.313642	0.753793236277827	NA
AC016629.7	0.557406725875563	0	6.86755	0	1	NA
AC016629.8	64.2364591796852	0.458259	0.28883	1.5866	0.112602276394322	0.25975
AC016644.1	0	NA	NA	NA	NA	NA
AC016670.1	0	NA	NA	NA	NA	NA
AC016682.1	0.0383729210525809	0	6.86755	0	1	NA
AC016683.5	0.0360496983827486	0	6.86755	0	1	NA
AC016683.6	92.5363016564059	2.40303	1.43127	1.67895	0.093161337105961	0.225644
AC016691.2	0.0936820283340377	0	6.86755	0	1	NA
AC016694.2	0.299761204773402	0	6.86755	0	1	NA
AC016696.1	0.14843561444557	0	6.86755	0	1	NA
AC016697.1	1.09459875896922	0	6.86755	0	1	NA
AC016697.2	0	NA	NA	NA	NA	NA
AC016697.3	0	NA	NA	NA	NA	NA
AC016697.6	0	NA	NA	NA	NA	NA
AC016700.2	1.70831859793772	-0.642985	1.52776	-0.420868	0.67385182662004	NA
AC016700.3	1.77839283895756	0.566716	1.24407	0.455534	0.648725427458951	NA
AC016700.4	0.157902956490124	-1.17734	6.86755	-0.171435	0.863881912371184	NA
AC016700.5	16.9114689837187	0.435562	0.451345	0.96503	0.334529553560967	0.556645
AC016700.6	0.304275135922386	1.72189	6.84025	0.251729	0.801250345978191	NA
AC016706.1	0	NA	NA	NA	NA	NA
AC016708.2	1.18049662855174	1.61454	1.75973	0.917491	0.358885149982551	NA
AC016710.1	0.114818013564392	0	6.86755	0	1	NA
AC016712.1	0.417050788938101	0	6.86755	0	1	NA
AC016712.2	0.688149536646498	0.501891	2.16213	0.232129	0.816438156505604	NA
[truncated: 53,473 more rows]

## Sheet: TRIM24-MET-r_CAP.v.DMSO
gene	baseMean	log2FoldChange	lfcSE	stat	pvalue	padj
5S_rRNA	3.65669111835721	-1.96105	1.41653	-1.38441	0.166234	NA
7SK	65.8207655525895	-0.355653	0.322343	-1.10334	0.269881	0.527029
A1BG	407.869247329634	-0.190354	0.105046	-1.8121	0.0699707	0.219751
A1BG-AS1	351.454222199043	-0.0262172	0.132527	-0.197825	0.843182	0.945408
A1CF	2.32212134575085	-0.567949	3.32055	-0.17104	0.864192	NA
A2M	5053.98903062371	0.0265023	0.218545	0.121267	0.903479	0.970941
A2M-AS1	28.8868159234918	1.05424	0.716649	1.47107	0.141271	0.35213
A2ML1	16.5848854581134	-0.357767	2.06283	-0.173435	0.862309	0.954809
A2ML1-AS1	0.270324113027862	0	6.86755	0	1	NA
A2ML1-AS2	0.154313228516324	0	6.86755	0	1	NA
A2MP1	0.648443259096997	0	6.86755	0	1	NA
A3GALT2	3.36421897118125	-0.269162	1.22052	-0.220531	0.825458	NA
A4GALT	143.465041248395	0.45099	0.211919	2.12813	0.0333265	0.129576
A4GNT	0.201891351092701	0	6.86755	0	1	NA
AAAS	1927.20945016643	0.181078	0.0770215	2.35101	0.0187225	0.084209
AACS	2362.71577712346	-0.10063	0.0739526	-1.36074	0.173597	0.401402
AACSP1	3.23710823741161	0.691129	1.17001	0.590702	0.55472	NA
AADAC	1.02712280869546	0	6.86755	0	1	NA
AADACL2	0.0986465126287751	0	6.86755	0	1	NA
AADACL3	1.00752962172928	0	3.22015	0	1	NA
AADACL4	0.0376978207252198	0	6.86755	0	1	NA
AADAT	579.188433919255	-0.362362	0.0966767	-3.74819	0.000178118	0.00186883
AAED1	501.050112591152	-0.0123589	0.102065	-0.121089	0.903621	0.970941
AAGAB	2589.36879466997	-0.194301	0.10352	-1.87695	0.0605248	0.198923
AAK1	2446.28216295349	0.169407	0.131312	1.2901	0.197014	0.435761
AAMDC	392.551672411488	0.282781	0.0866756	3.26252	0.00110426	0.00883924
AAMP	5209.83303666977	-0.0109014	0.0653758	-0.166749	0.867567	0.956993
AANAT	5.80707585292103	0.832525	0.70671	1.17803	0.238785	NA
AAR2	1385.8717276026	0.131181	0.0555017	2.36355	0.018101	0.0822145
AARD	28.509622730756	1.1478	0.442559	2.59356	0.0094988	0.0501875
AARS	6157.57514062498	-0.115583	0.0883894	-1.30766	0.190989	0.427176
AARS2	1593.95334021537	-0.0417952	0.143326	-0.29161	0.770585	0.907775
AARSD1	1381.93329812969	-0.189867	0.146248	-1.29826	0.194199	0.431702
AASDH	799.234149689549	0.281944	0.104529	2.69729	0.00699068	0.0398856
AASDHPPT	3302.38427628233	-0.547214	0.0911738	-6.00188	1.95042e-09	6.61709e-08
AASS	1249.43512649269	0.0102982	0.302332	0.0340627	0.972827	0.998189
AATF	1534.18227118666	-0.21947	0.049908	-4.39749	1.09512e-05	0.000163114
AATK	652.590455396135	-0.0128875	0.29259	-0.0440462	0.964868	0.99411
AATK-AS1	1.48619472003105	1.45452	2.02141	0.719554	0.4718	NA
AB015752.3	1.8621123832444	-0.731672	1.46103	-0.500793	0.616517	NA
AB019438.66	0	NA	NA	NA	NA	NA
AB019440.1	0	NA	NA	NA	NA	NA
AB019440.50	0	NA	NA	NA	NA	NA
AB019441.29	2.34652115263174	-0.783189	1.44586	-0.541676	0.588041	NA
ABAT	4069.20017061811	0.334002	0.359394	0.929348	0.352709	0.617181
ABC12-47043100G14.2	0	NA	NA	NA	NA	NA
ABC7-42389800N19.1	571.371957427996	0.446657	0.111738	3.99737	6.40498e-05	0.000760205
ABC7-43041300I9.1	3.2434818563442	-5.50605	3.79939	-1.44919	0.147284	NA
ABCA1	1706.21751403824	0.786911	0.196071	4.0134	5.98497e-05	0.000719374
ABCA10	61.8172207449762	0.265913	0.780751	0.340586	0.733415	0.889858
ABCA11P	310.754265391939	0.0707258	0.156534	0.451823	0.651396	0.843801
ABCA12	31.6500248003105	0.687381	0.485971	1.41445	0.15723	0.376823
ABCA13	102.493182479805	4.37261	0.918518	4.76051	1.93106e-06	3.49795e-05
ABCA17P	16.3007275894452	1.51773	0.734541	2.06623	0.0388068	0.144674
ABCA2	4689.91235482081	0.041912	0.105604	0.396879	0.691456	0.868438
ABCA3	3286.99714299482	0.0673709	0.0948228	0.710493	0.477399	0.723545
ABCA4	25.7610826613398	0.677393	0.972051	0.69687	0.485884	0.730486
ABCA5	701.114139047284	0.22075	0.399786	0.55217	0.580832	0.798696
ABCA6	93.1801021467264	-0.0228342	0.514396	-0.0443904	0.964593	0.994097
ABCA7	780.552421997936	0.817861	0.294173	2.78021	0.0054324	0.0327102
ABCA8	123.895149560361	0.200869	0.486751	0.412673	0.679846	0.861503
ABCA9	101.999264265501	0.270371	0.677775	0.39891	0.68996	0.867178
ABCA9-AS1	0.0774290165362079	0	6.86755	0	1	NA
ABCB1	90.507500163253	-0.878645	2.28632	-0.384305	0.700752	0.873203
ABCB10	1184.45537635095	-0.263649	0.122721	-2.14836	0.0316849	0.124983
ABCB10P1	0.346958763827039	0	6.86755	0	1	NA
ABCB10P3	1.01322462032069	0.999537	4.41936	0.226172	0.821067	NA
ABCB10P4	1.29659479895757	1.04093	5.8493	0.177958	0.858756	NA
ABCB11	2.79499321510056	1.36608	1.30304	1.04837	0.294467	NA
ABCB4	43.1146495732149	0.822098	1.27056	0.647037	0.517608	0.75411
ABCB5	2.37482225758065	0.836946	2.08302	0.401793	0.687836	NA
ABCB6	2575.07308789877	0.0518287	0.0977727	0.530094	0.596046	0.808697
ABCB7	1059.79722046067	0.114873	0.0776125	1.48008	0.138851	0.348296
ABCB8	1848.50637085145	0.0770827	0.0809994	0.951646	0.341276	0.606747
ABCB9	1327.03655895869	0.334347	0.0956246	3.49646	0.000471482	0.00431398
ABCC1	2097.1199299274	-0.135905	0.208205	-0.652746	0.51392	0.751392
ABCC10	1357.10141283996	0.0827435	0.0946883	0.873852	0.382199	0.645212
ABCC11	14.0622069654513	0.833996	0.674779	1.23595	0.216475	0.461299
ABCC12	3.26492660601314	1.52323	2.87558	0.529714	0.59631	NA
ABCC13	0.870100730614803	0	6.86755	0	1	NA
ABCC2	34.9848712887517	-0.45334	0.449663	-1.00818	0.313369	0.576519
ABCC3	130.381123413217	-0.368168	0.544413	-0.676265	0.498872	0.740311
ABCC4	1960.110886213	-0.377959	0.136958	-2.75968	0.00578583	0.0343682
ABCC5	2577.37026626983	0.115181	0.0743937	1.54826	0.12156	0.318911
ABCC5-AS1	0.0632140805235126	0	6.86755	0	1	NA
ABCC6	40.1811536512165	0.867255	0.555577	1.561	0.118524	0.31399
ABCC6P1	28.3959669328232	1.06397	0.83599	1.27271	0.20312	0.443617
ABCC6P2	16.0112105966878	0.718589	0.958369	0.749804	0.453373	0.705181
ABCC8	810.80895471689	0.215587	0.283666	0.760005	0.447252	0.700767
ABCC9	375.07024962697	-0.219553	0.378138	-0.580617	0.561499	0.784439
ABCD1	346.56649930662	0.309514	0.17157	1.80402	0.0712289	0.222221
ABCD1P2	0	NA	NA	NA	NA	NA
ABCD1P3	0.0383729210525809	0	6.86755	0	1	NA
ABCD1P4	0	NA	NA	NA	NA	NA
ABCD1P5	0	NA	NA	NA	NA	NA
ABCD2	36.6794697257439	1.0911	1.94579	0.560751	0.574967	0.794098
ABCD3	2852.78501109547	0.0639678	0.107376	0.595736	0.551352	0.777594
ABCD4	2226.48441792968	0.231989	0.0928995	2.49721	0.0125176	0.062034
ABCE1	4901.35943417817	-1.14341	0.0985357	-11.604	3.9339e-31	1.0639e-28
ABCF1	3999.67260112339	-0.228949	0.0865065	-2.64661	0.00813029	0.0446129
ABCF2	4362.73828754291	-0.369289	0.0995278	-3.71041	0.000206922	0.00212201
ABCF2P1	1.75844574011936	1.0911	3.08502	0.353676	0.723582	NA
ABCF2P2	0	NA	NA	NA	NA	NA
ABCF3	2129.20814050201	0.201426	0.0919333	2.191	0.028452	0.11487
ABCG1	273.055293401125	0.357412	0.157908	2.26342	0.0236097	0.100079
ABCG2	222.135347933297	-1.31273	1.0827	-1.21246	0.225336	0.472931
ABCG4	81.3778966737125	0.0339308	0.397885	0.085278	0.93204	0.983965
ABCG5	2.741371172766	-0.581636	0.974283	-0.596988	0.550515	NA
ABCG8	2.97057207735292	-0.421704	1.23478	-0.341521	0.732711	NA
ABHD1	36.944420210103	0.530473	0.401584	1.32095	0.186518	0.420854
ABHD10	1402.14280097795	-0.0772523	0.0831731	-0.928813	0.352986	0.61748
ABHD11	490.196522696052	-0.298151	0.0936845	-3.1825	0.00146011	0.0112044
ABHD12	1449.13057341849	0.106498	0.0912722	1.16681	0.243286	0.495605
ABHD12B	18.5376550867281	-0.099916	0.603382	-0.165593	0.868477	0.9575
ABHD13	892.22548139708	-0.39412	0.0889671	-4.42996	9.42518e-06	0.000144946
ABHD14A	380.841748543253	0.368304	0.112597	3.27099	0.00107172	0.0086115
ABHD14A-ACY1	24.9347484673593	-0.544981	0.561744	-0.970158	0.331968	0.596072
ABHD14B	742.008641176968	0.265873	0.117057	2.27131	0.0231284	0.098747
ABHD15	318.295880817695	-0.0127405	0.127501	-0.0999245	0.920404	0.979055
ABHD16A	2497.26617592986	0.148182	0.0464937	3.18714	0.00143689	0.0110622
ABHD16B	0.691485573742037	-0.404239	3.03448	-0.133215	0.894023	NA
ABHD17A	2207.79138183984	0.137924	0.120907	1.14075	0.253976	0.509323
ABHD17AP1	0	NA	NA	NA	NA	NA
ABHD17AP2	0.568171817691979	0	6.86755	0	1	NA
ABHD17AP3	0.39722130117121	0	6.86755	0	1	NA
ABHD17AP4	0.186105921680268	0	6.86755	0	1	NA
ABHD17AP5	1.1540326088135	0	3.87317	0	1	NA
ABHD17AP6	0.352020434809587	0	6.86755	0	1	NA
ABHD17B	3803.7056495251	1.21541	0.061073	19.9009	3.99455e-88	1.51242e-84
ABHD17C	400.975838346761	-0.685827	0.088038	-7.79013	6.69425e-15	5.11004e-13
ABHD2	9492.05630701463	-0.0738085	0.320053	-0.230613	0.817615	0.931265
ABHD3	563.189453564114	-0.416777	0.164272	-2.53711	0.011177	0.057048
ABHD4	396.737887574197	0.74481	0.309173	2.40904	0.0159945	0.0747051
ABHD5	455.44243059495	-0.149659	0.10466	-1.42996	0.152729	0.369404
ABHD6	413.080039066409	0.305811	0.257088	1.18952	0.234236	0.485528
ABHD8	287.794028936464	0.500511	0.171136	2.92465	0.00344848	0.0226521
ABI1	1678.58551813847	0.228857	0.163975	1.39568	0.162812	0.385322
ABI2	12726.0063962622	-0.0852571	0.0838686	-1.01656	0.309365	0.5721
ABI3	42.4070259701222	-0.0836701	0.893661	-0.0936262	0.925406	0.981064
ABI3BP	27.0755672187762	1.86921	1.99411	0.937368	0.348569	0.613325
ABL1	7501.65368432048	0.441054	0.0768927	5.73597	9.69545e-09	2.84125e-07
ABL2	2904.93464497919	-0.253814	0.0851573	-2.98053	0.00287752	0.0194899
ABLIM1	1578.69151640556	-0.101639	0.563761	-0.180288	0.856926	0.9518
ABLIM2	211.667321979459	1.4997	0.339669	4.41519	1.00922e-05	0.000152444
ABLIM3	423.367348480055	-0.0962943	0.244038	-0.394587	0.693148	0.869548
ABO	31.0308345293262	0	4.55356	0	1	1
ABR	5663.92684626807	-0.000905536	0.127065	-0.00712658	0.994314	1
ABRA	0.256865883112775	0	6.86755	0	1	NA
ABRACL	556.399555035712	-0.415054	0.0785504	-5.28392	1.26447e-07	2.98848e-06
ABT1	1144.96985259718	-0.0343365	0.0880505	-0.389963	0.696564	0.871448
ABT1P1	0.0907920524517755	0	6.86755	0	1	NA
ABTB1	475.68066935803	0.154843	0.18957	0.816811	0.414037	0.672879
ABTB2	360.760797298015	-0.213765	0.14547	-1.46948	0.141703	0.352754
AC000003.1	0	NA	NA	NA	NA	NA
AC000003.2	0.77431042970349	-0.832395	6.86755	-0.121207	0.903527	NA
AC000029.1	0	NA	NA	NA	NA	NA
AC000032.2	0.113242734059901	0	6.86755	0	1	NA
AC000036.4	0.0319743600335314	1.09101	6.86755	0.158864	0.873776	NA
AC000041.8	3.48984501225137	0	6.86755	0	1	NA
AC000067.1	0.365794011570856	0	5.64972	0	1	NA
AC000068.10	3.10214783244789	3.03941	1.45405	2.09031	0.0365904	NA
AC000068.5	71.3781106103143	0.777999	0.269918	2.88235	0.00394718	0.0253302
AC000068.9	4.99862408252599	0.416038	0.766957	0.542453	0.587506	NA
AC000077.2	0.0265471158632778	0	6.86755	0	1	NA
AC000078.5	0.406726431335322	-0.832416	6.86755	-0.12121	0.903525	NA
AC000081.2	0.756922608499909	0	3.62229	0	1	NA
AC000089.3	1.83435873644483	-0.733041	1.66295	-0.440806	0.659353	NA
AC000095.9	4.03782016406475	1.72711	0.809441	2.1337	0.0328672	NA
AC000099.1	0.0249790101565162	0	6.86755	0	1	NA
AC000110.1	0.0753956414504396	0	6.86755	0	1	NA
AC000111.3	0	NA	NA	NA	NA	NA
AC000111.4	0	NA	NA	NA	NA	NA
AC000111.5	0.0376978207252198	0	6.86755	0	1	NA
AC000111.6	0	NA	NA	NA	NA	NA
AC000120.7	112.16318957266	-0.256187	0.305424	-0.838791	0.401587	0.6631
AC000123.4	0	NA	NA	NA	NA	NA
AC000124.1	0.0920339059915665	0	6.86755	0	1	NA
AC000362.1	0	NA	NA	NA	NA	NA
AC000367.1	8.76683911643592	0.0777456	1.53651	0.0505987	0.959645	NA
AC000370.2	0	NA	NA	NA	NA	NA
AC000374.1	0	NA	NA	NA	NA	NA
AC000403.1	0.0265471158632778	0	6.86755	0	1	NA
AC002044.4	0.288251358938353	1.09096	5.76543	0.189224	0.849917	NA
AC002055.4	940.161409248063	-0.131211	0.117134	-1.12017	0.26264	0.519437
AC002056.3	1.32427332326845	2.40999	1.65676	1.45464	0.14577	NA
AC002056.5	0	NA	NA	NA	NA	NA
AC002059.10	3.68121861457912	-0.414883	1.54265	-0.268942	0.787974	NA
AC002064.4	0	NA	NA	NA	NA	NA
AC002064.5	0.942571761071279	2.10591	3.35108	0.628426	0.529725	NA
AC002066.1	0.53750724597024	0	6.86755	0	1	NA
AC002066.2	0	NA	NA	NA	NA	NA
AC002069.5	0.106349012652412	1.09097	6.86755	0.158858	0.87378	NA
AC002069.6	0.119136562541766	0	6.86755	0	1	NA
AC002070.1	0	NA	NA	NA	NA	NA
AC002075.3	0.0394952149519326	0	6.86755	0	1	NA
AC002075.4	0.81284684839906	0	5.18997	0	1	NA
AC002076.10	0.0530942317265557	0	6.86755	0	1	NA
AC002115.5	0.0360496983827486	0	6.86755	0	1	NA
AC002115.9	0.964737079316412	1.02139	2.28707	0.446594	0.655168	NA
AC002116.7	13.7083272172252	-0.183842	0.601793	-0.305489	0.759993	0.90345
AC002116.8	10.9346560856037	-1.19871	6.6675	-0.179784	0.857322	NA
AC002117.1	22.7700421747472	1.73297	0.6264	2.76655	0.00566523	0.033843
AC002127.2	0.229858141851006	0	6.86755	0	1	NA
AC002127.4	0.281220078450548	-0.832447	6.86755	-0.121215	0.903521	NA
AC002128.4	0.236456210616853	-1.47688	6.85685	-0.215388	0.829465	NA
AC002128.5	0.910729025341275	0	3.38167	0	1	NA
AC002306.1	0.161383713534224	0	6.86755	0	1	NA
AC002310.10	0.0825313234720957	0	6.86755	0	1	NA
AC002310.12	40.7646548704704	0.241059	0.427399	0.564014	0.572745	0.792706
AC002310.13	0.319743600335314	4.5925	6.77857	0.677503	0.498087	NA
AC002310.17	0.773522500098686	-2.19996	2.63613	-0.834544	0.403975	NA
AC002310.7	10.9180665402971	0.754293	0.680008	1.10924	0.267327	NA
AC002314.4	0.111968415217636	0	6.86755	0	1	NA
AC002331.1	0	NA	NA	NA	NA	NA
AC002365.1	1.91292660968507	-1.87055	2.83264	-0.660356	0.509026	NA
AC002366.3	6.41816546983697	-0.196504	1.12894	-0.17406	0.861818	NA
AC002368.4	0	NA	NA	NA	NA	NA
AC002383.2	0.0394952149519326	0	6.86755	0	1	NA
AC002386.1	0.0360496983827486	0	6.86755	0	1	NA
AC002395.1	0.0309083523169265	0	6.86755	0	1	NA
AC002398.11	2.27610581343437	-0.168219	1.58415	-0.106189	0.915432	NA
AC002398.12	1.54119975195482	-0.039753	1.65623	-0.0240021	0.980851	NA
AC002398.13	0.118485644855798	0	6.86755	0	1	NA
AC002398.5	2.29958321212928	0	5.46716	0	1	NA
AC002398.9	37.385961981437	0.711372	1.03637	0.686405	0.492458	0.735206
AC002400.1	0	NA	NA	NA	NA	NA
AC002401.1	0.051526126019794	0	6.86755	0	1	NA
AC002429.4	1.42739100990735	-1.59555	2.11489	-0.754437	0.450587	NA
AC002429.5	10.5791700472812	-1.93596	1.43117	-1.35272	0.176146	NA
AC002451.1	3.56702525193844	1.6047	1.68109	0.95456	0.3398	NA
AC002451.3	7.01500870869954	1.31267	1.33077	0.986404	0.323935	NA
AC002454.1	64.9458890239529	-0.300729	0.406971	-0.738946	0.45994	0.710441
AC002456.2	27.2227910282885	0.103093	0.417446	0.246962	0.804937	0.925495
AC002463.3	0.1103027905126	-0.832344	6.86755	-0.1212	0.903533	NA
AC002465.2	0	NA	NA	NA	NA	NA
AC002467.7	118.007641865741	0.585517	0.126298	4.63602	3.55188e-06	6.06318e-05
AC002472.1	0.38219989826425	0	6.86755	0	1	NA
AC002472.11	0.228004981100904	0.129363	6.86755	0.0188368	0.984971	NA
AC002472.13	4.32649008904643	-0.0144352	0.817893	-0.0176493	0.985919	NA
AC002477.1	0	NA	NA	NA	NA	NA
AC002480.2	1.34160730829222	0	4.37349	0	1	NA
AC002480.3	8.31698352148739	-0.47765	1.01848	-0.468981	0.639083	NA
AC002480.4	0.627159773820969	0	6.86755	0	1	NA
AC002480.5	0.564178127659792	0	6.86755	0	1	NA
AC002485.1	0	NA	NA	NA	NA	NA
AC002486.2	0.429064198602498	0	6.86755	0	1	NA
AC002486.3	0.160245401732128	-1.91073	6.83381	-0.2796	0.779784	NA
AC002511.1	0.195976308607495	0	6.86755	0	1	NA
AC002511.2	0.152515834289612	0	6.86755	0	1	NA
AC002511.3	0.181405148935694	0	6.86755	0	1	NA
AC002519.6	0.396652003709119	1.09089	6.86755	0.158848	0.873789	NA
AC002519.8	4.14194985853894	2.05015	1.62538	1.26133	0.207189	NA
AC002523.1	0	NA	NA	NA	NA	NA
AC002539.1	0.252426330927041	0	6.86755	0	1	NA
AC002539.2	0	NA	NA	NA	NA	NA
AC002542.2	0	NA	NA	NA	NA	NA
AC002543.2	0	NA	NA	NA	NA	NA
AC002550.5	0.568787868495181	-1.48345	5.36052	-0.276735	0.781983	NA
AC002551.1	4.31994531936326	-0.253773	1.39075	-0.182472	0.855212	NA
AC002553.1	0	NA	NA	NA	NA	NA
AC002553.4	0.0376978207252198	0	6.86755	0	1	NA
AC002558.1	0	NA	NA	NA	NA	NA
AC002978.1	0	NA	NA	NA	NA	NA
AC002979.1	0	NA	NA	NA	NA	NA
AC002981.1	0	NA	NA	NA	NA	NA
AC002984.2	0.193808443468257	0	6.86755	0	1	NA
AC002985.3	2.11738989923096	-0.150254	2.00571	-0.074913	0.940284	NA
AC002992.1	0	NA	NA	NA	NA	NA
AC002994.1	0.680901570891261	1.09099	5.17356	0.210878	0.832983	NA
AC003001.1	0	NA	NA	NA	NA	NA
AC003002.4	0	NA	NA	NA	NA	NA
AC003002.6	17.9424758662299	0.383635	0.531209	0.722193	0.470176	0.717988
AC003003.5	6.36612690273828	-1.74063	1.73352	-1.0041	0.31533	NA
AC003005.2	6.19080529673407	0.409525	1.1524	0.355367	0.722315	NA
AC003005.4	0.231970757734213	3.20069	6.79926	0.470741	0.637826	NA
AC003006.1	0	NA	NA	NA	NA	NA
AC003006.7	5.83191660542217	-0.51239	1.44221	-0.355282	0.722379	NA
AC003009.1	0	NA	NA	NA	NA	NA
AC003009.2	1.72802190928322	0	5.17897	0	1	NA
AC003029.1	0	NA	NA	NA	NA	NA
AC003035.1	0	NA	NA	NA	NA	NA
AC003043.1	0	NA	NA	NA	NA	NA
AC003045.1	0.114818013564392	0	6.86755	0	1	NA
AC003051.1	2.77511613535845	-0.72086	1.87146	-0.385185	0.7001	NA
AC003075.4	6.36633493409588	-0.447758	0.743838	-0.601956	0.547204	NA
AC003079.1	0.114818013564392	0	6.86755	0	1	NA
AC003080.4	57.8516094153665	-0.940223	0.633634	-1.48386	0.137847	0.346557
AC003084.2	0.17080222117321	0	6.86755	0	1	NA
AC003087.4	0.130240514677859	0	6.86755	0	1	NA
AC003088.1	1.47544750149831	-0.420772	1.23705	-0.340142	0.73375	NA
AC003090.1	8.48806296354256	0.473385	1.19849	0.394985	0.692854	NA
AC003092.1	0.0824308914742699	-0.832323	6.86755	-0.121197	0.903535	NA
AC003092.2	0	NA	NA	NA	NA	NA
AC003101.1	0.446214208852085	0	6.78521	0	1	NA
AC003102.1	0.164453698711258	0	6.86755	0	1	NA
AC003102.3	110.134234209449	0.406059	0.297522	1.3648	0.172316	0.399523
AC003104.1	75.7136095981844	-0.334067	0.423535	-0.788758	0.430254	0.686947
AC003658.1	0.0559842076088179	0	6.86755	0	1	NA
AC003664.1	0	NA	NA	NA	NA	NA
AC003665.1	57.9774659272422	-0.517568	0.38363	-1.34913	0.177295	0.406635
AC003666.1	0	NA	NA	NA	NA	NA
AC003681.1	0	NA	NA	NA	NA	NA
AC003682.16	5.29997530154198	-0.259752	1.04377	-0.248859	0.80347	NA
AC003682.17	1.31252691409581	0.61491	1.49121	0.412358	0.680077	NA
AC003956.1	0.784981154551821	-1.41396	2.40071	-0.588978	0.555876	NA
AC003958.2	0.212254382164649	0	6.86755	0	1	NA
AC003958.6	0	NA	NA	NA	NA	NA
AC003968.1	0	NA	NA	NA	NA	NA
AC003973.1	0.0679264340167371	0	6.86755	0	1	NA
AC003973.4	0.163504058490099	1.75576	6.85404	0.256164	0.797824	NA
AC003973.5	0	NA	NA	NA	NA	NA
AC003973.6	0.196386726721563	0	6.86755	0	1	NA
AC003984.1	0.555125436089043	3.71548	5.42137	0.68534	0.493129	NA
AC003985.1	0	NA	NA	NA	NA	NA
AC003986.5	0.0986465126287751	0	6.86755	0	1	NA
AC003986.6	0.400339681558994	0	6.86755	0	1	NA
AC003986.7	0.426548607791521	1.15193	3.92409	0.293554	0.769099	NA
AC003988.1	0.0216374571463915	1.09101	6.86755	0.158864	0.873776	NA
AC003989.3	0	NA	NA	NA	NA	NA
AC003989.4	0	NA	NA	NA	NA	NA
AC003991.3	12.9481101601965	-1.32665	0.988165	-1.34254	0.179422	0.409331
AC004004.2	0	NA	NA	NA	NA	NA
AC004006.2	0.0394952149519326	0	6.86755	0	1	NA
AC004009.3	0	NA	NA	NA	NA	NA
AC004012.1	4.07751275035764	0.483975	0.713155	0.678639	0.497366	NA
AC004014.3	0.109305752170196	0	6.86755	0	1	NA
AC004014.4	0.0153829072246723	0	6.86755	0	1	NA
AC004016.1	0	NA	NA	NA	NA	NA
AC004016.2	5.16427502591642	-2.33354	1.57758	-1.47919	0.13909	NA
AC004017.1	5.06535967752346	2.49938	1.37464	1.81821	0.0690317	NA
AC004019.10	31.363636673808	-0.815615	0.872487	-0.934817	0.349883	0.614779
AC004019.13	4.80245450920665	-1.05537	0.998093	-1.05739	0.290335	NA
AC004019.18	1.24402808393225	0	6.86755	0	1	NA
AC004022.7	0.135061346487497	0	6.86755	0	1	NA
AC004022.8	0.0548781221766048	0	6.86755	0	1	NA
AC004041.2	0.273124273840438	0	6.86755	0	1	NA
AC004051.2	0.183582436387261	1.0909	6.86755	0.158848	0.873788	NA
AC004052.1	0	NA	NA	NA	NA	NA
AC004053.1	1.81193234294853	0	4.12986	0	1	NA
AC004054.1	0	NA	NA	NA	NA	NA
AC004057.1	6283.78475616558	-0.0981671	0.116361	-0.843645	0.398868	0.660902
AC004062.2	0	NA	NA	NA	NA	NA
AC004063.1	0.138141727580708	0	6.86755	0	1	NA
AC004066.2	0.0625968142460264	0	6.86755	0	1	NA
AC004066.3	0.0637626152490001	1.09099	6.86755	0.158862	0.873778	NA
AC004067.5	8.76805180860416	-0.461084	0.627	-0.735382	0.462107	NA
AC004069.1	0.277727682665548	1.09094	6.86755	0.158855	0.873783	NA
AC004069.2	7.79826998489742	0.483935	0.742179	0.652047	0.514371	NA
AC004070.1	0	NA	NA	NA	NA	NA
AC004074.3	0.526305348503431	0	6.44686	0	1	NA
AC004074.4	0	NA	NA	NA	NA	NA
AC004076.7	2.8577329108258	-2.45134	2.32891	-1.05257	0.292538	NA
AC004076.9	11.2110035141458	0.868043	0.787608	1.10213	0.270407	NA
AC004079.1	0	NA	NA	NA	NA	NA
AC004112.4	0.657400852871902	0	6.65655	0	1	NA
AC004112.5	1.22943820793508	0	4.41926	0	1	NA
AC004112.7	0.207447837778386	0	6.86755	0	1	NA
AC004125.3	0.148573654287306	0	6.86755	0	1	NA
AC004129.7	0.0670761932666276	0	6.86755	0	1	NA
AC004129.9	0.0227049008552116	0	6.86755	0	1	NA
AC004156.3	7.55800436392625	1.89783	0.785906	2.41482	0.0157428	NA
AC004158.2	82.2915563527772	0.159541	0.287971	0.554016	0.579568	0.797938
AC004158.3	501.730090397554	0.447643	0.393067	1.13884	0.254768	0.510496
AC004159.1	0.0425652001289657	0	6.86755	0	1	NA
AC004160.4	1.14618715872356	-0.6685	1.52788	-0.437535	0.661723	NA
AC004166.6	0.896560960976061	-3.23689	6.79306	-0.4765	0.633718	NA
AC004221.2	6.2106302901647	0.264562	0.75804	0.349008	0.727083	NA
AC004231.2	0.252880318492533	0	6.86755	0	1	NA
AC004237.1	0	NA	NA	NA	NA	NA
AC004257.1	1.06905545003068	-0.832427	3.36302	-0.247524	0.804503	NA
AC004257.3	30.0861684545478	-0.088604	0.378616	-0.23402	0.814969	0.930421
AC004381.6	339.444736010158	0.348003	0.187114	1.85984	0.0629079	0.204182
AC004381.7	0.874509379331539	0.00877579	2.27489	0.00385768	0.996922	NA
AC004383.3	6.11609745738946	1.09654	1.36435	0.803706	0.421567	NA
AC004386.3	0	NA	NA	NA	NA	NA
AC004386.4	0.0394952149519326	0	6.86755	0	1	NA
AC004410.3	2.83365276379656	-2.15428	1.63731	-1.31574	0.18826	NA
AC004447.2	1.38204336265727	0.620948	2.03087	0.305754	0.759792	NA
AC004448.2	4.21972923199227	0	2.49949	0	1	NA
AC004448.5	0.650395149277607	1.6453	2.78193	0.591422	0.554238	NA
AC004449.6	0.577704158769714	2.74372	3.32279	0.825728	0.408958	NA
AC004453.8	0.6547108903085	-0.832441	2.84987	-0.292098	0.770212	NA
AC004458.1	0	NA	NA	NA	NA	NA
AC004460.1	0	NA	NA	NA	NA	NA
AC004461.4	1.00537097118002	0	5.73549	0	1	NA
AC004463.6	57.5136367982259	-0.380475	0.235454	-1.61592	0.106111	0.29134
AC004466.1	10.6957664833251	1.06519	0.552442	1.92816	0.0538358	NA
AC004471.10	0.928663854505201	0.0114418	1.85371	0.00617236	0.995075	NA
AC004471.9	0.29630094543308	-2.28741	6.81827	-0.335483	0.737261	NA
AC004485.3	0.432072033450091	0.149669	6.84332	0.0218709	0.982551	NA
AC004490.1	1.11140294989217	0.129361	2.75804	0.0469032	0.96259	NA
AC004492.1	0.0394952149519326	0	6.86755	0	1	NA
AC004510.3	0.450900026816855	2.00322	2.97164	0.674114	0.500239	NA
AC004520.1	0	NA	NA	NA	NA	NA
AC004528.1	0	NA	NA	NA	NA	NA
AC004528.4	0.625389291502866	0	6.86755	0	1	NA
AC004535.2	0.0559842076088179	0	6.86755	0	1	NA
AC004538.3	16.3311721448263	-0.35343	0.482387	-0.73267	0.46376	0.713022
AC004540.4	34.1274181383078	0.536199	0.543544	0.986487	0.323894	0.587713
AC004540.5	120.417088543867	0.28836	0.271107	1.06364	0.287493	0.547255
AC004543.1	0	NA	NA	NA	NA	NA
AC004543.2	0	NA	NA	NA	NA	NA
AC004549.6	2.43288573391778	2.49758	1.71528	1.45607	0.145373	NA
AC004552.1	0	NA	NA	NA	NA	NA
AC004562.1	6.60862882872651	0.993042	1.04523	0.950067	0.342078	NA
AC004593.3	39.9364176150209	0.509104	0.256749	1.98288	0.0473805	0.167562
AC004595.1	0	NA	NA	NA	NA	NA
AC004603.4	4.26385061968191	0	2.1694	0	1	NA
AC004609.1	0	NA	NA	NA	NA	NA
AC004623.2	0.0360496983827486	0	6.86755	0	1	NA
AC004637.1	0.13685874071421	0	6.86755	0	1	NA
AC004655.1	0	NA	NA	NA	NA	NA
AC004656.1	0	NA	NA	NA	NA	NA
AC004673.1	0	NA	NA	NA	NA	NA
AC004691.5	0.0453798443955732	0	6.86755	0	1	NA
AC004692.4	0.0376978207252198	0	6.86755	0	1	NA
AC004692.5	5.75275815351981	0	2.5635	0	1	NA
AC004699.1	0	NA	NA	NA	NA	NA
AC004702.2	0.0376978207252198	0	6.86755	0	1	NA
AC004706.1	19.7353932313015	17.548	5.20866	3.36901	0.000754395	0.00641287
AC004744.3	0	NA	NA	NA	NA	NA
AC004745.1	0	NA	NA	NA	NA	NA
AC004769.1	0	NA	NA	NA	NA	NA
AC004771.1	0.514730909131079	2.25497	5.40465	0.417228	0.676512	NA
AC004775.5	1.65249584618805	0	2.44359	0	1	NA
AC004791.2	0.0674441126772396	1.09099	6.86755	0.158862	0.873778	NA
AC004797.1	281.662020464303	-0.219691	0.301448	-0.728787	0.466132	0.714695
AC004812.1	0	NA	NA	NA	NA	NA
AC004817.1	0.094473549880015	0	6.86755	0	1	NA
AC004824.1	0	NA	NA	NA	NA	NA
AC004824.2	0.0265471158632778	0	6.86755	0	1	NA
AC004832.1	0.31539568068547	1.8693	4.02077	0.46491	0.641996	NA
AC004837.3	0.392625418819966	0	6.86755	0	1	NA
AC004837.4	0	NA	NA	NA	NA	NA
AC004837.5	0.0394952149519326	0	6.86755	0	1	NA
AC004840.8	2.37944314869826	-0.540293	1.34356	-0.402137	0.687583	NA
AC004840.9	69.7871655033734	1.00163	0.25032	4.00141	6.2966e-05	0.000748827
AC004851.1	0	NA	NA	NA	NA	NA
AC004854.4	2.56991366158589	0.680651	1.53612	0.443098	0.657695	NA
AC004854.5	1.09262403307939	1.98329	2.46437	0.804788	0.420942	NA
AC004862.6	0.111968415217636	0	6.86755	0	1	NA
AC004866.1	0	NA	NA	NA	NA	NA
AC004866.3	0	NA	NA	NA	NA	NA
AC004869.2	0	NA	NA	NA	NA	NA
AC004869.3	0	NA	NA	NA	NA	NA
AC004870.3	0.0774290165362079	0	6.86755	0	1	NA
AC004870.4	0.29905280483179	0	6.86755	0	1	NA
AC004870.5	0.19624967657217	0	6.86755	0	1	NA
AC004875.1	0	NA	NA	NA	NA	NA
AC004878.2	0.793850692887179	0	5.14112	0	1	NA
AC004878.3	17.278225548866	0.685445	0.750352	0.913498	0.360981	0.624647
AC004878.5	0.387019240822141	0	6.86755	0	1	NA
AC004878.6	0.252308922469118	-1.70515	6.84415	-0.249139	0.803253	NA
AC004878.7	5.75531884563985	1.09114	1.77491	0.61476	0.538713	NA
AC004878.8	0	NA	NA	NA	NA	NA
AC004889.1	1.37662263737806	1.75564	6.85404	0.256146	0.797838	NA
AC004893.10	0.40911446738667	-2.78211	6.80311	-0.408947	0.682579	NA
AC004893.11	105.023636068124	0.141984	0.324854	0.437069	0.662061	0.851575
AC004895.1	0	NA	NA	NA	NA	NA
AC004895.4	1.39174156729963	2.44221	1.67755	1.45582	0.145442	NA
AC004899.1	0.920266942432264	0	6.86755	0	1	NA
AC004899.3	0	NA	NA	NA	NA	NA
AC004901.1	0.0261938262518545	0	6.86755	0	1	NA
AC004906.3	0.0360496983827486	0	6.86755	0	1	NA
AC004911.2	0.0227049008552116	0	6.86755	0	1	NA
AC004917.1	0.0383729210525809	0	6.86755	0	1	NA
AC004920.2	0	NA	NA	NA	NA	NA
AC004920.3	0.0265471158632778	0	6.86755	0	1	NA
AC004924.1	0	NA	NA	NA	NA	NA
AC004938.5	0	NA	NA	NA	NA	NA
AC004941.3	2.25759231982879	0	3.42379	0	1	NA
AC004941.5	0	NA	NA	NA	NA	NA
AC004943.1	0.0559842076088179	0	6.86755	0	1	NA
AC004945.1	0.0731914810476804	0	6.86755	0	1	NA
AC004947.2	3.38610936851653	0.881487	1.41677	0.62218	0.533823	NA
AC004951.5	6.60968312710462	1.82876	0.946527	1.93208	0.0533499	NA
AC004951.6	337.501197737941	0.0332578	0.295728	0.112461	0.910458	0.97461
AC004967.7	21.1374758317797	-0.356824	0.376194	-0.94851	0.34287	0.60793
AC004969.1	0	NA	NA	NA	NA	NA
AC004980.1	0	NA	NA	NA	NA	NA
AC004980.10	4.8219309023747	0	2.10724	0	1	NA
AC004980.11	0.92450859506079	0.832953	3.02701	0.275174	0.783183	NA
AC004980.7	455.120887746369	0.336179	0.286783	1.17224	0.2411	0.493114
AC004980.8	0.0721451326028038	0	6.86755	0	1	NA
AC004980.9	23.1217197127476	0.575093	0.384484	1.49575	0.134719	0.341734
AC004985.12	9.05980581977135	0.917423	0.93321	0.983083	0.325566	NA
AC004987.10	0.0394952149519326	0	6.86755	0	1	NA
AC004987.9	0.850353036220637	1.09109	3.57233	0.305427	0.760041	NA
AC004988.1	2.13227235477873	-0.897394	1.51633	-0.591821	0.55397	NA
AC005000.1	0.287376999039442	2.01705	6.80481	0.296415	0.766913	NA
AC005000.2	0	NA	NA	NA	NA	NA
AC005003.1	166.065732590287	0.281004	0.245143	1.14629	0.251676	0.506482
AC005007.3	0	NA	NA	NA	NA	NA
AC005008.2	0	NA	NA	NA	NA	NA
AC005008.3	0	NA	NA	NA	NA	NA
AC005009.1	1.79113664373229	0.12937	2.12269	0.0609463	0.951402	NA
AC005009.2	5.5324451266132	0.688504	0.92943	0.740781	0.458826	NA
AC005013.1	2014.48926005064	-0.189661	0.57443	-0.330172	NA	NA
AC005013.5	7.11512324192932	3.09921	1.45573	2.12897	0.0332566	NA
AC005014.5	10.011662727346	-0.615507	1.1146	-0.552221	0.580797	NA
AC005017.2	0.39921814200424	1.09091	6.8248	0.159844	0.873004	NA
AC005019.2	0.14136512942767	0	6.86755	0	1	NA
AC005019.3	0.156726025942263	0	6.86755	0	1	NA
AC005020.1	0	NA	NA	NA	NA	NA
AC005022.1	0.649920387459735	0	4.44651	0	1	NA
AC005027.3	0	NA	NA	NA	NA	NA
AC005029.1	0.252335942062783	0	6.86755	0	1	NA
AC005033.6	0.0394952149519326	0	6.86755	0	1	NA
AC005034.2	0.0559842076088179	0	6.86755	0	1	NA
AC005034.3	0	NA	NA	NA	NA	NA
AC005037.1	0.168504114683619	2.97868	6.80482	0.437732	0.661581	NA
AC005037.2	0	NA	NA	NA	NA	NA
AC005037.3	20.7127367421465	0.0238827	0.346161	0.0689931	0.944995	0.987732
AC005037.4	0	NA	NA	NA	NA	NA
AC005037.6	0	NA	NA	NA	NA	NA
AC005040.3	0.0394952149519326	0	6.86755	0	1	NA
AC005041.11	0.0691123159922435	0	6.86755	0	1	NA
AC005041.17	0.255165448015743	-0.832478	6.86755	-0.121219	0.903518	NA
AC005042.2	55.5480153930238	-0.71818	0.443827	-1.61815	0.10563	0.290439
AC005042.3	0	NA	NA	NA	NA	NA
AC005042.4	2.9999032850697	1.63603	1.66756	0.981089	0.326549	NA
AC005042.5	0.158067568782544	0	6.86755	0	1	NA
AC005048.1	0	NA	NA	NA	NA	NA
AC005062.2	2.88405110130707	-1.51114	1.39057	-1.0867	0.277169	NA
AC005071.1	0.635698915728783	0	6.86755	0	1	NA
AC005076.5	45.2961673202148	0.665918	0.278353	2.39235	0.0167409	0.0775062
AC005077.12	20.0964976315419	0.819876	0.971925	0.843559	0.398916	0.660902
AC005077.14	6.47475698743376	0.593623	0.681139	0.871515	0.383473	NA
AC005077.5	0.050094812843217	0	6.86755	0	1	NA
AC005077.7	2.19052743712749	-0.928543	1.1291	-0.822375	0.410863	NA
AC005077.8	0.850358074352203	-1.54907	2.59707	-0.596467	0.550864	NA
AC005077.9	0	NA	NA	NA	NA	NA
AC005082.1	0	NA	NA	NA	NA	NA
AC005082.12	5.86577970378768	1.21984	1.04542	1.16684	0.243276	NA
AC005083.1	2.69551702850279	-0.639486	0.801344	-0.798017	0.424861	NA
AC005086.1	0.111968415217636	0	6.86755	0	1	NA
AC005086.2	0	NA	NA	NA	NA	NA
AC005086.3	0.222321173395275	0	6.86755	0	1	NA
AC005086.4	0	NA	NA	NA	NA	NA
AC005088.1	0	NA	NA	NA	NA	NA
AC005094.2	0.17787270619111	0	6.86755	0	1	NA
AC005102.1	0.0449240862443383	0	6.86755	0	1	NA
AC005104.3	0.137296834712898	0.129399	6.86755	0.0188421	0.984967	NA
AC005105.2	0.0265471158632778	0	6.86755	0	1	NA
AC005150.1	0.263253628009962	0	6.86755	0	1	NA
AC005152.2	109.058824952949	0.253503	0.434341	0.583648	0.559457	0.782611
AC005152.3	3.58135238361328	0.309862	1.00087	0.309594	0.756869	NA
AC005154.6	2026.14801648267	0.0179237	0.0989478	0.181143	0.856255	0.951508
AC005154.7	69.0329654067454	0.493248	0.34247	1.44027	0.149792	0.365234
AC005154.8	2.41798043722695	-0.627746	1.22916	-0.510713	0.609552	NA
AC005159.1	0	NA	NA	NA	NA	NA
AC005160.3	0.11692423148814	0	6.86755	0	1	NA
AC005161.1	0	NA	NA	NA	NA	NA
AC005162.4	0.0226899221977866	0	6.86755	0	1	NA
AC005162.5	2.79379170491116	-0.832423	1.90747	-0.436403	0.662544	NA
AC005176.1	0	NA	NA	NA	NA	NA
AC005176.2	0.121888498582292	0	6.86755	0	1	NA
AC005176.3	0	NA	NA	NA	NA	NA
AC005178.1	0.210297436125142	0	6.86755	0	1	NA
AC005189.6	2.39675871079823	1.09115	1.88967	0.577427	0.563651	NA
AC005195.1	0	NA	NA	NA	NA	NA
AC005197.2	0.365003008917331	0	6.86755	0	1	NA
AC005215.1	0	NA	NA	NA	NA	NA
AC005220.3	6.77723501375918	0.55979	0.827916	0.676143	0.49895	NA
AC005224.2	29.734218946959	-0.359978	0.462717	-0.777965	0.436589	0.69187
AC005229.1	0	NA	NA	NA	NA	NA
AC005229.5	0	NA	NA	NA	NA	NA
AC005229.7	0.0530942317265557	0	6.86755	0	1	NA
AC005235.1	1.86709245649538	0	4.45674	0	1	NA
AC005237.2	0	NA	NA	NA	NA	NA
AC005237.4	1.0588650869199	1.85152	2.85938	0.647524	0.517293	NA
AC005251.4	0	NA	NA	NA	NA	NA
AC005253.2	1.38245493510688	0.129366	2.21336	0.0584479	0.953392	NA
AC005253.4	0.0973635257622772	0	6.86755	0	1	NA
AC005255.3	0.561921628703013	0	5.20912	0	1	NA
AC005255.5	0.0720993967654972	0	6.86755	0	1	NA
AC005255.6	0.0771930356771524	0	6.86755	0	1	NA
AC005256.1	0	NA	NA	NA	NA	NA
AC005262.2	0.265146060490109	-2.93182	6.79945	-0.431184	0.666334	NA
AC005262.3	0.0360496983827486	0	6.86755	0	1	NA
AC005262.4	0.122026538424028	0	6.86755	0	1	NA
AC005264.2	2.51558278698578	-0.832435	3.46308	-0.240374	0.81004	NA
AC005276.1	0.632062921127394	0	5.14032	0	1	NA
AC005280.1	212.664469779866	-0.592661	1.08902	-0.544217	0.586292	0.802258
AC005281.1	1.81344454023386	-1.75167	1.94788	-0.899273	0.368507	NA
AC005281.2	0.234032804592782	-2.42947	6.81338	-0.356574	0.721411	NA
AC005284.1	0	NA	NA	NA	NA	NA
AC005288.1	0	NA	NA	NA	NA	NA
AC005300.5	0.733877349156371	-0.832419	4.11457	-0.20231	0.839674	NA
AC005301.8	0	NA	NA	NA	NA	NA
AC005304.1	1.6894553978154	2.14688	2.20937	0.971715	0.331192	NA
AC005306.3	38.5656934318557	0.0221743	0.383397	0.0578365	0.953879	0.990124
AC005307.1	0.189814932599029	0	6.86755	0	1	NA
AC005307.3	0.462564154156823	0	6.86755	0	1	NA
AC005324.6	0	NA	NA	NA	NA	NA
AC005324.7	0	NA	NA	NA	NA	NA
AC005326.2	0.681120186588234	0	3.72083	0	1	NA
AC005329.7	74.633208176661	0.279557	0.262644	1.0644	0.28715	0.546994
AC005330.2	0.371947031802624	0	6.86755	0	1	NA
AC005336.4	16.1339921543637	0.23261	0.922557	0.252136	0.800936	0.923531
AC005336.5	0.0394952149519326	0	6.86755	0	1	NA
AC005339.2	3.65583219027952	0.465427	1.2815	0.363191	0.716462	NA
AC005351.1	0.065689041203787	0	6.86755	0	1	NA
AC005355.1	0.72820857982885	-0.561497	3.05952	-0.183525	0.854386	NA
AC005355.2	4.78383155737074	0.193444	0.658201	0.293898	0.768836	NA
AC005356.1	3.00552710921977	0.557343	1.27173	0.438255	0.661201	NA
AC005357.1	0	NA	NA	NA	NA	NA
AC005358.1	0	NA	NA	NA	NA	NA
AC005358.3	0	NA	NA	NA	NA	NA
AC005363.9	3.31187582182846	0	6.86755	0	1	NA
AC005370.1	0	NA	NA	NA	NA	NA
AC005375.1	0	NA	NA	NA	NA	NA
AC005387.2	0	NA	NA	NA	NA	NA
AC005387.3	0	NA	NA	NA	NA	NA
AC005391.2	0.0411757930109281	1.09099	6.86755	0.158861	0.873778	NA
AC005392.13	0.680445646533752	0	6.86755	0	1	NA
AC005394.1	0	NA	NA	NA	NA	NA
AC005399.1	0.0808745331053919	0	6.86755	0	1	NA
AC005477.1	0.220355559331535	0	6.86755	0	1	NA
AC005481.5	1.41643695974902	1.27397	3.80835	0.334521	0.737986	NA
AC005487.2	0.0394952149519326	0	6.86755	0	1	NA
AC005488.1	0	NA	NA	NA	NA	NA
AC005488.11	0.191435272999454	1.9792	6.84354	0.289207	0.772423	NA
AC005493.1	0	NA	NA	NA	NA	NA
AC005498.3	12.3003603187872	-0.453034	0.465621	-0.972967	0.33057	NA
AC005498.4	1.18087347980461	1.09114	2.34539	0.465227	0.641769	NA
AC005513.1	0	NA	NA	NA	NA	NA
AC005517.3	0.0265471158632778	0	6.86755	0	1	NA
AC005518.2	6.949049543873	-1.47556	1.51758	-0.972313	0.330895	NA
AC005519.4	131.148603162969	-0.0258259	0.204411	-0.126343	0.89946	0.969556
AC005522.6	0.0579112569171175	0	6.86755	0	1	NA
AC005522.7	0	NA	NA	NA	NA	NA
AC005523.2	2.86179264922851	-0.917399	1.26623	-0.724513	0.468751	NA
AC005523.3	1.48479609728349	-1.22175	1.52747	-0.799849	0.423798	NA
AC005532.5	6.56972698600437	1.88749	1.13987	1.65588	0.0977458	NA
AC005534.6	0.150357544737355	0	6.86755	0	1	NA
AC005534.8	5.38012287961802	-0.698438	1.14048	-0.612406	0.540269	NA
AC005537.2	5.03587359259633	0	1.89104	0	1	NA
AC005538.5	0	NA	NA	NA	NA	NA
AC005539.2	1.02184741998159	-0.832429	4.00632	-0.207779	0.835402	NA
AC005540.3	10.4920769878348	-1.17509	0.525166	-2.23756	0.0252495	NA
AC005544.1	0	NA	NA	NA	NA	NA
AC005546.2	11.7684805377413	-0.336802	0.857251	-0.392887	0.694403	NA
AC005549.1	0	NA	NA	NA	NA	NA
AC005549.3	0	NA	NA	NA	NA	NA
AC005550.3	2.04163095820571	0.212819	1.20465	0.176665	0.859772	NA
AC005550.4	31.9027967470016	-0.716115	0.883062	-0.810945	0.417397	0.67623
AC005550.5	0.19148269976576	0.129407	6.86755	0.0188433	0.984966	NA
AC005559.2	0.610826571731548	-0.295822	2.75869	-0.107233	0.914604	NA
AC005559.3	0.0696721807587512	1.09099	6.86755	0.158862	0.873778	NA
AC005562.1	325.723680933679	0.311133	0.136865	2.27328	0.0230093	0.0983048
AC005588.2	0.0413793181534593	0	6.86755	0	1	NA
AC005592.1	91.5181963083289	0.1008	0.563691	0.178821	0.858078	0.952744
AC005592.2	117.607344635739	-0.997062	0.420558	-2.37081	0.0177491	0.080927
AC005592.3	44.9847493164591	0.896566	1.06584	0.841182	0.400246	0.662157
AC005594.3	2.34729368066661	2.58183	2.58359	0.99932	0.31764	NA
AC005597.1	0.380134503245835	-0.11902	4.65321	-0.025578	0.979594	NA
AC005606.1	0	NA	NA	NA	NA	NA
AC005606.14	1.43080230739266	2.0079	1.57274	1.27669	0.201711	NA
AC005606.15	0.14985774245187	-0.832362	6.86755	-0.121202	0.903531	NA
AC005609.1	66.1282859956228	0.121447	0.292805	0.414773	0.678308	0.860155
AC005609.2	0	NA	NA	NA	NA	NA
AC005614.3	3.53003354363775	-0.17574	1.07331	-0.163736	0.869939	NA
AC005614.5	1.58884689915051	-3.12865	3.66195	-0.854369	0.3929	NA
AC005616.1	0.0755449133346812	0	6.86755	0	1	NA
AC005616.2	0.193808443468257	0	6.86755	0	1	NA
AC005618.1	119.309690516624	0.162285	0.460888	0.352114	0.724753	0.885066
AC005618.6	74.6873718609748	0.356287	0.442745	0.804723	0.420979	0.679343
AC005621.1	0	NA	NA	NA	NA	NA
AC005624.2	8.53115795440374	0.567144	0.621587	0.912414	0.361551	NA
AC005625.1	0.0625424410638671	0	6.86755	0	1	NA
AC005626.3	0	NA	NA	NA	NA	NA
AC005631.1	0	NA	NA	NA	NA	NA
AC005682.5	39.6771284346636	-0.836374	0.514029	-1.6271	0.103717	0.287011
AC005682.6	1.91648833202565	-1.76663	2.05143	-0.86117	0.389144	NA
AC005682.7	0.288620252543938	1.09089	6.86755	0.158847	0.873789	NA
AC005682.8	1.29327051360945	0	2.44724	0	1	NA
AC005686.1	0	NA	NA	NA	NA	NA
AC005701.1	0	NA	NA	NA	NA	NA
AC005702.1	0.397696334575552	3.26473	5.69014	0.573752	0.566135	NA
AC005702.2	0.20993787123875	2.01553	6.84162	0.294598	0.768301	NA
AC005702.3	0.437551069840842	1.76014	5.60889	0.313812	0.753664	NA
AC005702.4	0.168758318964472	-1.9108	6.83381	-0.279609	0.779777	NA
AC005703.2	0	NA	NA	NA	NA	NA
AC005703.3	0.0265471158632778	0	6.86755	0	1	NA
AC005722.4	0	NA	NA	NA	NA	NA
AC005725.1	0	NA	NA	NA	NA	NA
AC005730.2	0.957915312986728	0	6.86755	0	1	NA
AC005740.3	0.121888498582292	0	6.86755	0	1	NA
AC005740.4	0	NA	NA	NA	NA	NA
AC005740.5	0	NA	NA	NA	NA	NA
AC005740.6	21.993496661463	-0.275116	0.576738	-0.47702	0.633348	0.833758
AC005741.2	0	NA	NA	NA	NA	NA
AC005754.7	4.79435851229376	1.14557	0.780077	1.46854	0.141958	NA
AC005754.8	279.595270870092	0.0550492	0.15338	0.358907	0.719665	0.882429
AC005757.6	0.123910641625555	0	6.86755	0	1	NA
AC005757.7	0	NA	NA	NA	NA	NA
AC005758.1	0.194117267165293	0	6.86755	0	1	NA
AC005772.2	0	NA	NA	NA	NA	NA
AC005775.2	5.17967087829256	1.03562	0.624961	1.65709	0.0975011	NA
AC005776.1	8.18807072883345	-0.829485	1.05879	-0.783428	0.433376	NA
AC005777.3	0.0265471158632778	0	6.86755	0	1	NA
AC005779.1	0.0559842076088179	0	6.86755	0	1	NA
AC005779.2	1.42709114360595	0.647232	1.64628	0.393148	0.69421	NA
AC005780.1	0.0265471158632778	0	6.86755	0	1	NA
AC005783.1	0	NA	NA	NA	NA	NA
AC005785.2	4.60268329463591	1.68562	1.12183	1.50257	0.13295	NA
AC005786.3	0.208434793585542	0	6.86755	0	1	NA
AC005786.5	1.14781665190512	0.0423356	1.65237	0.0256212	0.979559	NA
AC005786.7	21.7980047582712	2.00128	0.589369	3.39562	0.000684725	0.00591087
AC005789.11	222.943042487145	-2.48398	0.177136	-14.023	1.12765e-44	7.90648e-42
AC005789.9	0.361626309535779	-0.690024	4.61908	-0.149386	0.881249	NA
AC005794.1	0	NA	NA	NA	NA	NA
AC005795.1	0.553151278257759	-0.646471	3.89342	-0.166042	0.868124	NA
AC005808.3	0	NA	NA	NA	NA	NA
AC005822.1	4.88018293914966	3.2483	1.50568	2.15736	0.0309776	NA
AC005831.1	12.3610432435448	-1.46023	1.08909	-1.34078	0.179993	NA
AC005838.2	0	NA	NA	NA	NA	NA
AC005841.1	0.0973635257622772	0	6.86755	0	1	NA
AC005863.1	0.0559842076088179	0	6.86755	0	1	NA
AC005863.2	0	NA	NA	NA	NA	NA
AC005884.1	6.61659779480383	-0.856489	0.86406	-0.991238	0.321569	NA
AC005926.1	0	NA	NA	NA	NA	NA
AC005932.1	28.2738694806653	0.765416	0.341062	2.24422	0.0248185	0.103375
AC005943.4	16.4781584257554	-0.020479	0.48607	-0.0421319	0.966394	0.994499
AC005943.5	75.5027158136033	-0.135582	0.236988	-0.572106	0.56725	0.78885
AC005944.2	0.716410674007984	0.149075	2.46735	0.0604191	0.951822	NA
AC005954.3	0.882514253611271	-0.832437	2.96548	-0.280709	0.778934	NA
AC005954.4	0.0265471158632778	0	6.86755	0	1	NA
AC006000.5	0.208951601854294	3.20071	6.79926	0.470743	0.637824	NA
AC006001.1	2.19127845366712	2.29578	1.57432	1.45827	0.144767	NA
AC006003.3	19.4540535312547	-0.283097	0.852733	-0.331988	0.739899	0.893248
AC006004.1	0.204419822054388	0	6.86755	0	1	NA
AC006007.1	0	NA	NA	NA	NA	NA
AC006011.4	0.615826283696997	0	6.86755	0	1	NA
AC006014.10	0.41122530121159	-1.91094	6.8338	-0.27963	0.779761	NA
AC006014.7	24.1846503139801	-0.137984	0.477176	-0.289167	0.772453	0.908741
AC006014.8	0.496815403524253	0	6.86755	0	1	NA
AC006019.3	0.418342226628246	0	6.86755	0	1	NA
AC006019.4	0.10742164896867	0	6.86755	0	1	NA
AC006022.4	0	NA	NA	NA	NA	NA
AC006023.8	5.38263166931567	1.36388	1.37506	0.991869	0.321261	NA
AC006024.4	0.355257631778898	-1.22525	3.38949	-0.361486	0.717736	NA
AC006026.1	0	NA	NA	NA	NA	NA
AC006026.10	0.471581672143366	0.825463	3.28104	0.251586	0.801361	NA
AC006026.12	0.0954794225607505	0	6.86755	0	1	NA
AC006026.13	0	NA	NA	NA	NA	NA
AC006026.9	0.0906824899945614	1.09097	6.86755	0.158858	0.87378	NA
AC006028.11	0.138742843915737	0	6.86755	0	1	NA
AC006033.22	2.52251870115313	-0.832276	1.20901	-0.688393	0.491205	NA
AC006035.1	0	NA	NA	NA	NA	NA
AC006037.2	0	NA	NA	NA	NA	NA
AC006041.1	0.225210106899863	0	6.86755	0	1	NA
AC006042.6	0.621006040272693	0	5.10008	0	1	NA
AC006042.7	3.57378276489275	1.96588	1.15396	1.7036	0.0884565	NA
AC006042.8	172.250265107047	0.993416	0.370652	2.68019	0.00735808	0.0414078
AC006045.3	0.0790771388786791	0	6.86755	0	1	NA
AC006050.2	0.227470969560919	1.85695	6.85035	0.271073	0.786335	NA
AC006070.12	0	NA	NA	NA	NA	NA
AC006076.1	0.0307658144493445	0	6.86755	0	1	NA
AC006077.4	0.0394952149519326	0	6.86755	0	1	NA
AC006080.1	0	NA	NA	NA	NA	NA
AC006111.1	4.49611269537507	-2.34923	1.77765	-1.32154	0.186323	NA
AC006115.1	0	NA	NA	NA	NA	NA
AC006115.3	106.548044661002	-0.123955	0.468349	-0.264664	0.791268	0.917724
AC006115.6	0.190858413123675	-0.832345	6.86755	-0.1212	0.903533	NA
AC006116.12	0.257290641277288	2.26169	6.82979	0.33115	0.740531	NA
AC006116.13	10.0806759510239	1.07235	1.07635	0.996285	0.319112	NA
AC006116.14	1.02199824105873	-0.0288007	2.19297	-0.0131332	0.989522	NA
AC006116.15	8.56129744252949	-0.389858	0.767656	-0.507855	0.611555	NA
AC006116.17	12.0344104978651	-0.393036	0.54062	-0.72701	0.46722	NA
AC006116.19	11.4591432340371	-0.493846	0.769518	-0.64176	0.521029	NA
AC006116.20	0.322915905962071	1.09089	6.86755	0.158847	0.873789	NA
AC006116.21	7.70717014365472	0.263676	0.848934	0.310597	0.756107	NA
AC006116.22	11.5892848908601	0.65224	0.800518	0.814773	0.415203	NA
AC006116.24	5.173818961758	0.120808	1.33151	0.0907302	0.927707	NA
AC006116.27	8.31090132141624	1.8475	0.706296	2.61576	0.00890303	NA
AC006126.3	1.2130081279355	1.43558	2.27967	0.629732	0.52887	NA
AC006126.4	3.75060908266427	-0.896813	1.51265	-0.592877	0.553263	NA
AC006129.1	0.921458728641173	0	6.86755	0	1	NA
AC006129.2	3.39698919457421	-2.99887	1.33922	-2.23926	0.0251388	NA
AC006129.4	7.15955895011471	0	2.97696	0	1	NA
AC006130.1	0	NA	NA	NA	NA	NA
AC006130.3	0	NA	NA	NA	NA	NA
AC006130.4	0	NA	NA	NA	NA	NA
AC006132.1	11.7018562678022	0.676179	0.666748	1.01414	0.310514	NA
AC006133.3	0	NA	NA	NA	NA	NA
AC006145.1	0	NA	NA	NA	NA	NA
AC006150.1	0	NA	NA	NA	NA	NA
AC006150.2	0	NA	NA	NA	NA	NA
AC006153.3	0.394583490693606	0	6.86755	0	1	NA
AC006156.1	0.0737475191079684	0	6.86755	0	1	NA
AC006156.2	0	NA	NA	NA	NA	NA
AC006159.3	0.0265471158632778	0	6.86755	0	1	NA
AC006159.4	0	NA	NA	NA	NA	NA
AC006159.5	0	NA	NA	NA	NA	NA
AC006160.4	0	NA	NA	NA	NA	NA
AC006160.5	11.2053342431745	0.872166	0.539557	1.61645	0.105998	NA
AC006195.2	9.46523365014171	-0.202293	0.95051	-0.212825	0.831463	NA
AC006196.1	0.120229144197316	0	6.86755	0	1	NA
AC006227.1	0	NA	NA	NA	NA	NA
AC006262.10	0	NA	NA	NA	NA	NA
AC006262.4	0.259464015634971	1.09092	5.97505	0.182578	0.855129	NA
AC006262.5	0.0916248039994932	1.97929	6.84354	0.289219	0.772413	NA
AC006262.6	66.5878603689542	0.37787	0.491344	0.769054	0.441861	0.697073
AC006272.1	5.04710755676179	-0.133771	0.887743	-0.150687	0.880223	NA
AC006272.2	0.642583210230891	1.76227	5.22205	0.337468	0.735764	NA
AC006273.4	1.49961922202495	1.27323	1.8228	0.698499	0.484865	NA
AC006273.5	2.60107767075016	1.30399	1.12527	1.15882	0.246528	NA
AC006273.7	0.243415524815383	1.0909	6.86755	0.158848	0.873788	NA
AC006277.2	9.34661884926382	0.789758	0.758733	1.04089	0.297926	NA
AC006296.1	0	NA	NA	NA	NA	NA
AC006296.2	0.0413793181534593	0	6.86755	0	1	NA
AC006322.1	0	NA	NA	NA	NA	NA
AC006326.3	0.232059736773801	0	6.86755	0	1	NA
AC006326.5	0	NA	NA	NA	NA	NA
AC006328.9	0	NA	NA	NA	NA	NA
AC006335.10	0.0825313234720957	0	6.86755	0	1	NA
AC006335.11	0	NA	NA	NA	NA	NA
AC006335.2	0	NA	NA	NA	NA	NA
AC006335.6	0	NA	NA	NA	NA	NA
AC006355.3	0.528139444118963	0	6.86755	0	1	NA
AC006366.3	0	NA	NA	NA	NA	NA
AC006369.2	0.265745140969334	-0.83238	6.86755	-0.121205	0.903529	NA
AC006369.3	0	NA	NA	NA	NA	NA
AC006371.1	0	NA	NA	NA	NA	NA
AC006372.1	0.710772462589074	0	3.34396	0	1	NA
AC006372.4	3.41367476398213	0.129367	2.22849	0.0580514	0.953708	NA
AC006372.5	0.0625968142460264	0	6.86755	0	1	NA
AC006372.6	0.0936820283340377	0	6.86755	0	1	NA
AC006373.1	0.199845706308613	0	6.86755	0	1	NA
AC006377.1	0	NA	NA	NA	NA	NA
AC006378.2	0.0376978207252198	0	6.86755	0	1	NA
AC006380.1	0	NA	NA	NA	NA	NA
AC006380.3	0	NA	NA	NA	NA	NA
AC006390.4	0	NA	NA	NA	NA	NA
AC006427.2	5.67086876923759	-1.57772	1.40693	-1.12139	0.262121	NA
AC006432.1	0	NA	NA	NA	NA	NA
AC006435.1	0	NA	NA	NA	NA	NA
AC006445.6	0.045329920460322	0	6.86755	0	1	NA
AC006445.7	0.0526119103870582	1.09099	6.86755	0.158862	0.873778	NA
AC006445.8	0.354211572158205	-2.39397	6.81455	-0.351302	0.725362	NA
AC006449.1	0.583977518285862	-1.26461	2.91929	-0.433191	0.664876	NA
AC006452.1	0	NA	NA	NA	NA	NA
AC006455.1	0.319448718298496	0	6.86755	0	1	NA
AC006458.3	0.051526126019794	0	6.86755	0	1	NA
AC006460.2	0.0948793840959987	0	6.86755	0	1	NA
AC006461.2	0.0376978207252198	0	6.86755	0	1	NA
AC006465.4	0.243904858290729	0	6.86755	0	1	NA
AC006466.5	0.167952622826454	0	6.86755	0	1	NA
AC006480.1	0	NA	NA	NA	NA	NA
AC006481.1	0	NA	NA	NA	NA	NA
AC006482.1	0	NA	NA	NA	NA	NA
AC006483.1	0	NA	NA	NA	NA	NA
AC006483.5	0	NA	NA	NA	NA	NA
AC006486.1	16.2080611126184	0.894775	0.445932	2.00653	0.0448001	0.160962
AC006486.9	6.55687940278829	-1.8579	2.31657	-0.802005	0.42255	NA
AC006487.1	0	NA	NA	NA	NA	NA
AC006499.1	0.170012093713522	0	6.86755	0	1	NA
AC006499.2	0	NA	NA	NA	NA	NA
AC006499.3	0.0954794225607505	0	6.86755	0	1	NA
AC006499.4	0	NA	NA	NA	NA	NA
AC006499.5	0.0394952149519326	0	6.86755	0	1	NA
AC006499.6	0.0720993967654972	0	6.86755	0	1	NA
AC006499.7	0	NA	NA	NA	NA	NA
AC006499.8	0.140025830782234	0	6.86755	0	1	NA
AC006499.9	0	NA	NA	NA	NA	NA
AC006509.4	0.42389915923378	0	6.86755	0	1	NA
AC006509.7	0.0866902850708259	0	6.86755	0	1	NA
AC006534.1	0	NA	NA	NA	NA	NA
AC006538.1	44.1597389547784	0.126162	0.357833	0.352573	0.724409	0.884895
AC006538.4	8.20828897748689	-0.675573	3.17481	-0.212791	0.83149	NA
AC006539.1	0.0394952149519326	0	6.86755	0	1	NA
AC006539.2	0.310149206783881	1.0909	6.86755	0.158848	0.873789	NA
AC006539.3	0	NA	NA	NA	NA	NA
AC006539.4	0.0153829072246723	0	6.86755	0	1	NA
AC006547.13	0.179285064875111	0	6.86755	0	1	NA
AC006547.14	105.159588642646	-0.0665008	0.257623	-0.258132	0.796305	0.920613
AC006547.15	0	NA	NA	NA	NA	NA
AC006547.8	6.50430825368527	-0.311349	0.668488	-0.465752	0.641393	NA
AC006548.19	0.0771930356771524	0	6.86755	0	1	NA
AC006548.26	0	NA	NA	NA	NA	NA
AC006552.1	0.185512824370734	0	6.86755	0	1	NA
AC006557.1	0.186968219082577	0	6.86755	0	1	NA
AC006926.1	0	NA	NA	NA	NA	NA
AC006942.4	1.36592667408029	0.713137	1.59158	0.448068	0.654104	NA
AC006946.12	0	NA	NA	NA	NA	NA
AC006946.15	5.00305065639477	0.807177	0.964146	0.837194	0.402483	NA
AC006946.16	26.9877539432882	0.263968	0.443684	0.594947	0.551879	0.777874
AC006946.17	5.49265500621297	-0.88203	1.0236	-0.86169	0.388858	NA
AC006947.1	2.03726798729146	1.09114	2.20733	0.494326	0.621076	NA
AC006953.1	0	NA	NA	NA	NA	NA
AC006960.5	0.161383713534224	0	6.86755	0	1	NA
AC006960.7	0.0521295890475607	1.9793	6.84354	0.289222	0.772412	NA
AC006967.1	0.0610287085392648	0	6.86755	0	1	NA
AC006978.6	337.312601742088	-0.130443	0.141258	-0.92344	0.355778	0.619986
AC006987.4	0	NA	NA	NA	NA	NA
AC006987.5	0	NA	NA	NA	NA	NA
AC006987.6	0	NA	NA	NA	NA	NA
AC006987.7	0	NA	NA	NA	NA	NA
AC006988.1	0	NA	NA	NA	NA	NA
AC006989.2	0	NA	NA	NA	NA	NA
AC006994.1	1.03628092712963	0	4.09347	0	1	NA
AC006994.2	1.4219610274441	2.12637	1.45191	1.46453	0.14305	NA
AC006994.3	0	NA	NA	NA	NA	NA
AC007000.10	7.85487374685283	2.54845	1.49014	1.71021	0.0872274	NA
AC007000.11	0.719337419452271	0	2.88336	0	1	NA
AC007000.12	16.1220876306999	1.26825	0.536459	2.36412	0.0180732	0.0821079
AC007003.1	0	NA	NA	NA	NA	NA
AC007009.1	30.139609225123	0.907302	0.255544	3.55048	0.000384536	0.00362533
AC007009.2	0	NA	NA	NA	NA	NA
AC007014.1	10.8092853106679	1.58177	1.54364	1.0247	0.305506	NA
AC007016.3	1.35259056548092	0	3.89778	0	1	NA
AC007025.1	0	NA	NA	NA	NA	NA
AC007036.4	9.10865521983258	0.740601	1.08502	0.682567	0.49488	NA
AC007036.5	9.52670965576937	0	6.86755	0	1	NA
AC007036.6	2.61626652912712	0	1.99447	0	1	NA
AC007038.7	98.1427840318575	-0.273987	0.343959	-0.796568	0.425702	0.683658
AC007040.1	0	NA	NA	NA	NA	NA
AC007040.11	46.9667906735306	1.02057	0.540251	1.88906	0.0588835	0.19536
AC007040.2	0	NA	NA	NA	NA	NA
AC007040.3	0	NA	NA	NA	NA	NA
AC007040.5	1.72657255756188	-1.73259	1.71576	-1.00981	0.312586	NA
AC007040.6	1.27458680085087	-0.544305	1.68113	-0.323772	0.74611	NA
AC007040.7	35.860287304374	0.778586	0.547743	1.42144	0.155188	0.373394
AC007040.8	0.445312340076909	-2.05487	5.40217	-0.380378	0.703665	NA
AC007041.1	0	NA	NA	NA	NA	NA
AC007041.2	1.44176903496339	3.77082	1.63174	2.31092	0.0208372	NA
AC007050.1	0	NA	NA	NA	NA	NA
AC007050.17	0.0249790101565162	0	6.86755	0	1	NA
AC007050.18	0.0560747911062803	0	6.86755	0	1	NA
AC007056.1	0	NA	NA	NA	NA	NA
AC007064.22	0	NA	NA	NA	NA	NA
AC007064.24	11.1651012793204	-1.02538	0.877028	-1.16915	0.242343	NA
AC007064.25	0	NA	NA	NA	NA	NA
AC007078.4	0	NA	NA	NA	NA	NA
AC007091.1	0.093357991912613	-1.80806	6.83879	-0.264383	0.791485	NA
AC007092.1	46.3898260860712	1.27455	0.407866	3.12493	0.00177848	0.0131929
AC007096.1	0	NA	NA	NA	NA	NA
AC007098.1	0.0261938262518545	0	6.86755	0	1	NA
AC007099.1	0.161229823098138	0	6.86755	0	1	NA
AC007099.2	0	NA	NA	NA	NA	NA
AC007106.1	0.0943712295244573	0.129414	6.86755	0.0188442	0.984965	NA
AC007114.1	0	NA	NA	NA	NA	NA
AC007115.3	0.0376978207252198	0	6.86755	0	1	NA
AC007126.1	0.837398582124334	1.01828	5.32504	0.191225	0.848349	NA
AC007128.1	3.02595220158489	3.73599	1.33275	2.80321	0.00505965	NA
AC007131.1	2.16936311055928	0	4.10572	0	1	NA
AC007131.2	0.14927632211097	0	6.86755	0	1	NA
AC007131.3	0	NA	NA	NA	NA	NA
AC007136.1	0	NA	NA	NA	NA	NA
AC007161.5	0.557127039706555	0.12932	4.67743	0.0276477	0.977943	NA
AC007163.10	0	NA	NA	NA	NA	NA
AC007163.11	0	NA	NA	NA	NA	NA
AC007163.3	0.397049767987123	1.02022	3.4552	0.295271	0.767787	NA
AC007163.6	1.01691780094491	0.0574012	1.52811	0.0375635	0.970036	NA
AC007163.8	0.0827586363069186	0	6.86755	0	1	NA
AC007163.9	0.138141727580708	0	6.86755	0	1	NA
AC007179.1	0	NA	NA	NA	NA	NA
AC007179.2	0	NA	NA	NA	NA	NA
AC007182.6	0.509588805332477	1.09088	6.86755	0.158846	0.87379	NA
AC007192.6	0.423305152346226	-0.832469	4.7602	-0.174881	0.861173	NA
AC007193.10	0	NA	NA	NA	NA	NA
AC007193.6	3.43821006867137	3.22789	2.04682	1.57703	0.114789	NA
AC007193.8	0.131789092568899	0	6.86755	0	1	NA
AC007193.9	4.37129365931127	0	2.86126	0	1	NA
AC007204.1	0	NA	NA	NA	NA	NA
AC007204.2	4.04872728241355	0.309416	0.938462	0.329706	0.741622	NA
AC007216.1	0	NA	NA	NA	NA	NA
AC007216.2	0	NA	NA	NA	NA	NA
AC007228.11	40.7298793259766	0.718793	0.241223	2.97979	0.00288449	0.0195301
AC007228.5	2.16422722539848	1.90243	2.39813	0.793296	0.427606	NA
AC007228.8	1.71481322541243	0.163426	2.05038	0.0797052	0.936472	NA
AC007228.9	13.0416197600175	1.07186	0.560115	1.91364	0.0556663	0.188047
AC007229.3	3.97327516213896	0.813095	0.818578	0.993301	0.320563	NA
AC007237.2	0	NA	NA	NA	NA	NA
AC007238.1	2.46043636602013	3.32658	2.81205	1.18297	0.236819	NA
AC007242.1	0	NA	NA	NA	NA	NA
AC007246.3	198.386675112402	0.115759	0.154716	0.748206	0.454336	0.705815
AC007248.6	0	NA	NA	NA	NA	NA
AC007248.7	0.257364999097288	0	6.86755	0	1	NA
AC007249.3	3.32844905252505	1.28368	0.994727	1.29048	0.196883	NA
AC007250.4	0.158883048925992	-0.832338	6.86755	-0.121199	0.903534	NA
AC007251.2	7.71268101592754	-0.51795	0.696879	-0.743243	0.457335	NA
AC007253.1	0.586572104200146	0	6.42336	0	1	NA
AC007255.8	15.8333405431033	0.550166	0.88143	0.624175	0.532513	0.764281
AC007256.5	60.0764079442645	0.0265543	0.36142	0.073472	0.94143	0.987219
AC007271.3	0.0376978207252198	0	6.86755	0	1	NA
AC007272.1	0	NA	NA	NA	NA	NA
AC007272.3	2.07828349566593	0	1.99042	0	1	NA
AC007274.2	0	NA	NA	NA	NA	NA
AC007274.5	0	NA	NA	NA	NA	NA
AC007276.5	16.6066679901284	-0.120137	0.508202	-0.236396	0.813126	0.929495
AC007277.3	11.1815462858038	0.972584	1.3613	0.714454	0.474946	NA
AC007278.2	0.608188807228046	0	6.86755	0	1	NA
AC007278.3	2.40175490473965	0	3.97469	0	1	NA
AC007279.2	0	NA	NA	NA	NA	NA
AC007282.6	0.0360496983827486	0	6.86755	0	1	NA
AC007283.4	0.114818013564392	0	6.86755	0	1	NA
AC007283.5	2.39009466065011	0	6.86755	0	1	NA
AC007285.6	7.95101463092487	-0.0994063	0.662154	-0.150126	0.880666	NA
AC007285.7	0	NA	NA	NA	NA	NA
AC007292.1	0.0559842076088179	0	6.86755	0	1	NA
AC007292.3	22.8707868987402	-0.112606	0.610839	-0.184346	0.853742	0.950409
AC007292.4	0.870127209597533	0.931308	2.65803	0.350375	0.726057	NA
AC007292.6	31.9683793111692	0.464745	0.359634	1.29227	0.196263	0.434552
AC007292.7	6.20086941196558	1.12987	0.825339	1.36898	0.171006	NA
AC007308.6	0.565654681496956	0	6.86755	0	1	NA
AC007308.7	0.199247960272685	-0.832347	6.86755	-0.1212	0.903533	NA
AC007312.3	0	NA	NA	NA	NA	NA
AC007316.3	0.0376978207252198	0	6.86755	0	1	NA
AC007317.1	0.0360496983827486	0	6.86755	0	1	NA
AC007318.5	9.25792399901656	0.00680759	0.606894	0.0112171	0.99105	NA
AC007319.1	3.59205249959471	-1.50317	1.72768	-0.870052	0.384272	NA
AC007322.1	0.0660423308152104	0	6.86755	0	1	NA
AC007322.3	0	NA	NA	NA	NA	NA
AC007322.5	0	NA	NA	NA	NA	NA
AC007322.7	0	NA	NA	NA	NA	NA
AC007326.9	0.0642449365884976	0	6.86755	0	1	NA
AC007327.5	0	NA	NA	NA	NA	NA
AC007327.6	0	NA	NA	NA	NA	NA
AC007333.1	0	NA	NA	NA	NA	NA
AC007339.1	0	NA	NA	NA	NA	NA
AC007347.1	272.97517868816	0.249868	0.162711	1.53566	0.124622	0.324424
AC007349.4	0.0825313234720957	0	6.86755	0	1	NA
AC007349.5	0.0973635257622772	0	6.86755	0	1	NA
AC007349.7	0.0425652001289657	0	6.86755	0	1	NA
AC007353.1	0	NA	NA	NA	NA	NA
AC007358.1	0	NA	NA	NA	NA	NA
AC007362.1	679.450669227659	-0.71486	0.0918773	-7.7806	7.21834e-15	5.4629e-13
AC007362.3	0.292338173515424	0	6.86755	0	1	NA
AC007364.1	0.505908395109907	2.85023	6.80843	0.418632	0.675485	NA
AC007365.1	0.0226899221977866	0	6.86755	0	1	NA
AC007365.2	0	NA	NA	NA	NA	NA
AC007365.3	8.64404933884108	0.989762	0.688233	1.43812	0.1504	NA
AC007365.4	0.139749533847564	0	6.86755	0	1	NA
AC007375.1	14.5277686539693	0.879953	1.1721	0.75075	0.452803	0.704904
AC007377.1	0	NA	NA	NA	NA	NA
AC007381.2	0.0808745331053919	0	6.86755	0	1	NA
AC007381.3	0.0559842076088179	0	6.86755	0	1	NA
AC007382.1	11.1258644433618	-0.0566306	0.477013	-0.118719	0.905498	NA
AC007383.3	196.440198728037	0.519813	0.177721	2.92489	0.0034458	0.0226423
AC007383.4	0.543895327308601	-0.832437	4.49519	-0.185184	0.853085	NA
AC007383.6	0.0425652001289657	0	6.86755	0	1	NA
AC007386.2	4.59892090124798	-0.832418	1.92296	-0.432884	0.665099	NA
AC007386.3	8.06769638142607	-0.828766	1.33782	-0.619489	0.535595	NA
AC007386.4	2.97882962014189	-2.37796	1.7555	-1.35458	0.175553	NA
AC007387.2	0	NA	NA	NA	NA	NA
AC007389.1	0	NA	NA	NA	NA	NA
AC007389.2	0	NA	NA	NA	NA	NA
AC007389.3	0.974076134027227	1.98249	3.11623	0.63618	0.524659	NA
AC007389.4	0	NA	NA	NA	NA	NA
AC007390.4	0.421347872490918	0	6.86755	0	1	NA
AC007390.5	2317.4104138204	-0.00608359	0.0771612	-0.0788426	0.937158	0.985904
AC007391.2	0.705174018869847	-2.68446	2.25586	-1.18999	0.23405	NA
AC007392.3	0.929201846717103	0	3.51752	0	1	NA
AC007392.4	0.0720993967654972	0	6.86755	0	1	NA
AC007394.3	1.62965198387062	-3.27534	2.11749	-1.54681	0.12191	NA
AC007395.3	0.041066892578847	0	6.86755	0	1	NA
AC007395.4	1.17802241725213	0	2.33097	0	1	NA
AC007401.1	25.9385114937228	-0.893904	0.44119	-2.02612	0.0427523	0.155913
AC007401.2	4.55657033551466	-0.420192	0.879259	-0.477893	0.632727	NA
AC007402.1	0	NA	NA	NA	NA	NA
AC007403.1	0	NA	NA	NA	NA	NA
AC007403.2	0	NA	NA	NA	NA	NA
AC007403.3	0	NA	NA	NA	NA	NA
AC007405.2	3.4035217623109	-1.77202	2.1562	-0.821827	0.411175	NA
AC007405.4	13.086753999581	0.28752	0.8654	0.33224	0.739708	0.893248
AC007405.6	13.1208775972261	-0.162962	0.514879	-0.316506	0.751619	0.898629
AC007405.8	8.07653965871625	-0.0808122	0.902561	-0.0895365	0.928656	NA
AC007421.1	0.120457419097069	0	6.86755	0	1	NA
AC007422.1	0.0265471158632778	0	6.86755	0	1	NA
AC007431.1	0.426498792172289	0	5.52201	0	1	NA
AC007435.1	0	NA	NA	NA	NA	NA
AC007436.1	0	NA	NA	NA	NA	NA
AC007450.1	0	NA	NA	NA	NA	NA
AC007461.1	14.9532149353188	-0.230027	0.518507	-0.443633	0.657308	0.847728
AC007461.2	0.0612133953817027	-0.832308	6.86755	-0.121194	0.903537	NA
AC007463.2	0	NA	NA	NA	NA	NA
AC007464.1	2.29560941848866	0	3.41418	0	1	NA
AC007486.1	0	NA	NA	NA	NA	NA
AC007528.1	0	NA	NA	NA	NA	NA
AC007535.1	0	NA	NA	NA	NA	NA
AC007551.1	0	NA	NA	NA	NA	NA
AC007551.2	1.27718262331609	2.14646	2.26415	0.94802	0.343119	NA
AC007551.3	88.2389844287086	0.724538	0.382676	1.89334	0.0583121	0.193906
AC007556.3	0	NA	NA	NA	NA	NA
AC007557.1	0.970823121674942	0	6.86755	0	1	NA
AC007557.2	0	NA	NA	NA	NA	NA
AC007557.3	1.57280073022469	0	3.16112	0	1	NA
AC007557.4	0	NA	NA	NA	NA	NA
AC007559.1	0	NA	NA	NA	NA	NA
AC007560.1	20.2839968565323	1.09115	1.70593	0.639623	0.522418	0.757381
AC007560.2	0	NA	NA	NA	NA	NA
AC007562.1	0.0778681360045134	0	6.86755	0	1	NA
AC007563.1	0	NA	NA	NA	NA	NA
AC007563.3	1.8965546108281	0	4.47173	0	1	NA
AC007563.4	0.0394952149519326	0	6.86755	0	1	NA
AC007563.5	1.37587532451604	0.166228	1.79004	0.0928629	0.926012	NA
AC007566.10	53.4959215300369	1.17441	0.495001	2.37253	0.0176665	0.080714
AC007566.11	0.0413793181534593	0	6.86755	0	1	NA
AC007567.1	0	NA	NA	NA	NA	NA
AC007568.1	0.148018113600384	0	6.86755	0	1	NA
AC007611.1	0	NA	NA	NA	NA	NA
AC007618.3	3.72889048343938	1.60526	2.86044	0.561194	0.574665	NA
AC007620.3	27.7033538828836	0.498443	0.516897	0.964298	0.334896	0.598897
AC007631.1	0	NA	NA	NA	NA	NA
AC007652.1	0	NA	NA	NA	NA	NA
AC007677.2	0	NA	NA	NA	NA	NA
AC007679.1	0	NA	NA	NA	NA	NA
AC007679.3	0.0771930356771524	0	6.86755	0	1	NA
AC007679.4	0	NA	NA	NA	NA	NA
AC007680.2	0	NA	NA	NA	NA	NA
AC007682.1	5.86234941331787	1.19653	1.28936	0.927999	0.353408	NA
AC007682.2	0	NA	NA	NA	NA	NA
AC007682.3	0	NA	NA	NA	NA	NA
AC007690.1	152.471963155207	-1.26214	0.26227	-4.81236	1.49161e-06	2.78752e-05
AC007731.1	0	NA	NA	NA	NA	NA
AC007740.1	0.227988808282688	1.09092	6.86755	0.158851	0.873786	NA
AC007742.3	0	NA	NA	NA	NA	NA
AC007742.7	0	NA	NA	NA	NA	NA
AC007743.1	88.8175323287764	-0.367985	0.451919	-0.814272	0.415489	0.674307
AC007750.5	0.912099722525077	0	6.86755	0	1	NA
AC007773.1	0	NA	NA	NA	NA	NA
AC007773.2	23.5368439048337	-0.147402	0.299659	-0.491898	0.622791	0.827474
AC007773.3	0	NA	NA	NA	NA	NA
AC007787.2	0.0318121628942211	0	6.86755	0	1	NA
AC007790.4	0.121888498582292	0	6.86755	0	1	NA
AC007795.1	0	NA	NA	NA	NA	NA
AC007796.1	4.2625647462594	1.0978	1.25248	0.876505	0.380756	NA
AC007842.1	0	NA	NA	NA	NA	NA
AC007875.2	0.283862313609626	0	6.86755	0	1	NA
AC007875.3	1.31654099144346	0.129361	3.78349	0.0341909	0.972725	NA
AC007879.1	0.107344154644029	1.75577	6.85404	0.256166	0.797823	NA
AC007879.2	2.29068851769041	1.81924	1.94091	0.937314	0.348597	NA
AC007879.3	0.0767535166450583	0	6.86755	0	1	NA
AC007879.4	1.37437088442946	-1.83869	2.77657	-0.662217	0.507832	NA
AC007879.5	2.39754056363706	-0.272019	1.25518	-0.216716	0.828429	NA
AC007879.6	0.0265471158632778	0	6.86755	0	1	NA
AC007879.7	0.99072753799037	-2.32228	3.00863	-0.771871	0.440191	NA
AC007880.1	1.79546463986036	0	4.1854	0	1	NA
AC007881.2	0	NA	NA	NA	NA	NA
AC007881.4	0	NA	NA	NA	NA	NA
AC007899.3	0.0360496983827486	0	6.86755	0	1	NA
AC007919.1	0	NA	NA	NA	NA	NA
AC007919.18	0.121888498582292	0	6.86755	0	1	NA
AC007919.19	0	NA	NA	NA	NA	NA
AC007919.2	0	NA	NA	NA	NA	NA
AC007948.1	0	NA	NA	NA	NA	NA
AC007950.1	0.298467203064985	0	6.86755	0	1	NA
AC007952.1	0	NA	NA	NA	NA	NA
AC007952.5	7.99117572071294	1.68774	0.929275	1.81619	0.069341	NA
AC007952.6	4.26658292412297	0.983748	0.898293	1.09513	0.273459	NA
AC007956.1	0.913275786973785	0	6.86755	0	1	NA
AC007966.1	5.12941207888846	0	2.36642	0	1	NA
AC007967.2	0.0595022316847302	-2.0489	6.82764	-0.300089	0.764109	NA
AC007967.3	29.4903737993926	-0.330021	0.96815	-0.340878	0.733195	0.889745
AC007967.4	0	NA	NA	NA	NA	NA
AC007969.4	0.259253499901723	-0.561324	6.75261	-0.083127	0.933751	NA
AC007969.5	3.70936238022408	-0.108754	0.976419	-0.11138	0.911315	NA
AC007970.1	0.211020072302024	2.56377	6.81776	0.376042	0.706885	NA
AC008045.1	0	NA	NA	NA	NA	NA
AC008060.5	0.0394952149519326	0	6.86755	0	1	NA
AC008060.7	0.39560258495843	-0.832465	6.86755	-0.121217	0.903519	NA
AC008060.8	0	NA	NA	NA	NA	NA
AC008063.2	0.159864963009257	0	6.86755	0	1	NA
AC008063.3	0	NA	NA	NA	NA	NA
AC008064.1	0	NA	NA	NA	NA	NA
AC008065.1	3.21281855712241	0.129374	1.8508	0.0699017	0.944272	NA
AC008067.2	0.0660423308152104	0	6.86755	0	1	NA
AC008069.1	0.118485644855798	0	6.86755	0	1	NA
AC008069.2	0.0360496983827486	0	6.86755	0	1	NA
AC008072.1	0	NA	NA	NA	NA	NA
AC008073.7	0.263013502164345	0	6.86755	0	1	NA
AC008073.9	0.596840687897201	0	6.40349	0	1	NA
AC008074.3	5.12453182689229	0.695216	0.930118	0.747449	0.454792	NA
AC008074.4	0.0599419994643776	-0.832314	6.86755	-0.121195	0.903536	NA
AC008074.5	0.17763694253264	0	6.86755	0	1	NA
AC008079.9	5.51682913095764	-0.223863	2.01027	-0.11136	0.911331	NA
AC008085.1	0	NA	NA	NA	NA	NA
AC008088.4	3.6891307780387	-1.75158	1.84058	-0.951646	0.341276	NA
AC008122.1	0	NA	NA	NA	NA	NA
AC008132.1	0.0856770707227866	-1.47684	6.85685	-0.215382	0.829469	NA
AC008132.12	0.0288974858467733	0	6.86755	0	1	NA
AC008132.13	9.26355309211428	2.2062	1.39209	1.58481	0.11301	NA
AC008132.14	1.18870345409286	-1.27777	5.04564	-0.253243	0.80008	NA
AC008147.1	0	NA	NA	NA	NA	NA
AC008147.2	0	NA	NA	NA	NA	NA
AC008154.4	0.400960665313193	0	6.86755	0	1	NA
AC008154.5	0.12694264992034	0	6.86755	0	1	NA
AC008155.1	0.108540247800102	0	6.86755	0	1	NA
AC008155.2	0	NA	NA	NA	NA	NA
AC008163.4	0.0198340772282434	-0.832291	6.86755	-0.121192	0.903539	NA
AC008163.6	0	NA	NA	NA	NA	NA
AC008166.1	0	NA	NA	NA	NA	NA
AC008171.1	0	NA	NA	NA	NA	NA
AC008173.1	0.17080222117321	0	6.86755	0	1	NA
AC008174.3	26.8860072033672	-0.71475	1.01365	-0.705123	0.480734	0.725971
AC008175.1	2.14464340463827	-0.655479	1.62034	-0.404533	0.685821	NA
AC008264.4	0.234885697561675	0	6.86755	0	1	NA
AC008265.2	0.393353251863608	2.68897	6.81346	0.394655	0.693097	NA
AC008267.1	2.98837300668506	0	3.07978	0	1	NA
AC008268.1	0.0929758144048915	0	6.86755	0	1	NA
AC008268.2	0.351566301164795	1.09094	5.7645	0.189251	0.849896	NA
AC008269.2	5.82078464102401	2.26798	1.59045	1.426	0.153868	NA
AC008271.1	0.102092029197959	0	6.86755	0	1	NA
AC008277.1	0.0530942317265557	0	6.86755	0	1	NA
AC008278.2	1.42523138745671	-1.81348	1.48744	-1.2192	0.22277	NA
AC008278.3	0.0360496983827486	0	6.86755	0	1	NA
AC008280.1	0.0394952149519326	0	6.86755	0	1	NA
AC008280.3	0.0394952149519326	0	6.86755	0	1	NA
AC008281.1	0.0367539407621209	0	6.86755	0	1	NA
AC008372.1	0	NA	NA	NA	NA	NA
AC008387.1	0	NA	NA	NA	NA	NA
AC008391.1	0	NA	NA	NA	NA	NA
AC008394.1	0.434556753311446	0	6.72891	0	1	NA
AC008397.1	0	NA	NA	NA	NA	NA
AC008410.1	0	NA	NA	NA	NA	NA
AC008427.2	0.104442399181454	0	6.86755	0	1	NA
AC008440.10	0.218559335312254	1.09091	6.86755	0.158849	0.873788	NA
AC008440.5	0.0360496983827486	0	6.86755	0	1	NA
AC008443.1	113.089219885311	-0.0753553	0.231869	-0.324991	0.745188	0.895971
AC008498.1	0	NA	NA	NA	NA	NA
AC008536.1	0	NA	NA	NA	NA	NA
AC008555.1	0	NA	NA	NA	NA	NA
AC008555.2	0.0920339059915665	0	6.86755	0	1	NA
AC008565.1	0	NA	NA	NA	NA	NA
AC008581.1	0.229636027128784	0	6.86755	0	1	NA
AC008592.3	0.868916631214177	1.20717	2.39706	0.503603	0.61454	NA
AC008592.4	0	NA	NA	NA	NA	NA
AC008592.5	0.35908299155321	0	6.86755	0	1	NA
AC008592.7	0.0273539279824926	-0.832291	6.86755	-0.121192	0.903539	NA
AC008592.8	0.821982765164892	1.09111	3.08815	0.353322	0.723847	NA
AC008625.1	0	NA	NA	NA	NA	NA
AC008671.1	0	NA	NA	NA	NA	NA
AC008674.1	0	NA	NA	NA	NA	NA
AC008686.1	0.269573071610691	-1.80812	6.83879	-0.264392	0.791478	NA
AC008691.1	0	NA	NA	NA	NA	NA
AC008694.2	0.0778732317855551	1.16531	6.83603	0.170466	0.864644	NA
AC008694.3	0.230402946407097	0	6.86755	0	1	NA
AC008697.1	0.703590287108299	-1.65686	3.60023	-0.460211	0.645365	NA
AC008703.1	0.0986465126287751	0	6.86755	0	1	NA
AC008703.2	0	NA	NA	NA	NA	NA
AC008706.1	0	NA	NA	NA	NA	NA
AC008731.1	4.44640276806992	0.937846	3.91407	0.239609	0.810634	NA
AC008738.1	16.2832974780635	-5.94715	5.98082	-0.994369	0.320043	0.584087
AC008738.2	0.0390766717290732	0	6.86755	0	1	NA
AC008746.10	0	NA	NA	NA	NA	NA
AC008746.12	21.7323837000785	0.360946	0.685779	0.52633	0.598659	0.810152
AC008746.3	3.32843124380837	-1.00108	1.41526	-0.707347	0.479351	NA
AC008746.5	0.0936820283340377	0	6.86755	0	1	NA
AC008746.9	0	NA	NA	NA	NA	NA
AC008747.1	0	NA	NA	NA	NA	NA
AC008752.1	0	NA	NA	NA	NA	NA
AC008752.2	0	NA	NA	NA	NA	NA
AC008752.3	0	NA	NA	NA	NA	NA
AC008753.3	0.23675375388011	0.129346	6.86755	0.0188344	0.984973	NA
AC008753.4	0.0679264340167371	0	6.86755	0	1	NA
AC008753.6	2.10400716800628	-1.79763	1.64584	-1.09223	0.274733	NA
AC008780.1	0	NA	NA	NA	NA	NA
AC008781.7	0.368723678462955	0	3.4433	0	1	NA
AC008834.1	0.219959710663552	1.09091	6.86755	0.15885	0.873787	NA
AC008834.2	0	NA	NA	NA	NA	NA
AC008836.1	0	NA	NA	NA	NA	NA
AC008850.3	2.06427737856641	2.56738	1.8285	1.40409	0.160291	NA
AC008865.1	0	NA	NA	NA	NA	NA
AC008869.1	0	NA	NA	NA	NA	NA
AC008914.1	0	NA	NA	NA	NA	NA
AC008937.2	0.0153829072246723	0	6.86755	0	1	NA
AC008937.3	0.248653742964274	0.129372	6.86755	0.0188381	0.98497	NA
AC008938.1	0	NA	NA	NA	NA	NA
AC008940.1	0.0360496983827486	0	6.86755	0	1	NA
AC008948.1	0	NA	NA	NA	NA	NA
AC008949.1	0	NA	NA	NA	NA	NA
AC008964.1	0.0720993967654972	0	6.86755	0	1	NA
AC008967.1	0	NA	NA	NA	NA	NA
AC008982.2	20.5307947757213	0.657725	0.394528	1.66712	0.095491	0.271474
AC008984.2	0.20857288473641	0	6.86755	0	1	NA
AC008984.5	0	NA	NA	NA	NA	NA
AC008984.6	0.0413793181534593	0	6.86755	0	1	NA
AC008984.7	0.0737475191079684	0	6.86755	0	1	NA
AC008991.1	0.138742843915737	0	6.86755	0	1	NA
AC008992.1	0.784679271763351	0	4.84252	0	1	NA
AC009005.2	52.4423136387337	-0.518688	0.287	-1.80728	0.0707194	0.221178
AC009009.1	0	NA	NA	NA	NA	NA
AC009014.3	2.16604725553116	1.02397	2.93816	0.348506	0.72746	NA
AC009035.1	0	NA	NA	NA	NA	NA
AC009041.1	0	NA	NA	NA	NA	NA
AC009041.2	0	NA	NA	NA	NA	NA
AC009052.12	0.207255964770771	0	6.86755	0	1	NA
AC009060.1	151.854282689469	0.122344	0.251185	0.487068	0.62621	0.829412
AC009061.1	7.43697661834787	-2.86664	1.4771	-1.94072	0.0522926	NA
AC009065.1	0.900407849976202	0.129364	2.13312	0.0606457	0.951641	NA
AC009065.2	0	NA	NA	NA	NA	NA
AC009065.3	0	NA	NA	NA	NA	NA
AC009080.1	0	NA	NA	NA	NA	NA
AC009081.1	0	NA	NA	NA	NA	NA
AC009093.1	3.98451514320809	0	3.50287	0	1	NA
AC009095.4	0	NA	NA	NA	NA	NA
AC009107.1	0.881561479530091	-0.213495	4.82185	-0.0442767	0.964684	NA
AC009110.1	0	NA	NA	NA	NA	NA
AC009120.10	0.123910641625555	0	6.86755	0	1	NA
AC009120.3	42.6032027963693	-0.0517655	0.425575	-0.121637	0.903187	0.970941
AC009120.4	4.57176320876356	-0.689319	0.846585	-0.814235	0.41551	NA
AC009120.5	0.464013983906727	-1.25198	6.821	-0.183548	0.854368	NA
AC009120.6	57.95777285743	0.919237	0.465883	1.97311	0.0484833	0.170761
AC009120.8	0.0227049008552116	0	6.86755	0	1	NA
AC009121.1	0	NA	NA	NA	NA	NA
AC009132.1	0	NA	NA	NA	NA	NA
AC009133.12	5.68545221712755	0.217758	0.799245	0.272455	0.785272	NA
AC009133.14	19.5237542354097	-0.271186	0.553286	-0.490137	0.624037	0.827982
AC009133.15	4.83600985062278	-0.2505	0.777121	-0.322344	0.747192	NA
AC009133.17	0.457867560064966	0	6.86755	0	1	NA
AC009133.20	0.425622145530183	0.296951	3.99197	0.074387	0.940702	NA
AC009133.21	0.0265471158632778	0	6.86755	0	1	NA
AC009134.1	0	NA	NA	NA	NA	NA
AC009142.1	0	NA	NA	NA	NA	NA
AC009158.1	0.178238058867669	0	6.86755	0	1	NA
AC009159.1	0	NA	NA	NA	NA	NA
AC009161.1	0.0265471158632778	0	6.86755	0	1	NA
AC009166.5	1.56394291446493	3.34709	1.753	1.90935	0.0562172	NA
AC009196.1	0	NA	NA	NA	NA	NA
AC009227.2	0.475835699436095	0	6.86755	0	1	NA
AC009227.3	0.622062198827879	1.09102	5.04081	0.216437	0.828647	NA
AC009228.1	3.7593483145643	-0.832432	1.76869	-0.47065	0.637891	NA
AC009229.4	0.385955859794647	0	5.72668	0	1	NA
AC009229.5	0.153132266615561	0	6.86755	0	1	NA
AC009229.6	0.170491136319456	0	6.86755	0	1	NA
AC009232.2	0.330374891544474	0	6.86755	0	1	NA
AC009234.1	77.7057102924494	0.288173	0.507414	0.567925	0.570086	0.790413
AC009234.2	0.114818013564392	0	6.86755	0	1	NA
AC009236.1	40.010301418464	0.193274	0.281347	0.686961	0.492107	0.735078
AC009236.2	6.29743003967284	-0.448397	0.662341	-0.676987	0.498414	NA
AC009237.10	0.0318121628942211	0	6.86755	0	1	NA
AC009237.11	0	NA	NA	NA	NA	NA
AC009237.13	0	NA	NA	NA	NA	NA
AC009237.14	0	NA	NA	NA	NA	NA
AC009237.16	0.0746310622363416	0	6.86755	0	1	NA
AC009237.2	0.09017144165172	0	6.86755	0	1	NA
AC009237.4	0	NA	NA	NA	NA	NA
AC009237.5	0.405119425250411	1.97911	6.84354	0.289194	0.772433	NA
AC009237.6	0	NA	NA	NA	NA	NA
AC009237.8	262.169643496821	-0.156287	0.178961	-0.873299	0.3825	0.645539
AC009238.6	0	NA	NA	NA	NA	NA
AC009238.7	1.0019003933442	-0.866757	1.83894	-0.471336	0.637401	NA
AC009238.8	0.0518084372617748	0.129461	6.86755	0.0188511	0.98496	NA
AC009245.3	4.58242974822748	-0.421875	0.887096	-0.475568	0.634382	NA
AC009262.2	0.0954536518907025	-0.832353	6.86755	-0.121201	0.903532	NA
AC009263.2	0.209688959194517	0	6.86755	0	1	NA
AC009274.6	10.2265612117058	0.132845	0.717481	0.185154	0.853108	NA
AC009276.4	0.0394952149519326	0	6.86755	0	1	NA
AC009297.1	0	NA	NA	NA	NA	NA
AC009299.1	0	NA	NA	NA	NA	NA
AC009299.2	0.255161304389345	0.529468	5.96134	0.0888169	0.929227	NA
AC009299.3	1.63439421789025	-2.31459	1.92865	-1.20011	0.230096	NA
AC009299.4	0.352397558119266	0	6.86755	0	1	NA
AC009299.5	0.0449240862443383	0	6.86755	0	1	NA
AC009302.2	0.346203033276779	0	6.86755	0	1	NA
AC009302.4	0	NA	NA	NA	NA	NA
AC009303.1	0.0577949716935466	0	6.86755	0	1	NA
AC009303.3	2.40980067182002	-2.22865	1.65448	-1.34704	0.177966	NA
AC009305.1	0	NA	NA	NA	NA	NA
AC009305.2	0	NA	NA	NA	NA	NA
AC009310.1	0	NA	NA	NA	NA	NA
AC009312.1	2.270574159987	3.90437	1.95303	1.99914	0.0455935	NA
AC009313.1	0.0982274443285661	0	6.86755	0	1	NA
AC009313.2	0.21174676749688	0	6.86755	0	1	NA
AC009336.1	0	NA	NA	NA	NA	NA
AC009336.24	13.0902713010965	0.385574	0.650784	0.592476	0.553532	0.779217
AC009362.2	1.85506742448997	1.03972	2.81438	0.369433	0.711805	NA
AC009365.3	0.512590893773063	0	6.86755	0	1	NA
AC009365.4	0	NA	NA	NA	NA	NA
AC009403.2	129.036772208023	0.224927	0.170001	1.32309	0.185806	0.419499
AC009404.2	88.2713598857556	0.00421197	0.273788	0.0153841	0.987726	1
AC009410.1	0.586544145623227	1.0589	2.64672	0.400081	0.689097	NA
AC009411.1	0.0153829072246723	0	6.86755	0	1	NA
AC009411.2	0	NA	NA	NA	NA	NA
AC009413.2	0.0671612390248795	0	6.86755	0	1	NA
AC009414.1	0.150867711947141	0	6.86755	0	1	NA
AC009469.1	80.6662569801187	5.17311	3.38298	1.52916	0.126225	0.327294
AC009473.1	11.4471246362897	-0.202708	0.476054	-0.425809	0.670247	NA
AC009474.1	0.0559842076088179	0	6.86755	0	1	NA
AC009474.2	0	NA	NA	NA	NA	NA
AC009477.7	0	NA	NA	NA	NA	NA
AC009478.1	0.0198340772282434	-0.832291	6.86755	-0.121192	0.903539	NA
AC009478.2	0	NA	NA	NA	NA	NA
AC009480.1	0	NA	NA	NA	NA	NA
AC009480.3	0	NA	NA	NA	NA	NA
AC009480.4	0	NA	NA	NA	NA	NA
AC009487.4	0.252862636254108	0	6.86755	0	1	NA
AC009487.5	2.63303761383304	0	6.41769	0	1	NA
AC009492.1	1.36000892210254	-2.05114	1.68288	-1.21882	0.222911	NA
AC009494.3	0	NA	NA	NA	NA	NA
AC009495.1	0	NA	NA	NA	NA	NA
AC009495.2	0.294647882995595	0	6.86755	0	1	NA
AC009495.3	3.98975863843277	-0.832425	2.08151	-0.399913	0.68922	NA
AC009495.4	1.73224884062729	-0.889987	2.4472	-0.363676	0.7161	NA
AC009498.1	0.375991355614612	-1.21596	4.76113	-0.255394	0.798419	NA
AC009499.1	1.02123895658406	0	3.35012	0	1	NA
AC009499.2	0.121129217840008	0	6.86755	0	1	NA
AC009500.2	0.0360496983827486	0	6.86755	0	1	NA
AC009501.4	79.9717586731359	-4.03838	1.34576	-3.00081	0.00269258	0.0185155
AC009502.1	0.320404955120405	0.129362	6.86755	0.0188367	0.984971	NA
AC009502.4	2.75888596533749	0.12937	2.38758	0.0541846	0.956788	NA
AC009505.2	0.348649976225641	-0.789656	4.67164	-0.169032	0.865772	NA
AC009505.4	0.0376978207252198	0	6.86755	0	1	NA
AC009506.1	221.824423729548	0.192647	0.117328	1.64195	0.1006	0.281094
AC009506.2	0.61058366485539	0	6.86755	0	1	NA
AC009508.1	0.0394952149519326	0	6.86755	0	1	NA
AC009517.2	0	NA	NA	NA	NA	NA
AC009518.2	0.0394952149519326	0	6.86755	0	1	NA
AC009518.3	0.0771930356771524	0	6.86755	0	1	NA
AC009518.4	48.4710542335669	-0.572195	0.484635	-1.18067	0.237733	0.48956
AC009518.8	0.117086135495507	1.09095	6.86755	0.158856	0.873782	NA
AC009531.2	0	NA	NA	NA	NA	NA
AC009541.1	0.459061604046109	0	6.78542	0	1	NA
AC009542.2	0.631594969005807	0	5.12656	0	1	NA
AC009677.1	0	NA	NA	NA	NA	NA
AC009695.1	0	NA	NA	NA	NA	NA
AC009779.1	0	NA	NA	NA	NA	NA
AC009784.1	0	NA	NA	NA	NA	NA
AC009784.3	4.39205343906314	0.170762	0.976929	0.174795	0.861241	NA
AC009784.4	0	NA	NA	NA	NA	NA
AC009800.1	0	NA	NA	NA	NA	NA
AC009802.1	0	NA	NA	NA	NA	NA
AC009831.1	0	NA	NA	NA	NA	NA
AC009835.1	0	NA	NA	NA	NA	NA
AC009878.2	0.170745909394272	0	6.86755	0	1	NA
AC009892.1	0	NA	NA	NA	NA	NA
AC009892.10	0	NA	NA	NA	NA	NA
AC009892.2	0	NA	NA	NA	NA	NA
AC009892.5	0.0394952149519326	0	6.86755	0	1	NA
AC009892.9	0	NA	NA	NA	NA	NA
AC009941.1	0	NA	NA	NA	NA	NA
AC009945.4	0.0265471158632778	0	6.86755	0	1	NA
AC009947.2	0	NA	NA	NA	NA	NA
AC009947.5	0	NA	NA	NA	NA	NA
AC009948.5	582.265715736327	0.332989	0.108132	3.07945	0.00207382	0.0149446
AC009948.7	16.7716500253116	-0.533804	0.476707	-1.11977	0.26281	0.519664
AC009950.2	3.51260427790042	2.46177	2.05504	1.19792	0.23095	NA
AC009951.1	206.522732307993	0.085656	0.406801	0.21056	0.833231	0.940096
AC009951.2	0.163267816735751	0	6.86755	0	1	NA
AC009955.8	0.666288857391801	1.02112	2.8839	0.354075	0.723283	NA
AC009960.1	0.954356049514209	0	6.86755	0	1	NA
AC009960.2	1.23681745368292	0	5.58191	0	1	NA
AC009960.3	2.10273928142899	0	3.37975	0	1	NA
AC009960.4	1.11701191433675	0	4.50679	0	1	NA
AC009960.5	0.877433594619783	0	6.03333	0	1	NA
AC009960.6	0.192891255447464	0	6.86755	0	1	NA
AC009960.7	0.209513678166629	0	6.86755	0	1	NA
AC009961.2	8.45271316129866	-0.14471	0.946792	-0.152842	0.878523	NA
AC009961.3	75.7738074460826	0.545848	0.249254	2.18992	0.0285298	0.115118
AC009961.5	0.121888498582292	0	6.86755	0	1	NA
AC009963.3	2.60917898323149	-1.77773	1.91229	-0.929631	0.352562	NA
AC009963.4	0.0269529500792615	0	6.86755	0	1	NA
AC009963.5	0.0559842076088179	0	6.86755	0	1	NA
AC009963.6	0	NA	NA	NA	NA	NA
AC009965.1	0	NA	NA	NA	NA	NA
AC009965.2	0	NA	NA	NA	NA	NA
AC009967.3	14.6347402780823	0.0775289	1.55292	0.0499245	0.960183	0.992341
AC009969.1	0	NA	NA	NA	NA	NA
AC009970.1	0	NA	NA	NA	NA	NA
AC009974.11	0	NA	NA	NA	NA	NA
AC009977.1	0	NA	NA	NA	NA	NA
AC009987.1	0	NA	NA	NA	NA	NA
AC009994.2	0	NA	NA	NA	NA	NA
AC009997.1	0	NA	NA	NA	NA	NA
AC010082.2	0.308805908912181	0	6.86755	0	1	NA
AC010084.1	5.61407431068837	0	2.45401	0	1	NA
AC010086.1	0	NA	NA	NA	NA	NA
AC010086.5	0	NA	NA	NA	NA	NA
AC010090.1	0.736802960513508	1.35718	4.34838	0.312112	0.754955	NA
AC010091.1	24.2636329442887	-0.10275	0.82368	-0.124745	0.900726	0.97
AC010091.4	0.259845259714699	0	6.86755	0	1	NA
AC010092.1	0	NA	NA	NA	NA	NA
AC010095.5	0	NA	NA	NA	NA	NA
AC010095.6	0	NA	NA	NA	NA	NA
AC010095.7	0	NA	NA	NA	NA	NA
AC010096.1	8.36471945024896	0.167921	1.12392	0.149407	0.881233	NA
AC010096.2	0.0226899221977866	0	6.86755	0	1	NA
AC010105.1	0	NA	NA	NA	NA	NA
AC010127.3	2.82298564884019	1.77845	1.36033	1.30736	0.191091	NA
AC010127.5	0.0394952149519326	0	6.86755	0	1	NA
AC010132.10	0.151090904539639	0	6.86755	0	1	NA
AC010132.11	0.346560041961062	0	6.86755	0	1	NA
AC010136.2	0.429575414492594	1.09089	6.71409	0.162478	0.87093	NA
AC010139.1	0	NA	NA	NA	NA	NA
AC010141.1	0	NA	NA	NA	NA	NA
AC010141.4	0.0265471158632778	0	6.86755	0	1	NA
AC010141.6	0.0360496983827486	0	6.86755	0	1	NA
AC010141.8	0	NA	NA	NA	NA	NA
AC010145.4	0	NA	NA	NA	NA	NA
AC010146.1	0.0394952149519326	0	6.86755	0	1	NA
AC010146.2	0	NA	NA	NA	NA	NA
AC010148.1	0.633577509438485	-1.80779	6.40886	-0.282076	0.777885	NA
AC010149.4	0	NA	NA	NA	NA	NA
AC010150.1	10.9376521800311	-0.911226	0.851268	-1.07043	0.284424	NA
AC010150.2	0	NA	NA	NA	NA	NA
AC010153.3	0	NA	NA	NA	NA	NA
AC010154.2	0	NA	NA	NA	NA	NA
AC010170.1	0	NA	NA	NA	NA	NA
AC010196.1	0	NA	NA	NA	NA	NA
AC010203.1	0	NA	NA	NA	NA	NA
AC010207.1	0	NA	NA	NA	NA	NA
AC010209.1	0	NA	NA	NA	NA	NA
AC010226.4	5.06393006757561	-0.477169	1.0324	-0.462195	0.643941	NA
AC010235.1	0	NA	NA	NA	NA	NA
AC010240.2	0.335714486768053	0	6.86755	0	1	NA
AC010240.3	0.14273422966698	0	6.86755	0	1	NA
AC010243.1	0	NA	NA	NA	NA	NA
AC010247.1	0.0394952149519326	0	6.86755	0	1	NA
AC010295.1	0	NA	NA	NA	NA	NA
AC010296.1	0.0394952149519326	0	6.86755	0	1	NA
AC010297.1	0	NA	NA	NA	NA	NA
AC010311.1	0	NA	NA	NA	NA	NA
AC010319.1	0	NA	NA	NA	NA	NA
AC010323.1	0	NA	NA	NA	NA	NA
AC010327.2	1.47094204876402	1.99399	2.33201	0.855053	0.392522	NA
AC010329.1	0	NA	NA	NA	NA	NA
AC010335.1	0.886484731257662	0	6.86755	0	1	NA
AC010336.1	69.0146250589187	-0.160981	0.306398	-0.525397	0.599307	0.810681
AC010368.1	0	NA	NA	NA	NA	NA
AC010368.2	0	NA	NA	NA	NA	NA
AC010376.1	0	NA	NA	NA	NA	NA
AC010422.1	0	NA	NA	NA	NA	NA
AC010423.1	0.73221508902201	1.61532	2.28204	0.707842	0.479044	NA
AC010441.1	712.716314429672	-0.62703	0.10778	-5.8177	5.96619e-09	1.81294e-07
AC010455.1	0	NA	NA	NA	NA	NA
AC010458.1	0	NA	NA	NA	NA	NA
AC010468.1	5.15558687782588	-0.525661	0.93009	-0.565172	0.571957	NA
AC010468.2	0	NA	NA	NA	NA	NA
AC010468.3	0	NA	NA	NA	NA	NA
AC010492.2	0.361110075978568	-0.832391	6.86755	-0.121206	0.903528	NA
AC010492.4	0	NA	NA	NA	NA	NA
AC010492.5	0	NA	NA	NA	NA	NA
AC010504.2	6.6604503409864	0.0882658	0.558144	0.158142	0.874345	NA
AC010518.3	0	NA	NA	NA	NA	NA
AC010522.1	0.14843561444557	0	6.86755	0	1	NA
AC010524.2	0.740364160305518	1.98026	4.95425	0.399708	0.689371	NA
AC010524.4	0.0265471158632778	0	6.86755	0	1	NA
AC010525.1	0	NA	NA	NA	NA	NA
AC010525.2	0.212363063783726	1.85695	6.85035	0.271074	0.786334	NA
AC010525.4	0.14136512942767	0	6.86755	0	1	NA
AC010525.5	0	NA	NA	NA	NA	NA
AC010525.6	7.95246684308732	-0.409405	0.758653	-0.539647	0.58944	NA
AC010525.7	31.6346347835772	-0.592797	0.467832	-1.26712	0.205114	0.446323
AC010528.1	0.250752392460079	0	6.86755	0	1	NA
AC010536.1	55.4553078581136	-0.722562	0.207669	-3.47939	0.000502564	0.00455871
AC010543.1	0	NA	NA	NA	NA	NA
AC010546.1	0	NA	NA	NA	NA	NA
AC010547.9	78.4774645405858	-0.34494	0.414961	-0.831259	0.405827	0.666617
AC010595.1	0	NA	NA	NA	NA	NA
AC010609.1	0	NA	NA	NA	NA	NA
AC010620.1	0	NA	NA	NA	NA	NA
AC010641.1	0.0318121628942211	0	6.86755	0	1	NA
AC010642.1	280.39614992987	-0.0729194	0.20971	-0.347715	0.728054	0.887267
AC010642.2	1.10121200415298	-2.65487	2.89075	-0.918401	0.358409	NA
AC010646.3	0.0484358217113099	0	6.86755	0	1	NA
AC010649.1	5.85797572717834	-0.335127	0.594426	-0.563782	0.572903	NA
AC010677.5	0.0216374571463915	1.09101	6.86755	0.158864	0.873776	NA
AC010723.1	0	NA	NA	NA	NA	NA
AC010723.2	0	NA	NA	NA	NA	NA
AC010729.1	14.5605357322438	-0.0629326	0.503235	-0.125056	0.900479	0.969845
AC010729.2	9.28443404193462	-0.431135	0.748292	-0.576158	0.564508	NA
AC010729.3	0	NA	NA	NA	NA	NA
AC010731.2	0	NA	NA	NA	NA	NA
AC010731.3	0.287048807832714	0	6.86755	0	1	NA
AC010731.4	1.28526099108035	0	6.86755	0	1	NA
AC010731.6	0.0660423308152104	0	6.86755	0	1	NA
AC010733.4	2.22112651354774	1.11547	1.60567	0.69471	0.487237	NA
AC010733.5	6.14132895850126	1.24811	1.11411	1.12028	0.262596	NA
AC010733.7	0	NA	NA	NA	NA	NA
AC010739.1	0	NA	NA	NA	NA	NA
AC010740.1	0	NA	NA	NA	NA	NA
AC010744.1	0	NA	NA	NA	NA	NA
AC010745.1	0	NA	NA	NA	NA	NA
AC010745.2	0.21447794526078	0	6.86755	0	1	NA
AC010745.3	0	NA	NA	NA	NA	NA
AC010745.4	0.0419300230879501	0	6.86755	0	1	NA
AC010746.3	0.296179608271123	0	6.86755	0	1	NA
AC010747.2	0	NA	NA	NA	NA	NA
AC010754.1	0	NA	NA	NA	NA	NA
AC010760.1	0	NA	NA	NA	NA	NA
AC010761.10	0.891464579238132	2.05708	2.11855	0.970983	0.331557	NA
AC010761.13	0.0771930356771524	0	6.86755	0	1	NA
AC010761.14	0.0335380966333138	0	6.86755	0	1	NA
AC010761.6	5.89367789653591	0.558698	0.715483	0.780868	0.43488	NA
AC010761.8	4.80939999053293	-0.646846	0.956189	-0.676484	0.498733	NA
AC010761.9	1.41356945706086	0	2.44073	0	1	NA
AC010874.1	0	NA	NA	NA	NA	NA
AC010877.1	0.0360496983827486	0	6.86755	0	1	NA
AC010878.3	0.483233965661751	-2.18762	3.30587	-0.661737	0.50814	NA
AC010880.1	0	NA	NA	NA	NA	NA
AC010883.5	8.44444393317824	1.46445	0.908514	1.61192	0.106979	NA
AC010884.1	3.08772572506682	-0.238256	0.880095	-0.270716	0.78661	NA
AC010884.2	0	NA	NA	NA	NA	NA
AC010886.2	0.268017317888108	0	6.86755	0	1	NA
AC010887.1	0	NA	NA	NA	NA	NA
AC010890.1	4.74422366108861	-1.59528	0.812694	-1.96295	0.0496514	NA
AC010891.2	0	NA	NA	NA	NA	NA
AC010894.3	43.5515266374604	-0.0481024	0.295229	-0.162933	0.870571	0.958029
AC010894.4	0.0825313234720957	0	6.86755	0	1	NA
AC010894.5	0.0547078559649851	-1.91069	6.83382	-0.279594	0.779789	NA
AC010900.2	24.7168789905439	-0.600834	0.4241	-1.41673	0.156563	0.375794
AC010904.1	0	NA	NA	NA	NA	NA
AC010907.2	0.418218342172536	0.459105	5.45868	0.0841056	0.932972	NA
AC010907.5	1.72673682568302	0.708322	2.07052	0.342098	0.732277	NA
AC010928.1	0	NA	NA	NA	NA	NA
AC010930.1	0	NA	NA	NA	NA	NA
AC010967.1	0.21447794526078	0	6.86755	0	1	NA
AC010967.2	0.164032870759238	-0.832349	6.86755	-0.1212	0.903532	NA
AC010967.3	0	NA	NA	NA	NA	NA
AC010969.1	0.489761090160074	0	6.86755	0	1	NA
AC010970.1	0	NA	NA	NA	NA	NA
AC010970.2	0.747485462173144	0	6.86755	0	1	NA
AC010971.1	0	NA	NA	NA	NA	NA
AC010974.3	0.0413793181534593	0	6.86755	0	1	NA
AC010975.1	0.254238300137794	0	6.86755	0	1	NA
AC010975.2	0	NA	NA	NA	NA	NA
AC010976.2	0.0288974858467733	0	6.86755	0	1	NA
AC010980.2	1.99676936297068	2.35812	2.71462	0.868674	0.385025	NA
AC010982.1	1.58824192827143	0.321297	1.47143	0.218357	0.827151	NA
AC010982.2	0.653231157157126	-0.934471	2.28827	-0.408375	0.682998	NA
AC010983.1	0.23330365842019	0	6.86755	0	1	NA
AC010984.3	0.171369567925882	-0.949	6.83381	-0.138868	0.889554	NA
AC010984.4	0.0796413475898335	0	6.86755	0	1	NA
AC010987.5	0	NA	NA	NA	NA	NA
AC010987.6	0.298256003767492	1.09095	6.86755	0.158856	0.873782	NA
AC010999.1	0	NA	NA	NA	NA	NA
AC011073.1	0	NA	NA	NA	NA	NA
AC011193.1	0	NA	NA	NA	NA	NA
AC011196.3	19.7372333666723	0.0110896	1.12298	0.00987508	0.992121	1
AC011225.1	0	NA	NA	NA	NA	NA
AC011233.2	0.0216374571463915	1.09101	6.86755	0.158864	0.873776	NA
AC011239.1	4.49546724766988	-0.209942	0.733334	-0.286285	0.77466	NA
AC011242.5	0.469889470798131	-0.832413	6.86755	-0.12121	0.903525	NA
AC011242.6	67.4475385732388	0.382939	0.219081	1.74793	0.0804762	0.241327
AC011243.1	0	NA	NA	NA	NA	NA
AC011247.3	0.110367098132558	-0.832353	6.86755	-0.121201	0.903532	NA
AC011284.3	0.576679363209675	0	6.47539	0	1	NA
AC011286.1	0.260223634717657	3.64038	6.79049	0.536099	0.59189	NA
AC011288.2	7.21296256773737	-0.0899743	0.962951	-0.093436	0.925557	NA
AC011290.4	0.346976522934934	1.09102	4.69018	0.232619	0.816057	NA
AC011290.5	0.102088966894454	0	6.86755	0	1	NA
AC011293.1	0	NA	NA	NA	NA	NA
AC011294.3	2.58929439564676	-1.14716	1.10507	-1.03809	0.299228	NA
AC011298.1	0	NA	NA	NA	NA	NA
AC011298.2	1.37073065391468	1.8461	1.49719	1.23304	0.217559	NA
AC011306.1	0	NA	NA	NA	NA	NA
AC011306.2	0.0920339059915665	0	6.86755	0	1	NA
AC011308.1	0	NA	NA	NA	NA	NA
AC011313.1	0	NA	NA	NA	NA	NA
AC011322.1	3.6874107469155	1.02094	2.98648	0.341855	0.73246	NA
AC011330.5	298.800369982025	-0.341943	0.258207	-1.3243	0.185403	0.418888
AC011330.6	0.0560747911062803	0	6.86755	0	1	NA
AC011343.1	0.42273148736991	0	6.86755	0	1	NA
AC011357.1	0	NA	NA	NA	NA	NA
AC011363.1	0	NA	NA	NA	NA	NA
AC011366.3	0.282992751113067	0	6.86755	0	1	NA
AC011379.1	0	NA	NA	NA	NA	NA
AC011385.1	0.502110806078479	1.09085	6.73752	0.161907	0.871379	NA
AC011385.2	0.0825313234720957	0	6.86755	0	1	NA
AC011406.2	0.0376978207252198	0	6.86755	0	1	NA
AC011407.1	0	NA	NA	NA	NA	NA
AC011410.1	0	NA	NA	NA	NA	NA
AC011416.1	0	NA	NA	NA	NA	NA
AC011431.1	0	NA	NA	NA	NA	NA
AC011431.2	0	NA	NA	NA	NA	NA
AC011450.1	0	NA	NA	NA	NA	NA
AC011453.1	0	NA	NA	NA	NA	NA
AC011456.1	0	NA	NA	NA	NA	NA
AC011465.1	0	NA	NA	NA	NA	NA
AC011467.1	0	NA	NA	NA	NA	NA
AC011475.1	0	NA	NA	NA	NA	NA
AC011477.1	0.0954794225607505	0	6.86755	0	1	NA
AC011478.1	0	NA	NA	NA	NA	NA
AC011484.1	1.90539079342318	-0.832426	2.48727	-0.334675	0.73787	NA
AC011498.1	24.8110284681363	0.13709	0.696239	0.1969	0.843905	0.945724
AC011499.1	0	NA	NA	NA	NA	NA
AC011500.1	0.121888498582292	0	6.86755	0	1	NA
AC011513.4	0	NA	NA	NA	NA	NA
AC011515.2	0.265994549208568	0	6.86755	0	1	NA
AC011516.1	0	NA	NA	NA	NA	NA
AC011516.2	0.0360496983827486	0	6.86755	0	1	NA
AC011518.1	0.868005306525377	0	5.98285	0	1	NA
AC011518.2	0	NA	NA	NA	NA	NA
AC011523.2	0	NA	NA	NA	NA	NA
AC011524.1	0.404473240638607	0	6.86755	0	1	NA
AC011524.2	0	NA	NA	NA	NA	NA
AC011524.3	0	NA	NA	NA	NA	NA
AC011525.2	0.229383614652931	0	6.86755	0	1	NA
AC011525.4	0.261678348505471	0	6.86755	0	1	NA
AC011526.1	20.5075136000913	0	3.62007	0	1	1
AC011530.4	3.32034983756881	-1.58192	1.62723	-0.972154	0.330974	NA
AC011551.3	2.71388790270308	2.54298	1.53122	1.66075	0.0967633	NA
AC011558.5	0.105090288086217	-0.832353	6.86755	-0.121201	0.903532	NA
AC011591.1	0	NA	NA	NA	NA	NA
AC011625.1	2.66664025478719	0	1.98371	0	1	NA
AC011626.1	0.0463811930915212	-0.832308	6.86755	-0.121194	0.903537	NA
AC011648.1	0	NA	NA	NA	NA	NA
AC011652.1	0	NA	NA	NA	NA	NA
AC011652.2	0	NA	NA	NA	NA	NA
AC011718.1	0.0216374571463915	1.09101	6.86755	0.158864	0.873776	NA
AC011718.2	6.4059041703364	-0.912036	1.93813	-0.470574	0.637945	NA
AC011718.3	0.0216374571463915	1.09101	6.86755	0.158864	0.873776	NA
AC011737.2	2.61242250348131	0.359099	5.71218	0.0628655	0.949874	NA
AC011738.1	0	NA	NA	NA	NA	NA
AC011738.4	1.39053185859236	-0.83246	4.05475	-0.205305	0.837334	NA
AC011742.3	0	NA	NA	NA	NA	NA
AC011742.5	0.511614237536883	0	6.86755	0	1	NA
AC011747.3	0.794104803041571	-1.49166	4.39958	-0.339047	0.734574	NA
AC011747.4	16.3542146487338	1.8444	2.19136	0.841667	0.399974	0.661823
AC011747.6	0.0891439301093043	0	6.86755	0	1	NA
AC011747.7	21.3267418771685	0.632201	0.671992	0.940788	0.346814	0.611914
AC011748.1	0	NA	NA	NA	NA	NA
AC011752.1	0	NA	NA	NA	NA	NA
AC011753.5	7.56396389340981	-1.7095	1.61256	-1.06012	0.289092	NA
AC011753.6	0	NA	NA	NA	NA	NA
AC011754.1	0	NA	NA	NA	NA	NA
AC011755.1	0.128264899861664	0	6.86755	0	1	NA
AC011816.1	6.60064179815106	-1.69904	1.75257	-0.969454	0.332319	NA
AC011891.5	0.390691514267499	0	6.86755	0	1	NA
AC011893.3	0.210351869559945	-1.7051	6.84415	-0.249132	0.803258	NA
AC011897.2	0	NA	NA	NA	NA	NA
AC011899.10	0.393057031573279	-1.70508	6.84415	-0.24913	0.80326	NA
AC011899.9	10.4253716098326	-0.832428	2.55653	-0.325609	0.74472	NA
AC011901.2	0	NA	NA	NA	NA	NA
AC011933.1	2.72765296216807	4.97666	6.77558	0.734499	0.462644	NA
AC011933.2	0.134113089503095	0	6.86755	0	1	NA
AC011994.1	0	NA	NA	NA	NA	NA
AC011995.1	3.2708238880933	0	4.94956	0	1	NA
AC011995.3	0.761769607196189	0	6.86755	0	1	NA
AC011997.1	5.91642943148196	0	1.81158	0	1	NA
AC011998.1	0	NA	NA	NA	NA	NA
AC011998.2	0	NA	NA	NA	NA	NA
AC011998.4	0	NA	NA	NA	NA	NA
AC011999.1	3.63172961213876	-1.04335	1.05227	-0.991519	0.321432	NA
AC012003.1	0	NA	NA	NA	NA	NA
AC012005.2	0.085580666679747	0	6.86755	0	1	NA
AC012047.1	0	NA	NA	NA	NA	NA
AC012050.1	0	NA	NA	NA	NA	NA
AC012065.4	0.0559842076088179	0	6.86755	0	1	NA
AC012065.5	3.58982934774002	-1.63283	1.29807	-1.25789	0.208432	NA
AC012065.7	0.79438444440688	0	4.20917	0	1	NA
AC012066.1	74.5279075399386	-0.00578764	0.337762	-0.0171353	0.986329	1
AC012067.1	0	NA	NA	NA	NA	NA
AC012074.1	2.6326985336859	-0.832437	2.20885	-0.376864	0.706274	NA
AC012074.2	3.29850082334217	-2.57171	1.84328	-1.39518	0.162961	NA
AC012075.1	0.0376978207252198	0	6.86755	0	1	NA
AC012075.2	0	NA	NA	NA	NA	NA
AC012078.2	0.114818013564392	0	6.86755	0	1	NA
AC012119.1	0	NA	NA	NA	NA	NA
AC012123.1	0.126841750834524	0	6.86755	0	1	NA
AC012146.7	112.767661118233	-0.018635	0.134745	-0.138299	0.890004	0.965429
AC012150.1	0	NA	NA	NA	NA	NA
AC012175.1	0	NA	NA	NA	NA	NA
AC012181.1	0.0360496983827486	0	6.86755	0	1	NA
AC012215.1	58.5558634363061	20.3547	5.09287	3.99671	6.42283e-05	0.000760893
AC012305.1	0	NA	NA	NA	NA	NA
AC012306.2	0	NA	NA	NA	NA	NA
AC012307.2	0.0514326056074209	0	6.86755	0	1	NA
AC012307.3	291.702393844229	0.355555	0.127616	2.78613	0.00533409	0.0322463
AC012309.5	57.3989470439817	0.456078	0.264253	1.72592	0.0843622	0.249502
AC012313.1	1.04995351347002	-0.74616	2.06718	-0.360956	0.718132	NA
AC012314.19	0.0255845055483528	0	6.86755	0	1	NA
AC012314.20	0.118250946812698	0	6.86755	0	1	NA
AC012314.8	11.4331824452531	1.34715	0.786135	1.71364	0.0865952	NA
AC012317.1	0.788198307176823	0	3.96362	0	1	NA
AC012318.3	1.00484013648721	-3.35293	2.25363	-1.48779	0.136806	NA
AC012322.1	0.327072395729041	0	6.86755	0	1	NA
AC012353.1	0	NA	NA	NA	NA	NA
AC012354.6	2.4756089650278	-0.304527	1.50644	-0.20215	0.839799	NA
AC012354.8	0.0360496983827486	0	6.86755	0	1	NA
AC012358.4	18.402390908137	-0.416709	0.403986	-1.03149	0.30231	0.565181
AC012358.7	23.0897421625549	0.834883	0.712004	1.17258	0.240964	0.492984
AC012358.8	6.55745845955581	1.56464	0.868635	1.80127	0.0716606	NA
AC012360.1	0	NA	NA	NA	NA	NA
AC012360.2	0	NA	NA	NA	NA	NA
AC012360.4	3.30580262239402	-0.73325	1.12212	-0.653449	0.513467	NA
AC012360.6	4.08825415115126	0	2.06162	0	1	NA
AC012361.1	0.0394952149519326	0	6.86755	0	1	NA
AC012362.1	0	NA	NA	NA	NA	NA
AC012362.3	0	NA	NA	NA	NA	NA
AC012363.10	0	NA	NA	NA	NA	NA
AC012363.13	0.379561224506243	0	6.86755	0	1	NA
AC012363.4	0.900896267719762	1.09105	4.15438	0.262626	0.792839	NA
AC012363.7	0.0265471158632778	0	6.86755	0	1	NA
AC012363.8	0	NA	NA	NA	NA	NA
AC012365.3	0.0559842076088179	0	6.86755	0	1	NA
AC012368.1	5.37072097299519	0.459789	0.781819	0.588101	0.556464	NA
AC012370.2	13.3464710752939	-3.46014	1.30017	-2.66129	0.0077841	0.0432017
AC012370.3	0.262155693743371	-1.91074	6.83381	-0.2796	0.779784	NA
AC012379.1	0.200051104455045	0	6.86755	0	1	NA
AC012391.1	0	NA	NA	NA	NA	NA
AC012414.1	1.46270535195547	0	5.6258	0	1	NA
AC012441.1	0	NA	NA	NA	NA	NA
AC012442.5	3.7466426177812	1.3978	0.992554	1.40828	0.159047	NA
AC012442.6	7.28485881513522	0.740866	0.782716	0.946533	0.343877	NA
AC012445.1	0.0376978207252198	0	6.86755	0	1	NA
AC012451.1	0	NA	NA	NA	NA	NA
AC012454.4	0.0249790101565162	0	6.86755	0	1	NA
AC012456.3	0.478402533838782	0	6.86755	0	1	NA
AC012456.4	0.711655763983937	0.545237	2.23573	0.243874	0.807328	NA
AC012457.2	0	NA	NA	NA	NA	NA
AC012462.1	0.0737351210740138	-1.70501	6.84416	-0.249119	0.803268	NA
AC012462.2	0.277850213257848	0	6.86755	0	1	NA
AC012462.3	0	NA	NA	NA	NA	NA
AC012467.1	0	NA	NA	NA	NA	NA
AC012485.1	0	NA	NA	NA	NA	NA
AC012485.2	0.251273484275175	1.09096	6.86755	0.158857	0.873781	NA
AC012487.2	18.8397928316571	0.305209	0.456597	0.668443	0.503851	0.743807
AC012493.1	0.144136330974908	0	6.86755	0	1	NA
AC012493.2	0.0413793181534593	0	6.86755	0	1	NA
AC012494.1	0.0226899221977866	0	6.86755	0	1	NA
AC012497.2	0	NA	NA	NA	NA	NA
AC012499.1	0.156925516835323	-0.832338	6.86755	-0.121199	0.903534	NA
AC012501.1	0.332085925583517	0	6.86755	0	1	NA
AC012501.2	0.0413793181534593	0	6.86755	0	1	NA
AC012501.3	0.154313228516324	0	6.86755	0	1	NA
AC012506.1	0	NA	NA	NA	NA	NA
AC012506.2	0.0936085639646328	1.09097	6.86755	0.158858	0.87378	NA
AC012506.3	0.142266449868255	-0.832344	6.86755	-0.1212	0.903533	NA
AC012506.4	0.307222848711883	0	6.86755	0	1	NA
AC012507.3	6.19587617008881	0.509242	1.66961	0.305006	0.760361	NA
AC012507.4	2.30700115473178	-2.19395	0.939608	-2.33497	0.0195451	NA
AC012512.1	0.175743812281515	-2.49801	6.81118	-0.366751	0.713805	NA
AC012513.4	0.243530001463609	0	6.86755	0	1	NA
AC012513.6	0.161383713534224	0	6.86755	0	1	NA
AC012531.23	0.0936820283340377	0	6.86755	0	1	NA
AC012531.25	3.86466087229777	0.0956218	2.28146	0.0419125	0.966568	NA
AC012593.1	0.481979125574051	0	6.86755	0	1	NA
AC012594.1	0.850184697228852	-0.278571	1.92366	-0.144813	0.884859	NA
AC012603.1	0	NA	NA	NA	NA	NA
AC012613.2	0.367229760409447	0	6.86755	0	1	NA
AC012615.1	96.706047544021	-0.0149557	0.305259	-0.0489936	0.960924	0.992702
AC012627.1	0	NA	NA	NA	NA	NA
AC012667.1	0	NA	NA	NA	NA	NA
AC012668.1	0.0261938262518545	0	6.86755	0	1	NA
AC012668.2	2.05268155305902	1.45623	1.75612	0.829229	0.406975	NA
AC012668.3	0	NA	NA	NA	NA	NA
AC012671.1	0	NA	NA	NA	NA	NA
AC012671.2	0	NA	NA	NA	NA	NA
AC012671.3	0	NA	NA	NA	NA	NA
AC012671.4	0	NA	NA	NA	NA	NA
AC013248.2	0	NA	NA	NA	NA	NA
AC013262.1	0.121888498582292	0	6.86755	0	1	NA
AC013264.2	0.0198340772282434	-0.832291	6.86755	-0.121192	0.903539	NA
AC013267.1	1.60341210399074	0.129357	1.99892	0.0647135	0.948402	NA
AC013268.1	0	NA	NA	NA	NA	NA
AC013268.2	0.423923945182297	1.09084	6.86755	0.158839	0.873795	NA
AC013268.3	0.719165433888428	0.129333	4.46063	0.0289942	0.976869	NA
AC013268.4	0	NA	NA	NA	NA	NA
AC013268.5	69.8646953811057	-0.652431	0.890052	-0.733025	0.463543	0.712882
AC013269.1	0.2522219766886	0.126078	6.78779	0.0185742	0.985181	NA
AC013269.3	0	NA	NA	NA	NA	NA
AC013269.4	0	NA	NA	NA	NA	NA
AC013269.5	0	NA	NA	NA	NA	NA
AC013271.3	21.3278410803714	-1.66857	0.873995	-1.90913	0.0562454	0.189295
AC013275.1	0	NA	NA	NA	NA	NA
AC013275.2	0.604347678294178	1.09093	6.2295	0.175123	0.860983	NA
AC013283.1	0.163120832928324	-0.832418	6.86755	-0.12121	0.903524	NA
AC013394.2	3640.09506613124	0.402282	0.0949541	4.23659	2.26938e-05	0.000307089
AC013399.3	0.114818013564392	0	6.86755	0	1	NA
AC013401.1	0	NA	NA	NA	NA	NA
AC013401.2	0	NA	NA	NA	NA	NA
AC013402.1	0	NA	NA	NA	NA	NA
AC013402.2	118.868566210857	0.129333	1.90528	0.067881	0.94588	0.987732
AC013402.3	0.0394952149519326	0	6.86755	0	1	NA
AC013402.4	0.0394952149519326	0	6.86755	0	1	NA
AC013402.5	0.0360496983827486	0	6.86755	0	1	NA
AC013403.13	0.0376978207252198	0	6.86755	0	1	NA
AC013404.1	0.0559842076088179	0	6.86755	0	1	NA
AC013406.1	0	NA	NA	NA	NA	NA
AC013410.1	0.151463630169568	0	6.86755	0	1	NA
AC013410.2	0	NA	NA	NA	NA	NA
AC013429.4	0.0559842076088179	0	6.86755	0	1	NA
AC013429.5	0.0360496983827486	0	6.86755	0	1	NA
AC013436.6	0.524232494894064	0	6.86755	0	1	NA
AC013437.2	0.0360496983827486	0	6.86755	0	1	NA
AC013437.4	0	NA	NA	NA	NA	NA
AC013437.6	0	NA	NA	NA	NA	NA
AC013437.7	0	NA	NA	NA	NA	NA
AC013439.4	0.281664550958633	0	6.86755	0	1	NA
AC013442.1	0	NA	NA	NA	NA	NA
AC013444.1	0.0595424503286991	0	6.86755	0	1	NA
AC013444.2	0	NA	NA	NA	NA	NA
AC013448.1	0.320432947743431	0	6.86755	0	1	NA
AC013448.2	0.0771930356771524	0	6.86755	0	1	NA
AC013449.1	0.383726423189803	0	6.86755	0	1	NA
AC013460.1	24.0774672372272	3.14511	1.76042	1.78658	0.0740061	0.227939
AC013463.2	1.54201057436616	-1.90088	2.47859	-0.766918	0.44313	NA
AC013467.1	0.134974637512683	0	6.86755	0	1	NA
AC013468.1	0	NA	NA	NA	NA	NA
AC013469.1	0	NA	NA	NA	NA	NA
AC013470.6	0.442205266920373	0	6.86755	0	1	NA
AC013470.8	0.741085389822551	-2.59464	3.96072	-0.655093	0.512408	NA
AC013472.3	12.6142536131016	-2.10179	1.56467	-1.34328	0.179183	0.40923
AC013472.4	0.051526126019794	0	6.86755	0	1	NA
AC013474.4	16.8987410768872	-1.29045	0.655991	-1.96718	0.0491624	0.172574
AC013476.1	0	NA	NA	NA	NA	NA
AC013477.1	0	NA	NA	NA	NA	NA
AC013480.2	0.050094812843217	0	6.86755	0	1	NA
AC013489.1	0	NA	NA	NA	NA	NA
AC013558.1	0	NA	NA	NA	NA	NA
AC013717.3	0.559926745960843	1.09114	2.47707	0.440495	0.659578	NA
AC013718.1	0	NA	NA	NA	NA	NA
AC013727.1	0	NA	NA	NA	NA	NA
AC013727.2	0.0265471158632778	0	6.86755	0	1	NA
AC013731.1	0	NA	NA	NA	NA	NA
AC013733.3	0.0789904299038651	0	6.86755	0	1	NA
AC013733.4	0	NA	NA	NA	NA	NA
AC013733.5	0	NA	NA	NA	NA	NA
AC013737.1	0.0394952149519326	0	6.86755	0	1	NA
AC013751.1	0	NA	NA	NA	NA	NA
AC013791.2	0.331618257541238	0	6.86755	0	1	NA
AC015600.1	0	NA	NA	NA	NA	NA
AC015660.1	0.0360496983827486	0	6.86755	0	1	NA
AC015688.3	0.192758769165427	0	6.86755	0	1	NA
AC015691.13	1.33377947098244	1.04111	2.93877	0.354268	0.723138	NA
AC015726.1	0	NA	NA	NA	NA	NA
AC015815.1	0.0269529500792615	0	6.86755	0	1	NA
AC015815.2	0	NA	NA	NA	NA	NA
AC015815.3	0	NA	NA	NA	NA	NA
AC015815.4	0	NA	NA	NA	NA	NA
AC015815.5	0	NA	NA	NA	NA	NA
AC015815.6	0	NA	NA	NA	NA	NA
AC015815.7	0	NA	NA	NA	NA	NA
AC015815.8	0	NA	NA	NA	NA	NA
AC015818.3	0.763405352540865	0	6.86755	0	1	NA
AC015818.5	0.0394952149519326	0	6.86755	0	1	NA
AC015818.6	0	NA	NA	NA	NA	NA
AC015820.1	0	NA	NA	NA	NA	NA
AC015849.12	0.563105888582007	1.8114	2.63574	0.687246	0.491928	NA
AC015849.13	15.6186409964098	1.14101	0.6482	1.76028	0.0783608	0.237048
AC015849.14	0.0774290165362079	0	6.86755	0	1	NA
AC015849.16	14.0713880268108	0.266858	0.953098	0.279991	0.779485	0.912672
AC015849.19	0.27335212875186	0	6.86755	0	1	NA
AC015849.2	1.00322458358514	0	3.39373	0	1	NA
AC015871.1	0.0255845055483528	0	6.86755	0	1	NA
AC015884.1	0	NA	NA	NA	NA	NA
AC015922.5	0.202788018638482	0	6.86755	0	1	NA
AC015922.6	0.277068429527872	0	6.86755	0	1	NA
AC015922.7	0.933786556564805	-0.895946	2.1445	-0.417787	0.676103	NA
AC015923.1	0.0535000659425394	0	6.86755	0	1	NA
AC015933.2	1.6842500646191	-0.242691	1.40707	-0.17248	0.86306	NA
AC015936.3	8.89536024109138	1.09109	3.19706	0.341278	0.732894	NA
AC015969.3	0.134974637512683	0	6.86755	0	1	NA
AC015971.1	0	NA	NA	NA	NA	NA
AC015971.2	1.17014381840644	-0.0842325	1.86772	-0.0450991	0.964028	NA
AC015977.5	0.0973674002849255	0	6.86755	0	1	NA
AC015977.6	0.709354359219086	0	3.41825	0	1	NA
AC015987.1	0.997192628264925	-1.8544	2.49014	-0.744698	0.456455	NA
AC015987.2	1.97520281003893	-0.515051	1.08443	-0.47495	0.634822	NA
AC015989.1	0	NA	NA	NA	NA	NA
AC015989.2	0	NA	NA	NA	NA	NA
AC016113.1	0	NA	NA	NA	NA	NA
AC016178.1	0	NA	NA	NA	NA	NA
AC016178.2	0	NA	NA	NA	NA	NA
AC016194.1	0	NA	NA	NA	NA	NA
AC016251.1	8.49219029217463	-0.752813	0.900758	-0.835755	0.403293	NA
AC016292.1	0.0774290165362079	0	6.86755	0	1	NA
AC016292.3	0	NA	NA	NA	NA	NA
AC016405.1	0.0559842076088179	0	6.86755	0	1	NA
AC016405.2	0	NA	NA	NA	NA	NA
AC016543.1	0	NA	NA	NA	NA	NA
AC016553.1	0	NA	NA	NA	NA	NA
AC016559.1	0.660220936068756	-0.832431	3.36287	-0.247536	0.804493	NA
AC016561.1	0.0796413475898335	0	6.86755	0	1	NA
AC016575.1	0	NA	NA	NA	NA	NA
AC016582.2	0.109013870299071	1.97926	6.84354	0.289216	0.772416	NA
AC016586.1	57.3312271955465	-1.69174	0.618695	-2.73436	0.00625009	0.0365034
AC016597.1	0.0413793181534593	0	6.86755	0	1	NA
AC016626.1	0	NA	NA	NA	NA	NA
AC016626.2	0.841998884587545	0.048273	3.49042	0.0138302	0.988965	NA
AC016629.3	0.385519269312662	-0.832441	3.51047	-0.237131	0.812555	NA
AC016629.7	0.557406725875563	0	6.86755	0	1	NA
AC016629.8	64.2364591796852	0.238055	0.300934	0.791054	0.428912	0.685731
AC016644.1	0	NA	NA	NA	NA	NA
AC016670.1	0	NA	NA	NA	NA	NA
AC016682.1	0.0383729210525809	0	6.86755	0	1	NA
AC016683.5	0.0360496983827486	0	6.86755	0	1	NA
AC016683.6	92.5363016564059	-0.675846	0.898388	-0.752287	0.451878	0.704086
AC016691.2	0.0936820283340377	0	6.86755	0	1	NA
AC016694.2	0.299761204773402	0	6.86755	0	1	NA
AC016696.1	0.14843561444557	0	6.86755	0	1	NA
AC016697.1	1.09459875896922	0	6.86755	0	1	NA
AC016697.2	0	NA	NA	NA	NA	NA
AC016697.3	0	NA	NA	NA	NA	NA
AC016697.6	0	NA	NA	NA	NA	NA
AC016700.2	1.70831859793772	0.248109	1.41399	0.175467	0.860713	NA
AC016700.3	1.77839283895756	1.16994	1.53423	0.762559	0.445726	NA
AC016700.4	0.157902956490124	0	6.86755	0	1	NA
AC016700.5	16.9114689837187	-0.165669	0.514634	-0.321917	0.747516	0.89718
AC016700.6	0.304275135922386	-0.832402	6.86755	-0.121208	0.903526	NA
AC016706.1	0	NA	NA	NA	NA	NA
AC016708.2	1.18049662855174	-0.903159	1.64816	-0.54798	0.583706	NA
AC016710.1	0.114818013564392	0	6.86755	0	1	NA
AC016712.1	0.417050788938101	0	6.86755	0	1	NA
AC016712.2	0.688149536646498	1.09113	2.41758	0.45133	0.651752	NA
[truncated: 53,473 more rows]

## Sheet: TRIM24-MET-i_CRI.v.DMSO
gene	baseMean	log2FoldChange	lfcSE	stat	pvalue	padj
5S_rRNA	3.65669111835721	1.24404556109748	1.76988	0.702898	0.48212	0.682827
7SK	65.8207655525895	0.0844519767120903	0.326038	0.259025	0.795616	0.936599
A1BG	407.869247329634	-0.157908331345962	0.109585	-1.44097	0.149594	0.30445
A1BG-AS1	351.454222199043	-0.187562235372331	0.137731	-1.3618	0.17326	0.339249
A1CF	2.32212134575085	0	3.44571	0	1	1
A2M	5053.98903062371	0.339658194523771	0.217319	1.56295	0.118065	0.254369
A2M-AS1	28.8868159234918	2.23358397401417	1.20587	1.85225	0.0639893	0.159129
A2ML1	16.5848854581134	-0.589650966701729	2.31031	-0.255226	0.798549	0.938614
A2ML1-AS1	0.270324113027862	0	6.86755	0	1	NA
A2ML1-AS2	0.154313228516324	0	6.86755	0	1	NA
A2MP1	0.648443259096997	0	6.86755	0	1	NA
A3GALT2	3.36421897118125	0.366851074854476	1.54487	0.237464	0.812297	0.947976
A4GALT	143.465041248395	0.0422210246777453	0.221399	0.190701	0.84876	0.968888
A4GNT	0.201891351092701	0.372034486582507	6.86755	0.0541728	0.956797	NA
AAAS	1927.20945016643	0.044591935147263	0.0761762	0.585379	0.558293	0.750283
AACS	2362.71577712346	-0.264053404251697	0.074624	-3.53845	0.000402482	0.00201997
AACSP1	3.23710823741161	-0.256529412774229	0.958784	-0.267557	0.78904	0.931803
AADAC	1.02712280869546	0	6.86755	0	1	NA
AADACL2	0.0986465126287751	0	6.86755	0	1	NA
AADACL3	1.00752962172928	3.65846817376016	3.02999	1.20742	0.227271	NA
AADACL4	0.0376978207252198	0	6.86755	0	1	NA
AADAT	579.188433919255	-0.575855007515244	0.0958766	-6.00621	1.8991e-09	2.22349e-08
AAED1	501.050112591152	-0.475851748425995	0.102787	-4.62949	3.6656e-06	2.67436e-05
AAGAB	2589.36879466997	-0.428378874620491	0.104111	-4.11463	3.878e-05	0.000237955
AAK1	2446.28216295349	0.474695357106885	0.132435	3.58437	0.000337892	0.0017211
AAMDC	392.551672411488	0.287155341418843	0.0826118	3.47596	0.000509026	0.00249809
AAMP	5209.83303666977	-0.381737332034872	0.0650252	-5.8706	4.3421e-09	4.84829e-08
AANAT	5.80707585292103	-0.604104614861811	0.777089	-0.777394	0.436926	0.64343
AAR2	1385.8717276026	-0.290657079696304	0.0556019	-5.22747	1.71847e-07	1.53755e-06
AARD	28.509622730756	1.06936700833558	0.479584	2.22978	0.0257621	0.0763147
AARS	6157.57514062498	-0.376868880441508	0.0883883	-4.26379	2.00991e-05	0.000129501
AARS2	1593.95334021537	-0.14380383122813	0.14351	-1.00205	0.316321	0.520923
AARSD1	1381.93329812969	-0.432902311477599	0.146728	-2.95037	0.00317394	0.01277
AASDH	799.234149689549	0.53921733967848	0.102149	5.27871	1.30098e-07	1.18559e-06
AASDHPPT	3302.38427628233	-0.840660270815239	0.0913101	-9.20665	3.36465e-20	1.03928e-18
AASS	1249.43512649269	0.120890806178529	0.300269	0.402608	0.687237	0.856276
AATF	1534.18227118666	-0.695604059319174	0.0471301	-14.7592	2.68286e-49	4.42708e-47
AATK	652.590455396135	0.0351975216412528	0.327013	0.107633	0.914287	1
AATK-AS1	1.48619472003105	0	2.33418	0	1	NA
AB015752.3	1.8621123832444	3.42670144777874	1.62765	2.10531	0.0352646	NA
AB019438.66	0	NA	NA	NA	NA	NA
AB019440.1	0	NA	NA	NA	NA	NA
AB019440.50	0	NA	NA	NA	NA	NA
AB019441.29	2.34652115263174	-0.180078030011443	1.33141	-0.135254	0.892411	0.991901
ABAT	4069.20017061811	0.826167675531105	0.359182	2.30014	0.0214404	0.065645
ABC12-47043100G14.2	0	NA	NA	NA	NA	NA
ABC7-42389800N19.1	571.371957427996	0.660625688072182	0.112063	5.89513	3.74397e-09	4.22261e-08
ABC7-43041300I9.1	3.2434818563442	3.88119997065793	3.81169	1.01824	0.308566	0.511578
ABCA1	1706.21751403824	2.54777065133036	0.192742	13.2185	6.85828e-40	6.85466e-38
ABCA10	61.8172207449762	1.84868115345129	1.61937	1.14161	0.253617	0.446011
ABCA11P	310.754265391939	0.243924950126196	0.157534	1.54839	0.121528	0.260008
ABCA12	31.6500248003105	0.237343201053573	0.527072	0.450305	0.652491	0.827332
ABCA13	102.493182479805	0.59553928385215	0.862537	0.69045	0.489911	0.689017
ABCA17P	16.3007275894452	-0.791334750893769	0.70692	-1.11941	0.262965	0.457897
ABCA2	4689.91235482081	-0.185532746059858	0.105789	-1.75381	0.0794636	0.187816
ABCA3	3286.99714299482	-0.373432048749369	0.0943594	-3.95755	7.57227e-05	0.000438482
ABCA4	25.7610826613398	-1.59468132547648	1.55728	-1.02401	0.305828	0.508998
ABCA5	701.114139047284	0.0986252856759481	0.421178	0.234166	0.814856	0.94988
ABCA6	93.1801021467264	0	1.72329	0	1	1
ABCA7	780.552421997936	0.906443629440894	0.297213	3.04981	0.00228986	0.00957567
ABCA8	123.895149560361	0.138551410804647	0.738731	0.187553	0.851227	0.969839
ABCA9	101.999264265501	1.25913054690887	1.62625	0.774254	0.438781	0.644655
ABCA9-AS1	0.0774290165362079	0	6.86755	0	1	NA
ABCB1	90.507500163253	1.86015317251977	2.22564	0.835783	0.403277	0.611456
ABCB10	1184.45537635095	-0.974449993684718	0.121248	-8.03683	9.21962e-16	1.9867e-14
ABCB10P1	0.346958763827039	0	6.86755	0	1	NA
ABCB10P3	1.01322462032069	0	4.66341	0	1	NA
ABCB10P4	1.29659479895757	0	5.99781	0	1	NA
ABCB11	2.79499321510056	0	2.0516	0	1	1
ABCB4	43.1146495732149	-2.93516904016239	1.20115	-2.44364	0.01454	0.0476309
ABCB5	2.37482225758065	0	2.31767	0	1	1
ABCB6	2575.07308789877	0.0697766751996594	0.0983862	0.709212	0.478193	0.679497
ABCB7	1059.79722046067	0.452359132022218	0.0745593	6.0671	1.30238e-09	1.54693e-08
ABCB8	1848.50637085145	-0.0959836729061469	0.0812156	-1.18184	0.23727	0.425201
ABCB9	1327.03655895869	0.709109930352082	0.0993932	7.13439	9.72191e-13	1.62718e-11
ABCC1	2097.1199299274	-0.563818085184854	0.207842	-2.71272	0.00667334	0.0243939
ABCC10	1357.10141283996	0.0475516075367183	0.0992385	0.479165	0.631821	0.811079
ABCC11	14.0622069654513	0.254507830568636	0.671469	0.379032	0.704664	0.869758
ABCC12	3.26492660601314	-3.11888755517182	2.9408	-1.06056	0.28889	0.48878
ABCC13	0.870100730614803	0	6.86755	0	1	NA
ABCC2	34.9848712887517	-0.593837154911959	0.44772	-1.32636	0.184721	0.355546
ABCC3	130.381123413217	0.362902829396976	0.540947	0.670866	0.502306	0.700246
ABCC4	1960.110886213	-0.353988520076682	0.13427	-2.6364	0.00837902	0.0297066
ABCC5	2577.37026626983	0.151008506352103	0.0732734	2.06089	0.0393133	0.107858
ABCC5-AS1	0.0632140805235126	0	6.86755	0	1	NA
ABCC6	40.1811536512165	1.09991920870483	0.518779	2.12021	0.0339884	0.0958671
ABCC6P1	28.3959669328232	0.982395561972505	0.835018	1.1765	0.239397	0.427918
ABCC6P2	16.0112105966878	0.482218355415401	0.898568	0.536652	0.591508	0.77818
ABCC8	810.80895471689	0.517108380704338	0.300649	1.71997	0.0854374	0.198493
ABCC9	375.07024962697	1.13574859021433	0.40368	2.81349	0.00490073	0.0186408
ABCD1	346.56649930662	0.240565544249157	0.174367	1.37965	0.167694	0.331412
ABCD1P2	0	NA	NA	NA	NA	NA
ABCD1P3	0.0383729210525809	1.18289800248362	6.84708	0.172759	0.86284	NA
ABCD1P4	0	NA	NA	NA	NA	NA
ABCD1P5	0	NA	NA	NA	NA	NA
ABCD2	36.6794697257439	4.09529083438668	1.57288	2.60368	0.00922281	0.0322838
ABCD3	2852.78501109547	0.196465242269593	0.106513	1.84453	0.0651065	0.16119
ABCD4	2226.48441792968	0.496019789618424	0.0926374	5.35442	8.58307e-08	8.06389e-07
ABCE1	4901.35943417817	-1.46882910027485	0.0981332	-14.9677	1.19363e-50	2.12665e-48
ABCF1	3999.67260112339	-0.992440545481558	0.0872801	-11.3708	5.84784e-30	3.44798e-28
ABCF2	4362.73828754291	-1.04029570750115	0.0991249	-10.4948	9.12769e-26	4.17919e-24
ABCF2P1	1.75844574011936	0.372107664934327	3.08502	0.120618	0.903994	NA
ABCF2P2	0	NA	NA	NA	NA	NA
ABCF3	2129.20814050201	-0.112430968239773	0.0916351	-1.22694	0.219844	0.403351
ABCG1	273.055293401125	1.74045927412852	0.719545	2.41883	0.0155703	0.0504053
ABCG2	222.135347933297	-0.106787513665155	0.849319	-0.125733	0.899943	0.997516
ABCG4	81.3778966737125	0.854422916077038	0.622847	1.3718	0.170125	0.334629
ABCG5	2.741371172766	-0.353445333118267	1.14365	-0.309049	0.757284	0.909237
ABCG8	2.97057207735292	0.209607029252945	1.51262	0.138572	0.889788	0.990457
ABHD1	36.944420210103	0.579478782164863	0.391845	1.47885	0.139181	0.287954
ABHD10	1402.14280097795	0.161821019252187	0.0833623	1.94118	0.0522368	0.135422
ABHD11	490.196522696052	-0.682626436665169	0.0910825	-7.4946	6.65021e-14	1.23776e-12
ABHD12	1449.13057341849	-0.0181212260265997	0.0926695	-0.195547	0.844965	0.967431
ABHD12B	18.5376550867281	0.969282367773945	0.885052	1.09517	0.273442	0.470589
ABHD13	892.22548139708	-0.638239789260703	0.0925905	-6.89314	5.45725e-12	8.5627e-11
ABHD14A	380.841748543253	0.00760639226339585	0.109246	0.0696265	0.944491	1
ABHD14A-ACY1	24.9347484673593	-1.23206480713607	0.527022	-2.33779	0.0193984	0.0605879
ABHD14B	742.008641176968	0.0890611809836166	0.114151	0.780204	0.435271	0.641876
ABHD15	318.295880817695	-0.556554168968119	0.115519	-4.81784	1.45119e-06	1.12628e-05
ABHD16A	2497.26617592986	0.310622343956973	0.0490691	6.3303	2.44686e-10	3.17807e-09
ABHD16B	0.691485573742037	0	3.34243	0	1	NA
ABHD17A	2207.79138183984	-0.226567291826304	0.120417	-1.88152	0.0599009	0.151284
ABHD17AP1	0	NA	NA	NA	NA	NA
ABHD17AP2	0.568171817691979	0	6.86755	0	1	NA
ABHD17AP3	0.39722130117121	0	6.86755	0	1	NA
ABHD17AP4	0.186105921680268	0	6.86755	0	1	NA
ABHD17AP5	1.1540326088135	0.252847732777149	3.83353	0.0659568	0.947412	NA
ABHD17AP6	0.352020434809587	0	6.86755	0	1	NA
ABHD17B	3803.7056495251	1.40111895593558	0.061981	22.6056	3.81586e-113	3.90919e-110
ABHD17C	400.975838346761	-1.26587540117219	0.0899243	-14.0771	5.25062e-45	7.01615e-43
ABHD2	9492.05630701463	-0.234089229457655	0.32024	-0.730981	0.464791	0.66763
ABHD3	563.189453564114	-0.264374969911664	0.164445	-1.60768	0.107906	0.237774
ABHD4	396.737887574197	1.09922297722067	0.306119	3.59084	0.000329617	0.00168244
ABHD5	455.44243059495	-0.372261143820289	0.106647	-3.4906	0.000481946	0.0023789
ABHD6	413.080039066409	-0.162141477085416	0.257281	-0.630212	0.528556	0.72449
ABHD8	287.794028936464	1.59387618331229	0.191162	8.33785	7.56532e-17	1.81472e-15
ABI1	1678.58551813847	0.747777144192715	0.163643	4.56958	4.88711e-06	3.48794e-05
ABI2	12726.0063962622	0.0326845487799068	0.0839045	0.389545	0.696873	0.863741
ABI3	42.4070259701222	-2.07581321575109	1.1441	-1.81437	0.069621	0.169819
ABI3BP	27.0755672187762	-0.72019743352262	1.54898	-0.46495	0.641967	0.819102
ABL1	7501.65368432048	0.832495665121017	0.0768282	10.8358	2.3291e-27	1.16869e-25
ABL2	2904.93464497919	-0.528190777839223	0.0842158	-6.27187	3.56737e-10	4.54226e-09
ABLIM1	1578.69151640556	-0.0117609948027142	0.55958	-0.0210175	0.983232	1
ABLIM2	211.667321979459	2.09647931029152	0.370278	5.66191	1.49695e-08	1.56154e-07
ABLIM3	423.367348480055	0.440303566706043	0.361511	1.21795	0.223242	0.407819
ABO	31.0308345293262	0	4.55356	0	1	1
ABR	5663.92684626807	-0.844707577144134	0.126472	-6.67899	2.40588e-11	3.50228e-10
ABRA	0.256865883112775	0.371990675452236	6.86755	0.0541664	0.956803	NA
ABRACL	556.399555035712	-0.365500232001481	0.0739788	-4.94061	7.7879e-07	6.34884e-06
ABT1	1144.96985259718	-0.729802383144543	0.0905673	-8.05812	7.74772e-16	1.68727e-14
ABT1P1	0.0907920524517755	0	6.86755	0	1	NA
ABTB1	475.68066935803	1.28258786429507	0.192105	6.67649	2.44741e-11	3.55431e-10
ABTB2	360.760797298015	0.567641876667116	0.134925	4.2071	2.58665e-05	0.000163365
AC000003.1	0	NA	NA	NA	NA	NA
AC000003.2	0.77431042970349	0	6.86755	0	1	NA
AC000029.1	0	NA	NA	NA	NA	NA
AC000032.2	0.113242734059901	0	6.86755	0	1	NA
AC000036.4	0.0319743600335314	0	6.86755	0	1	NA
AC000041.8	3.48984501225137	0	6.86755	0	1	1
AC000067.1	0.365794011570856	1.23921551397977	5.5748	0.222289	0.824089	NA
AC000068.10	3.10214783244789	0.76212981109076	1.02568	0.743045	0.457454	0.661016
AC000068.5	71.3781106103143	0.726354874008046	0.281328	2.58188	0.00982634	0.034081
AC000068.9	4.99862408252599	0.699664681578948	0.84575	0.827272	0.408083	0.61607
AC000077.2	0.0265471158632778	0	6.86755	0	1	NA
AC000078.5	0.406726431335322	0	6.86755	0	1	NA
AC000081.2	0.756922608499909	-0.589627772777159	3.62229	-0.162778	0.870693	NA
AC000089.3	1.83435873644483	-0.589644078530669	2.09433	-0.281543	0.778294	NA
AC000095.9	4.03782016406475	-1.20702743390009	1.44049	-0.837928	0.402071	0.61023
AC000099.1	0.0249790101565162	0	6.86755	0	1	NA
AC000110.1	0.0753956414504396	0	6.86755	0	1	NA
AC000111.3	0	NA	NA	NA	NA	NA
AC000111.4	0	NA	NA	NA	NA	NA
AC000111.5	0.0376978207252198	0	6.86755	0	1	NA
AC000111.6	0	NA	NA	NA	NA	NA
AC000120.7	112.16318957266	0.578363488866926	0.323335	1.78875	0.0736558	0.177217
AC000123.4	0	NA	NA	NA	NA	NA
AC000124.1	0.0920339059915665	0	6.86755	0	1	NA
AC000362.1	0	NA	NA	NA	NA	NA
AC000367.1	8.76683911643592	0.372141746615027	1.7444	0.213335	0.831066	0.960824
AC000370.2	0	NA	NA	NA	NA	NA
AC000374.1	0	NA	NA	NA	NA	NA
AC000403.1	0.0265471158632778	0	6.86755	0	1	NA
AC002044.4	0.288251358938353	0.372024653362561	5.76543	0.0645268	0.948551	NA
AC002055.4	940.161409248063	-0.57294476766324	0.116783	-4.90607	9.29215e-07	7.46378e-06
AC002056.3	1.32427332326845	1.48930339040205	1.35804	1.09666	0.27279	NA
AC002056.5	0	NA	NA	NA	NA	NA
AC002059.10	3.68121861457912	0.3721357526038	1.85455	0.200661	0.840964	0.965637
AC002064.4	0	NA	NA	NA	NA	NA
AC002064.5	0.942571761071279	0	3.41337	0	1	NA
AC002066.1	0.53750724597024	0	6.86755	0	1	NA
AC002066.2	0	NA	NA	NA	NA	NA
AC002069.5	0.106349012652412	-1.55123307242477	6.86755	-0.225879	0.821296	NA
AC002069.6	0.119136562541766	0	6.86755	0	1	NA
AC002070.1	0	NA	NA	NA	NA	NA
AC002075.3	0.0394952149519326	0	6.86755	0	1	NA
AC002075.4	0.81284684839906	3.00148990702176	5.08548	0.590207	0.555052	NA
AC002076.10	0.0530942317265557	0	6.86755	0	1	NA
AC002115.5	0.0360496983827486	0	6.86755	0	1	NA
AC002115.9	0.964737079316412	2.89630716144862	2.08771	1.38732	0.165346	NA
AC002116.7	13.7083272172252	-0.179502063217571	0.57947	-0.309769	0.756736	0.908811
AC002116.8	10.9346560856037	-6.30448438568094	6.77121	-0.931073	0.351816	0.560307
AC002117.1	22.7700421747472	0.916367127973236	0.590725	1.55126	0.120839	0.258988
AC002127.2	0.229858141851006	0	6.86755	0	1	NA
AC002127.4	0.281220078450548	-0.589576044863075	6.86755	-0.0858496	0.931586	NA
AC002128.4	0.236456210616853	0	6.86755	0	1	NA
AC002128.5	0.910729025341275	1.21772255051516	3.3358	0.365047	0.715076	NA
AC002306.1	0.161383713534224	0	6.86755	0	1	NA
AC002310.10	0.0825313234720957	0	6.86755	0	1	NA
AC002310.12	40.7646548704704	0.256055260989937	0.49272	0.519677	0.603289	0.788235
AC002310.13	0.319743600335314	0	6.86755	0	1	NA
AC002310.17	0.773522500098686	0	2.75362	0	1	NA
AC002310.7	10.9180665402971	1.09542590361638	0.655437	1.67129	0.0946642	0.214319
AC002314.4	0.111968415217636	0	6.86755	0	1	NA
AC002331.1	0	NA	NA	NA	NA	NA
AC002365.1	1.91292660968507	0.331683383648702	2.84608	0.11654	0.907224	NA
AC002366.3	6.41816546983697	0	1.76129	0	1	1
AC002368.4	0	NA	NA	NA	NA	NA
AC002383.2	0.0394952149519326	0	6.86755	0	1	NA
AC002386.1	0.0360496983827486	0	6.86755	0	1	NA
AC002395.1	0.0309083523169265	0	6.86755	0	1	NA
AC002398.11	2.27610581343437	-0.522316652380872	1.57343	-0.33196	0.73992	0.896752
AC002398.12	1.54119975195482	2.26492668025977	1.73233	1.30745	0.191062	NA
AC002398.13	0.118485644855798	0	6.86755	0	1	NA
AC002398.5	2.29958321212928	1.77644619882531	5.40701	0.328545	0.7425	0.899091
AC002398.9	37.385961981437	-0.49263979874728	1.034	-0.476441	0.63376	0.812677
AC002400.1	0	NA	NA	NA	NA	NA
AC002401.1	0.051526126019794	0	6.86755	0	1	NA
AC002429.4	1.42739100990735	-1.93758438172947	2.02334	-0.957617	0.338256	NA
AC002429.5	10.5791700472812	1.32424738590096	0.94228	1.40536	0.159913	0.320021
AC002451.1	3.56702525193844	-0.382176926445897	1.18576	-0.322306	0.747221	0.90262
AC002451.3	7.01500870869954	1.83548398878737	1.08685	1.68881	0.091255	0.208715
AC002454.1	64.9458890239529	-0.260071186482791	0.440677	-0.590162	0.555082	0.747254
AC002456.2	27.2227910282885	0.405573788381026	0.320536	1.2653	0.205764	0.384607
AC002463.3	0.1103027905126	0	6.86755	0	1	NA
AC002465.2	0	NA	NA	NA	NA	NA
AC002467.7	118.007641865741	0.827935139236829	0.131028	6.31877	2.63652e-10	3.40821e-09
AC002472.1	0.38219989826425	0.371964790651282	6.86755	0.0541627	0.956806	NA
AC002472.11	0.228004981100904	0	6.86755	0	1	NA
AC002472.13	4.32649008904643	3.58673210868185	1.40014	2.56169	0.0104163	0.035814
AC002477.1	0	NA	NA	NA	NA	NA
AC002480.2	1.34160730829222	0	4.37349	0	1	NA
AC002480.3	8.31698352148739	0	1.84206	0	1	1
AC002480.4	0.627159773820969	0	6.86755	0	1	NA
AC002480.5	0.564178127659792	0	6.86755	0	1	NA
AC002485.1	0	NA	NA	NA	NA	NA
AC002486.2	0.429064198602498	0	6.86755	0	1	NA
AC002486.3	0.160245401732128	0	6.86755	0	1	NA
AC002511.1	0.195976308607495	-1.55126325133008	6.86755	-0.225883	0.821292	NA
AC002511.2	0.152515834289612	0	6.86755	0	1	NA
AC002511.3	0.181405148935694	0	6.86755	0	1	NA
AC002519.6	0.396652003709119	0	6.86755	0	1	NA
AC002519.8	4.14194985853894	2.62190828185907	1.52992	1.71376	0.0865737	0.20064
AC002523.1	0	NA	NA	NA	NA	NA
AC002539.1	0.252426330927041	-0.589532798782163	6.86755	-0.0858433	0.931591	NA
AC002539.2	0	NA	NA	NA	NA	NA
AC002542.2	0	NA	NA	NA	NA	NA
AC002543.2	0	NA	NA	NA	NA	NA
AC002550.5	0.568787868495181	0.372001622755575	5.3746	0.0692147	0.944819	NA
AC002551.1	4.31994531936326	-0.307693033465518	1.14719	-0.268214	0.788534	0.931429
AC002553.1	0	NA	NA	NA	NA	NA
AC002553.4	0.0376978207252198	0	6.86755	0	1	NA
AC002558.1	0	NA	NA	NA	NA	NA
AC002978.1	0	NA	NA	NA	NA	NA
AC002979.1	0	NA	NA	NA	NA	NA
AC002981.1	0	NA	NA	NA	NA	NA
AC002984.2	0.193808443468257	0	6.86755	0	1	NA
AC002985.3	2.11738989923096	-0.0685620887164509	1.86626	-0.0367376	0.970694	1
AC002992.1	0	NA	NA	NA	NA	NA
AC002994.1	0.680901570891261	0	5.17356	0	1	NA
AC003001.1	0	NA	NA	NA	NA	NA
AC003002.4	0	NA	NA	NA	NA	NA
AC003002.6	17.9424758662299	0.975052227678926	0.584733	1.66752	0.0954114	0.215654
AC003003.5	6.36612690273828	2.28451585396786	0.950184	2.40429	0.016204	0.0521273
AC003005.2	6.19080529673407	-3.05512819510333	1.56568	-1.95132	0.0510194	0.13307
AC003005.4	0.231970757734213	0	6.86755	0	1	NA
AC003006.1	0	NA	NA	NA	NA	NA
AC003006.7	5.83191660542217	0.25398003768	1.44598	0.175645	0.860573	0.97413
AC003009.1	0	NA	NA	NA	NA	NA
AC003009.2	1.72802190928322	0	5.17897	0	1	NA
AC003029.1	0	NA	NA	NA	NA	NA
AC003035.1	0	NA	NA	NA	NA	NA
AC003043.1	0	NA	NA	NA	NA	NA
AC003045.1	0.114818013564392	0	6.86755	0	1	NA
AC003051.1	2.77511613535845	2.60874706483023	2.02097	1.29084	0.196759	0.372247
AC003075.4	6.36633493409588	-0.741768065868862	0.733218	-1.01166	0.3117	0.51535
AC003079.1	0.114818013564392	0	6.86755	0	1	NA
AC003080.4	57.8516094153665	0.373917172531275	0.632423	0.591245	0.554356	0.746812
AC003084.2	0.17080222117321	0	6.86755	0	1	NA
AC003087.4	0.130240514677859	-2.40766324160005	6.84483	-0.351749	0.725026	NA
AC003088.1	1.47544750149831	1.53769776614221	1.44319	1.06549	0.286656	NA
AC003090.1	8.48806296354256	-1.55144123556744	1.85378	-0.836907	0.402645	0.610769
AC003092.1	0.0824308914742699	0	6.86755	0	1	NA
AC003092.2	0	NA	NA	NA	NA	NA
AC003101.1	0.446214208852085	-2.5684656970685	6.75383	-0.380297	0.703725	NA
AC003102.1	0.164453698711258	0	6.86755	0	1	NA
AC003102.3	110.134234209449	0.197052156556606	0.294454	0.669213	0.50336	0.701187
AC003104.1	75.7136095981844	0.121125340449714	0.377203	0.321115	0.748123	0.903013
AC003658.1	0.0559842076088179	0	6.86755	0	1	NA
AC003664.1	0	NA	NA	NA	NA	NA
AC003665.1	57.9774659272422	-1.35333283515272	0.41258	-3.28017	0.00103745	0.00472541
AC003666.1	0	NA	NA	NA	NA	NA
AC003681.1	0	NA	NA	NA	NA	NA
AC003682.16	5.29997530154198	1.3212143105201	1.57783	0.837363	0.402388	0.610599
AC003682.17	1.31252691409581	0	2.16296	0	1	NA
AC003956.1	0.784981154551821	1.6413656727024	2.34717	0.699296	0.484367	NA
AC003958.2	0.212254382164649	0	6.86755	0	1	NA
AC003958.6	0	NA	NA	NA	NA	NA
AC003968.1	0	NA	NA	NA	NA	NA
AC003973.1	0.0679264340167371	0	6.86755	0	1	NA
AC003973.4	0.163504058490099	0	6.86755	0	1	NA
AC003973.5	0	NA	NA	NA	NA	NA
AC003973.6	0.196386726721563	0	6.86755	0	1	NA
AC003984.1	0.555125436089043	-1.55143994992065	5.51913	-0.281102	0.778632	NA
AC003985.1	0	NA	NA	NA	NA	NA
AC003986.5	0.0986465126287751	0	6.86755	0	1	NA
AC003986.6	0.400339681558994	0	6.86755	0	1	NA
AC003986.7	0.426548607791521	0	3.97791	0	1	NA
AC003988.1	0.0216374571463915	0	6.86755	0	1	NA
AC003989.3	0	NA	NA	NA	NA	NA
AC003989.4	0	NA	NA	NA	NA	NA
AC003991.3	12.9481101601965	-0.148316368579642	0.859206	-0.17262	0.86295	0.975094
AC004004.2	0	NA	NA	NA	NA	NA
AC004006.2	0.0394952149519326	0	6.86755	0	1	NA
AC004009.3	0	NA	NA	NA	NA	NA
AC004012.1	4.07751275035764	-0.35433099139196	0.751855	-0.471276	0.637444	0.815441
AC004014.3	0.109305752170196	0	6.86755	0	1	NA
AC004014.4	0.0153829072246723	0	6.86755	0	1	NA
AC004016.1	0	NA	NA	NA	NA	NA
AC004016.2	5.16427502591642	-0.337035461068632	1.29384	-0.260493	0.794483	0.935994
AC004017.1	5.06535967752346	0	1.84449	0	1	1
AC004019.10	31.363636673808	1.66609508280519	0.7578	2.1986	0.0279067	0.0814509
AC004019.13	4.80245450920665	-0.302201195261277	1.19079	-0.253782	0.799664	0.939341
AC004019.18	1.24402808393225	0	6.86755	0	1	NA
AC004022.7	0.135061346487497	0	6.86755	0	1	NA
AC004022.8	0.0548781221766048	0	6.86755	0	1	NA
AC004041.2	0.273124273840438	0	6.86755	0	1	NA
AC004051.2	0.183582436387261	0.37199632239857	6.86755	0.0541673	0.956802	NA
AC004052.1	0	NA	NA	NA	NA	NA
AC004053.1	1.81193234294853	0	4.12986	0	1	NA
AC004054.1	0	NA	NA	NA	NA	NA
AC004057.1	6283.78475616558	-0.349361035165938	0.116255	-3.00513	0.00265468	0.0109093
AC004062.2	0	NA	NA	NA	NA	NA
AC004063.1	0.138141727580708	0	6.86755	0	1	NA
AC004066.2	0.0625968142460264	0	6.86755	0	1	NA
AC004066.3	0.0637626152490001	0	6.86755	0	1	NA
AC004067.5	8.76805180860416	-0.12261899913759	0.612455	-0.200209	0.841317	0.965799
AC004069.1	0.277727682665548	0	6.86755	0	1	NA
AC004069.2	7.79826998489742	0.216141821808721	0.690807	0.312883	0.75437	0.907066
AC004070.1	0	NA	NA	NA	NA	NA
AC004074.3	0.526305348503431	0	6.44686	0	1	NA
AC004074.4	0	NA	NA	NA	NA	NA
AC004076.7	2.8577329108258	-1.1177672669866	1.91195	-0.58462	0.558803	0.750699
AC004076.9	11.2110035141458	0.269917462471384	0.777218	0.347287	0.728376	0.888913
AC004079.1	0	NA	NA	NA	NA	NA
AC004112.4	0.657400852871902	0	6.65655	0	1	NA
AC004112.5	1.22943820793508	0	4.41926	0	1	NA
AC004112.7	0.207447837778386	0	6.86755	0	1	NA
AC004125.3	0.148573654287306	0	6.86755	0	1	NA
AC004129.7	0.0670761932666276	-2.5684597266856	6.83655	-0.375695	0.707143	NA
AC004129.9	0.0227049008552116	0	6.86755	0	1	NA
AC004156.3	7.55800436392625	1.17036347204122	0.722863	1.61907	0.105433	0.233211
AC004158.2	82.2915563527772	0.598051032647037	0.27995	2.13628	0.0326569	0.0927498
AC004158.3	501.730090397554	0.668544630318562	0.418184	1.59868	0.109891	0.241391
AC004159.1	0.0425652001289657	0	6.86755	0	1	NA
AC004160.4	1.14618715872356	0	2.07684	0	1	NA
AC004166.6	0.896560960976061	0	6.86755	0	1	NA
AC004221.2	6.2106302901647	-0.705460620959837	0.797386	-0.884717	0.376309	0.58529
AC004231.2	0.252880318492533	0.371984635150031	6.86755	0.0541656	0.956803	NA
AC004237.1	0	NA	NA	NA	NA	NA
AC004257.1	1.06905545003068	0	3.36302	0	1	NA
AC004257.3	30.0861684545478	-0.030722891927571	0.43334	-0.0708978	0.943479	1
AC004381.6	339.444736010158	0.879408779983531	0.184674	4.76196	1.91724e-06	1.45896e-05
AC004381.7	0.874509379331539	0.39912875789595	2.35179	0.169713	0.865236	NA
AC004383.3	6.11609745738946	-0.00584328414045218	1.4222	-0.00410863	0.996722	1
AC004386.3	0	NA	NA	NA	NA	NA
AC004386.4	0.0394952149519326	0	6.86755	0	1	NA
AC004410.3	2.83365276379656	1.1938431413877	1.339	0.891596	0.37261	0.582117
AC004447.2	1.38204336265727	0	2.25612	0	1	NA
AC004448.2	4.21972923199227	0	2.49949	0	1	1
AC004448.5	0.650395149277607	-0.0963363324087473	2.79224	-0.0345015	0.972477	NA
AC004449.6	0.577704158769714	-1.30039185595559	3.45092	-0.376824	0.706304	NA
AC004453.8	0.6547108903085	-1.61200893110919	2.6407	-0.610448	0.541565	NA
AC004458.1	0	NA	NA	NA	NA	NA
AC004460.1	0	NA	NA	NA	NA	NA
AC004461.4	1.00537097118002	0	5.73549	0	1	NA
AC004463.6	57.5136367982259	-0.735063854009478	0.211298	-3.4788	0.000503656	0.0024742
AC004466.1	10.6957664833251	0.414883056717358	0.805486	0.515072	0.606503	0.79038
AC004471.10	0.928663854505201	-1.30005276128998	2.07082	-0.627798	0.530137	NA
AC004471.9	0.29630094543308	1.19529624400048	6.84638	0.174588	0.861403	NA
AC004485.3	0.432072033450091	0	6.86755	0	1	NA
AC004490.1	1.11140294989217	-3.26096276267079	2.6103	-1.24927	0.211568	NA
AC004492.1	0.0394952149519326	0	6.86755	0	1	NA
AC004510.3	0.450900026816855	0.372120921500487	3.03025	0.122802	0.902264	NA
AC004520.1	0	NA	NA	NA	NA	NA
AC004528.1	0	NA	NA	NA	NA	NA
AC004528.4	0.625389291502866	0.371959896091166	6.86755	0.054162	0.956806	NA
AC004535.2	0.0559842076088179	0	6.86755	0	1	NA
AC004538.3	16.3311721448263	0.986745296735908	1.24106	0.795082	0.426566	0.633485
AC004540.4	34.1274181383078	-0.284271636463254	0.690925	-0.411437	0.680752	0.85114
AC004540.5	120.417088543867	0.70305827653091	0.342962	2.04996	0.0403682	0.110318
AC004543.1	0	NA	NA	NA	NA	NA
AC004543.2	0	NA	NA	NA	NA	NA
AC004549.6	2.43288573391778	0.864554414305913	1.34241	0.644033	0.519554	0.716006
AC004552.1	0	NA	NA	NA	NA	NA
AC004562.1	6.60862882872651	3.7038961792585	1.12735	3.2855	0.00101801	0.00464632
AC004593.3	39.9364176150209	0.901460562610562	0.235295	3.83119	0.000127523	0.000708405
AC004595.1	0	NA	NA	NA	NA	NA
AC004603.4	4.26385061968191	0	2.1694	0	1	1
AC004609.1	0	NA	NA	NA	NA	NA
AC004623.2	0.0360496983827486	0	6.86755	0	1	NA
AC004637.1	0.13685874071421	0	6.86755	0	1	NA
AC004655.1	0	NA	NA	NA	NA	NA
AC004656.1	0	NA	NA	NA	NA	NA
AC004673.1	0	NA	NA	NA	NA	NA
AC004691.5	0.0453798443955732	1.41419092760948	6.8351	0.206901	0.836087	NA
AC004692.4	0.0376978207252198	0	6.86755	0	1	NA
AC004692.5	5.75275815351981	0	2.5635	0	1	1
AC004699.1	0	NA	NA	NA	NA	NA
AC004702.2	0.0376978207252198	0	6.86755	0	1	NA
AC004706.1	19.7353932313015	0.135720299610069	5.07882	0.0267228	0.978681	1
AC004744.3	0	NA	NA	NA	NA	NA
AC004745.1	0	NA	NA	NA	NA	NA
AC004769.1	0	NA	NA	NA	NA	NA
AC004771.1	0.514730909131079	-0.5896198816319	5.45196	-0.108148	0.913878	NA
AC004775.5	1.65249584618805	-0.0749981239361079	2.20783	-0.0339692	0.972902	NA
AC004791.2	0.0674441126772396	0	6.86755	0	1	NA
AC004797.1	281.662020464303	-1.52015701552663	0.303366	-5.01097	5.4156e-07	4.53057e-06
AC004812.1	0	NA	NA	NA	NA	NA
AC004817.1	0.094473549880015	0	6.86755	0	1	NA
AC004824.1	0	NA	NA	NA	NA	NA
AC004824.2	0.0265471158632778	0	6.86755	0	1	NA
AC004832.1	0.31539568068547	0.337372552172019	4.00597	0.0842174	0.932884	NA
AC004837.3	0.392625418819966	0	6.86755	0	1	NA
AC004837.4	0	NA	NA	NA	NA	NA
AC004837.5	0.0394952149519326	0	6.86755	0	1	NA
AC004840.8	2.37944314869826	1.02311330597466	1.55925	0.656157	0.511723	0.708631
AC004840.9	69.7871655033734	0.735851897680778	0.264897	2.77788	0.00547151	0.0204886
AC004851.1	0	NA	NA	NA	NA	NA
AC004854.4	2.56991366158589	2.90197867449169	1.32686	2.18711	0.0287348	0.083442
AC004854.5	1.09262403307939	-0.589627825493279	2.53253	-0.232822	0.8159	NA
AC004862.6	0.111968415217636	0	6.86755	0	1	NA
AC004866.1	0	NA	NA	NA	NA	NA
AC004866.3	0	NA	NA	NA	NA	NA
AC004869.2	0	NA	NA	NA	NA	NA
AC004869.3	0	NA	NA	NA	NA	NA
AC004870.3	0.0774290165362079	0	6.86755	0	1	NA
AC004870.4	0.29905280483179	0	6.86755	0	1	NA
AC004870.5	0.19624967657217	0	6.86755	0	1	NA
AC004875.1	0	NA	NA	NA	NA	NA
AC004878.2	0.793850692887179	0	5.14112	0	1	NA
AC004878.3	17.278225548866	0.107872021314193	0.738139	0.14614	0.88381	0.98704
AC004878.5	0.387019240822141	0	6.86755	0	1	NA
AC004878.6	0.252308922469118	2.00106411144984	6.81201	0.293755	0.768945	NA
AC004878.7	5.75531884563985	3.42552608636006	1.41278	2.42468	0.015322	0.0497783
AC004878.8	0	NA	NA	NA	NA	NA
AC004889.1	1.37662263737806	1.18272631160203	6.84708	0.172734	0.86286	NA
AC004893.10	0.40911446738667	0	6.86755	0	1	NA
AC004893.11	105.023636068124	-0.481840258990686	0.331951	-1.45154	0.14663	0.300132
AC004895.1	0	NA	NA	NA	NA	NA
AC004895.4	1.39174156729963	3.58894986711313	1.62243	2.21208	0.0269609	NA
AC004899.1	0.920266942432264	0	6.86755	0	1	NA
AC004899.3	0	NA	NA	NA	NA	NA
AC004901.1	0.0261938262518545	-1.55119338012645	6.86755	-0.225873	0.8213	NA
AC004906.3	0.0360496983827486	0	6.86755	0	1	NA
AC004911.2	0.0227049008552116	0	6.86755	0	1	NA
AC004917.1	0.0383729210525809	1.18289800248362	6.84708	0.172759	0.86284	NA
AC004920.2	0	NA	NA	NA	NA	NA
AC004920.3	0.0265471158632778	0	6.86755	0	1	NA
AC004924.1	0	NA	NA	NA	NA	NA
AC004938.5	0	NA	NA	NA	NA	NA
AC004941.3	2.25759231982879	0	3.42379	0	1	1
AC004941.5	0	NA	NA	NA	NA	NA
AC004943.1	0.0559842076088179	0	6.86755	0	1	NA
AC004945.1	0.0731914810476804	0	6.86755	0	1	NA
AC004947.2	3.38610936851653	0.372125072385722	2.00025	0.186039	0.852414	0.970309
AC004951.5	6.60968312710462	0.479649315728154	0.767068	0.625302	0.531773	0.726819
AC004951.6	337.501197737941	0.221663052746009	0.300658	0.73726	0.460964	0.66415
AC004967.7	21.1374758317797	-0.621788896377107	0.352522	-1.76383	0.0777604	0.18466
AC004969.1	0	NA	NA	NA	NA	NA
AC004980.1	0	NA	NA	NA	NA	NA
AC004980.10	4.8219309023747	-0.589625706727904	2.10724	-0.279809	0.779624	0.925394
AC004980.11	0.92450859506079	0	3.06153	0	1	NA
AC004980.7	455.120887746369	-0.344464295403033	0.288839	-1.19258	0.233033	0.420335
AC004980.8	0.0721451326028038	0	6.86755	0	1	NA
AC004980.9	23.1217197127476	0.685695506132399	0.41045	1.67059	0.0948017	0.214552
AC004985.12	9.05980581977135	0.507242080827861	0.911386	0.556561	0.577827	0.767616
AC004987.10	0.0394952149519326	0	6.86755	0	1	NA
AC004987.9	0.850353036220637	0.372103506332956	3.57233	0.104163	0.91704	NA
AC004988.1	2.13227235477873	0	2.18587	0	1	1
AC005000.1	0.287376999039442	2.20620987604021	6.80591	0.324161	0.745816	NA
AC005000.2	0	NA	NA	NA	NA	NA
AC005003.1	166.065732590287	0.0664013446564409	0.250126	0.265472	0.790646	0.932926
AC005007.3	0	NA	NA	NA	NA	NA
AC005008.2	0	NA	NA	NA	NA	NA
AC005008.3	0	NA	NA	NA	NA	NA
AC005009.1	1.79113664373229	-0.589631733356851	2.12269	-0.277775	0.781185	NA
AC005009.2	5.5324451266132	1.29320672105299	1.69607	0.762474	0.445777	0.650271
AC005013.1	2014.48926005064	0.525939287665507	0.573588	0.916928	NA	NA
AC005013.5	7.11512324192932	-0.122707453980058	0.856393	-0.143284	0.886066	0.988283
AC005014.5	10.011662727346	0.934574316500608	1.15191	0.811326	0.417178	0.624561
AC005017.2	0.39921814200424	0	6.8248	0	1	NA
AC005019.2	0.14136512942767	0	6.86755	0	1	NA
AC005019.3	0.156726025942263	0	6.86755	0	1	NA
AC005020.1	0	NA	NA	NA	NA	NA
AC005022.1	0.649920387459735	1.40484657310331	4.39688	0.31951	0.74934	NA
AC005027.3	0	NA	NA	NA	NA	NA
AC005029.1	0.252335942062783	0	6.86755	0	1	NA
AC005033.6	0.0394952149519326	0	6.86755	0	1	NA
AC005034.2	0.0559842076088179	0	6.86755	0	1	NA
AC005034.3	0	NA	NA	NA	NA	NA
AC005037.1	0.168504114683619	0	6.86755	0	1	NA
AC005037.2	0	NA	NA	NA	NA	NA
AC005037.3	20.7127367421465	-0.272121067634957	0.338392	-0.804158	0.421306	0.628558
AC005037.4	0	NA	NA	NA	NA	NA
AC005037.6	0	NA	NA	NA	NA	NA
AC005040.3	0.0394952149519326	0	6.86755	0	1	NA
AC005041.11	0.0691123159922435	0	6.86755	0	1	NA
AC005041.17	0.255165448015743	2.30349720238777	6.8033	0.338585	0.734922	NA
AC005042.2	55.5480153930238	-0.263554372758069	0.416564	-0.632687	0.526938	0.723238
AC005042.3	0	NA	NA	NA	NA	NA
AC005042.4	2.9999032850697	1.0084540495912	1.58641	0.635683	0.524983	0.721386
AC005042.5	0.158067568782544	0	6.86755	0	1	NA
AC005048.1	0	NA	NA	NA	NA	NA
AC005062.2	2.88405110130707	0.800705746475296	1.61639	0.495368	0.620341	0.801243
AC005071.1	0.635698915728783	0	6.86755	0	1	NA
AC005076.5	45.2961673202148	0.948587544075176	0.279277	3.39658	0.00068234	0.00324941
AC005077.12	20.0964976315419	0.897360370929724	0.996179	0.900802	0.367694	0.577732
AC005077.14	6.47475698743376	2.34192427196991	0.936788	2.49995	0.012421	0.0417206
AC005077.5	0.050094812843217	0.372081975970169	6.86755	0.0541797	0.956792	NA
AC005077.7	2.19052743712749	2.640079036999	1.50073	1.75919	0.0785448	0.186092
AC005077.8	0.850358074352203	0	2.63643	0	1	NA
AC005077.9	0	NA	NA	NA	NA	NA
AC005082.1	0	NA	NA	NA	NA	NA
AC005082.12	5.86577970378768	-0.587306037984049	1.16862	-0.502564	0.615271	0.797125
AC005083.1	2.69551702850279	-0.123877159269079	1.04899	-0.118092	0.905995	1
AC005086.1	0.111968415217636	0	6.86755	0	1	NA
AC005086.2	0	NA	NA	NA	NA	NA
AC005086.3	0.222321173395275	0	6.86755	0	1	NA
AC005086.4	0	NA	NA	NA	NA	NA
AC005088.1	0	NA	NA	NA	NA	NA
AC005094.2	0.17787270619111	0	6.86755	0	1	NA
AC005102.1	0.0449240862443383	0	6.86755	0	1	NA
AC005104.3	0.137296834712898	1.31433019885194	6.84004	0.192152	0.847623	NA
AC005105.2	0.0265471158632778	0	6.86755	0	1	NA
AC005150.1	0.263253628009962	0	6.86755	0	1	NA
AC005152.2	109.058824952949	0.194710253906922	0.459762	0.423502	0.671929	0.843669
AC005152.3	3.58135238361328	1.24715801454031	1.73053	0.720681	0.471106	0.673043
AC005154.6	2026.14801648267	0.214461425548972	0.101994	2.10269	0.0354929	0.0993921
AC005154.7	69.0329654067454	0.998568013924295	0.532559	1.87504	0.0607878	0.153056
AC005154.8	2.41798043722695	-0.597321081585895	1.10315	-0.541469	0.588185	0.77526
AC005159.1	0	NA	NA	NA	NA	NA
AC005160.3	0.11692423148814	0	6.86755	0	1	NA
AC005161.1	0	NA	NA	NA	NA	NA
AC005162.4	0.0226899221977866	0.372105138824385	6.86755	0.0541831	0.956789	NA
AC005162.5	2.79379170491116	1.29576534021058	1.66579	0.777868	0.436647	0.643134
AC005176.1	0	NA	NA	NA	NA	NA
AC005176.2	0.121888498582292	0	6.86755	0	1	NA
AC005176.3	0	NA	NA	NA	NA	NA
AC005178.1	0.210297436125142	0	6.86755	0	1	NA
AC005189.6	2.39675871079823	-2.53210456211263	1.63915	-1.54477	0.122402	0.261287
AC005195.1	0	NA	NA	NA	NA	NA
AC005197.2	0.365003008917331	-0.58951489019586	6.86755	-0.0858406	0.931593	NA
AC005215.1	0	NA	NA	NA	NA	NA
AC005220.3	6.77723501375918	1.62747751528134	0.803429	2.02566	0.0427992	0.115422
AC005224.2	29.734218946959	-0.523830698016694	0.403176	-1.29926	0.193854	0.368339
AC005229.1	0	NA	NA	NA	NA	NA
AC005229.5	0	NA	NA	NA	NA	NA
AC005229.7	0.0530942317265557	0	6.86755	0	1	NA
AC005235.1	1.86709245649538	0	4.45674	0	1	NA
AC005237.2	0	NA	NA	NA	NA	NA
AC005237.4	1.0588650869199	0	2.99526	0	1	NA
AC005251.4	0	NA	NA	NA	NA	NA
AC005253.2	1.38245493510688	-0.589634994294563	2.21336	-0.266398	0.789933	NA
AC005253.4	0.0973635257622772	0	6.86755	0	1	NA
AC005255.3	0.561921628703013	0.372055295813038	5.20912	0.0714239	0.94306	NA
AC005255.5	0.0720993967654972	0	6.86755	0	1	NA
AC005255.6	0.0771930356771524	0	6.86755	0	1	NA
AC005256.1	0	NA	NA	NA	NA	NA
AC005262.2	0.265146060490109	-1.55135507280026	6.86755	-0.225896	0.821282	NA
AC005262.3	0.0360496983827486	0	6.86755	0	1	NA
AC005262.4	0.122026538424028	0	6.86755	0	1	NA
AC005264.2	2.51558278698578	0	3.46308	0	1	1
AC005276.1	0.632062921127394	2.18890124131111	5.05831	0.432734	0.665208	NA
AC005280.1	212.664469779866	-0.427769458754808	1.08732	-0.393418	0.694011	0.861539
AC005281.1	1.81344454023386	1.84860526690318	2.20763	0.837372	0.402383	NA
AC005281.2	0.234032804592782	0.371957966425428	6.86755	0.0541617	0.956806	NA
AC005284.1	0	NA	NA	NA	NA	NA
AC005288.1	0	NA	NA	NA	NA	NA
AC005300.5	0.733877349156371	0	4.11457	0	1	NA
AC005301.8	0	NA	NA	NA	NA	NA
AC005304.1	1.6894553978154	0	2.30986	0	1	NA
AC005306.3	38.5656934318557	0.673291546291065	0.37646	1.78848	0.0736981	0.177301
AC005307.1	0.189814932599029	0	6.86755	0	1	NA
AC005307.3	0.462564154156823	0	6.86755	0	1	NA
AC005324.6	0	NA	NA	NA	NA	NA
AC005324.7	0	NA	NA	NA	NA	NA
AC005326.2	0.681120186588234	-1.44947288610302	3.67814	-0.394078	0.693523	NA
AC005329.7	74.633208176661	0.182278875966539	0.264346	0.689548	0.490479	0.689434
AC005330.2	0.371947031802624	0	6.86755	0	1	NA
AC005336.4	16.1339921543637	1.40607317099619	0.913837	1.53865	0.12389	0.263891
AC005336.5	0.0394952149519326	0	6.86755	0	1	NA
AC005339.2	3.65583219027952	-0.140924880625896	1.06955	-0.131761	0.895173	0.994003
AC005351.1	0.065689041203787	-1.55120958344674	6.86755	-0.225875	0.821298	NA
AC005355.1	0.72820857982885	-1.24129550446271	2.92531	-0.42433	0.671325	NA
AC005355.2	4.78383155737074	1.90715247634732	0.787527	2.4217	0.0154481	0.0500815
AC005356.1	3.00552710921977	0.343949478704746	0.929773	0.369928	0.711436	0.87491
AC005357.1	0	NA	NA	NA	NA	NA
AC005358.1	0	NA	NA	NA	NA	NA
AC005358.3	0	NA	NA	NA	NA	NA
AC005363.9	3.31187582182846	0	6.86755	0	1	1
AC005370.1	0	NA	NA	NA	NA	NA
AC005375.1	0	NA	NA	NA	NA	NA
AC005387.2	0	NA	NA	NA	NA	NA
AC005387.3	0	NA	NA	NA	NA	NA
AC005391.2	0.0411757930109281	0.372082457568385	6.86755	0.0541798	0.956792	NA
AC005392.13	0.680445646533752	0	6.86755	0	1	NA
AC005394.1	0	NA	NA	NA	NA	NA
AC005399.1	0.0808745331053919	0	6.86755	0	1	NA
AC005477.1	0.220355559331535	0	6.86755	0	1	NA
AC005481.5	1.41643695974902	0	3.87386	0	1	NA
AC005487.2	0.0394952149519326	0	6.86755	0	1	NA
AC005488.1	0	NA	NA	NA	NA	NA
AC005488.11	0.191435272999454	1.03959023901618	6.81201	0.152611	0.878705	NA
AC005493.1	0	NA	NA	NA	NA	NA
AC005498.3	12.3003603187872	0.687688832630522	0.483646	1.42189	0.15506	0.312598
AC005498.4	1.18087347980461	0.37213781109536	2.34539	0.158668	0.873931	NA
AC005513.1	0	NA	NA	NA	NA	NA
AC005517.3	0.0265471158632778	0	6.86755	0	1	NA
AC005518.2	6.949049543873	0	1.92163	0	1	1
AC005519.4	131.148603162969	0.537066480398693	0.200382	2.68022	0.00735745	0.0265052
AC005522.6	0.0579112569171175	1.77496107167031	6.81983	0.260265	0.79466	NA
AC005522.7	0	NA	NA	NA	NA	NA
AC005523.2	2.86179264922851	-0.678582932054282	1.26581	-0.536086	0.591899	0.778362
AC005523.3	1.48479609728349	-0.181788239977057	1.1571	-0.157107	0.875161	NA
AC005532.5	6.56972698600437	1.12757748902753	0.839643	1.34292	0.179296	0.34769
AC005534.6	0.150357544737355	0	6.86755	0	1	NA
AC005534.8	5.38012287961802	-0.581875257152056	1.28817	-0.451706	0.651481	0.826605
AC005537.2	5.03587359259633	1.79162108881035	1.0358	1.7297	0.0836844	0.195547
AC005538.5	0	NA	NA	NA	NA	NA
AC005539.2	1.02184741998159	0	4.00632	0	1	NA
AC005540.3	10.4920769878348	-2.46472737009921	0.557257	-4.42297	9.73548e-06	6.62697e-05
AC005544.1	0	NA	NA	NA	NA	NA
AC005546.2	11.7684805377413	-0.306564792651825	0.766253	-0.400083	0.689096	0.857575
AC005549.1	0	NA	NA	NA	NA	NA
AC005549.3	0	NA	NA	NA	NA	NA
AC005550.3	2.04163095820571	0	1.98712	0	1	NA
AC005550.4	31.9027967470016	-1.41927487656027	1.79842	-0.78918	0.430007	0.636481
AC005550.5	0.19148269976576	0	6.86755	0	1	NA
AC005559.2	0.610826571731548	0	3.01923	0	1	NA
AC005559.3	0.0696721807587512	0	6.86755	0	1	NA
AC005562.1	325.723680933679	0.200217793080095	0.134466	1.48898	0.136493	0.283777
AC005588.2	0.0413793181534593	0	6.86755	0	1	NA
AC005592.1	91.5181963083289	0.261258577088109	0.548315	0.476475	0.633736	0.812677
AC005592.2	117.607344635739	-0.610735653264856	0.406134	-1.50378	0.132638	0.277949
AC005592.3	44.9847493164591	-0.246909778220861	0.908588	-0.271751	0.785813	0.929331
AC005594.3	2.34729368066661	0.372117584521473	2.71453	0.137083	0.890965	0.991004
AC005597.1	0.380134503245835	0	4.72458	0	1	NA
AC005606.1	0	NA	NA	NA	NA	NA
AC005606.14	1.43080230739266	0	2.13677	0	1	NA
AC005606.15	0.14985774245187	0	6.86755	0	1	NA
AC005609.1	66.1282859956228	-0.622835348283711	0.319899	-1.94698	0.0515374	0.134147
AC005609.2	0	NA	NA	NA	NA	NA
AC005614.3	3.53003354363775	-0.227855924956659	1.04042	-0.219003	0.826647	0.9584
AC005614.5	1.58884689915051	0	3.79469	0	1	NA
AC005616.1	0.0755449133346812	0	6.86755	0	1	NA
AC005616.2	0.193808443468257	0	6.86755	0	1	NA
AC005618.1	119.309690516624	-0.269536451453637	0.46176	-0.583716	0.559411	0.751229
AC005618.6	74.6873718609748	1.61950028079418	0.440968	3.6726	0.000240093	0.00125921
AC005621.1	0	NA	NA	NA	NA	NA
AC005624.2	8.53115795440374	0.342909897389432	0.566139	0.605699	0.544715	0.738191
AC005625.1	0.0625424410638671	0.372059424583865	6.86755	0.0541764	0.956795	NA
AC005626.3	0	NA	NA	NA	NA	NA
AC005631.1	0	NA	NA	NA	NA	NA
AC005682.5	39.6771284346636	-1.43685736812445	0.421793	-3.40654	0.000657912	0.00314221
AC005682.6	1.91648833202565	1.28241244107331	2.0556	0.623862	0.532719	NA
AC005682.7	0.288620252543938	0	6.86755	0	1	NA
AC005682.8	1.29327051360945	0.372130062567568	2.44724	0.152061	0.879139	NA
AC005686.1	0	NA	NA	NA	NA	NA
AC005701.1	0	NA	NA	NA	NA	NA
AC005702.1	0.397696334575552	0.340249222679912	5.74128	0.0592636	0.952742	NA
AC005702.2	0.20993787123875	-1.55131919919128	6.86755	-0.225891	0.821286	NA
AC005702.3	0.437551069840842	0.371972923091734	5.62564	0.066121	0.947281	NA
AC005702.4	0.168758318964472	1.30264884199835	6.84064	0.190428	0.848974	NA
AC005703.2	0	NA	NA	NA	NA	NA
AC005703.3	0.0265471158632778	0	6.86755	0	1	NA
AC005722.4	0	NA	NA	NA	NA	NA
AC005725.1	0	NA	NA	NA	NA	NA
AC005730.2	0.957915312986728	0	6.86755	0	1	NA
AC005740.3	0.121888498582292	0	6.86755	0	1	NA
AC005740.4	0	NA	NA	NA	NA	NA
AC005740.5	0	NA	NA	NA	NA	NA
AC005740.6	21.993496661463	0.536083043655671	0.602791	0.889335	0.373823	0.583345
AC005741.2	0	NA	NA	NA	NA	NA
AC005754.7	4.79435851229376	-0.0303026617326928	0.62719	-0.0483149	0.961465	1
AC005754.8	279.595270870092	0.343025472266387	0.14485	2.36814	0.0178779	0.056572
AC005757.6	0.123910641625555	0	6.86755	0	1	NA
AC005757.7	0	NA	NA	NA	NA	NA
AC005758.1	0.194117267165293	0	6.86755	0	1	NA
AC005772.2	0	NA	NA	NA	NA	NA
AC005775.2	5.17967087829256	-1.31048999586931	0.695291	-1.88481	0.0594556	0.150302
AC005776.1	8.18807072883345	2.00471683093437	1.18812	1.68731	0.0915445	0.209144
AC005777.3	0.0265471158632778	0	6.86755	0	1	NA
AC005779.1	0.0559842076088179	0	6.86755	0	1	NA
AC005779.2	1.42709114360595	-0.668650674843876	1.53422	-0.435825	0.662963	NA
AC005780.1	0.0265471158632778	0	6.86755	0	1	NA
AC005783.1	0	NA	NA	NA	NA	NA
AC005785.2	4.60268329463591	0.65935519382945	1.09809	0.600458	0.548201	0.741253
AC005786.3	0.208434793585542	0	6.86755	0	1	NA
AC005786.5	1.14781665190512	-0.221795379111405	1.68931	-0.131293	0.895543	NA
AC005786.7	21.7980047582712	3.04903679895067	0.666787	4.57273	4.81408e-06	3.43681e-05
AC005789.11	222.943042487145	-1.87102957608225	0.193172	-9.68582	3.46415e-22	1.2507e-20
AC005789.9	0.361626309535779	0	4.6495	0	1	NA
AC005794.1	0	NA	NA	NA	NA	NA
AC005795.1	0.553151278257759	-1.55143586597564	4.06657	-0.381509	0.702825	NA
AC005808.3	0	NA	NA	NA	NA	NA
AC005822.1	4.88018293914966	2.24295089168983	1.60398	1.39837	0.162003	0.322815
AC005831.1	12.3610432435448	-1.17863461442601	0.691488	-1.70449	0.0882893	0.20369
AC005838.2	0	NA	NA	NA	NA	NA
AC005841.1	0.0973635257622772	0	6.86755	0	1	NA
AC005863.1	0.0559842076088179	0	6.86755	0	1	NA
AC005863.2	0	NA	NA	NA	NA	NA
AC005884.1	6.61659779480383	0.0833994818478984	0.802687	0.1039	0.917248	1
AC005926.1	0	NA	NA	NA	NA	NA
AC005932.1	28.2738694806653	-0.189099386990328	0.331421	-0.570572	0.56829	0.759091
AC005943.4	16.4781584257554	0.0850672191238515	0.44719	0.190226	0.849132	0.968888
AC005943.5	75.5027158136033	-0.547489478763248	0.251247	-2.17909	0.0293252	0.084843
AC005944.2	0.716410674007984	-1.66771289118801	2.54408	-0.655528	0.512128	NA
AC005954.3	0.882514253611271	-1.55142901415475	2.96548	-0.523162	0.600861	NA
AC005954.4	0.0265471158632778	0	6.86755	0	1	NA
AC006000.5	0.208951601854294	0	6.86755	0	1	NA
AC006001.1	2.19127845366712	3.08512702087484	1.53076	2.01542	0.0438603	0.11769
AC006003.3	19.4540535312547	0	1.70204	0	1	1
AC006004.1	0.204419822054388	0	6.86755	0	1	NA
AC006007.1	0	NA	NA	NA	NA	NA
AC006011.4	0.615826283696997	0	6.86755	0	1	NA
AC006014.10	0.41122530121159	0.452413694149601	6.8351	0.0661898	0.947227	NA
AC006014.7	24.1846503139801	-0.65300388264195	0.457203	-1.42826	0.153217	0.310054
AC006014.8	0.496815403524253	0	6.86755	0	1	NA
AC006019.3	0.418342226628246	0	6.86755	0	1	NA
AC006019.4	0.10742164896867	0	6.86755	0	1	NA
AC006022.4	0	NA	NA	NA	NA	NA
AC006023.8	5.38263166931567	-0.600615822325748	1.12464	-0.534052	0.593305	0.779655
AC006024.4	0.355257631778898	0.372099977307604	3.48047	0.106911	0.91486	NA
AC006026.1	0	NA	NA	NA	NA	NA
AC006026.10	0.471581672143366	0	3.31218	0	1	NA
AC006026.12	0.0954794225607505	0	6.86755	0	1	NA
AC006026.13	0	NA	NA	NA	NA	NA
AC006026.9	0.0906824899945614	-1.55123307242477	6.86755	-0.225879	0.821296	NA
AC006028.11	0.138742843915737	0	6.86755	0	1	NA
AC006033.22	2.52251870115313	0.408519110865705	1.19477	0.341922	0.73241	0.891694
AC006035.1	0	NA	NA	NA	NA	NA
AC006037.2	0	NA	NA	NA	NA	NA
AC006041.1	0.225210106899863	1.20783335708159	6.84569	0.176437	0.859951	NA
AC006042.6	0.621006040272693	0	5.10008	0	1	NA
AC006042.7	3.57378276489275	2.20922563574472	1.08107	2.04356	0.0409969	0.111701
AC006042.8	172.250265107047	1.9234723126598	0.40978	4.69392	2.6802e-06	1.99329e-05
AC006045.3	0.0790771388786791	0	6.86755	0	1	NA
AC006050.2	0.227470969560919	0	6.86755	0	1	NA
AC006070.12	0	NA	NA	NA	NA	NA
AC006076.1	0.0307658144493445	0	6.86755	0	1	NA
AC006077.4	0.0394952149519326	0	6.86755	0	1	NA
AC006080.1	0	NA	NA	NA	NA	NA
AC006111.1	4.49611269537507	2.53947053546527	1.70738	1.48735	0.136922	0.28438
AC006115.1	0	NA	NA	NA	NA	NA
AC006115.3	106.548044661002	1.1624232037181	1.0501	1.10697	0.268308	0.46443
AC006115.6	0.190858413123675	0	6.86755	0	1	NA
AC006116.12	0.257290641277288	1.92672753240886	6.81445	0.282741	0.777375	NA
AC006116.13	10.0806759510239	1.2536541945264	1.67936	0.746506	0.455362	0.659207
AC006116.14	1.02199824105873	0	2.3444	0	1	NA
AC006116.15	8.56129744252949	-0.54278119214052	1.05134	-0.516277	0.605661	0.789766
AC006116.17	12.0344104978651	0.991654391077828	0.600491	1.65141	0.0986558	0.221359
AC006116.19	11.4591432340371	-0.304022508600739	0.769906	-0.394882	0.69293	0.860545
AC006116.20	0.322915905962071	0	6.86755	0	1	NA
AC006116.21	7.70717014365472	1.58656156755189	1.27791	1.24152	0.214412	0.395955
AC006116.22	11.5892848908601	-2.0526423904258	1.4907	-1.37697	0.168522	0.33234
AC006116.24	5.173818961758	-0.247755700365913	1.4243	-0.173949	0.861906	0.974783
AC006116.27	8.31090132141624	2.28336224610326	0.975029	2.34184	0.0191889	0.0600632
AC006126.3	1.2130081279355	3.86945131459877	2.32608	1.6635	0.0962114	NA
AC006126.4	3.75060908266427	0	2.12224	0	1	1
AC006129.1	0.921458728641173	0	6.86755	0	1	NA
AC006129.2	3.39698919457421	0	1.9371	0	1	1
AC006129.4	7.15955895011471	1.22159111372379	2.92419	0.417753	0.676127	0.846907
AC006130.1	0	NA	NA	NA	NA	NA
AC006130.3	0	NA	NA	NA	NA	NA
AC006130.4	0	NA	NA	NA	NA	NA
AC006132.1	11.7018562678022	-0.33458746305219	0.461614	-0.724821	0.468562	0.670812
AC006133.3	0	NA	NA	NA	NA	NA
AC006145.1	0	NA	NA	NA	NA	NA
AC006150.1	0	NA	NA	NA	NA	NA
AC006150.2	0	NA	NA	NA	NA	NA
AC006153.3	0.394583490693606	0.371940713778233	6.86755	0.0541592	0.956808	NA
AC006156.1	0.0737475191079684	0	6.86755	0	1	NA
AC006156.2	0	NA	NA	NA	NA	NA
AC006159.3	0.0265471158632778	0	6.86755	0	1	NA
AC006159.4	0	NA	NA	NA	NA	NA
AC006159.5	0	NA	NA	NA	NA	NA
AC006160.4	0	NA	NA	NA	NA	NA
AC006160.5	11.2053342431745	0.27649789396166	0.436445	0.633523	0.526392	0.722837
AC006195.2	9.46523365014171	3.71787821372718	1.3899	2.67493	0.00747445	0.0268441
AC006196.1	0.120229144197316	0	6.86755	0	1	NA
AC006227.1	0	NA	NA	NA	NA	NA
AC006262.10	0	NA	NA	NA	NA	NA
AC006262.4	0.259464015634971	0.340458552169537	5.94413	0.0572765	0.954325	NA
AC006262.5	0.0916248039994932	0	6.86755	0	1	NA
AC006262.6	66.5878603689542	1.55547704806033	0.500403	3.10845	0.00188072	0.00804476
AC006272.1	5.04710755676179	-0.121552771536384	1.25417	-0.0969192	0.922791	1
AC006272.2	0.642583210230891	0.372027152353231	5.24016	0.0709953	0.943401	NA
AC006273.4	1.49961922202495	0.288804647761655	1.84869	0.156221	0.875859	NA
AC006273.5	2.60107767075016	0.3842812826795	0.942006	0.407939	0.683318	0.853176
AC006273.7	0.243415524815383	1.19535102168456	6.84638	0.174596	0.861397	NA
AC006277.2	9.34661884926382	1.94892171237067	0.933681	2.08735	0.0368561	0.102405
AC006296.1	0	NA	NA	NA	NA	NA
AC006296.2	0.0413793181534593	0	6.86755	0	1	NA
AC006322.1	0	NA	NA	NA	NA	NA
AC006326.3	0.232059736773801	0	6.86755	0	1	NA
AC006326.5	0	NA	NA	NA	NA	NA
AC006328.9	0	NA	NA	NA	NA	NA
AC006335.10	0.0825313234720957	0	6.86755	0	1	NA
AC006335.11	0	NA	NA	NA	NA	NA
AC006335.2	0	NA	NA	NA	NA	NA
AC006335.6	0	NA	NA	NA	NA	NA
AC006355.3	0.528139444118963	0	6.86755	0	1	NA
AC006366.3	0	NA	NA	NA	NA	NA
AC006369.2	0.265745140969334	0	6.86755	0	1	NA
AC006369.3	0	NA	NA	NA	NA	NA
AC006371.1	0	NA	NA	NA	NA	NA
AC006372.1	0.710772462589074	2.56939248748151	3.19652	0.803809	0.421507	NA
AC006372.4	3.41367476398213	0	2.22849	0	1	1
AC006372.5	0.0625968142460264	0	6.86755	0	1	NA
AC006372.6	0.0936820283340377	0	6.86755	0	1	NA
AC006373.1	0.199845706308613	0	6.86755	0	1	NA
AC006377.1	0	NA	NA	NA	NA	NA
AC006378.2	0.0376978207252198	0	6.86755	0	1	NA
AC006380.1	0	NA	NA	NA	NA	NA
AC006380.3	0	NA	NA	NA	NA	NA
AC006390.4	0	NA	NA	NA	NA	NA
AC006427.2	5.67086876923759	1.85385792877392	1.62516	1.14072	0.253986	0.446468
AC006432.1	0	NA	NA	NA	NA	NA
AC006435.1	0	NA	NA	NA	NA	NA
AC006445.6	0.045329920460322	0	6.86755	0	1	NA
AC006445.7	0.0526119103870582	0	6.86755	0	1	NA
AC006445.8	0.354211572158205	0.371973646811644	6.86755	0.054164	0.956805	NA
AC006449.1	0.583977518285862	-2.94769129130255	2.91884	-1.00988	0.312551	NA
AC006452.1	0	NA	NA	NA	NA	NA
AC006455.1	0.319448718298496	0	6.86755	0	1	NA
AC006458.3	0.051526126019794	0	6.86755	0	1	NA
AC006460.2	0.0948793840959987	0	6.86755	0	1	NA
AC006461.2	0.0376978207252198	0	6.86755	0	1	NA
AC006465.4	0.243904858290729	0	6.86755	0	1	NA
AC006466.5	0.167952622826454	0	6.86755	0	1	NA
AC006480.1	0	NA	NA	NA	NA	NA
AC006481.1	0	NA	NA	NA	NA	NA
AC006482.1	0	NA	NA	NA	NA	NA
AC006483.1	0	NA	NA	NA	NA	NA
AC006483.5	0	NA	NA	NA	NA	NA
AC006486.1	16.2080611126184	0.0773046665009613	0.440743	0.175396	0.860768	0.974209
AC006486.9	6.55687940278829	-1.22566139173997	2.31488	-0.529471	0.596479	0.782542
AC006487.1	0	NA	NA	NA	NA	NA
AC006499.1	0.170012093713522	0	6.86755	0	1	NA
AC006499.2	0	NA	NA	NA	NA	NA
AC006499.3	0.0954794225607505	0	6.86755	0	1	NA
AC006499.4	0	NA	NA	NA	NA	NA
AC006499.5	0.0394952149519326	0	6.86755	0	1	NA
AC006499.6	0.0720993967654972	0	6.86755	0	1	NA
AC006499.7	0	NA	NA	NA	NA	NA
AC006499.8	0.140025830782234	0	6.86755	0	1	NA
AC006499.9	0	NA	NA	NA	NA	NA
AC006509.4	0.42389915923378	0	6.86755	0	1	NA
AC006509.7	0.0866902850708259	0	6.86755	0	1	NA
AC006534.1	0	NA	NA	NA	NA	NA
AC006538.1	44.1597389547784	-1.07224466589227	0.480979	-2.22929	0.0257944	0.0763827
AC006538.4	8.20828897748689	5.27633838310206	3.38163	1.56029	0.11869	0.255411
AC006539.1	0.0394952149519326	0	6.86755	0	1	NA
AC006539.2	0.310149206783881	-1.55130507878078	6.86755	-0.225889	0.821288	NA
AC006539.3	0	NA	NA	NA	NA	NA
AC006539.4	0.0153829072246723	0	6.86755	0	1	NA
AC006547.13	0.179285064875111	0	6.86755	0	1	NA
AC006547.14	105.159588642646	-0.114751878178433	0.274276	-0.41838	0.675669	0.846678
AC006547.15	0	NA	NA	NA	NA	NA
AC006547.8	6.50430825368527	-1.0754015918384	0.740482	-1.4523	0.146418	0.299774
AC006548.19	0.0771930356771524	0	6.86755	0	1	NA
AC006548.26	0	NA	NA	NA	NA	NA
AC006552.1	0.185512824370734	0	6.86755	0	1	NA
AC006557.1	0.186968219082577	0	6.86755	0	1	NA
AC006926.1	0	NA	NA	NA	NA	NA
AC006942.4	1.36592667408029	1.23703471279936	2.10888	0.586583	0.557484	NA
AC006946.12	0	NA	NA	NA	NA	NA
AC006946.15	5.00305065639477	1.80965999349239	1.31626	1.37485	0.169177	0.333218
AC006946.16	26.9877539432882	1.8488847836998	1.48905	1.24166	0.214363	0.395924
AC006946.17	5.49265500621297	0	1.78635	0	1	1
AC006947.1	2.03726798729146	2.22203673167695	2.00561	1.10791	0.2679	NA
AC006953.1	0	NA	NA	NA	NA	NA
AC006960.5	0.161383713534224	0	6.86755	0	1	NA
AC006960.7	0.0521295890475607	0	6.86755	0	1	NA
AC006967.1	0.0610287085392648	0	6.86755	0	1	NA
AC006978.6	337.312601742088	-0.395237801003029	0.137655	-2.87122	0.00408888	0.0159122
AC006987.4	0	NA	NA	NA	NA	NA
AC006987.5	0	NA	NA	NA	NA	NA
AC006987.6	0	NA	NA	NA	NA	NA
AC006987.7	0	NA	NA	NA	NA	NA
AC006988.1	0	NA	NA	NA	NA	NA
AC006989.2	0	NA	NA	NA	NA	NA
AC006994.1	1.03628092712963	0	4.09347	0	1	NA
AC006994.2	1.4219610274441	3.74725453833505	1.52072	2.46414	0.0137343	NA
AC006994.3	0	NA	NA	NA	NA	NA
AC007000.10	7.85487374685283	0.732450434152808	0.790143	0.926985	0.353934	0.562266
AC007000.11	0.719337419452271	1.21330157449251	2.82992	0.42874	0.668112	NA
AC007000.12	16.1220876306999	1.5966331111901	0.443058	3.60367	0.000313761	0.00160651
AC007003.1	0	NA	NA	NA	NA	NA
AC007009.1	30.139609225123	0.225278841396638	0.295821	0.761538	0.446336	0.650893
AC007009.2	0	NA	NA	NA	NA	NA
AC007014.1	10.8092853106679	1.2889930032846	1.48554	0.867691	0.385563	0.594013
AC007016.3	1.35259056548092	0	3.89778	0	1	NA
AC007025.1	0	NA	NA	NA	NA	NA
AC007036.4	9.10865521983258	0.825948580792413	0.931382	0.886799	0.375187	0.584692
AC007036.5	9.52670965576937	0	6.86755	0	1	1
AC007036.6	2.61626652912712	1.82418291933935	1.23548	1.4765	0.139809	0.28884
AC007038.7	98.1427840318575	-0.0604588900911251	0.373416	-0.161907	0.871379	0.979947
AC007040.1	0	NA	NA	NA	NA	NA
AC007040.11	46.9667906735306	-2.2832242249032	0.729401	-3.13027	0.00174645	0.00752145
AC007040.2	0	NA	NA	NA	NA	NA
AC007040.3	0	NA	NA	NA	NA	NA
AC007040.5	1.72657255756188	1.06323156927178	1.55441	0.684009	0.493969	NA
AC007040.6	1.27458680085087	1.28891057141536	1.75642	0.733828	0.463054	NA
AC007040.7	35.860287304374	-2.74336834277283	0.760508	-3.60729	0.000309417	0.00158526
AC007040.8	0.445312340076909	0.372016540581207	5.45289	0.0682237	0.945608	NA
AC007041.1	0	NA	NA	NA	NA	NA
AC007041.2	1.44176903496339	2.08731330534862	1.6317	1.27923	0.200818	NA
AC007050.1	0	NA	NA	NA	NA	NA
AC007050.17	0.0249790101565162	0	6.86755	0	1	NA
AC007050.18	0.0560747911062803	0	6.86755	0	1	NA
AC007056.1	0	NA	NA	NA	NA	NA
AC007064.22	0	NA	NA	NA	NA	NA
AC007064.24	11.1651012793204	0.296953430530068	0.779884	0.380766	0.703377	0.868736
AC007064.25	0	NA	NA	NA	NA	NA
AC007078.4	0	NA	NA	NA	NA	NA
AC007091.1	0.093357991912613	0	6.86755	0	1	NA
AC007092.1	46.3898260860712	3.84800152811877	1.28116	3.00354	0.00266858	0.010961
AC007096.1	0	NA	NA	NA	NA	NA
AC007098.1	0.0261938262518545	-1.55119338012645	6.86755	-0.225873	0.8213	NA
AC007099.1	0.161229823098138	0	6.86755	0	1	NA
AC007099.2	0	NA	NA	NA	NA	NA
AC007106.1	0.0943712295244573	1.41415483125198	6.8351	0.206896	0.836091	NA
AC007114.1	0	NA	NA	NA	NA	NA
AC007115.3	0.0376978207252198	0	6.86755	0	1	NA
AC007126.1	0.837398582124334	0	5.35598	0	1	NA
AC007128.1	3.02595220158489	1.85352718953539	1.55538	1.19169	0.233384	0.420721
AC007131.1	2.16936311055928	0	4.10572	0	1	1
AC007131.2	0.14927632211097	0	6.86755	0	1	NA
AC007131.3	0	NA	NA	NA	NA	NA
AC007136.1	0	NA	NA	NA	NA	NA
AC007161.5	0.557127039706555	-3.12901041949172	4.5982	-0.680486	0.496197	NA
AC007163.10	0	NA	NA	NA	NA	NA
AC007163.11	0	NA	NA	NA	NA	NA
AC007163.3	0.397049767987123	-0.589632364536146	3.5033	-0.168308	0.866341	NA
AC007163.6	1.01691780094491	-0.311993621724929	1.62179	-0.192376	0.847448	NA
AC007163.8	0.0827586363069186	0	6.86755	0	1	NA
AC007163.9	0.138141727580708	0	6.86755	0	1	NA
AC007179.1	0	NA	NA	NA	NA	NA
AC007179.2	0	NA	NA	NA	NA	NA
AC007182.6	0.509588805332477	0	6.86755	0	1	NA
AC007192.6	0.423305152346226	2.31407598521915	4.66662	0.495879	0.61998	NA
AC007193.10	0	NA	NA	NA	NA	NA
AC007193.6	3.43821006867137	0.580169085235368	1.7525	0.331052	0.740605	0.897362
AC007193.8	0.131789092568899	0	6.86755	0	1	NA
AC007193.9	4.37129365931127	1.20421590162738	2.80862	0.428758	0.668099	0.840534
AC007204.1	0	NA	NA	NA	NA	NA
AC007204.2	4.04872728241355	2.60307058410801	1.40787	1.84894	0.0644665	0.160096
AC007216.1	0	NA	NA	NA	NA	NA
AC007216.2	0	NA	NA	NA	NA	NA
AC007228.11	40.7298793259766	0.785355735882205	0.290468	2.70376	0.00685603	0.0249609
AC007228.5	2.16422722539848	0	2.45609	0	1	1
AC007228.8	1.71481322541243	0	2.51286	0	1	NA
AC007228.9	13.0416197600175	0.79075980969823	0.483233	1.6364	0.101757	0.226991
AC007229.3	3.97327516213896	0.579609651726959	0.775321	0.747574	0.454717	0.658779
AC007237.2	0	NA	NA	NA	NA	NA
AC007238.1	2.46043636602013	-0.336888726825234	2.74941	-0.122531	0.902478	0.998885
AC007242.1	0	NA	NA	NA	NA	NA
AC007246.3	198.386675112402	0.554513125071794	0.169128	3.27866	0.001043	0.00474542
AC007248.6	0	NA	NA	NA	NA	NA
AC007248.7	0.257364999097288	0	6.86755	0	1	NA
AC007249.3	3.32844905252505	-0.930354250070738	0.819097	-1.13583	0.256028	0.448903
AC007250.4	0.158883048925992	0	6.86755	0	1	NA
AC007251.2	7.71268101592754	-0.426250847035145	0.713275	-0.597597	0.550109	0.743161
AC007253.1	0.586572104200146	0	6.42336	0	1	NA
AC007255.8	15.8333405431033	1.30804461199711	0.807024	1.62082	0.105055	0.232681
AC007256.5	60.0764079442645	0.312460793535703	0.362864	0.861096	0.389185	0.59764
AC007271.3	0.0376978207252198	0	6.86755	0	1	NA
AC007272.1	0	NA	NA	NA	NA	NA
AC007272.3	2.07828349566593	0.758850356146509	1.62975	0.465625	0.641484	0.818568
AC007274.2	0	NA	NA	NA	NA	NA
AC007274.5	0	NA	NA	NA	NA	NA
AC007276.5	16.6066679901284	0.203742414417186	0.496936	0.409997	0.681808	0.852026
AC007277.3	11.1815462858038	2.0338251293279	1.55053	1.3117	0.189622	0.362538
AC007278.2	0.608188807228046	0	6.86755	0	1	NA
AC007278.3	2.40175490473965	0	3.97469	0	1	1
AC007279.2	0	NA	NA	NA	NA	NA
AC007282.6	0.0360496983827486	0	6.86755	0	1	NA
AC007283.4	0.114818013564392	0	6.86755	0	1	NA
AC007283.5	2.39009466065011	-4.89412051330226	6.78004	-0.721843	0.470391	0.672491
AC007285.6	7.95101463092487	0.678943744642976	0.66128	1.02671	0.304556	0.507463
AC007285.7	0	NA	NA	NA	NA	NA
AC007292.1	0.0559842076088179	0	6.86755	0	1	NA
AC007292.3	22.8707868987402	-0.0683347918352872	0.620457	-0.110136	0.912301	1
AC007292.4	0.870127209597533	0	2.70871	0	1	NA
AC007292.6	31.9683793111692	0.414715507131391	0.352672	1.17592	0.239626	0.428143
AC007292.7	6.20086941196558	1.09558177984603	0.925829	1.18335	0.236669	0.424651
AC007308.6	0.565654681496956	0	6.86755	0	1	NA
AC007308.7	0.199247960272685	0.372048777514802	6.86755	0.0541749	0.956796	NA
AC007312.3	0	NA	NA	NA	NA	NA
AC007316.3	0.0376978207252198	0	6.86755	0	1	NA
AC007317.1	0.0360496983827486	0	6.86755	0	1	NA
AC007318.5	9.25792399901656	0.1756194608699	0.586774	0.299297	0.764714	0.914749
AC007319.1	3.59205249959471	-4.0674945191735	2.13522	-1.90496	0.0567856	0.144923
AC007322.1	0.0660423308152104	0	6.86755	0	1	NA
AC007322.3	0	NA	NA	NA	NA	NA
AC007322.5	0	NA	NA	NA	NA	NA
AC007322.7	0	NA	NA	NA	NA	NA
AC007326.9	0.0642449365884976	0	6.86755	0	1	NA
AC007327.5	0	NA	NA	NA	NA	NA
AC007327.6	0	NA	NA	NA	NA	NA
AC007333.1	0	NA	NA	NA	NA	NA
AC007339.1	0	NA	NA	NA	NA	NA
AC007347.1	272.97517868816	0.0298687868328646	0.161472	0.184978	0.853247	0.970565
AC007349.4	0.0825313234720957	0	6.86755	0	1	NA
AC007349.5	0.0973635257622772	0	6.86755	0	1	NA
AC007349.7	0.0425652001289657	0	6.86755	0	1	NA
AC007353.1	0	NA	NA	NA	NA	NA
AC007358.1	0	NA	NA	NA	NA	NA
AC007362.1	679.450669227659	-0.759189876282708	0.0859541	-8.8325	1.02359e-18	2.85988e-17
AC007362.3	0.292338173515424	-2.55731935921401	6.83709	-0.374036	0.708378	NA
AC007364.1	0.505908395109907	0	6.86755	0	1	NA
AC007365.1	0.0226899221977866	0.372105138824385	6.86755	0.0541831	0.956789	NA
AC007365.2	0	NA	NA	NA	NA	NA
AC007365.3	8.64404933884108	2.8391227913846	0.632801	4.4866	7.23688e-06	5.01927e-05
AC007365.4	0.139749533847564	0.372019958478506	6.86755	0.0541707	0.956799	NA
AC007375.1	14.5277686539693	0.372131553083554	1.74436	0.213334	0.831066	0.960824
AC007377.1	0	NA	NA	NA	NA	NA
AC007381.2	0.0808745331053919	0	6.86755	0	1	NA
AC007381.3	0.0559842076088179	0	6.86755	0	1	NA
AC007382.1	11.1258644433618	0.969025902641803	0.509945	1.90025	0.0573997	0.146172
AC007383.3	196.440198728037	0.909141564336147	0.178621	5.08977	3.58494e-07	3.07456e-06
AC007383.4	0.543895327308601	1.79477952552431	4.42078	0.405987	0.684752	NA
AC007383.6	0.0425652001289657	0	6.86755	0	1	NA
AC007386.2	4.59892090124798	0.372148401648788	1.92296	0.193529	0.846544	0.967892
AC007386.3	8.06769638142607	1.83957913811659	1.51602	1.21343	0.224967	0.410088
AC007386.4	2.97882962014189	-2.12371285984164	1.75707	-1.20867	0.22679	0.412401
AC007387.2	0	NA	NA	NA	NA	NA
AC007389.1	0	NA	NA	NA	NA	NA
AC007389.2	0	NA	NA	NA	NA	NA
AC007389.3	0.974076134027227	2.20759265866797	3.03371	0.727689	0.466804	NA
AC007389.4	0	NA	NA	NA	NA	NA
AC007390.4	0.421347872490918	0.372037332311099	6.86755	0.0541732	0.956797	NA
AC007390.5	2317.4104138204	0.00468142427257427	0.0776465	0.0602915	0.951923	1
AC007391.2	0.705174018869847	-0.189131747759469	2.09201	-0.0904066	0.927964	NA
AC007392.3	0.929201846717103	-1.55140391405441	3.51752	-0.441051	0.659176	NA
AC007392.4	0.0720993967654972	0	6.86755	0	1	NA
AC007394.3	1.62965198387062	0	2.348	0	1	NA
AC007395.3	0.041066892578847	0.372082704601108	6.86755	0.0541798	0.956792	NA
AC007395.4	1.17802241725213	1.80633370869303	2.18245	0.827663	0.407861	NA
AC007401.1	25.9385114937228	-0.116522986036864	0.425192	-0.274048	0.784048	0.928538
AC007401.2	4.55657033551466	-0.630584773563305	1.33752	-0.471459	0.637313	0.815441
AC007402.1	0	NA	NA	NA	NA	NA
AC007403.1	0	NA	NA	NA	NA	NA
AC007403.2	0	NA	NA	NA	NA	NA
AC007403.3	0	NA	NA	NA	NA	NA
AC007405.2	3.4035217623109	-1.36633139718803	2.18387	-0.625646	0.531547	0.726789
AC007405.4	13.086753999581	0.86263172829221	0.842528	1.02386	0.305901	0.509013
AC007405.6	13.1208775972261	-0.399162482268152	0.497517	-0.802309	0.422374	0.629442
AC007405.8	8.07653965871625	0.659546201217191	0.623398	1.05799	0.290062	0.490155
AC007421.1	0.120457419097069	0.362307091268371	6.79955	0.053284	0.957506	NA
AC007422.1	0.0265471158632778	0	6.86755	0	1	NA
AC007431.1	0.426498792172289	0	5.52201	0	1	NA
AC007435.1	0	NA	NA	NA	NA	NA
AC007436.1	0	NA	NA	NA	NA	NA
AC007450.1	0	NA	NA	NA	NA	NA
AC007461.1	14.9532149353188	1.40256397230904	0.927679	1.51191	0.130558	0.274501
AC007461.2	0.0612133953817027	0	6.86755	0	1	NA
AC007463.2	0	NA	NA	NA	NA	NA
AC007464.1	2.29560941848866	3.5350624431461	3.23819	1.09168	0.274974	0.472485
AC007486.1	0	NA	NA	NA	NA	NA
AC007528.1	0	NA	NA	NA	NA	NA
AC007535.1	0	NA	NA	NA	NA	NA
AC007551.1	0	NA	NA	NA	NA	NA
AC007551.2	1.27718262331609	1.22989404820951	2.39036	0.514523	0.606887	NA
AC007551.3	88.2389844287086	2.26098022717245	0.393518	5.74555	9.16213e-09	9.8543e-08
AC007556.3	0	NA	NA	NA	NA	NA
AC007557.1	0.970823121674942	0	6.86755	0	1	NA
AC007557.2	0	NA	NA	NA	NA	NA
AC007557.3	1.57280073022469	0.37212025683106	3.16112	0.117718	0.906291	NA
AC007557.4	0	NA	NA	NA	NA	NA
AC007559.1	0	NA	NA	NA	NA	NA
AC007560.1	20.2839968565323	0	1.70593	0	1	1
AC007560.2	0	NA	NA	NA	NA	NA
AC007562.1	0.0778681360045134	1.18288179272266	6.84708	0.172757	0.862842	NA
AC007563.1	0	NA	NA	NA	NA	NA
AC007563.3	1.8965546108281	0	4.47173	0	1	NA
AC007563.4	0.0394952149519326	0	6.86755	0	1	NA
AC007563.5	1.37587532451604	-2.13031052735883	1.97666	-1.07773	0.281153	NA
AC007566.10	53.4959215300369	-0.00528663420755841	0.494905	-0.0106821	0.991477	1
AC007566.11	0.0413793181534593	0	6.86755	0	1	NA
AC007567.1	0	NA	NA	NA	NA	NA
AC007568.1	0.148018113600384	0	6.86755	0	1	NA
AC007611.1	0	NA	NA	NA	NA	NA
AC007618.3	3.72889048343938	0	2.9779	0	1	1
AC007620.3	27.7033538828836	-0.870928719603066	0.486593	-1.78985	0.0734779	0.176927
AC007631.1	0	NA	NA	NA	NA	NA
AC007652.1	0	NA	NA	NA	NA	NA
AC007677.2	0	NA	NA	NA	NA	NA
AC007679.1	0	NA	NA	NA	NA	NA
AC007679.3	0.0771930356771524	0	6.86755	0	1	NA
AC007679.4	0	NA	NA	NA	NA	NA
AC007680.2	0	NA	NA	NA	NA	NA
AC007682.1	5.86234941331787	0	1.99478	0	1	1
AC007682.2	0	NA	NA	NA	NA	NA
AC007682.3	0	NA	NA	NA	NA	NA
AC007690.1	152.471963155207	-0.692376967444853	0.267717	-2.58623	0.00970321	0.0337205
AC007731.1	0	NA	NA	NA	NA	NA
AC007740.1	0.227988808282688	0	6.86755	0	1	NA
AC007742.3	0	NA	NA	NA	NA	NA
AC007742.7	0	NA	NA	NA	NA	NA
AC007743.1	88.8175323287764	0.593919697746014	0.516174	1.15062	0.249889	0.441348
AC007750.5	0.912099722525077	0	6.86755	0	1	NA
AC007773.1	0	NA	NA	NA	NA	NA
AC007773.2	23.5368439048337	-0.130179714798584	0.307893	-0.422809	0.672435	0.844131
AC007773.3	0	NA	NA	NA	NA	NA
AC007787.2	0.0318121628942211	0	6.86755	0	1	NA
AC007790.4	0.121888498582292	0	6.86755	0	1	NA
AC007795.1	0	NA	NA	NA	NA	NA
AC007796.1	4.2625647462594	0	1.91045	0	1	1
AC007842.1	0	NA	NA	NA	NA	NA
AC007875.2	0.283862313609626	0	6.86755	0	1	NA
AC007875.3	1.31654099144346	0	3.78349	0	1	NA
AC007879.1	0.107344154644029	0.372049768383412	6.86755	0.054175	0.956796	NA
AC007879.2	2.29068851769041	1.23393670706808	1.77578	0.694871	0.487136	0.686885
AC007879.3	0.0767535166450583	0	6.86755	0	1	NA
AC007879.4	1.37437088442946	2.7892366967809	2.75215	1.01347	0.310834	NA
AC007879.5	2.39754056363706	2.89839106131151	1.64326	1.7638	0.0777653	0.18466
AC007879.6	0.0265471158632778	0	6.86755	0	1	NA
AC007879.7	0.99072753799037	0.372112472209548	3.12178	0.119199	0.905118	NA
AC007880.1	1.79546463986036	0	4.1854	0	1	NA
AC007881.2	0	NA	NA	NA	NA	NA
AC007881.4	0	NA	NA	NA	NA	NA
AC007899.3	0.0360496983827486	0	6.86755	0	1	NA
AC007919.1	0	NA	NA	NA	NA	NA
AC007919.18	0.121888498582292	0	6.86755	0	1	NA
AC007919.19	0	NA	NA	NA	NA	NA
AC007919.2	0	NA	NA	NA	NA	NA
AC007948.1	0	NA	NA	NA	NA	NA
AC007950.1	0.298467203064985	0	6.86755	0	1	NA
AC007952.1	0	NA	NA	NA	NA	NA
AC007952.5	7.99117572071294	0.111369894423285	0.709487	0.156973	0.875267	0.981626
AC007952.6	4.26658292412297	-0.771443102314404	0.659206	-1.17026	0.241896	0.430822
AC007956.1	0.913275786973785	-2.80999918524967	6.82571	-0.411679	0.680575	NA
AC007966.1	5.12941207888846	3.06438625670919	2.12428	1.44256	0.149146	0.30384
AC007967.2	0.0595022316847302	0	6.86755	0	1	NA
AC007967.3	29.4903737993926	0	1.9227	0	1	1
AC007967.4	0	NA	NA	NA	NA	NA
AC007969.4	0.259253499901723	1.18275370733931	6.84708	0.172738	0.862857	NA
AC007969.5	3.70936238022408	0.0699844849452013	0.843692	0.0829503	0.933891	1
AC007970.1	0.211020072302024	0.452536959328679	6.8351	0.0662078	0.947212	NA
AC008045.1	0	NA	NA	NA	NA	NA
AC008060.5	0.0394952149519326	0	6.86755	0	1	NA
AC008060.7	0.39560258495843	0	6.86755	0	1	NA
AC008060.8	0	NA	NA	NA	NA	NA
AC008063.2	0.159864963009257	0	6.86755	0	1	NA
AC008063.3	0	NA	NA	NA	NA	NA
AC008064.1	0	NA	NA	NA	NA	NA
AC008065.1	3.21281855712241	-1.46548098283102	1.75774	-0.833732	0.404432	0.612452
AC008067.2	0.0660423308152104	0	6.86755	0	1	NA
AC008069.1	0.118485644855798	0	6.86755	0	1	NA
AC008069.2	0.0360496983827486	0	6.86755	0	1	NA
AC008072.1	0	NA	NA	NA	NA	NA
AC008073.7	0.263013502164345	1.20783556329099	6.84569	0.176437	0.85995	NA
AC008073.9	0.596840687897201	0	6.40349	0	1	NA
AC008074.3	5.12453182689229	-0.602217145509237	0.899954	-0.669164	0.503391	0.701187
AC008074.4	0.0599419994643776	0	6.86755	0	1	NA
AC008074.5	0.17763694253264	0	6.86755	0	1	NA
AC008079.9	5.51682913095764	-0.88619664482028	1.85888	-0.476737	0.633549	0.812533
AC008085.1	0	NA	NA	NA	NA	NA
AC008088.4	3.6891307780387	3.76792789864203	1.56895	2.40156	0.0163255	0.052416
AC008122.1	0	NA	NA	NA	NA	NA
AC008132.1	0.0856770707227866	0	6.86755	0	1	NA
AC008132.12	0.0288974858467733	0	6.86755	0	1	NA
AC008132.13	9.26355309211428	-0.678979868225938	1.33983	-0.506767	0.612318	0.794743
AC008132.14	1.18870345409286	0	5.15491	0	1	NA
AC008147.1	0	NA	NA	NA	NA	NA
AC008147.2	0	NA	NA	NA	NA	NA
AC008154.4	0.400960665313193	0	6.86755	0	1	NA
AC008154.5	0.12694264992034	0	6.86755	0	1	NA
AC008155.1	0.108540247800102	-1.55122659448905	6.86755	-0.225878	0.821297	NA
AC008155.2	0	NA	NA	NA	NA	NA
AC008163.4	0.0198340772282434	0	6.86755	0	1	NA
AC008163.6	0	NA	NA	NA	NA	NA
AC008166.1	0	NA	NA	NA	NA	NA
AC008171.1	0	NA	NA	NA	NA	NA
AC008173.1	0.17080222117321	0	6.86755	0	1	NA
AC008174.3	26.8860072033672	1.49948337782797	0.751088	1.99641	0.0458889	0.121882
AC008175.1	2.14464340463827	3.91756054579102	1.88522	2.07804	0.0377054	0.104258
AC008264.4	0.234885697561675	-1.55128950895973	6.86755	-0.225887	0.821289	NA
AC008265.2	0.393353251863608	0	6.86755	0	1	NA
AC008267.1	2.98837300668506	0	3.07978	0	1	1
AC008268.1	0.0929758144048915	0.372064964927848	6.86755	0.0541773	0.956794	NA
AC008268.2	0.351566301164795	1.3018792981663	5.73245	0.227107	0.820341	NA
AC008269.2	5.82078464102401	-0.589642040274227	1.86492	-0.316175	0.75187	0.904948
AC008271.1	0.102092029197959	0	6.86755	0	1	NA
AC008277.1	0.0530942317265557	0	6.86755	0	1	NA
AC008278.2	1.42523138745671	0.430272446981052	1.40445	0.306364	0.759328	NA
AC008278.3	0.0360496983827486	0	6.86755	0	1	NA
AC008280.1	0.0394952149519326	0	6.86755	0	1	NA
AC008280.3	0.0394952149519326	0	6.86755	0	1	NA
AC008281.1	0.0367539407621209	0	6.86755	0	1	NA
AC008372.1	0	NA	NA	NA	NA	NA
AC008387.1	0	NA	NA	NA	NA	NA
AC008391.1	0	NA	NA	NA	NA	NA
AC008394.1	0.434556753311446	0	6.72891	0	1	NA
AC008397.1	0	NA	NA	NA	NA	NA
AC008410.1	0	NA	NA	NA	NA	NA
AC008427.2	0.104442399181454	0	6.86755	0	1	NA
AC008440.10	0.218559335312254	0.37200261060583	6.86755	0.0541682	0.956801	NA
AC008440.5	0.0360496983827486	0	6.86755	0	1	NA
AC008443.1	113.089219885311	0.529395406038557	0.227015	2.33198	0.0197015	0.0613553
AC008498.1	0	NA	NA	NA	NA	NA
AC008536.1	0	NA	NA	NA	NA	NA
AC008555.1	0	NA	NA	NA	NA	NA
AC008555.2	0.0920339059915665	0	6.86755	0	1	NA
AC008565.1	0	NA	NA	NA	NA	NA
AC008581.1	0.229636027128784	0	6.86755	0	1	NA
AC008592.3	0.868916631214177	0.229661977311651	2.04444	0.112335	0.910558	NA
AC008592.4	0	NA	NA	NA	NA	NA
AC008592.5	0.35908299155321	0	6.86755	0	1	NA
AC008592.7	0.0273539279824926	0	6.86755	0	1	NA
AC008592.8	0.821982765164892	1.21043915725276	3.03871	0.39834	0.690379	NA
AC008625.1	0	NA	NA	NA	NA	NA
AC008671.1	0	NA	NA	NA	NA	NA
AC008674.1	0	NA	NA	NA	NA	NA
AC008686.1	0.269573071610691	0	6.86755	0	1	NA
AC008691.1	0	NA	NA	NA	NA	NA
AC008694.2	0.0778732317855551	0	6.86755	0	1	NA
AC008694.3	0.230402946407097	0	6.86755	0	1	NA
AC008697.1	0.703590287108299	0	3.6399	0	1	NA
AC008703.1	0.0986465126287751	0	6.86755	0	1	NA
AC008703.2	0	NA	NA	NA	NA	NA
AC008706.1	0	NA	NA	NA	NA	NA
AC008731.1	4.44640276806992	0.417130082251831	3.8867	0.107322	0.914533	1
AC008738.1	16.2832974780635	-8.17705452505271	5.97776	-1.36791	0.171339	0.336371
AC008738.2	0.0390766717290732	1.2078843374113	6.84569	0.176444	0.859945	NA
AC008746.10	0	NA	NA	NA	NA	NA
AC008746.12	21.7323837000785	0.293140172802542	0.616273	0.475666	0.634313	0.81313
AC008746.3	3.32843124380837	2.87716900298135	1.64066	1.75366	0.0794883	0.187831
AC008746.5	0.0936820283340377	0	6.86755	0	1	NA
AC008746.9	0	NA	NA	NA	NA	NA
AC008747.1	0	NA	NA	NA	NA	NA
AC008752.1	0	NA	NA	NA	NA	NA
AC008752.2	0	NA	NA	NA	NA	NA
AC008752.3	0	NA	NA	NA	NA	NA
AC008753.3	0.23675375388011	-1.55133068480777	6.86755	-0.225893	0.821285	NA
AC008753.4	0.0679264340167371	0	6.86755	0	1	NA
AC008753.6	2.10400716800628	-2.80120146159796	1.43906	-1.94654	0.0515894	0.134225
AC008780.1	0	NA	NA	NA	NA	NA
AC008781.7	0.368723678462955	0.937824290312008	3.22467	0.290828	0.771183	NA
AC008834.1	0.219959710663552	0.372008698020526	6.86755	0.0541691	0.9568	NA
AC008834.2	0	NA	NA	NA	NA	NA
AC008836.1	0	NA	NA	NA	NA	NA
AC008850.3	2.06427737856641	0.833120184271645	1.66693	0.499794	0.61722	NA
AC008865.1	0	NA	NA	NA	NA	NA
AC008869.1	0	NA	NA	NA	NA	NA
AC008914.1	0	NA	NA	NA	NA	NA
AC008937.2	0.0153829072246723	0	6.86755	0	1	NA
AC008937.3	0.248653742964274	0	6.86755	0	1	NA
AC008938.1	0	NA	NA	NA	NA	NA
AC008940.1	0.0360496983827486	0	6.86755	0	1	NA
AC008948.1	0	NA	NA	NA	NA	NA
AC008949.1	0	NA	NA	NA	NA	NA
AC008964.1	0.0720993967654972	0	6.86755	0	1	NA
AC008967.1	0	NA	NA	NA	NA	NA
AC008982.2	20.5307947757213	-0.397140409929037	0.364619	-1.08919	0.276069	0.473937
AC008984.2	0.20857288473641	0	6.86755	0	1	NA
AC008984.5	0	NA	NA	NA	NA	NA
AC008984.6	0.0413793181534593	0	6.86755	0	1	NA
AC008984.7	0.0737475191079684	0	6.86755	0	1	NA
AC008991.1	0.138742843915737	0	6.86755	0	1	NA
AC008992.1	0.784679271763351	0	4.84252	0	1	NA
AC009005.2	52.4423136387337	0.188570293232621	0.200129	0.942244	0.346068	0.55356
AC009009.1	0	NA	NA	NA	NA	NA
AC009014.3	2.16604725553116	0	3.11786	0	1	1
AC009035.1	0	NA	NA	NA	NA	NA
AC009041.1	0	NA	NA	NA	NA	NA
AC009041.2	0	NA	NA	NA	NA	NA
AC009052.12	0.207255964770771	1.30265033699187	6.84064	0.190428	0.848974	NA
AC009060.1	151.854282689469	0.588141000198121	0.294301	1.99843	0.0456699	0.121393
AC009061.1	7.43697661834787	-3.04656425857788	1.51373	-2.01262	0.0441546	0.11826
AC009065.1	0.900407849976202	-1.53584239528394	1.82607	-0.841063	0.400313	NA
AC009065.2	0	NA	NA	NA	NA	NA
AC009065.3	0	NA	NA	NA	NA	NA
AC009080.1	0	NA	NA	NA	NA	NA
AC009081.1	0	NA	NA	NA	NA	NA
AC009093.1	3.98451514320809	0	3.50287	0	1	1
AC009095.4	0	NA	NA	NA	NA	NA
AC009107.1	0.881561479530091	-1.56442367079442	4.77855	-0.327385	0.743377	NA
AC009110.1	0	NA	NA	NA	NA	NA
AC009120.10	0.123910641625555	0	6.86755	0	1	NA
AC009120.3	42.6032027963693	0.0127651948332027	0.418759	0.0304834	0.975682	1
AC009120.4	4.57176320876356	1.02182726424297	0.907824	1.12558	0.260344	0.454331
AC009120.5	0.464013983906727	0	6.86755	0	1	NA
AC009120.6	57.95777285743	-0.560431120497503	0.471404	-1.18886	0.234496	0.421891
AC009120.8	0.0227049008552116	0	6.86755	0	1	NA
AC009121.1	0	NA	NA	NA	NA	NA
AC009132.1	0	NA	NA	NA	NA	NA
AC009133.12	5.68545221712755	2.58182165852723	0.901261	2.86468	0.00417433	0.0161986
AC009133.14	19.5237542354097	1.18563648667801	0.530166	2.23635	0.0253288	0.0752671
AC009133.15	4.83600985062278	-1.7243669137659	0.699958	-2.46353	0.0137576	0.0454638
AC009133.17	0.457867560064966	0	6.86755	0	1	NA
AC009133.20	0.425622145530183	1.35142454717956	4.00787	0.337192	0.735972	NA
AC009133.21	0.0265471158632778	0	6.86755	0	1	NA
AC009134.1	0	NA	NA	NA	NA	NA
AC009142.1	0	NA	NA	NA	NA	NA
AC009158.1	0.178238058867669	0	6.86755	0	1	NA
AC009159.1	0	NA	NA	NA	NA	NA
AC009161.1	0.0265471158632778	0	6.86755	0	1	NA
AC009166.5	1.56394291446493	-1.16973006737858	1.48195	-0.789318	0.429926	NA
AC009196.1	0	NA	NA	NA	NA	NA
AC009227.2	0.475835699436095	0	6.86755	0	1	NA
AC009227.3	0.622062198827879	0	5.04081	0	1	NA
AC009228.1	3.7593483145643	3.07103344479775	1.42784	2.15083	0.0314895	0.0899538
AC009229.4	0.385955859794647	-0.589622327653405	5.72668	-0.102961	0.917994	NA
AC009229.5	0.153132266615561	0.372020968716242	6.86755	0.0541708	0.956799	NA
AC009229.6	0.170491136319456	1.41409750927756	6.8351	0.206888	0.836098	NA
AC009232.2	0.330374891544474	0	6.86755	0	1	NA
AC009234.1	77.7057102924494	0	1.7033	0	1	1
AC009234.2	0.114818013564392	0	6.86755	0	1	NA
AC009236.1	40.010301418464	1.06909813185558	0.282636	3.78259	0.000155204	0.000846309
AC009236.2	6.29743003967284	0.412689667163989	0.522823	0.789349	0.429908	0.636481
AC009237.10	0.0318121628942211	0	6.86755	0	1	NA
AC009237.11	0	NA	NA	NA	NA	NA
AC009237.13	0	NA	NA	NA	NA	NA
AC009237.14	0	NA	NA	NA	NA	NA
AC009237.16	0.0746310622363416	0.372064847764822	6.86755	0.0541772	0.956794	NA
AC009237.2	0.09017144165172	0	6.86755	0	1	NA
AC009237.4	0	NA	NA	NA	NA	NA
AC009237.5	0.405119425250411	-2.80987091714729	6.82571	-0.41166	0.680589	NA
AC009237.6	0	NA	NA	NA	NA	NA
AC009237.8	262.169643496821	0.384698380487644	0.196833	1.95444	0.0506487	0.132268
AC009238.6	0	NA	NA	NA	NA	NA
AC009238.7	1.0019003933442	0.3314728619028	2.02999	0.163288	0.870292	NA
AC009238.8	0.0518084372617748	0	6.86755	0	1	NA
AC009245.3	4.58242974822748	0.614734217948327	0.758662	0.810287	0.417775	0.625264
AC009262.2	0.0954536518907025	0.372043121385927	6.86755	0.0541741	0.956796	NA
AC009263.2	0.209688959194517	0	6.86755	0	1	NA
AC009274.6	10.2265612117058	-1.49421626184443	0.691741	-2.16008	0.0307664	0.0882366
AC009276.4	0.0394952149519326	0	6.86755	0	1	NA
AC009297.1	0	NA	NA	NA	NA	NA
AC009299.1	0	NA	NA	NA	NA	NA
AC009299.2	0.255161304389345	-0.589622207603648	6.02998	-0.0977818	0.922106	NA
AC009299.3	1.63439421789025	2.87717981166828	1.83504	1.56791	0.116902	NA
AC009299.4	0.352397558119266	0	6.86755	0	1	NA
AC009299.5	0.0449240862443383	0	6.86755	0	1	NA
AC009302.2	0.346203033276779	0	6.86755	0	1	NA
AC009302.4	0	NA	NA	NA	NA	NA
AC009303.1	0.0577949716935466	0	6.86755	0	1	NA
AC009303.3	2.40980067182002	2.36764641722432	1.61511	1.46593	0.142667	0.293659
AC009305.1	0	NA	NA	NA	NA	NA
AC009305.2	0	NA	NA	NA	NA	NA
AC009310.1	0	NA	NA	NA	NA	NA
AC009312.1	2.270574159987	3.05146262870213	1.95947	1.55729	0.119402	0.256552
AC009313.1	0.0982274443285661	0.372064017047946	6.86755	0.0541771	0.956794	NA
AC009313.2	0.21174676749688	0	6.86755	0	1	NA
AC009336.1	0	NA	NA	NA	NA	NA
AC009336.24	13.0902713010965	0	1.77291	0	1	1
AC009362.2	1.85506742448997	0	2.87611	0	1	NA
AC009365.3	0.512590893773063	0	6.86755	0	1	NA
AC009365.4	0	NA	NA	NA	NA	NA
AC009403.2	129.036772208023	0.0351485441298883	0.174067	0.201925	0.839975	0.965024
AC009404.2	88.2713598857556	-0.0148067246987027	0.290661	-0.0509415	0.959372	1
AC009410.1	0.586544145623227	0	2.9968	0	1	NA
AC009411.1	0.0153829072246723	0	6.86755	0	1	NA
AC009411.2	0	NA	NA	NA	NA	NA
AC009413.2	0.0671612390248795	-1.55123843676145	6.86755	-0.225879	0.821295	NA
AC009414.1	0.150867711947141	0	6.86755	0	1	NA
AC009469.1	80.6662569801187	-4.15147305118252	3.41324	-1.21629	0.223876	0.408553
AC009473.1	11.4471246362897	3.38574978801396	0.824358	4.10714	4.00594e-05	0.000244706
AC009474.1	0.0559842076088179	0	6.86755	0	1	NA
AC009474.2	0	NA	NA	NA	NA	NA
AC009477.7	0	NA	NA	NA	NA	NA
AC009478.1	0.0198340772282434	0	6.86755	0	1	NA
AC009478.2	0	NA	NA	NA	NA	NA
AC009480.1	0	NA	NA	NA	NA	NA
AC009480.3	0	NA	NA	NA	NA	NA
AC009480.4	0	NA	NA	NA	NA	NA
AC009487.4	0.252862636254108	0	6.86755	0	1	NA
AC009487.5	2.63303761383304	0	6.41769	0	1	1
AC009492.1	1.36000892210254	2.26319721409532	1.84843	1.22439	0.220806	NA
AC009494.3	0	NA	NA	NA	NA	NA
AC009495.1	0	NA	NA	NA	NA	NA
AC009495.2	0.294647882995595	0	6.86755	0	1	NA
AC009495.3	3.98975863843277	-1.55142759990826	2.08151	-0.745336	0.456068	0.659764
AC009495.4	1.73224884062729	0	2.5334	0	1	NA
AC009498.1	0.375991355614612	-0.786218372646151	4.75193	-0.165453	0.868588	NA
AC009499.1	1.02123895658406	-0.742926441711544	3.24039	-0.22927	0.818659	NA
AC009499.2	0.121129217840008	0.372058258455838	6.86755	0.0541763	0.956795	NA
AC009500.2	0.0360496983827486	0	6.86755	0	1	NA
AC009501.4	79.9717586731359	0.241540082715831	0.471613	0.512158	0.608541	0.79186
AC009502.1	0.320404955120405	0	6.86755	0	1	NA
AC009502.4	2.75888596533749	1.23146314207619	2.31966	0.530881	0.595501	0.781552
AC009505.2	0.348649976225641	1.187517922185	4.74041	0.250509	0.802193	NA
AC009505.4	0.0376978207252198	0	6.86755	0	1	NA
AC009506.1	221.824423729548	0.945740626859247	0.120452	7.85163	4.10673e-15	8.44955e-14
AC009506.2	0.61058366485539	0	6.86755	0	1	NA
AC009508.1	0.0394952149519326	0	6.86755	0	1	NA
AC009517.2	0	NA	NA	NA	NA	NA
AC009518.2	0.0394952149519326	0	6.86755	0	1	NA
AC009518.3	0.0771930356771524	0	6.86755	0	1	NA
AC009518.4	48.4710542335669	-0.0678828180275762	0.25465	-0.266573	0.789798	0.932513
AC009518.8	0.117086135495507	0	6.86755	0	1	NA
AC009531.2	0	NA	NA	NA	NA	NA
AC009541.1	0.459061604046109	0	6.78542	0	1	NA
AC009542.2	0.631594969005807	0.372050619293375	5.12656	0.0725731	0.942146	NA
AC009677.1	0	NA	NA	NA	NA	NA
AC009695.1	0	NA	NA	NA	NA	NA
AC009779.1	0	NA	NA	NA	NA	NA
AC009784.1	0	NA	NA	NA	NA	NA
AC009784.3	4.39205343906314	2.55050187147244	1.62684	1.56777	0.116936	0.252623
AC009784.4	0	NA	NA	NA	NA	NA
AC009800.1	0	NA	NA	NA	NA	NA
AC009802.1	0	NA	NA	NA	NA	NA
AC009831.1	0	NA	NA	NA	NA	NA
AC009835.1	0	NA	NA	NA	NA	NA
AC009878.2	0.170745909394272	0	6.86755	0	1	NA
AC009892.1	0	NA	NA	NA	NA	NA
AC009892.10	0	NA	NA	NA	NA	NA
AC009892.2	0	NA	NA	NA	NA	NA
AC009892.5	0.0394952149519326	0	6.86755	0	1	NA
AC009892.9	0	NA	NA	NA	NA	NA
AC009941.1	0	NA	NA	NA	NA	NA
AC009945.4	0.0265471158632778	0	6.86755	0	1	NA
AC009947.2	0	NA	NA	NA	NA	NA
AC009947.5	0	NA	NA	NA	NA	NA
AC009948.5	582.265715736327	0.815028416412848	0.108685	7.49903	6.42918e-14	1.19844e-12
AC009948.7	16.7716500253116	1.31939326684931	0.493564	2.6732	0.00751319	0.0269627
AC009950.2	3.51260427790042	0	2.20462	0	1	1
AC009951.1	206.522732307993	2.31647504432174	0.774515	2.99087	0.00278182	0.0113635
AC009951.2	0.163267816735751	0	6.86755	0	1	NA
AC009955.8	0.666288857391801	0.372119636560733	2.94184	0.126492	0.899342	NA
AC009960.1	0.954356049514209	0	6.86755	0	1	NA
AC009960.2	1.23681745368292	0	5.58191	0	1	NA
AC009960.3	2.10273928142899	0	3.37975	0	1	1
AC009960.4	1.11701191433675	0	4.50679	0	1	NA
AC009960.5	0.877433594619783	0	6.03333	0	1	NA
AC009960.6	0.192891255447464	0	6.86755	0	1	NA
AC009960.7	0.209513678166629	0	6.86755	0	1	NA
AC009961.2	8.45271316129866	-2.03511430894956	0.981822	-2.07279	0.0381915	0.10533
AC009961.3	75.7738074460826	0.261643990409671	0.260727	1.00352	0.315611	0.519998
AC009961.5	0.121888498582292	0	6.86755	0	1	NA
AC009963.3	2.60917898323149	0.32215446359753	1.91881	0.167893	0.866667	0.977213
AC009963.4	0.0269529500792615	0	6.86755	0	1	NA
AC009963.5	0.0559842076088179	0	6.86755	0	1	NA
AC009963.6	0	NA	NA	NA	NA	NA
AC009965.1	0	NA	NA	NA	NA	NA
AC009965.2	0	NA	NA	NA	NA	NA
AC009967.3	14.6347402780823	0	1.75707	0	1	1
AC009969.1	0	NA	NA	NA	NA	NA
AC009970.1	0	NA	NA	NA	NA	NA
AC009974.11	0	NA	NA	NA	NA	NA
AC009977.1	0	NA	NA	NA	NA	NA
AC009987.1	0	NA	NA	NA	NA	NA
AC009994.2	0	NA	NA	NA	NA	NA
AC009997.1	0	NA	NA	NA	NA	NA
AC010082.2	0.308805908912181	0	6.86755	0	1	NA
AC010084.1	5.61407431068837	0.372131609181011	2.45401	0.151642	0.879469	0.984427
AC010086.1	0	NA	NA	NA	NA	NA
AC010086.5	0	NA	NA	NA	NA	NA
AC010090.1	0.736802960513508	0.37204605241135	4.41141	0.0843372	0.932788	NA
AC010091.1	24.2636329442887	2.58216418969808	0.287943	8.96763	3.02951e-19	8.74255e-18
AC010091.4	0.259845259714699	0	6.86755	0	1	NA
AC010092.1	0	NA	NA	NA	NA	NA
AC010095.5	0	NA	NA	NA	NA	NA
AC010095.6	0	NA	NA	NA	NA	NA
AC010095.7	0	NA	NA	NA	NA	NA
AC010096.1	8.36471945024896	1.25456641761541	1.19055	1.05377	0.291989	0.492436
AC010096.2	0.0226899221977866	0.372105138824385	6.86755	0.0541831	0.956789	NA
AC010105.1	0	NA	NA	NA	NA	NA
AC010127.3	2.82298564884019	0	1.97441	0	1	1
AC010127.5	0.0394952149519326	0	6.86755	0	1	NA
AC010132.10	0.151090904539639	0	6.86755	0	1	NA
AC010132.11	0.346560041961062	0	6.86755	0	1	NA
AC010136.2	0.429575414492594	0	6.71409	0	1	NA
AC010139.1	0	NA	NA	NA	NA	NA
AC010141.1	0	NA	NA	NA	NA	NA
AC010141.4	0.0265471158632778	0	6.86755	0	1	NA
AC010141.6	0.0360496983827486	0	6.86755	0	1	NA
AC010141.8	0	NA	NA	NA	NA	NA
AC010145.4	0	NA	NA	NA	NA	NA
AC010146.1	0.0394952149519326	0	6.86755	0	1	NA
AC010146.2	0	NA	NA	NA	NA	NA
AC010148.1	0.633577509438485	0	6.43953	0	1	NA
AC010149.4	0	NA	NA	NA	NA	NA
AC010150.1	10.9376521800311	0.330898231169724	0.754175	0.438755	0.660839	0.834517
AC010150.2	0	NA	NA	NA	NA	NA
AC010153.3	0	NA	NA	NA	NA	NA
AC010154.2	0	NA	NA	NA	NA	NA
AC010170.1	0	NA	NA	NA	NA	NA
AC010196.1	0	NA	NA	NA	NA	NA
AC010203.1	0	NA	NA	NA	NA	NA
AC010207.1	0	NA	NA	NA	NA	NA
AC010209.1	0	NA	NA	NA	NA	NA
AC010226.4	5.06393006757561	1.60927561746323	1.14233	1.40876	0.158906	0.318447
AC010235.1	0	NA	NA	NA	NA	NA
AC010240.2	0.335714486768053	0	6.86755	0	1	NA
AC010240.3	0.14273422966698	0	6.86755	0	1	NA
AC010243.1	0	NA	NA	NA	NA	NA
AC010247.1	0.0394952149519326	0	6.86755	0	1	NA
AC010295.1	0	NA	NA	NA	NA	NA
AC010296.1	0.0394952149519326	0	6.86755	0	1	NA
AC010297.1	0	NA	NA	NA	NA	NA
AC010311.1	0	NA	NA	NA	NA	NA
AC010319.1	0	NA	NA	NA	NA	NA
AC010323.1	0	NA	NA	NA	NA	NA
AC010327.2	1.47094204876402	0.372134216229219	2.40577	0.154684	0.87707	NA
AC010329.1	0	NA	NA	NA	NA	NA
AC010335.1	0.886484731257662	0	6.86755	0	1	NA
AC010336.1	69.0146250589187	-1.17841998596355	0.293648	-4.01303	5.99432e-05	0.000354882
AC010368.1	0	NA	NA	NA	NA	NA
AC010368.2	0	NA	NA	NA	NA	NA
AC010376.1	0	NA	NA	NA	NA	NA
AC010422.1	0	NA	NA	NA	NA	NA
AC010423.1	0.73221508902201	0	2.70654	0	1	NA
AC010441.1	712.716314429672	-1.61580485957092	0.0938849	-17.2105	2.21532e-66	6.40801e-64
AC010455.1	0	NA	NA	NA	NA	NA
AC010458.1	0	NA	NA	NA	NA	NA
AC010468.1	5.15558687782588	0.140308878753969	0.814298	0.172307	0.863197	0.975122
AC010468.2	0	NA	NA	NA	NA	NA
AC010468.3	0	NA	NA	NA	NA	NA
AC010492.2	0.361110075978568	0	6.86755	0	1	NA
AC010492.4	0	NA	NA	NA	NA	NA
AC010492.5	0	NA	NA	NA	NA	NA
AC010504.2	6.6604503409864	1.15313531976372	0.763507	1.51031	0.130963	0.275143
AC010518.3	0	NA	NA	NA	NA	NA
AC010522.1	0.14843561444557	0	6.86755	0	1	NA
AC010524.2	0.740364160305518	0	4.98754	0	1	NA
AC010524.4	0.0265471158632778	0	6.86755	0	1	NA
AC010525.1	0	NA	NA	NA	NA	NA
AC010525.2	0.212363063783726	0.371972240202924	6.86755	0.0541638	0.956805	NA
AC010525.4	0.14136512942767	0	6.86755	0	1	NA
AC010525.5	0	NA	NA	NA	NA	NA
AC010525.6	7.95246684308732	-0.0440820781491048	0.662306	-0.0665585	0.946933	1
AC010525.7	31.6346347835772	0.333609475258632	0.459918	0.725368	0.468226	0.670586
AC010528.1	0.250752392460079	0	6.86755	0	1	NA
AC010536.1	55.4553078581136	-1.9806909746638	0.294228	-6.73181	1.67561e-11	2.4714e-10
AC010543.1	0	NA	NA	NA	NA	NA
AC010546.1	0	NA	NA	NA	NA	NA
AC010547.9	78.4774645405858	0.999587659487599	0.425202	2.35085	0.0187303	0.0588377
AC010595.1	0	NA	NA	NA	NA	NA
AC010609.1	0	NA	NA	NA	NA	NA
AC010620.1	0	NA	NA	NA	NA	NA
AC010641.1	0.0318121628942211	0	6.86755	0	1	NA
AC010642.1	280.39614992987	-0.492564786423366	0.207354	-2.37548	0.0175263	0.0556526
AC010642.2	1.10121200415298	0	3.03195	0	1	NA
AC010646.3	0.0484358217113099	0.372081858767068	6.86755	0.0541797	0.956792	NA
AC010649.1	5.85797572717834	0.321075043446994	1.64213	0.195524	0.844983	0.967431
AC010677.5	0.0216374571463915	0	6.86755	0	1	NA
AC010723.1	0	NA	NA	NA	NA	NA
AC010723.2	0	NA	NA	NA	NA	NA
AC010729.1	14.5605357322438	0.424209563166638	0.543874	0.779978	0.435404	0.641919
AC010729.2	9.28443404193462	-1.43953913382612	1.69903	-0.847273	0.396843	0.605147
AC010729.3	0	NA	NA	NA	NA	NA
AC010731.2	0	NA	NA	NA	NA	NA
AC010731.3	0.287048807832714	0	6.86755	0	1	NA
AC010731.4	1.28526099108035	0	6.86755	0	1	NA
AC010731.6	0.0660423308152104	0	6.86755	0	1	NA
AC010733.4	2.22112651354774	3.51958489607931	1.75498	2.00549	0.0449108	0.119816
AC010733.5	6.14132895850126	1.35160327966063	1.09266	1.23699	0.216091	0.398261
AC010733.7	0	NA	NA	NA	NA	NA
AC010739.1	0	NA	NA	NA	NA	NA
AC010740.1	0	NA	NA	NA	NA	NA
AC010744.1	0	NA	NA	NA	NA	NA
AC010745.1	0	NA	NA	NA	NA	NA
AC010745.2	0.21447794526078	0	6.86755	0	1	NA
AC010745.3	0	NA	NA	NA	NA	NA
AC010745.4	0.0419300230879501	0	6.86755	0	1	NA
AC010746.3	0.296179608271123	0	6.86755	0	1	NA
AC010747.2	0	NA	NA	NA	NA	NA
AC010754.1	0	NA	NA	NA	NA	NA
AC010760.1	0	NA	NA	NA	NA	NA
AC010761.10	0.891464579238132	-0.451675866706356	1.88854	-0.239167	0.810976	NA
AC010761.13	0.0771930356771524	0	6.86755	0	1	NA
AC010761.14	0.0335380966333138	-1.55119338012646	6.86755	-0.225873	0.8213	NA
AC010761.6	5.89367789653591	1.9709128896636	1.18881	1.65789	0.0973404	0.218927
AC010761.8	4.80939999053293	-2.32531131550396	1.3832	-1.68111	0.0927412	0.211026
AC010761.9	1.41356945706086	-1.55144067722696	2.44073	-0.635647	0.525007	NA
AC010874.1	0	NA	NA	NA	NA	NA
AC010877.1	0.0360496983827486	0	6.86755	0	1	NA
AC010878.3	0.483233965661751	-0.589625743235101	3.45318	-0.170749	0.864421	NA
AC010880.1	0	NA	NA	NA	NA	NA
AC010883.5	8.44444393317824	1.32375140393397	0.71577	1.84941	0.0643986	0.160001
AC010884.1	3.08772572506682	1.2825451995686	0.967825	1.32518	0.18511	0.355989
AC010884.2	0	NA	NA	NA	NA	NA
AC010886.2	0.268017317888108	0.372015772211653	6.86755	0.0541701	0.9568	NA
AC010887.1	0	NA	NA	NA	NA	NA
AC010890.1	4.74422366108861	0	1.75961	0	1	1
AC010891.2	0	NA	NA	NA	NA	NA
AC010894.3	43.5515266374604	0.522747096458945	0.296615	1.76237	0.0780061	0.185057
AC010894.4	0.0825313234720957	0	6.86755	0	1	NA
AC010894.5	0.0547078559649851	0	6.86755	0	1	NA
AC010900.2	24.7168789905439	0.843555851329022	0.481012	1.75371	0.0794802	0.18783
AC010904.1	0	NA	NA	NA	NA	NA
AC010907.2	0.418218342172536	0	5.60443	0	1	NA
AC010907.5	1.72673682568302	-0.589657957878088	2.52194	-0.233811	0.815131	NA
AC010928.1	0	NA	NA	NA	NA	NA
AC010930.1	0	NA	NA	NA	NA	NA
AC010967.1	0.21447794526078	0	6.86755	0	1	NA
AC010967.2	0.164032870759238	0	6.86755	0	1	NA
AC010967.3	0	NA	NA	NA	NA	NA
AC010969.1	0.489761090160074	0.371964039327073	6.86755	0.0541626	0.956806	NA
AC010970.1	0	NA	NA	NA	NA	NA
AC010970.2	0.747485462173144	0	6.86755	0	1	NA
AC010971.1	0	NA	NA	NA	NA	NA
AC010974.3	0.0413793181534593	0	6.86755	0	1	NA
AC010975.1	0.254238300137794	0	6.86755	0	1	NA
AC010975.2	0	NA	NA	NA	NA	NA
AC010976.2	0.0288974858467733	0	6.86755	0	1	NA
AC010980.2	1.99676936297068	0	2.81899	0	1	NA
AC010982.1	1.58824192827143	-0.528494088651336	1.49258	-0.354082	0.723278	NA
AC010982.2	0.653231157157126	-3.4773638329128	2.43899	-1.42574	0.153944	NA
AC010983.1	0.23330365842019	0	6.86755	0	1	NA
AC010984.3	0.171369567925882	0	6.86755	0	1	NA
AC010984.4	0.0796413475898335	0	6.86755	0	1	NA
AC010987.5	0	NA	NA	NA	NA	NA
AC010987.6	0.298256003767492	0	6.86755	0	1	NA
AC010999.1	0	NA	NA	NA	NA	NA
AC011073.1	0	NA	NA	NA	NA	NA
AC011193.1	0	NA	NA	NA	NA	NA
AC011196.3	19.7372333666723	0	1.83582	0	1	1
AC011225.1	0	NA	NA	NA	NA	NA
AC011233.2	0.0216374571463915	0	6.86755	0	1	NA
AC011239.1	4.49546724766988	-0.242131916478376	0.852101	-0.284159	0.776289	0.923077
AC011242.5	0.469889470798131	0	6.86755	0	1	NA
AC011242.6	67.4475385732388	0.832138055819508	0.206715	4.02553	5.6847e-05	0.000338098
AC011243.1	0	NA	NA	NA	NA	NA
AC011247.3	0.110367098132558	-1.55125544780377	6.86755	-0.225882	0.821293	NA
AC011284.3	0.576679363209675	0	6.47539	0	1	NA
AC011286.1	0.260223634717657	0	6.86755	0	1	NA
AC011288.2	7.21296256773737	1.84512554888351	1.30222	1.41691	0.15651	0.314902
AC011290.4	0.346976522934934	0	4.69018	0	1	NA
AC011290.5	0.102088966894454	0	6.86755	0	1	NA
AC011293.1	0	NA	NA	NA	NA	NA
AC011294.3	2.58929439564676	-1.43448702730332	1.30274	-1.10113	0.27084	0.467965
AC011298.1	0	NA	NA	NA	NA	NA
AC011298.2	1.37073065391468	-1.5514316892793	1.91894	-0.808483	0.418813	NA
AC011306.1	0	NA	NA	NA	NA	NA
AC011306.2	0.0920339059915665	0	6.86755	0	1	NA
AC011308.1	0	NA	NA	NA	NA	NA
AC011313.1	0	NA	NA	NA	NA	NA
AC011322.1	3.6874107469155	0	3.04237	0	1	1
AC011330.5	298.800369982025	0.359070545198347	0.2601	1.38051	0.16743	0.330997
AC011330.6	0.0560747911062803	0	6.86755	0	1	NA
AC011343.1	0.42273148736991	0	6.86755	0	1	NA
AC011357.1	0	NA	NA	NA	NA	NA
AC011363.1	0	NA	NA	NA	NA	NA
AC011366.3	0.282992751113067	0	6.86755	0	1	NA
AC011379.1	0	NA	NA	NA	NA	NA
AC011385.1	0.502110806078479	0	6.73752	0	1	NA
AC011385.2	0.0825313234720957	0	6.86755	0	1	NA
AC011406.2	0.0376978207252198	0	6.86755	0	1	NA
AC011407.1	0	NA	NA	NA	NA	NA
AC011410.1	0	NA	NA	NA	NA	NA
AC011416.1	0	NA	NA	NA	NA	NA
AC011431.1	0	NA	NA	NA	NA	NA
AC011431.2	0	NA	NA	NA	NA	NA
AC011450.1	0	NA	NA	NA	NA	NA
AC011453.1	0	NA	NA	NA	NA	NA
AC011456.1	0	NA	NA	NA	NA	NA
AC011465.1	0	NA	NA	NA	NA	NA
AC011467.1	0	NA	NA	NA	NA	NA
AC011475.1	0	NA	NA	NA	NA	NA
AC011477.1	0.0954794225607505	0	6.86755	0	1	NA
AC011478.1	0	NA	NA	NA	NA	NA
AC011484.1	1.90539079342318	-1.45609670515291	2.42131	-0.601367	0.547596	NA
AC011498.1	24.8110284681363	-0.19434583929526	0.578849	-0.335745	0.737063	0.894969
AC011499.1	0	NA	NA	NA	NA	NA
AC011500.1	0.121888498582292	0	6.86755	0	1	NA
AC011513.4	0	NA	NA	NA	NA	NA
AC011515.2	0.265994549208568	0	6.86755	0	1	NA
AC011516.1	0	NA	NA	NA	NA	NA
AC011516.2	0.0360496983827486	0	6.86755	0	1	NA
AC011518.1	0.868005306525377	0	5.98285	0	1	NA
AC011518.2	0	NA	NA	NA	NA	NA
AC011523.2	0	NA	NA	NA	NA	NA
AC011524.1	0.404473240638607	0	6.86755	0	1	NA
AC011524.2	0	NA	NA	NA	NA	NA
AC011524.3	0	NA	NA	NA	NA	NA
AC011525.2	0.229383614652931	0	6.86755	0	1	NA
AC011525.4	0.261678348505471	0	6.86755	0	1	NA
AC011526.1	20.5075136000913	0	3.62007	0	1	1
AC011530.4	3.32034983756881	0.810763872247459	1.40404	0.577452	0.563634	0.755093
AC011551.3	2.71388790270308	0.762241437970459	1.08538	0.702278	0.482506	0.683177
AC011558.5	0.105090288086217	-1.55125575368077	6.86755	-0.225882	0.821293	NA
AC011591.1	0	NA	NA	NA	NA	NA
AC011625.1	2.66664025478719	-1.19443989299869	1.29039	-0.925641	0.354632	0.563104
AC011626.1	0.0463811930915212	0	6.86755	0	1	NA
AC011648.1	0	NA	NA	NA	NA	NA
AC011652.1	0	NA	NA	NA	NA	NA
AC011652.2	0	NA	NA	NA	NA	NA
AC011718.1	0.0216374571463915	0	6.86755	0	1	NA
AC011718.2	6.4059041703364	-1.60886997219426	1.51108	-1.06472	0.287004	0.486493
AC011718.3	0.0216374571463915	0	6.86755	0	1	NA
AC011737.2	2.61242250348131	-0.877965230807651	5.68966	-0.154309	0.877366	0.982994
AC011738.1	0	NA	NA	NA	NA	NA
AC011738.4	1.39053185859236	2.20961001624569	3.94926	0.5595	0.575821	NA
AC011742.3	0	NA	NA	NA	NA	NA
AC011742.5	0.511614237536883	0	6.86755	0	1	NA
AC011747.3	0.794104803041571	2.55391605382561	4.30735	0.592921	0.553234	NA
AC011747.4	16.3542146487338	0	2.24599	0	1	1
AC011747.6	0.0891439301093043	0	6.86755	0	1	NA
AC011747.7	21.3267418771685	2.53336572468198	0.668115	3.79181	0.000149552	0.000818573
AC011748.1	0	NA	NA	NA	NA	NA
AC011752.1	0	NA	NA	NA	NA	NA
AC011753.5	7.56396389340981	0.00412065430655947	1.37998	0.00298603	0.997617	1
AC011753.6	0	NA	NA	NA	NA	NA
AC011754.1	0	NA	NA	NA	NA	NA
AC011755.1	0.128264899861664	0.372056321841929	6.86755	0.054176	0.956795	NA
AC011816.1	6.60064179815106	1.30095842793795	1.74085	0.74731	0.454876	0.658932
AC011891.5	0.390691514267499	0	6.86755	0	1	NA
AC011893.3	0.210351869559945	-1.55131900014573	6.86755	-0.225891	0.821286	NA
AC011897.2	0	NA	NA	NA	NA	NA
AC011899.10	0.393057031573279	0	6.86755	0	1	NA
AC011899.9	10.4253716098326	0	2.55653	0	1	1
AC011901.2	0	NA	NA	NA	NA	NA
AC011933.1	2.72765296216807	0	6.86755	0	1	1
AC011933.2	0.134113089503095	-2.39523116062895	6.84551	-0.349898	0.726415	NA
AC011994.1	0	NA	NA	NA	NA	NA
AC011995.1	3.2708238880933	0	4.94956	0	1	1
AC011995.3	0.761769607196189	0	6.86755	0	1	NA
AC011997.1	5.91642943148196	1.02353491561205	0.786601	1.30121	0.193186	0.367466
AC011998.1	0	NA	NA	NA	NA	NA
AC011998.2	0	NA	NA	NA	NA	NA
AC011998.4	0	NA	NA	NA	NA	NA
AC011999.1	3.63172961213876	2.06757969767589	1.23345	1.67626	0.0936868	0.21261
AC012003.1	0	NA	NA	NA	NA	NA
AC012005.2	0.085580666679747	0.372071924397926	6.86755	0.0541783	0.956793	NA
AC012047.1	0	NA	NA	NA	NA	NA
AC012050.1	0	NA	NA	NA	NA	NA
AC012065.4	0.0559842076088179	0	6.86755	0	1	NA
AC012065.5	3.58982934774002	0.37213992062678	1.76912	0.210354	0.833392	0.961851
AC012065.7	0.79438444440688	0	4.20917	0	1	NA
AC012066.1	74.5279075399386	0.498537674632095	0.301899	1.65134	0.0986691	0.221368
AC012067.1	0	NA	NA	NA	NA	NA
AC012074.1	2.6326985336859	1.94572518859646	2.03531	0.955985	0.33908	0.546077
AC012074.2	3.29850082334217	0.300143428669805	1.56753	0.191475	0.848153	0.968583
AC012075.1	0.0376978207252198	0	6.86755	0	1	NA
AC012075.2	0	NA	NA	NA	NA	NA
AC012078.2	0.114818013564392	0	6.86755	0	1	NA
AC012119.1	0	NA	NA	NA	NA	NA
AC012123.1	0.126841750834524	0	6.86755	0	1	NA
AC012146.7	112.767661118233	-0.127159545069961	0.14574	-0.872508	0.382931	0.591375
AC012150.1	0	NA	NA	NA	NA	NA
AC012175.1	0	NA	NA	NA	NA	NA
AC012181.1	0.0360496983827486	0	6.86755	0	1	NA
AC012215.1	58.5558634363061	0	5.22643	0	1	1
AC012305.1	0	NA	NA	NA	NA	NA
AC012306.2	0	NA	NA	NA	NA	NA
AC012307.2	0.0514326056074209	0	6.86755	0	1	NA
AC012307.3	291.702393844229	-0.0282609787871843	0.127972	-0.220837	0.825219	0.95724
AC012309.5	57.3989470439817	-0.138397360027153	0.252503	-0.548102	0.583622	0.77228
AC012313.1	1.04995351347002	-2.32720544353753	1.58449	-1.46874	0.141904	NA
AC012314.19	0.0255845055483528	0	6.86755	0	1	NA
AC012314.20	0.118250946812698	1.18283651357634	6.84708	0.17275	0.862848	NA
AC012314.8	11.4331824452531	1.00230021581856	0.780099	1.28484	0.198849	0.375219
AC012317.1	0.788198307176823	0	3.96362	0	1	NA
AC012318.3	1.00484013648721	0.674319089329532	2.06972	0.325802	0.744574	NA
AC012322.1	0.327072395729041	0	6.86755	0	1	NA
AC012353.1	0	NA	NA	NA	NA	NA
AC012354.6	2.4756089650278	0	1.96698	0	1	1
AC012354.8	0.0360496983827486	0	6.86755	0	1	NA
AC012358.4	18.402390908137	-0.670160636684242	0.376732	-1.77888	0.0752598	0.180194
AC012358.7	23.0897421625549	-0.64450837451755	0.70482	-0.914429	0.360491	0.57003
AC012358.8	6.55745845955581	-0.816952226474898	0.787925	-1.03684	0.29981	0.502176
AC012360.1	0	NA	NA	NA	NA	NA
AC012360.2	0	NA	NA	NA	NA	NA
AC012360.4	3.30580262239402	-0.010068779204303	1.0156	-0.00991415	0.99209	1
AC012360.6	4.08825415115126	1.84863173427256	1.88644	0.979956	0.327108	0.533381
AC012361.1	0.0394952149519326	0	6.86755	0	1	NA
AC012362.1	0	NA	NA	NA	NA	NA
AC012362.3	0	NA	NA	NA	NA	NA
AC012363.10	0	NA	NA	NA	NA	NA
AC012363.13	0.379561224506243	-1.58425692441278	6.83765	-0.231696	0.816774	NA
AC012363.4	0.900896267719762	0	4.15438	0	1	NA
AC012363.7	0.0265471158632778	0	6.86755	0	1	NA
AC012363.8	0	NA	NA	NA	NA	NA
AC012365.3	0.0559842076088179	0	6.86755	0	1	NA
AC012368.1	5.37072097299519	1.42271947263715	0.951497	1.49524	0.134851	0.281488
AC012370.2	13.3464710752939	0.564931229265878	0.718059	0.786747	0.43143	0.638087
AC012370.3	0.262155693743371	0	6.86755	0	1	NA
AC012379.1	0.200051104455045	-0.956855508136879	6.74574	-0.141846	0.887202	NA
AC012391.1	0	NA	NA	NA	NA	NA
AC012414.1	1.46270535195547	0	5.6258	0	1	NA
AC012441.1	0	NA	NA	NA	NA	NA
AC012442.5	3.7466426177812	0.022684555989222	0.967032	0.0234579	0.981285	1
AC012442.6	7.28485881513522	-1.05253514594427	0.820874	-1.28221	0.199768	0.376606
AC012445.1	0.0376978207252198	0	6.86755	0	1	NA
AC012451.1	0	NA	NA	NA	NA	NA
AC012454.4	0.0249790101565162	0	6.86755	0	1	NA
AC012456.3	0.478402533838782	0	6.86755	0	1	NA
AC012456.4	0.711655763983937	0.42001174543066	2.2973	0.182828	0.854933	NA
AC012457.2	0	NA	NA	NA	NA	NA
AC012462.1	0.0737351210740138	0	6.86755	0	1	NA
AC012462.2	0.277850213257848	0	6.86755	0	1	NA
AC012462.3	0	NA	NA	NA	NA	NA
AC012467.1	0	NA	NA	NA	NA	NA
AC012485.1	0	NA	NA	NA	NA	NA
AC012485.2	0.251273484275175	0	6.86755	0	1	NA
AC012487.2	18.8397928316571	-0.338872996208498	0.453848	-0.746667	0.455265	0.659174
AC012493.1	0.144136330974908	0	6.86755	0	1	NA
AC012493.2	0.0413793181534593	0	6.86755	0	1	NA
AC012494.1	0.0226899221977866	0.372105138824385	6.86755	0.0541831	0.956789	NA
AC012497.2	0	NA	NA	NA	NA	NA
AC012499.1	0.156925516835323	0	6.86755	0	1	NA
AC012501.1	0.332085925583517	0	6.86755	0	1	NA
AC012501.2	0.0413793181534593	0	6.86755	0	1	NA
AC012501.3	0.154313228516324	0	6.86755	0	1	NA
AC012506.1	0	NA	NA	NA	NA	NA
AC012506.2	0.0936085639646328	0	6.86755	0	1	NA
AC012506.3	0.142266449868255	0	6.86755	0	1	NA
AC012506.4	0.307222848711883	0	6.86755	0	1	NA
AC012507.3	6.19587617008881	0	2.12725	0	1	1
AC012507.4	2.30700115473178	-3.43794534693062	1.4587	-2.35686	0.0184301	0.0580205
AC012512.1	0.175743812281515	0	6.86755	0	1	NA
AC012513.4	0.243530001463609	0	6.86755	0	1	NA
AC012513.6	0.161383713534224	0	6.86755	0	1	NA
AC012531.23	0.0936820283340377	0	6.86755	0	1	NA
AC012531.25	3.86466087229777	0	2.55898	0	1	1
AC012593.1	0.481979125574051	0	6.86755	0	1	NA
AC012594.1	0.850184697228852	3.04168420811473	2.06722	1.47139	0.141186	NA
AC012603.1	0	NA	NA	NA	NA	NA
AC012613.2	0.367229760409447	0	6.86755	0	1	NA
AC012615.1	96.706047544021	-0.555469006664824	0.32013	-1.73514	0.0827164	0.19358
AC012627.1	0	NA	NA	NA	NA	NA
AC012667.1	0	NA	NA	NA	NA	NA
AC012668.1	0.0261938262518545	-1.55119338012645	6.86755	-0.225873	0.8213	NA
AC012668.2	2.05268155305902	4.85951559358099	1.86311	2.60828	0.00909993	NA
AC012668.3	0	NA	NA	NA	NA	NA
AC012671.1	0	NA	NA	NA	NA	NA
AC012671.2	0	NA	NA	NA	NA	NA
AC012671.3	0	NA	NA	NA	NA	NA
AC012671.4	0	NA	NA	NA	NA	NA
AC013248.2	0	NA	NA	NA	NA	NA
AC013262.1	0.121888498582292	0	6.86755	0	1	NA
AC013264.2	0.0198340772282434	0	6.86755	0	1	NA
AC013267.1	1.60341210399074	1.57857574341922	1.74332	0.905499	0.365201	NA
AC013268.1	0	NA	NA	NA	NA	NA
AC013268.2	0.423923945182297	0.830174886599793	6.8192	0.121741	0.903104	NA
AC013268.3	0.719165433888428	-2.24456018310265	4.43995	-0.505537	0.613182	NA
AC013268.4	0	NA	NA	NA	NA	NA
AC013268.5	69.8646953811057	-0.279268453778567	1.02047	-0.273667	0.784341	0.928769
AC013269.1	0.2522219766886	-2.54606052742992	6.83765	-0.372359	0.709626	NA
AC013269.3	0	NA	NA	NA	NA	NA
AC013269.4	0	NA	NA	NA	NA	NA
AC013269.5	0	NA	NA	NA	NA	NA
AC013271.3	21.3278410803714	-0.655329966377442	1.05641	-0.620338	0.535035	0.730017
AC013275.1	0	NA	NA	NA	NA	NA
AC013275.2	0.604347678294178	0	6.2295	0	1	NA
AC013283.1	0.163120832928324	1.18278934126936	6.84708	0.172744	0.862853	NA
AC013394.2	3640.09506613124	1.13187609321335	0.0955923	11.8407	2.40531e-32	1.62026e-30
AC013399.3	0.114818013564392	0	6.86755	0	1	NA
AC013401.1	0	NA	NA	NA	NA	NA
AC013401.2	0	NA	NA	NA	NA	NA
AC013402.1	0	NA	NA	NA	NA	NA
AC013402.2	118.868566210857	1.95052947812745	1.15037	1.69557	0.0899678	0.20652
AC013402.3	0.0394952149519326	0	6.86755	0	1	NA
AC013402.4	0.0394952149519326	0	6.86755	0	1	NA
AC013402.5	0.0360496983827486	0	6.86755	0	1	NA
AC013403.13	0.0376978207252198	0	6.86755	0	1	NA
AC013404.1	0.0559842076088179	0	6.86755	0	1	NA
AC013406.1	0	NA	NA	NA	NA	NA
AC013410.1	0.151463630169568	0	6.86755	0	1	NA
AC013410.2	0	NA	NA	NA	NA	NA
AC013429.4	0.0559842076088179	0	6.86755	0	1	NA
AC013429.5	0.0360496983827486	0	6.86755	0	1	NA
AC013436.6	0.524232494894064	0	6.86755	0	1	NA
AC013437.2	0.0360496983827486	0	6.86755	0	1	NA
AC013437.4	0	NA	NA	NA	NA	NA
AC013437.6	0	NA	NA	NA	NA	NA
AC013437.7	0	NA	NA	NA	NA	NA
AC013439.4	0.281664550958633	0	6.86755	0	1	NA
AC013442.1	0	NA	NA	NA	NA	NA
AC013444.1	0.0595424503286991	-1.55121039116877	6.86755	-0.225875	0.821298	NA
AC013444.2	0	NA	NA	NA	NA	NA
AC013448.1	0.320432947743431	0	6.86755	0	1	NA
AC013448.2	0.0771930356771524	0	6.86755	0	1	NA
AC013449.1	0.383726423189803	-0.783458492783509	6.81528	-0.114956	0.90848	NA
AC013460.1	24.0774672372272	0	2.00486	0	1	1
AC013463.2	1.54201057436616	0	2.65593	0	1	NA
AC013467.1	0.134974637512683	0	6.86755	0	1	NA
AC013468.1	0	NA	NA	NA	NA	NA
AC013469.1	0	NA	NA	NA	NA	NA
AC013470.6	0.442205266920373	0	6.86755	0	1	NA
AC013470.8	0.741085389822551	0	4.06193	0	1	NA
AC013472.3	12.6142536131016	-1.14540152362817	1.16743	-0.981132	0.326527	0.532771
AC013472.4	0.051526126019794	0	6.86755	0	1	NA
AC013474.4	16.8987410768872	0.393271062530892	0.828767	0.474525	0.635125	0.813833
AC013476.1	0	NA	NA	NA	NA	NA
AC013477.1	0	NA	NA	NA	NA	NA
AC013480.2	0.050094812843217	0.372081975970169	6.86755	0.0541797	0.956792	NA
AC013489.1	0	NA	NA	NA	NA	NA
AC013558.1	0	NA	NA	NA	NA	NA
AC013717.3	0.559926745960843	1.33782497055402	2.29307	0.583421	0.55961	NA
AC013718.1	0	NA	NA	NA	NA	NA
AC013727.1	0	NA	NA	NA	NA	NA
AC013727.2	0.0265471158632778	0	6.86755	0	1	NA
AC013731.1	0	NA	NA	NA	NA	NA
AC013733.3	0.0789904299038651	0	6.86755	0	1	NA
AC013733.4	0	NA	NA	NA	NA	NA
AC013733.5	0	NA	NA	NA	NA	NA
AC013737.1	0.0394952149519326	0	6.86755	0	1	NA
AC013751.1	0	NA	NA	NA	NA	NA
AC013791.2	0.331618257541238	0	6.86755	0	1	NA
AC015600.1	0	NA	NA	NA	NA	NA
AC015660.1	0.0360496983827486	0	6.86755	0	1	NA
AC015688.3	0.192758769165427	0.372022590904302	6.86755	0.0541711	0.956799	NA
AC015691.13	1.33377947098244	0	2.99801	0	1	NA
AC015726.1	0	NA	NA	NA	NA	NA
AC015815.1	0.0269529500792615	0	6.86755	0	1	NA
AC015815.2	0	NA	NA	NA	NA	NA
AC015815.3	0	NA	NA	NA	NA	NA
AC015815.4	0	NA	NA	NA	NA	NA
AC015815.5	0	NA	NA	NA	NA	NA
AC015815.6	0	NA	NA	NA	NA	NA
AC015815.7	0	NA	NA	NA	NA	NA
AC015815.8	0	NA	NA	NA	NA	NA
AC015818.3	0.763405352540865	-1.55134236650022	6.86755	-0.225895	0.821283	NA
AC015818.5	0.0394952149519326	0	6.86755	0	1	NA
AC015818.6	0	NA	NA	NA	NA	NA
AC015820.1	0	NA	NA	NA	NA	NA
AC015849.12	0.563105888582007	-1.55141805171209	2.67732	-0.579468	0.562274	NA
AC015849.13	15.6186409964098	0.0566421488595923	0.592076	0.095667	0.923785	1
AC015849.14	0.0774290165362079	0	6.86755	0	1	NA
AC015849.16	14.0713880268108	0.879244202914728	1.09364	0.803964	0.421418	0.628611
AC015849.19	0.27335212875186	0	6.86755	0	1	NA
AC015849.2	1.00322458358514	0.372117304710061	3.39373	0.109648	0.912688	NA
AC015871.1	0.0255845055483528	0	6.86755	0	1	NA
AC015884.1	0	NA	NA	NA	NA	NA
AC015922.5	0.202788018638482	0	6.86755	0	1	NA
AC015922.6	0.277068429527872	0	6.86755	0	1	NA
AC015922.7	0.933786556564805	3.03800579772908	2.13709	1.42156	0.155154	NA
AC015923.1	0.0535000659425394	0	6.86755	0	1	NA
AC015933.2	1.6842500646191	2.22304264166594	1.85821	1.19634	0.231565	NA
AC015936.3	8.89536024109138	0	3.19706	0	1	1
AC015969.3	0.134974637512683	0	6.86755	0	1	NA
AC015971.1	0	NA	NA	NA	NA	NA
AC015971.2	1.17014381840644	2.60080417167454	1.95969	1.32715	0.184459	NA
AC015977.5	0.0973674002849255	0	6.86755	0	1	NA
AC015977.6	0.709354359219086	1.1241609281251	3.19286	0.352086	0.724774	NA
AC015987.1	0.997192628264925	-1.55143139973979	2.57519	-0.602454	0.546872	NA
AC015987.2	1.97520281003893	-0.283221226043519	1.21675	-0.232769	0.815941	NA
AC015989.1	0	NA	NA	NA	NA	NA
AC015989.2	0	NA	NA	NA	NA	NA
AC016113.1	0	NA	NA	NA	NA	NA
AC016178.1	0	NA	NA	NA	NA	NA
AC016178.2	0	NA	NA	NA	NA	NA
AC016194.1	0	NA	NA	NA	NA	NA
AC016251.1	8.49219029217463	0.64414915304047	0.811565	0.793712	0.427363	0.634171
AC016292.1	0.0774290165362079	0	6.86755	0	1	NA
AC016292.3	0	NA	NA	NA	NA	NA
AC016405.1	0.0559842076088179	0	6.86755	0	1	NA
AC016405.2	0	NA	NA	NA	NA	NA
AC016543.1	0	NA	NA	NA	NA	NA
AC016553.1	0	NA	NA	NA	NA	NA
AC016559.1	0.660220936068756	-2.08409615862066	3.25759	-0.639767	0.522324	NA
AC016561.1	0.0796413475898335	0	6.86755	0	1	NA
AC016575.1	0	NA	NA	NA	NA	NA
AC016582.2	0.109013870299071	0.372044497630494	6.86755	0.0541743	0.956796	NA
AC016586.1	57.3312271955465	-0.223934563557185	0.51912	-0.431373	0.666197	0.838827
AC016597.1	0.0413793181534593	0	6.86755	0	1	NA
AC016626.1	0	NA	NA	NA	NA	NA
AC016626.2	0.841998884587545	0	3.68658	0	1	NA
AC016629.3	0.385519269312662	-0.277180482516282	3.41933	-0.0810628	0.935392	NA
AC016629.7	0.557406725875563	0	6.86755	0	1	NA
AC016629.8	64.2364591796852	0.462128652615698	0.285877	1.61653	0.10598	0.234161
AC016644.1	0	NA	NA	NA	NA	NA
AC016670.1	0	NA	NA	NA	NA	NA
AC016682.1	0.0383729210525809	1.18289800248362	6.84708	0.172759	0.86284	NA
AC016683.5	0.0360496983827486	0	6.86755	0	1	NA
AC016683.6	92.5363016564059	2.90021046356588	1.38144	2.09941	0.0357804	0.100061
AC016691.2	0.0936820283340377	0	6.86755	0	1	NA
AC016694.2	0.299761204773402	0	6.86755	0	1	NA
AC016696.1	0.14843561444557	0	6.86755	0	1	NA
AC016697.1	1.09459875896922	0	6.86755	0	1	NA
AC016697.2	0	NA	NA	NA	NA	NA
AC016697.3	0	NA	NA	NA	NA	NA
AC016697.6	0	NA	NA	NA	NA	NA
AC016700.2	1.70831859793772	-0.224052695576778	1.42971	-0.156712	0.875472	NA
AC016700.3	1.77839283895756	-0.803951379618807	1.34398	-0.598188	0.549714	NA
AC016700.4	0.157902956490124	-1.55125858001179	6.86755	-0.225882	0.821293	NA
AC016700.5	16.9114689837187	0.259178532031811	0.446719	0.580183	0.561791	0.753321
AC016700.6	0.304275135922386	0	6.86755	0	1	NA
AC016706.1	0	NA	NA	NA	NA	NA
AC016708.2	1.18049662855174	0.27328257054364	1.90127	0.143737	0.885708	NA
AC016710.1	0.114818013564392	0	6.86755	0	1	NA
AC016712.1	0.417050788938101	0	6.86755	0	1	NA
AC016712.2	0.688149536646498	0.376287411753203	2.13803	0.175997	0.860296	NA
[truncated: 53,473 more rows]

## Sheet: TRIM24-MET-r_CRI.v.DMSO
gene	baseMean	log2FoldChange	lfcSE	stat	pvalue	padj
5S_rRNA	3.65669111835721	-2.47399	1.52585	-1.62139	0.104935	NA
7SK	65.8207655525895	0.00261729	0.322133	0.00812487	0.993517	1
A1BG	407.869247329634	-0.356787	0.106956	-3.33583	0.000850453	0.0054489
A1BG-AS1	351.454222199043	-0.551705	0.136592	-4.03907	5.36636e-05	0.000474958
A1CF	2.32212134575085	0.375398	3.26187	0.115087	0.908376	NA
A2M	5053.98903062371	-0.194378	0.218978	-0.887661	0.374723	0.618179
A2M-AS1	28.8868159234918	-0.647074	0.884221	-0.731802	0.464289	0.696466
A2ML1	16.5848854581134	-1.95453	2.15763	-0.905868	0.365006	0.607824
A2ML1-AS1	0.270324113027862	0	6.86755	0	1	NA
A2ML1-AS2	0.154313228516324	0	6.86755	0	1	NA
A2MP1	0.648443259096997	2.67198	6.82703	0.391383	0.695514	NA
A3GALT2	3.36421897118125	-0.890342	1.35356	-0.657778	0.510681	NA
A4GALT	143.465041248395	0.173544	0.215304	0.806042	0.420218	0.661097
A4GNT	0.201891351092701	0	6.86755	0	1	NA
AAAS	1927.20945016643	0.24968	0.0774266	3.22473	0.00126092	0.00768131
AACS	2362.71577712346	0.0694001	0.0741552	0.935877	0.349336	0.591534
AACSP1	3.23710823741161	-0.584739	1.44597	-0.404393	0.685924	NA
AADAC	1.02712280869546	0	6.86755	0	1	NA
AADACL2	0.0986465126287751	0	6.86755	0	1	NA
AADACL3	1.00752962172928	3.17451	3.09313	1.02631	0.304747	NA
AADACL4	0.0376978207252198	0	6.86755	0	1	NA
AADAT	579.188433919255	-0.465079	0.0990395	-4.6959	2.65438e-06	3.15592e-05
AAED1	501.050112591152	-0.231308	0.104101	-2.22196	0.0262863	0.0956265
AAGAB	2589.36879466997	-0.341248	0.103849	-3.286	0.0010162	0.00636366
AAK1	2446.28216295349	0.294675	0.131554	2.23996	0.0250934	0.0922408
AAMDC	392.551672411488	0.12834	0.0897146	1.43054	0.152562	0.347597
AAMP	5209.83303666977	0.0157179	0.0655722	0.239704	0.81056	0.928994
AANAT	5.80707585292103	1.00068	0.711992	1.40547	0.159881	0.358399
AAR2	1385.8717276026	0.136736	0.0563118	2.42819	0.0151745	0.0615564
AARD	28.509622730756	0.361838	0.458122	0.789829	0.429627	0.669667
AARS	6157.57514062498	-0.196347	0.0885558	-2.21722	0.0266082	0.09656
AARS2	1593.95334021537	-0.0413106	0.143648	-0.287583	0.773666	0.912954
AARSD1	1381.93329812969	-0.0865748	0.146498	-0.590962	0.554546	0.767572
AASDH	799.234149689549	0.131022	0.106218	1.23351	0.217385	0.439545
AASDHPPT	3302.38427628233	-0.553931	0.0914182	-6.05931	1.36707e-09	2.89923e-08
AASS	1249.43512649269	0.0769819	0.302688	0.254328	0.799242	0.923902
AATF	1534.18227118666	-0.135326	0.0507383	-2.66714	0.0076499	0.0350573
AATK	652.590455396135	-0.0340483	0.293052	-0.116186	0.907506	0.977504
AATK-AS1	1.48619472003105	-0.475235	2.25146	-0.211078	0.832826	NA
AB015752.3	1.8621123832444	0.634158	1.33177	0.476176	0.633949	NA
AB019438.66	0	NA	NA	NA	NA	NA
AB019440.1	0	NA	NA	NA	NA	NA
AB019440.50	0	NA	NA	NA	NA	NA
AB019441.29	2.34652115263174	-0.507132	1.45199	-0.349267	0.726889	NA
ABAT	4069.20017061811	0.0920135	0.359564	0.255903	0.798026	0.923576
ABC12-47043100G14.2	0	NA	NA	NA	NA	NA
ABC7-42389800N19.1	571.371957427996	1.16775	0.110561	10.562	4.47062e-26	4.9539e-24
ABC7-43041300I9.1	3.2434818563442	-5.167	3.79939	-1.35996	0.173844	NA
ABCA1	1706.21751403824	0.699256	0.197974	3.53207	0.000412327	0.00288812
ABCA10	61.8172207449762	0.823263	0.777838	1.0584	0.289874	0.527528
ABCA11P	310.754265391939	0.261475	0.157418	1.66102	0.0967086	0.254604
ABCA12	31.6500248003105	0.306018	0.500815	0.61104	0.541173	0.757595
ABCA13	102.493182479805	0.00181084	0.989981	0.00182916	0.998541	1
ABCA17P	16.3007275894452	2.60515	0.716989	3.63346	0.000279647	0.0020481
ABCA2	4689.91235482081	0.411217	0.105592	3.89441	9.84389e-05	0.000816468
ABCA3	3286.99714299482	0.0800265	0.095099	0.841507	0.400064	0.642854
ABCA4	25.7610826613398	0.544387	0.977386	0.556983	0.577539	0.784086
ABCA5	701.114139047284	0.28962	0.399934	0.72417	0.468961	0.700021
ABCA6	93.1801021467264	1.2335	0.497378	2.48001	0.0131379	0.0548019
ABCA7	780.552421997936	0.885213	0.294343	3.00742	0.00263476	0.0144569
ABCA8	123.895149560361	0.164026	0.489713	0.334943	0.737668	0.893882
ABCA9	101.999264265501	0.70304	0.672321	1.04569	0.295704	0.534012
ABCA9-AS1	0.0774290165362079	0	6.86755	0	1	NA
ABCB1	90.507500163253	0.19996	2.23032	0.0896551	0.928561	0.986515
ABCB10	1184.45537635095	-0.42376	0.123689	-3.42601	0.000612526	0.0040962
ABCB10P1	0.346958763827039	1.42995	6.86755	0.208218	0.835059	NA
ABCB10P3	1.01322462032069	0.0577292	4.45145	0.0129686	0.989653	NA
ABCB10P4	1.29659479895757	-2.05446	5.93705	-0.34604	0.729313	NA
ABCB11	2.79499321510056	0.225341	1.35605	0.166174	0.86802	NA
ABCB4	43.1146495732149	1.30327	1.26468	1.03052	0.302766	0.541731
ABCB5	2.37482225758065	-0.376165	2.25022	-0.167168	0.867238	NA
ABCB6	2575.07308789877	0.0484953	0.0980226	0.494736	0.620787	0.816976
ABCB7	1059.79722046067	0.208686	0.0784281	2.66086	0.00779405	0.0356074
ABCB8	1848.50637085145	0.122598	0.0814675	1.50487	0.132356	0.315034
ABCB9	1327.03655895869	0.227273	0.0960984	2.365	0.01803	0.070986
ABCC1	2097.1199299274	-0.053185	0.20837	-0.255243	0.798535	0.923697
ABCC10	1357.10141283996	0.137647	0.0951137	1.44718	0.147845	0.339679
ABCC11	14.0622069654513	0.906998	0.682313	1.3293	0.183749	0.392974
ABCC12	3.26492660601314	0.480275	2.99438	0.160392	0.872572	NA
ABCC13	0.870100730614803	0	6.86755	0	1	NA
ABCC2	34.9848712887517	-0.00684162	0.447415	-0.0152915	0.9878	1
ABCC3	130.381123413217	-0.218249	0.546011	-0.399715	0.689366	0.864125
ABCC4	1960.110886213	-0.339872	0.137492	-2.47194	0.0134383	0.0558029
ABCC5	2577.37026626983	-0.00204288	0.075304	-0.0271284	0.978357	1
ABCC5-AS1	0.0632140805235126	0	6.86755	0	1	NA
ABCC6	40.1811536512165	0.164234	0.577402	0.284436	0.776076	0.91399
ABCC6P1	28.3959669328232	0.0535035	0.852445	0.0627647	0.949954	0.997013
ABCC6P2	16.0112105966878	0.731667	0.96661	0.756941	0.449085	0.685065
ABCC8	810.80895471689	0.404247	0.283839	1.42421	0.154385	0.350237
ABCC9	375.07024962697	0.265252	0.372933	0.711258	0.476924	0.706369
ABCD1	346.56649930662	-0.0238883	0.173831	-0.137423	0.890697	0.968962
ABCD1P2	0	NA	NA	NA	NA	NA
ABCD1P3	0.0383729210525809	0	6.86755	0	1	NA
ABCD1P4	0	NA	NA	NA	NA	NA
ABCD1P5	0	NA	NA	NA	NA	NA
ABCD2	36.6794697257439	3.58424	1.68348	2.12907	0.0332489	0.114847
ABCD3	2852.78501109547	0.0439155	0.107705	0.407739	0.683465	0.860328
ABCD4	2226.48441792968	0.508657	0.0929918	5.46991	4.50266e-08	7.31085e-07
ABCE1	4901.35943417817	-1.43557	0.0989932	-14.5017	1.18115e-47	3.84951e-45
ABCF1	3999.67260112339	-0.21141	0.0866544	-2.43969	0.0146997	0.0599843
ABCF2	4362.73828754291	-0.411099	0.0997537	-4.12114	3.77e-05	0.000347116
ABCF2P1	1.75844574011936	1.43015	3.08502	0.463577	0.642951	NA
ABCF2P2	0	NA	NA	NA	NA	NA
ABCF3	2129.20814050201	0.390795	0.092113	4.24256	2.20984e-05	0.000214988
ABCG1	273.055293401125	0.578327	0.158708	3.64396	0.00026847	0.00197538
ABCG2	222.135347933297	-0.270624	1.01525	-0.266559	0.789808	0.920571
ABCG4	81.3778966737125	0.550073	0.395696	1.39014	0.164486	0.365463
ABCG5	2.741371172766	-0.865908	1.02149	-0.847689	0.396611	NA
ABCG8	2.97057207735292	-1.43191	1.35015	-1.06056	0.288892	NA
ABHD1	36.944420210103	0.193548	0.41339	0.468198	0.639643	0.830644
ABHD10	1402.14280097795	-0.295979	0.0842148	-3.51457	0.000440468	0.00305912
ABHD11	490.196522696052	-0.240474	0.095153	-2.52723	0.0114966	0.0490921
ABHD12	1449.13057341849	0.0694488	0.091817	0.756383	0.44942	0.685293
ABHD12B	18.5376550867281	-0.447461	0.615974	-0.726429	0.467576	0.69917
ABHD13	892.22548139708	-0.507185	0.0900977	-5.62928	1.8096e-08	3.13241e-07
ABHD14A	380.841748543253	0.252209	0.1149	2.19504	0.0281606	0.100709
ABHD14A-ACY1	24.9347484673593	0.482165	0.547198	0.881154	0.378234	0.621519
ABHD14B	742.008641176968	0.0517071	0.118737	0.435474	0.663218	0.847519
ABHD15	318.295880817695	-0.453521	0.134644	-3.36829	0.000756363	0.00493443
ABHD16A	2497.26617592986	0.358516	0.0466733	7.6814	1.57365e-14	6.43454e-13
ABHD16B	0.691485573742037	-3.05353	3.18048	-0.960085	0.337013	NA
ABHD17A	2207.79138183984	-0.0394957	0.12136	-0.325442	0.744847	0.897917
ABHD17AP1	0	NA	NA	NA	NA	NA
ABHD17AP2	0.568171817691979	0	6.86755	0	1	NA
ABHD17AP3	0.39722130117121	1.42989	6.86755	0.20821	0.835065	NA
ABHD17AP4	0.186105921680268	0	6.86755	0	1	NA
ABHD17AP5	1.1540326088135	1.43009	3.87317	0.369229	0.711957	NA
ABHD17AP6	0.352020434809587	0	6.86755	0	1	NA
ABHD17B	3803.7056495251	1.4191	0.0611591	23.2034	4.21042e-119	1.33302e-115
ABHD17C	400.975838346761	-0.970544	0.0929481	-10.4418	1.59775e-25	1.7106e-23
ABHD2	9492.05630701463	-0.195276	0.320083	-0.610079	0.541809	0.758006
ABHD3	563.189453564114	-0.402951	0.165039	-2.44155	0.0146243	0.0597758
ABHD4	396.737887574197	1.15105	0.309037	3.72465	0.000195588	0.00149624
ABHD5	455.44243059495	-0.438685	0.107426	-4.08361	4.43411e-05	0.000400443
ABHD6	413.080039066409	-0.0439698	0.258679	-0.169978	0.865027	0.95586
ABHD8	287.794028936464	0.675449	0.171673	3.9345	8.33685e-05	0.000705734
ABI1	1678.58551813847	0.301244	0.164218	1.83441	0.066593	0.193806
ABI2	12726.0063962622	-0.0338268	0.0839325	-0.403024	0.68693	0.862535
ABI3	42.4070259701222	-0.266399	0.919462	-0.289733	0.77202	0.912487
ABI3BP	27.0755672187762	3.73997	1.80081	2.07682	0.0378178	0.127007
ABL1	7501.65368432048	0.395938	0.0770413	5.13929	2.75774e-07	3.93036e-06
ABL2	2904.93464497919	-0.553473	0.086101	-6.42818	1.29138e-10	3.15193e-09
ABLIM1	1578.69151640556	-0.173522	0.564647	-0.307311	0.758607	0.905521
ABLIM2	211.667321979459	1.57946	0.340289	4.64153	3.4584e-06	4.01073e-05
ABLIM3	423.367348480055	0.123937	0.245428	0.504983	0.613571	0.812109
ABO	31.0308345293262	0	4.55356	0	1	1
ABR	5663.92684626807	-0.0650742	0.127284	-0.511251	0.609175	0.808851
ABRA	0.256865883112775	0	6.86755	0	1	NA
ABRACL	556.399555035712	-0.759315	0.0828721	-9.16249	5.07119e-20	3.55658e-18
ABT1	1144.96985259718	-0.131347	0.0886866	-1.48102	0.138601	0.325252
ABT1P1	0.0907920524517755	0	6.86755	0	1	NA
ABTB1	475.68066935803	1.05191	0.188082	5.59281	2.23428e-08	3.80017e-07
ABTB2	360.760797298015	-0.178972	0.14792	-1.20993	0.226307	0.450887
AC000003.1	0	NA	NA	NA	NA	NA
AC000003.2	0.77431042970349	-0.493354	6.86755	-0.0718384	0.942731	NA
AC000029.1	0	NA	NA	NA	NA	NA
AC000032.2	0.113242734059901	0	6.86755	0	1	NA
AC000036.4	0.0319743600335314	0	6.86755	0	1	NA
AC000041.8	3.48984501225137	0	6.86755	0	1	NA
AC000067.1	0.365794011570856	1.43	5.64972	0.25311	0.800184	NA
AC000068.10	3.10214783244789	2.37001	1.54	1.53897	0.123812	NA
AC000068.5	71.3781106103143	0.418855	0.276461	1.51506	0.129757	0.310903
AC000068.9	4.99862408252599	0.103003	0.800029	0.128749	0.897556	0.972268
AC000077.2	0.0265471158632778	0	6.86755	0	1	NA
AC000078.5	0.406726431335322	-0.493375	6.86755	-0.0718415	0.942728	NA
AC000081.2	0.756922608499909	3.05831	3.51692	0.869596	0.384521	NA
AC000089.3	1.83435873644483	-1.77482	1.84635	-0.961257	0.336423	NA
AC000095.9	4.03782016406475	0.344117	0.912408	0.377152	0.70606	NA
AC000099.1	0.0249790101565162	0	6.86755	0	1	NA
AC000110.1	0.0753956414504396	0	6.86755	0	1	NA
AC000111.3	0	NA	NA	NA	NA	NA
AC000111.4	0	NA	NA	NA	NA	NA
AC000111.5	0.0376978207252198	0	6.86755	0	1	NA
AC000111.6	0	NA	NA	NA	NA	NA
AC000120.7	112.16318957266	0.228168	0.30133	0.757203	0.448928	0.68492
AC000123.4	0	NA	NA	NA	NA	NA
AC000124.1	0.0920339059915665	0	6.86755	0	1	NA
AC000362.1	0	NA	NA	NA	NA	NA
AC000367.1	8.76683911643592	1.7546	1.31076	1.33861	0.180698	0.38929
AC000370.2	0	NA	NA	NA	NA	NA
AC000374.1	0	NA	NA	NA	NA	NA
AC000403.1	0.0265471158632778	0	6.86755	0	1	NA
AC002044.4	0.288251358938353	1.43	5.76543	0.248031	0.804111	NA
AC002055.4	940.161409248063	-0.352628	0.118271	-2.98152	0.00286818	0.0155529
AC002056.3	1.32427332326845	2.27689	1.70233	1.33751	0.181055	NA
AC002056.5	0	NA	NA	NA	NA	NA
AC002059.10	3.68121861457912	-1.95838	1.65861	-1.18074	0.237707	NA
AC002064.4	0	NA	NA	NA	NA	NA
AC002064.5	0.942571761071279	0	3.41337	0	1	NA
AC002066.1	0.53750724597024	0	6.86755	0	1	NA
AC002066.2	0	NA	NA	NA	NA	NA
AC002069.5	0.106349012652412	0	6.86755	0	1	NA
AC002069.6	0.119136562541766	0	6.86755	0	1	NA
AC002070.1	0	NA	NA	NA	NA	NA
AC002075.3	0.0394952149519326	0	6.86755	0	1	NA
AC002075.4	0.81284684839906	0	5.18997	0	1	NA
AC002076.10	0.0530942317265557	0	6.86755	0	1	NA
AC002115.5	0.0360496983827486	0	6.86755	0	1	NA
AC002115.9	0.964737079316412	2.00857	2.20347	0.91155	0.362006	NA
AC002116.7	13.7083272172252	-0.574262	0.628773	-0.913306	0.361082	0.604155
AC002116.8	10.9346560856037	0.311314	6.66554	0.046705	0.962748	1
AC002117.1	22.7700421747472	1.29869	0.651682	1.99283	0.0462799	0.148002
AC002127.2	0.229858141851006	0	6.86755	0	1	NA
AC002127.4	0.281220078450548	-0.493406	6.86755	-0.071846	0.942724	NA
AC002128.4	0.236456210616853	-1.13784	6.85685	-0.165942	0.868203	NA
AC002128.5	0.910729025341275	0	3.38167	0	1	NA
AC002306.1	0.161383713534224	0	6.86755	0	1	NA
AC002310.10	0.0825313234720957	0	6.86755	0	1	NA
AC002310.12	40.7646548704704	-0.273706	0.437461	-0.62567	0.531531	0.750784
AC002310.13	0.319743600335314	0	6.86755	0	1	NA
AC002310.17	0.773522500098686	-1.86091	2.63613	-0.705928	0.480233	NA
AC002310.7	10.9180665402971	-0.994139	0.889086	-1.11816	0.263499	0.497118
AC002314.4	0.111968415217636	0	6.86755	0	1	NA
AC002331.1	0	NA	NA	NA	NA	NA
AC002365.1	1.91292660968507	-1.5315	2.83264	-0.540662	0.58874	NA
AC002366.3	6.41816546983697	0.445588	1.08361	0.411206	0.680921	0.858737
AC002368.4	0	NA	NA	NA	NA	NA
AC002383.2	0.0394952149519326	0	6.86755	0	1	NA
AC002386.1	0.0360496983827486	0	6.86755	0	1	NA
AC002395.1	0.0309083523169265	0	6.86755	0	1	NA
AC002398.11	2.27610581343437	-0.657674	1.63504	-0.402238	0.687509	NA
AC002398.12	1.54119975195482	0.352023	1.64818	0.213583	0.830872	NA
AC002398.13	0.118485644855798	0	6.86755	0	1	NA
AC002398.5	2.29958321212928	0	5.46716	0	1	NA
AC002398.9	37.385961981437	0.471834	1.03992	0.45372	0.65003	0.8378
AC002400.1	0	NA	NA	NA	NA	NA
AC002401.1	0.051526126019794	0	6.86755	0	1	NA
AC002429.4	1.42739100990735	-0.294708	2.11489	-0.139349	0.889174	NA
AC002429.5	10.5791700472812	0.12937	1.15083	0.112415	0.910495	0.979248
AC002451.1	3.56702525193844	1.35854	1.77999	0.763228	0.445328	NA
AC002451.3	7.01500870869954	2.13739	1.30603	1.63656	0.101722	0.263638
AC002454.1	64.9458890239529	-0.477871	0.409481	-1.16702	0.243204	0.472052
AC002456.2	27.2227910282885	-1.16754	0.517235	-2.25728	0.0239907	0.0891037
AC002463.3	0.1103027905126	0.468471	6.86755	0.0682152	0.945614	NA
AC002465.2	0	NA	NA	NA	NA	NA
AC002467.7	118.007641865741	0.0148868	0.136763	0.108851	0.913321	0.980622
AC002472.1	0.38219989826425	0	6.86755	0	1	NA
AC002472.11	0.228004981100904	-0.49337	6.86755	-0.0718408	0.942729	NA
AC002472.13	4.32649008904643	0.541111	0.804286	0.672785	0.501084	0.725203
AC002477.1	0	NA	NA	NA	NA	NA
AC002480.2	1.34160730829222	0	4.37349	0	1	NA
AC002480.3	8.31698352148739	-1.19315	1.14305	-1.04383	0.296564	0.534867
AC002480.4	0.627159773820969	0	6.86755	0	1	NA
AC002480.5	0.564178127659792	0	6.86755	0	1	NA
AC002485.1	0	NA	NA	NA	NA	NA
AC002486.2	0.429064198602498	0	6.86755	0	1	NA
AC002486.3	0.160245401732128	-1.57169	6.83381	-0.229988	0.818101	NA
AC002511.1	0.195976308607495	0	6.86755	0	1	NA
AC002511.2	0.152515834289612	0	6.86755	0	1	NA
AC002511.3	0.181405148935694	0	6.86755	0	1	NA
AC002519.6	0.396652003709119	0	6.86755	0	1	NA
AC002519.8	4.14194985853894	1.83711	1.69611	1.08313	0.27875	NA
AC002523.1	0	NA	NA	NA	NA	NA
AC002539.1	0.252426330927041	0	6.86755	0	1	NA
AC002539.2	0	NA	NA	NA	NA	NA
AC002542.2	0	NA	NA	NA	NA	NA
AC002543.2	0	NA	NA	NA	NA	NA
AC002550.5	0.568787868495181	-1.1444	5.36052	-0.213487	0.830947	NA
AC002551.1	4.31994531936326	0.344248	1.35007	0.254986	0.798734	0.923697
AC002553.1	0	NA	NA	NA	NA	NA
AC002553.4	0.0376978207252198	0	6.86755	0	1	NA
AC002558.1	0	NA	NA	NA	NA	NA
AC002978.1	0	NA	NA	NA	NA	NA
AC002979.1	0	NA	NA	NA	NA	NA
AC002981.1	0	NA	NA	NA	NA	NA
AC002984.2	0.193808443468257	0	6.86755	0	1	NA
AC002985.3	2.11738989923096	0.660711	1.96701	0.335896	0.736949	NA
AC002992.1	0	NA	NA	NA	NA	NA
AC002994.1	0.680901570891261	0	5.17356	0	1	NA
AC003001.1	0	NA	NA	NA	NA	NA
AC003002.4	0	NA	NA	NA	NA	NA
AC003002.6	17.9424758662299	-0.146294	0.556703	-0.262786	0.792715	0.921444
AC003003.5	6.36612690273828	0.403499	1.63891	0.246199	0.805528	0.926467
AC003005.2	6.19080529673407	1.03658	1.11833	0.926898	0.35398	0.596801
AC003005.4	0.231970757734213	0	6.86755	0	1	NA
AC003006.1	0	NA	NA	NA	NA	NA
AC003006.7	5.83191660542217	-0.2019	1.44313	-0.139904	0.888736	0.968013
AC003009.1	0	NA	NA	NA	NA	NA
AC003009.2	1.72802190928322	0	5.17897	0	1	NA
AC003029.1	0	NA	NA	NA	NA	NA
AC003035.1	0	NA	NA	NA	NA	NA
AC003043.1	0	NA	NA	NA	NA	NA
AC003045.1	0.114818013564392	0	6.86755	0	1	NA
AC003051.1	2.77511613535845	-2.65476	2.02674	-1.30987	0.190241	NA
AC003075.4	6.36633493409588	-0.109409	0.743815	-0.147092	0.883059	0.965008
AC003079.1	0.114818013564392	0	6.86755	0	1	NA
AC003080.4	57.8516094153665	-1.37333	0.707111	-1.94217	0.0521169	0.161767
AC003084.2	0.17080222117321	0	6.86755	0	1	NA
AC003087.4	0.130240514677859	0	6.86755	0	1	NA
AC003088.1	1.47544750149831	-0.184801	1.2493	-0.147924	0.882403	NA
AC003090.1	8.48806296354256	0.572998	1.22367	0.46826	0.639598	0.830635
AC003092.1	0.0824308914742699	-0.493282	6.86755	-0.071828	0.942739	NA
AC003092.2	0	NA	NA	NA	NA	NA
AC003101.1	0.446214208852085	0	6.78521	0	1	NA
AC003102.1	0.164453698711258	1.43003	6.86755	0.20823	0.835049	NA
AC003102.3	110.134234209449	0.658706	0.298203	2.20892	0.0271805	0.0979882
AC003104.1	75.7136095981844	-0.145965	0.432981	-0.337117	0.736029	0.893141
AC003658.1	0.0559842076088179	0	6.86755	0	1	NA
AC003664.1	0	NA	NA	NA	NA	NA
AC003665.1	57.9774659272422	-0.70331	0.390167	-1.80258	0.0714534	0.204118
AC003666.1	0	NA	NA	NA	NA	NA
AC003681.1	0	NA	NA	NA	NA	NA
AC003682.16	5.29997530154198	-1.30637	1.24196	-1.05186	0.292863	0.531043
AC003682.17	1.31252691409581	-2.91585	1.86481	-1.56361	0.117908	NA
AC003956.1	0.784981154551821	1.19391	2.18685	0.545951	0.5851	NA
AC003958.2	0.212254382164649	0	6.86755	0	1	NA
AC003958.6	0	NA	NA	NA	NA	NA
AC003968.1	0	NA	NA	NA	NA	NA
AC003973.1	0.0679264340167371	0	6.86755	0	1	NA
AC003973.4	0.163504058490099	0	6.86755	0	1	NA
AC003973.5	0	NA	NA	NA	NA	NA
AC003973.6	0.196386726721563	0	6.86755	0	1	NA
AC003984.1	0.555125436089043	0	5.51913	0	1	NA
AC003985.1	0	NA	NA	NA	NA	NA
AC003986.5	0.0986465126287751	0	6.86755	0	1	NA
AC003986.6	0.400339681558994	0	6.86755	0	1	NA
AC003986.7	0.426548607791521	2.31716	3.87068	0.598645	0.54941	NA
AC003988.1	0.0216374571463915	0	6.86755	0	1	NA
AC003989.3	0	NA	NA	NA	NA	NA
AC003989.4	0	NA	NA	NA	NA	NA
AC003991.3	12.9481101601965	-1.93952	1.14979	-1.68685	0.0916329	0.244597
AC004004.2	0	NA	NA	NA	NA	NA
AC004006.2	0.0394952149519326	0	6.86755	0	1	NA
AC004009.3	0	NA	NA	NA	NA	NA
AC004012.1	4.07751275035764	-1.53904	0.926786	-1.66062	0.0967901	NA
AC004014.3	0.109305752170196	0	6.86755	0	1	NA
AC004014.4	0.0153829072246723	0	6.86755	0	1	NA
AC004016.1	0	NA	NA	NA	NA	NA
AC004016.2	5.16427502591642	-2.95629	1.57758	-1.87394	0.0609391	0.181865
AC004017.1	5.06535967752346	-0.398196	1.75249	-0.227218	0.820254	0.93357
AC004019.10	31.363636673808	1.02542	0.752338	1.36297	0.17289	0.378205
AC004019.13	4.80245450920665	-1.72389	1.16451	-1.48036	0.138778	0.325529
AC004019.18	1.24402808393225	0	6.86755	0	1	NA
AC004022.7	0.135061346487497	0	6.86755	0	1	NA
AC004022.8	0.0548781221766048	0	6.86755	0	1	NA
AC004041.2	0.273124273840438	0	6.86755	0	1	NA
AC004051.2	0.183582436387261	1.42994	6.86755	0.208217	0.83506	NA
AC004052.1	0	NA	NA	NA	NA	NA
AC004053.1	1.81193234294853	0	4.12986	0	1	NA
AC004054.1	0	NA	NA	NA	NA	NA
AC004057.1	6283.78475616558	-0.27345	0.116508	-2.34706	0.0189224	0.0738048
AC004062.2	0	NA	NA	NA	NA	NA
AC004063.1	0.138141727580708	0	6.86755	0	1	NA
AC004066.2	0.0625968142460264	0	6.86755	0	1	NA
AC004066.3	0.0637626152490001	0	6.86755	0	1	NA
AC004067.5	8.76805180860416	-0.635424	0.651909	-0.974713	0.329703	0.572415
AC004069.1	0.277727682665548	0	6.86755	0	1	NA
AC004069.2	7.79826998489742	-0.769104	0.851875	-0.902837	0.366612	0.609563
AC004070.1	0	NA	NA	NA	NA	NA
AC004074.3	0.526305348503431	1.42998	6.44686	0.22181	0.824462	NA
AC004074.4	0	NA	NA	NA	NA	NA
AC004076.7	2.8577329108258	0.91039	2.12252	0.428919	0.667982	NA
AC004076.9	11.2110035141458	1.0468	0.792495	1.3209	0.186536	0.397005
AC004079.1	0	NA	NA	NA	NA	NA
AC004112.4	0.657400852871902	4.48862	6.56954	0.683247	0.494451	NA
AC004112.5	1.22943820793508	0	4.41926	0	1	NA
AC004112.7	0.207447837778386	0	6.86755	0	1	NA
AC004125.3	0.148573654287306	0	6.86755	0	1	NA
AC004129.7	0.0670761932666276	0	6.86755	0	1	NA
AC004129.9	0.0227049008552116	0	6.86755	0	1	NA
AC004156.3	7.55800436392625	1.59048	0.808699	1.96671	0.0492161	0.155021
AC004158.2	82.2915563527772	0.537595	0.287337	1.87096	0.0613509	0.182708
AC004158.3	501.730090397554	0.59475	0.393516	1.51137	0.130694	0.312486
AC004159.1	0.0425652001289657	1.43005	6.86755	0.208233	0.835047	NA
AC004160.4	1.14618715872356	0.76963	1.43759	0.535361	0.5924	NA
AC004166.6	0.896560960976061	-2.89785	6.79306	-0.42659	0.669678	NA
AC004221.2	6.2106302901647	-0.383054	0.823866	-0.464947	0.641969	0.83191
AC004231.2	0.252880318492533	1.42993	6.86755	0.208215	0.835061	NA
AC004237.1	0	NA	NA	NA	NA	NA
AC004257.1	1.06905545003068	-0.49338	3.36302	-0.146707	0.883363	NA
AC004257.3	30.0861684545478	0.214703	0.380025	0.564973	0.572092	0.780396
AC004381.6	339.444736010158	0.350831	0.188558	1.8606	0.0628011	0.185895
AC004381.7	0.874509379331539	-0.544311	2.34874	-0.231746	0.816735	NA
AC004383.3	6.11609745738946	-0.405809	1.64702	-0.24639	0.80538	0.926467
AC004386.3	0	NA	NA	NA	NA	NA
AC004386.4	0.0394952149519326	0	6.86755	0	1	NA
AC004410.3	2.83365276379656	-0.944851	1.53128	-0.617033	0.537213	NA
AC004447.2	1.38204336265727	2.19984	1.92162	1.14478	0.2523	NA
AC004448.2	4.21972923199227	1.43017	2.49949	0.572186	0.567196	NA
AC004448.5	0.650395149277607	0.626704	2.89783	0.216267	0.82878	NA
AC004449.6	0.577704158769714	1.66555	3.40239	0.489523	0.624472	NA
AC004453.8	0.6547108903085	0.468399	2.84987	0.164358	0.869449	NA
AC004458.1	0	NA	NA	NA	NA	NA
AC004460.1	0	NA	NA	NA	NA	NA
AC004461.4	1.00537097118002	0	5.73549	0	1	NA
AC004463.6	57.5136367982259	-0.417	0.244178	-1.70777	0.0876782	0.237053
AC004466.1	10.6957664833251	-0.0162519	0.636934	-0.0255158	0.979644	1
AC004471.10	0.928663854505201	-0.402013	1.93576	-0.207678	0.835481	NA
AC004471.9	0.29630094543308	-1.94837	6.81827	-0.285757	0.775064	NA
AC004485.3	0.432072033450091	-1.13787	6.85685	-0.165947	0.868199	NA
AC004490.1	1.11140294989217	1.32525	2.70105	0.490642	0.62368	NA
AC004492.1	0.0394952149519326	0	6.86755	0	1	NA
AC004510.3	0.450900026816855	1.43016	3.03025	0.471961	0.636954	NA
AC004520.1	0	NA	NA	NA	NA	NA
AC004528.1	0	NA	NA	NA	NA	NA
AC004528.4	0.625389291502866	1.4299	6.86755	0.208212	0.835064	NA
AC004535.2	0.0559842076088179	0	6.86755	0	1	NA
AC004538.3	16.3311721448263	0.227355	0.475418	0.478221	0.632493	0.825006
AC004540.4	34.1274181383078	-0.479006	0.581209	-0.824154	0.409852	0.651946
AC004540.5	120.417088543867	-0.12788	0.27995	-0.456794	0.647819	0.836117
AC004543.1	0	NA	NA	NA	NA	NA
AC004543.2	0	NA	NA	NA	NA	NA
AC004549.6	2.43288573391778	4.40517	1.56895	2.80772	0.00498939	NA
AC004552.1	0	NA	NA	NA	NA	NA
AC004562.1	6.60862882872651	1.53857	1.03283	1.48967	0.136311	0.321752
AC004593.3	39.9364176150209	0.519492	0.263767	1.96951	0.0488944	0.15438
AC004595.1	0	NA	NA	NA	NA	NA
AC004603.4	4.26385061968191	2.39734	2.07578	1.15491	0.248128	NA
AC004609.1	0	NA	NA	NA	NA	NA
AC004623.2	0.0360496983827486	0	6.86755	0	1	NA
AC004637.1	0.13685874071421	0	6.86755	0	1	NA
AC004655.1	0	NA	NA	NA	NA	NA
AC004656.1	0	NA	NA	NA	NA	NA
AC004673.1	0	NA	NA	NA	NA	NA
AC004691.5	0.0453798443955732	0	6.86755	0	1	NA
AC004692.4	0.0376978207252198	0	6.86755	0	1	NA
AC004692.5	5.75275815351981	0	2.5635	0	1	1
AC004699.1	0	NA	NA	NA	NA	NA
AC004702.2	0.0376978207252198	0	6.86755	0	1	NA
AC004706.1	19.7353932313015	18.939	5.20607	3.63788	0.000274896	0.00201663
AC004744.3	0	NA	NA	NA	NA	NA
AC004745.1	0	NA	NA	NA	NA	NA
AC004769.1	0	NA	NA	NA	NA	NA
AC004771.1	0.514730909131079	1.42999	5.45196	0.26229	0.793098	NA
AC004775.5	1.65249584618805	2.8181	2.30831	1.22085	0.222142	NA
AC004791.2	0.0674441126772396	0	6.86755	0	1	NA
AC004797.1	281.662020464303	-1.03426	0.304999	-3.39102	0.000696321	0.00458191
AC004812.1	0	NA	NA	NA	NA	NA
AC004817.1	0.094473549880015	0	6.86755	0	1	NA
AC004824.1	0	NA	NA	NA	NA	NA
AC004824.2	0.0265471158632778	0	6.86755	0	1	NA
AC004832.1	0.31539568068547	0	4.05151	0	1	NA
AC004837.3	0.392625418819966	0	6.86755	0	1	NA
AC004837.4	0	NA	NA	NA	NA	NA
AC004837.5	0.0394952149519326	0	6.86755	0	1	NA
AC004840.8	2.37944314869826	0.70419	1.25289	0.562051	0.574081	NA
AC004840.9	69.7871655033734	0.211111	0.274678	0.768577	0.442144	0.679536
AC004851.1	0	NA	NA	NA	NA	NA
AC004854.4	2.56991366158589	0.359046	1.65869	0.216464	0.828626	NA
AC004854.5	1.09262403307939	0	2.53253	0	1	NA
AC004862.6	0.111968415217636	0	6.86755	0	1	NA
AC004866.1	0	NA	NA	NA	NA	NA
AC004866.3	0	NA	NA	NA	NA	NA
AC004869.2	0	NA	NA	NA	NA	NA
AC004869.3	0	NA	NA	NA	NA	NA
AC004870.3	0.0774290165362079	0	6.86755	0	1	NA
AC004870.4	0.29905280483179	2.67206	6.82703	0.391394	0.695506	NA
AC004870.5	0.19624967657217	0	6.86755	0	1	NA
AC004875.1	0	NA	NA	NA	NA	NA
AC004878.2	0.793850692887179	1.43003	5.14112	0.278154	0.780894	NA
AC004878.3	17.278225548866	-0.238897	0.777585	-0.307229	0.758669	0.905521
AC004878.5	0.387019240822141	1.42999	6.86755	0.208224	0.835054	NA
AC004878.6	0.252308922469118	-1.3661	6.84415	-0.199602	0.841792	NA
AC004878.7	5.75531884563985	1.43019	1.77491	0.805783	0.420368	0.661239
AC004878.8	0	NA	NA	NA	NA	NA
AC004889.1	1.37662263737806	0	6.86755	0	1	NA
AC004893.10	0.40911446738667	-2.44307	6.80311	-0.359111	0.719512	NA
AC004893.11	105.023636068124	-0.310145	0.336925	-0.920515	0.357304	0.599891
AC004895.1	0	NA	NA	NA	NA	NA
AC004895.4	1.39174156729963	2.95417	1.66452	1.77478	0.0759338	NA
AC004899.1	0.920266942432264	0	6.86755	0	1	NA
AC004899.3	0	NA	NA	NA	NA	NA
AC004901.1	0.0261938262518545	0	6.86755	0	1	NA
AC004906.3	0.0360496983827486	0	6.86755	0	1	NA
AC004911.2	0.0227049008552116	0	6.86755	0	1	NA
AC004917.1	0.0383729210525809	0	6.86755	0	1	NA
AC004920.2	0	NA	NA	NA	NA	NA
AC004920.3	0.0265471158632778	0	6.86755	0	1	NA
AC004924.1	0	NA	NA	NA	NA	NA
AC004938.5	0	NA	NA	NA	NA	NA
AC004941.3	2.25759231982879	0	3.42379	0	1	NA
AC004941.5	0	NA	NA	NA	NA	NA
AC004943.1	0.0559842076088179	0	6.86755	0	1	NA
AC004945.1	0.0731914810476804	1.43003	6.86755	0.20823	0.835049	NA
AC004947.2	3.38610936851653	1.16855	1.42069	0.822522	0.41078	NA
AC004951.5	6.60968312710462	2.31348	0.940301	2.46036	0.0138797	0.0572071
AC004951.6	337.501197737941	-0.0295755	0.305744	-0.0967328	0.922939	0.984958
AC004967.7	21.1374758317797	-0.258957	0.384539	-0.673422	0.500679	0.724995
AC004969.1	0	NA	NA	NA	NA	NA
AC004980.1	0	NA	NA	NA	NA	NA
AC004980.10	4.8219309023747	1.4302	2.10724	0.678705	0.497325	0.721978
AC004980.11	0.92450859506079	-0.493398	3.06153	-0.161161	0.871967	NA
AC004980.7	455.120887746369	0.288064	0.287936	1.00044	0.317095	0.558267
AC004980.8	0.0721451326028038	0	6.86755	0	1	NA
AC004980.9	23.1217197127476	0.330071	0.394849	0.835944	0.403186	0.645856
AC004985.12	9.05980581977135	1.36197	0.925645	1.47138	0.141189	0.32951
AC004987.10	0.0394952149519326	0	6.86755	0	1	NA
AC004987.9	0.850353036220637	0	3.57233	0	1	NA
AC004988.1	2.13227235477873	-0.892543	1.5335	-0.582031	0.560546	NA
AC005000.1	0.287376999039442	1.71043	6.82703	0.250538	0.802171	NA
AC005000.2	0	NA	NA	NA	NA	NA
AC005003.1	166.065732590287	-0.308585	0.249591	-1.23636	0.216324	0.437865
AC005007.3	0	NA	NA	NA	NA	NA
AC005008.2	0	NA	NA	NA	NA	NA
AC005008.3	0	NA	NA	NA	NA	NA
AC005009.1	1.79113664373229	0.468419	2.12269	0.220672	0.825348	NA
AC005009.2	5.5324451266132	-0.386743	1.06175	-0.36425	0.715671	0.879733
AC005013.1	2014.48926005064	-0.358154	0.574704	-0.623197	NA	NA
AC005013.5	7.11512324192932	3.59037	1.44727	2.48079	0.0131093	0.0547236
AC005014.5	10.011662727346	0.607533	1.06473	0.570596	0.568273	0.777508
AC005017.2	0.39921814200424	0	6.8248	0	1	NA
AC005019.2	0.14136512942767	0	6.86755	0	1	NA
AC005019.3	0.156726025942263	0	6.86755	0	1	NA
AC005020.1	0	NA	NA	NA	NA	NA
AC005022.1	0.649920387459735	2.27461	4.41332	0.515397	0.606275	NA
AC005027.3	0	NA	NA	NA	NA	NA
AC005029.1	0.252335942062783	1.42997	6.86755	0.208221	0.835056	NA
AC005033.6	0.0394952149519326	0	6.86755	0	1	NA
AC005034.2	0.0559842076088179	0	6.86755	0	1	NA
AC005034.3	0	NA	NA	NA	NA	NA
AC005037.1	0.168504114683619	0	6.86755	0	1	NA
AC005037.2	0	NA	NA	NA	NA	NA
AC005037.3	20.7127367421465	-0.0935096	0.360506	-0.259384	0.795339	0.922306
AC005037.4	0	NA	NA	NA	NA	NA
AC005037.6	0	NA	NA	NA	NA	NA
AC005040.3	0.0394952149519326	0	6.86755	0	1	NA
AC005041.11	0.0691123159922435	1.43003	6.86755	0.20823	0.835049	NA
AC005041.17	0.255165448015743	-0.493437	6.86755	-0.0718505	0.942721	NA
AC005042.2	55.5480153930238	-0.751363	0.461353	-1.62861	0.103397	0.26673
AC005042.3	0	NA	NA	NA	NA	NA
AC005042.4	2.9999032850697	1.66525	1.68501	0.988274	0.323018	NA
AC005042.5	0.158067568782544	0	6.86755	0	1	NA
AC005048.1	0	NA	NA	NA	NA	NA
AC005062.2	2.88405110130707	-1.23831	1.40105	-0.883848	0.376778	NA
AC005071.1	0.635698915728783	0	6.86755	0	1	NA
AC005076.5	45.2961673202148	0.326531	0.289072	1.12958	0.258652	0.490775
AC005077.12	20.0964976315419	0.857056	0.974052	0.879887	0.37892	0.622231
AC005077.14	6.47475698743376	0.58635	0.696088	0.84235	0.399592	0.64242
AC005077.5	0.050094812843217	0	6.86755	0	1	NA
AC005077.7	2.19052743712749	1.21165	0.989608	1.22437	0.220812	NA
AC005077.8	0.850358074352203	0.754516	2.51592	0.299897	0.764256	NA
AC005077.9	0	NA	NA	NA	NA	NA
AC005082.1	0	NA	NA	NA	NA	NA
AC005082.12	5.86577970378768	2.00041	1.01432	1.97217	0.0485896	0.153742
AC005083.1	2.69551702850279	-0.661416	0.829892	-0.796991	0.425456	NA
AC005086.1	0.111968415217636	0	6.86755	0	1	NA
AC005086.2	0	NA	NA	NA	NA	NA
AC005086.3	0.222321173395275	0	6.86755	0	1	NA
AC005086.4	0	NA	NA	NA	NA	NA
AC005088.1	0	NA	NA	NA	NA	NA
AC005094.2	0.17787270619111	0	6.86755	0	1	NA
AC005102.1	0.0449240862443383	0	6.86755	0	1	NA
AC005104.3	0.137296834712898	-0.493334	6.86755	-0.0718355	0.942733	NA
AC005105.2	0.0265471158632778	0	6.86755	0	1	NA
AC005150.1	0.263253628009962	0	6.86755	0	1	NA
AC005152.2	109.058824952949	0.316512	0.436193	0.725624	0.468069	0.699478
AC005152.3	3.58135238361328	0.759095	0.993224	0.764274	0.444704	NA
AC005154.6	2026.14801648267	0.128482	0.0993047	1.29382	0.195728	0.40945
AC005154.7	69.0329654067454	0.02683	0.381062	0.0704085	0.943869	0.993934
AC005154.8	2.41798043722695	-0.887639	1.36659	-0.649528	0.515997	NA
AC005159.1	0	NA	NA	NA	NA	NA
AC005160.3	0.11692423148814	0	6.86755	0	1	NA
AC005161.1	0	NA	NA	NA	NA	NA
AC005162.4	0.0226899221977866	0	6.86755	0	1	NA
AC005162.5	2.79379170491116	-0.493375	1.90747	-0.258655	0.795902	NA
AC005176.1	0	NA	NA	NA	NA	NA
AC005176.2	0.121888498582292	0	6.86755	0	1	NA
AC005176.3	0	NA	NA	NA	NA	NA
AC005178.1	0.210297436125142	0	6.86755	0	1	NA
AC005189.6	2.39675871079823	0	1.88967	0	1	NA
AC005195.1	0	NA	NA	NA	NA	NA
AC005197.2	0.365003008917331	0	6.86755	0	1	NA
AC005215.1	0	NA	NA	NA	NA	NA
AC005220.3	6.77723501375918	0.653786	0.841285	0.777128	0.437083	0.675059
AC005224.2	29.734218946959	-0.313942	0.477946	-0.656857	0.511273	0.734885
AC005229.1	0	NA	NA	NA	NA	NA
AC005229.5	0	NA	NA	NA	NA	NA
AC005229.7	0.0530942317265557	0	6.86755	0	1	NA
AC005235.1	1.86709245649538	0	4.45674	0	1	NA
AC005237.2	0	NA	NA	NA	NA	NA
AC005237.4	1.0588650869199	0.468408	2.99526	0.156383	0.875731	NA
AC005251.4	0	NA	NA	NA	NA	NA
AC005253.2	1.38245493510688	0.468414	2.21336	0.21163	0.832395	NA
AC005253.4	0.0973635257622772	0	6.86755	0	1	NA
AC005255.3	0.561921628703013	1.43005	5.20912	0.274528	0.783679	NA
AC005255.5	0.0720993967654972	0	6.86755	0	1	NA
AC005255.6	0.0771930356771524	0	6.86755	0	1	NA
AC005256.1	0	NA	NA	NA	NA	NA
AC005262.2	0.265146060490109	-1.631	6.79945	-0.239873	0.810429	NA
AC005262.3	0.0360496983827486	0	6.86755	0	1	NA
AC005262.4	0.122026538424028	0	6.86755	0	1	NA
AC005264.2	2.51558278698578	-0.493388	3.46308	-0.142471	0.886708	NA
AC005276.1	0.632062921127394	0	5.14032	0	1	NA
AC005280.1	212.664469779866	-0.114849	1.08884	-0.105478	0.915996	0.98202
AC005281.1	1.81344454023386	-3.67381	2.09577	-1.75297	0.0796076	NA
AC005281.2	0.234032804592782	-2.09043	6.81338	-0.306813	0.758986	NA
AC005284.1	0	NA	NA	NA	NA	NA
AC005288.1	0	NA	NA	NA	NA	NA
AC005300.5	0.733877349156371	-0.493372	4.11457	-0.119909	0.904555	NA
AC005301.8	0	NA	NA	NA	NA	NA
AC005304.1	1.6894553978154	1.43018	2.30986	0.619164	0.535808	NA
AC005306.3	38.5656934318557	-0.301727	0.407222	-0.740939	0.458731	0.692425
AC005307.1	0.189814932599029	0	6.86755	0	1	NA
AC005307.3	0.462564154156823	1.42997	6.86755	0.208221	0.835057	NA
AC005324.6	0	NA	NA	NA	NA	NA
AC005324.7	0	NA	NA	NA	NA	NA
AC005326.2	0.681120186588234	0	3.72083	0	1	NA
AC005329.7	74.633208176661	0.206665	0.268599	0.769416	0.441646	0.678952
AC005330.2	0.371947031802624	0	6.86755	0	1	NA
AC005336.4	16.1339921543637	0.208736	0.931798	0.224014	0.822746	0.934547
AC005336.5	0.0394952149519326	0	6.86755	0	1	NA
AC005339.2	3.65583219027952	2.18148	1.14638	1.90292	0.0570504	NA
AC005351.1	0.065689041203787	0	6.86755	0	1	NA
AC005355.1	0.72820857982885	-0.22245	3.05952	-0.0727074	0.942039	NA
AC005355.2	4.78383155737074	-0.205142	0.698599	-0.293648	0.769027	0.911181
AC005356.1	3.00552710921977	0.178164	1.37202	0.129855	0.896681	NA
AC005357.1	0	NA	NA	NA	NA	NA
AC005358.1	0	NA	NA	NA	NA	NA
AC005358.3	0	NA	NA	NA	NA	NA
AC005363.9	3.31187582182846	0	6.86755	0	1	NA
AC005370.1	0	NA	NA	NA	NA	NA
AC005375.1	0	NA	NA	NA	NA	NA
AC005387.2	0	NA	NA	NA	NA	NA
AC005387.3	0	NA	NA	NA	NA	NA
AC005391.2	0.0411757930109281	0	6.86755	0	1	NA
AC005392.13	0.680445646533752	0	6.86755	0	1	NA
AC005394.1	0	NA	NA	NA	NA	NA
AC005399.1	0.0808745331053919	0	6.86755	0	1	NA
AC005477.1	0.220355559331535	0	6.86755	0	1	NA
AC005481.5	1.41643695974902	-0.493395	3.87386	-0.127365	0.898651	NA
AC005487.2	0.0394952149519326	0	6.86755	0	1	NA
AC005488.1	0	NA	NA	NA	NA	NA
AC005488.11	0.191435272999454	0	6.86755	0	1	NA
AC005493.1	0	NA	NA	NA	NA	NA
AC005498.3	12.3003603187872	-0.453311	0.479011	-0.946348	0.343971	0.586843
AC005498.4	1.18087347980461	0	2.34539	0	1	NA
AC005513.1	0	NA	NA	NA	NA	NA
AC005517.3	0.0265471158632778	0	6.86755	0	1	NA
AC005518.2	6.949049543873	0.414437	1.27271	0.325634	0.744701	0.897904
AC005519.4	131.148603162969	0.40863	0.202681	2.01613	0.0437867	0.141644
AC005522.6	0.0579112569171175	0	6.86755	0	1	NA
AC005522.7	0	NA	NA	NA	NA	NA
AC005523.2	2.86179264922851	-1.59453	1.40033	-1.13868	0.254836	NA
AC005523.3	1.48479609728349	0.101678	1.34375	0.0756675	0.939684	NA
AC005532.5	6.56972698600437	0.79667	1.28219	0.621334	0.53438	0.753127
AC005534.6	0.150357544737355	0	6.86755	0	1	NA
AC005534.8	5.38012287961802	-0.702375	1.18941	-0.590526	0.554838	0.767657
AC005537.2	5.03587359259633	0	1.89104	0	1	1
AC005538.5	0	NA	NA	NA	NA	NA
AC005539.2	1.02184741998159	-0.493382	4.00632	-0.123151	0.901988	NA
AC005540.3	10.4920769878348	-0.828824	0.524829	-1.57923	0.114284	0.28619
AC005544.1	0	NA	NA	NA	NA	NA
AC005546.2	11.7684805377413	-0.0297857	0.860653	-0.0346082	0.972392	1
AC005549.1	0	NA	NA	NA	NA	NA
AC005549.3	0	NA	NA	NA	NA	NA
AC005550.3	2.04163095820571	-0.860805	1.29388	-0.665287	0.505867	NA
AC005550.4	31.9027967470016	-1.10997	0.887756	-1.2503	0.211188	0.430417
AC005550.5	0.19148269976576	-0.493326	6.86755	-0.0718343	0.942734	NA
AC005559.2	0.610826571731548	-1.37952	2.87573	-0.479711	0.631433	NA
AC005559.3	0.0696721807587512	0	6.86755	0	1	NA
AC005562.1	325.723680933679	-0.0103876	0.140667	-0.0738451	0.941134	0.992625
AC005588.2	0.0413793181534593	0	6.86755	0	1	NA
AC005592.1	91.5181963083289	-0.0260188	0.568846	-0.0457397	0.963518	1
AC005592.2	117.607344635739	-0.662448	0.420679	-1.57471	0.115323	0.287801
AC005592.3	44.9847493164591	0.488585	1.11829	0.436904	0.662181	0.846805
AC005594.3	2.34729368066661	0	2.71453	0	1	NA
AC005597.1	0.380134503245835	1.06122	4.59896	0.230752	0.817508	NA
AC005606.1	0	NA	NA	NA	NA	NA
AC005606.14	1.43080230739266	0.911374	1.65008	0.552321	0.580729	NA
AC005606.15	0.14985774245187	-0.493321	6.86755	-0.0718336	0.942734	NA
AC005609.1	66.1282859956228	-0.278707	0.301312	-0.924979	0.354977	0.597737
AC005609.2	0	NA	NA	NA	NA	NA
AC005614.3	3.53003354363775	0.716067	1.03938	0.688936	0.490863	NA
AC005614.5	1.58884689915051	-2.78961	3.66195	-0.761783	0.44619	NA
AC005616.1	0.0755449133346812	0	6.86755	0	1	NA
AC005616.2	0.193808443468257	0	6.86755	0	1	NA
AC005618.1	119.309690516624	-0.2855	0.463458	-0.616022	0.53788	0.755753
AC005618.6	74.6873718609748	0.303765	0.449475	0.675821	0.499154	0.723684
AC005621.1	0	NA	NA	NA	NA	NA
AC005624.2	8.53115795440374	1.14537	0.612308	1.87058	0.061403	0.182782
AC005625.1	0.0625424410638671	0	6.86755	0	1	NA
AC005626.3	0	NA	NA	NA	NA	NA
AC005631.1	0	NA	NA	NA	NA	NA
AC005682.5	39.6771284346636	-0.600505	0.519222	-1.15655	0.247457	0.477671
AC005682.6	1.91648833202565	-1.42758	2.05143	-0.695896	0.486494	NA
AC005682.7	0.288620252543938	0	6.86755	0	1	NA
AC005682.8	1.29327051360945	0	2.44724	0	1	NA
AC005686.1	0	NA	NA	NA	NA	NA
AC005701.1	0	NA	NA	NA	NA	NA
AC005702.1	0.397696334575552	2.48031	5.73527	0.432467	0.665402	NA
AC005702.2	0.20993787123875	2.1862	6.84936	0.319183	0.749588	NA
AC005702.3	0.437551069840842	3.25668	5.55117	0.586666	0.557428	NA
AC005702.4	0.168758318964472	-0.609983	6.83381	-0.0892595	0.928876	NA
AC005703.2	0	NA	NA	NA	NA	NA
AC005703.3	0.0265471158632778	0	6.86755	0	1	NA
AC005722.4	0	NA	NA	NA	NA	NA
AC005725.1	0	NA	NA	NA	NA	NA
AC005730.2	0.957915312986728	0	6.86755	0	1	NA
AC005740.3	0.121888498582292	0	6.86755	0	1	NA
AC005740.4	0	NA	NA	NA	NA	NA
AC005740.5	0	NA	NA	NA	NA	NA
AC005740.6	21.993496661463	-0.030577	0.582297	-0.052511	0.958122	1
AC005741.2	0	NA	NA	NA	NA	NA
AC005754.7	4.79435851229376	1.5138	0.778356	1.94487	0.0517901	0.160955
AC005754.8	279.595270870092	-0.223366	0.160633	-1.39054	0.164366	0.365402
AC005757.6	0.123910641625555	0	6.86755	0	1	NA
AC005757.7	0	NA	NA	NA	NA	NA
AC005758.1	0.194117267165293	0	6.86755	0	1	NA
AC005772.2	0	NA	NA	NA	NA	NA
AC005775.2	5.17967087829256	-0.48178	0.763485	-0.631028	0.528022	0.748116
AC005776.1	8.18807072883345	0.251828	0.986989	0.255148	0.798609	0.923697
AC005777.3	0.0265471158632778	0	6.86755	0	1	NA
AC005779.1	0.0559842076088179	0	6.86755	0	1	NA
AC005779.2	1.42709114360595	1.44309	1.60562	0.89878	0.36877	NA
AC005780.1	0.0265471158632778	0	6.86755	0	1	NA
AC005783.1	0	NA	NA	NA	NA	NA
AC005785.2	4.60268329463591	1.55651	1.13576	1.37046	0.170544	0.374218
AC005786.3	0.208434793585542	0	6.86755	0	1	NA
AC005786.5	1.14781665190512	0.327332	1.659	0.197307	0.843588	NA
AC005786.7	21.7980047582712	2.07927	0.59618	3.48766	0.000487266	0.00335158
AC005789.11	222.943042487145	-2.37578	0.181029	-13.1238	2.4062e-39	5.61328e-37
AC005789.9	0.361626309535779	-1.31276	4.61908	-0.284205	0.776253	NA
AC005794.1	0	NA	NA	NA	NA	NA
AC005795.1	0.553151278257759	-2.4176	3.95778	-0.610848	0.5413	NA
AC005808.3	0	NA	NA	NA	NA	NA
AC005822.1	4.88018293914966	3.37147	1.51757	2.22162	0.0263087	0.0956922
AC005831.1	12.3610432435448	-1.11243	1.08609	-1.02425	0.305717	0.544849
AC005838.2	0	NA	NA	NA	NA	NA
AC005841.1	0.0973635257622772	0	6.86755	0	1	NA
AC005863.1	0.0559842076088179	0	6.86755	0	1	NA
AC005863.2	0	NA	NA	NA	NA	NA
AC005884.1	6.61659779480383	-1.06947	0.924194	-1.15719	0.247194	0.477412
AC005926.1	0	NA	NA	NA	NA	NA
AC005932.1	28.2738694806653	0.532884	0.352655	1.51106	0.130772	0.31264
AC005943.4	16.4781584257554	-0.415418	0.528419	-0.786151	0.431779	0.671481
AC005943.5	75.5027158136033	-0.492722	0.25171	-1.9575	0.0502887	0.157282
AC005944.2	0.716410674007984	-0.714361	2.59265	-0.275534	0.782906	NA
AC005954.3	0.882514253611271	-0.493389	2.96548	-0.166377	0.86786	NA
AC005954.4	0.0265471158632778	0	6.86755	0	1	NA
AC006000.5	0.208951601854294	0	6.86755	0	1	NA
AC006001.1	2.19127845366712	1.89672	1.66211	1.14115	0.253806	NA
AC006003.3	19.4540535312547	0.619762	0.784303	0.790208	0.429406	0.669573
AC006004.1	0.204419822054388	0	6.86755	0	1	NA
AC006007.1	0	NA	NA	NA	NA	NA
AC006011.4	0.615826283696997	0	6.86755	0	1	NA
AC006014.10	0.41122530121159	1.44699	6.7666	0.213843	0.83067	NA
AC006014.7	24.1846503139801	0.838679	0.461315	1.81802	0.0690613	0.199185
AC006014.8	0.496815403524253	1.42994	6.86755	0.208216	0.83506	NA
AC006019.3	0.418342226628246	0	6.86755	0	1	NA
AC006019.4	0.10742164896867	0	6.86755	0	1	NA
AC006022.4	0	NA	NA	NA	NA	NA
AC006023.8	5.38263166931567	2.98626	1.2781	2.33649	0.0194659	0.0754731
AC006024.4	0.355257631778898	-0.193303	3.3565	-0.0575906	0.954075	NA
AC006026.1	0	NA	NA	NA	NA	NA
AC006026.10	0.471581672143366	-0.493374	3.31218	-0.148958	0.881587	NA
AC006026.12	0.0954794225607505	0	6.86755	0	1	NA
AC006026.13	0	NA	NA	NA	NA	NA
AC006026.9	0.0906824899945614	0	6.86755	0	1	NA
AC006028.11	0.138742843915737	0	6.86755	0	1	NA
AC006033.22	2.52251870115313	0.393709	1.14425	0.344077	0.730788	NA
AC006035.1	0	NA	NA	NA	NA	NA
AC006037.2	0	NA	NA	NA	NA	NA
AC006041.1	0.225210106899863	0	6.86755	0	1	NA
AC006042.6	0.621006040272693	0	5.10008	0	1	NA
AC006042.7	3.57378276489275	0.669826	1.27711	0.524487	0.59994	NA
AC006042.8	172.250265107047	1.6372	0.365987	4.47339	7.69887e-06	8.30279e-05
AC006045.3	0.0790771388786791	0	6.86755	0	1	NA
AC006050.2	0.227470969560919	3.03461	6.81348	0.445383	0.656043	NA
AC006070.12	0	NA	NA	NA	NA	NA
AC006076.1	0.0307658144493445	0	6.86755	0	1	NA
AC006077.4	0.0394952149519326	0	6.86755	0	1	NA
AC006080.1	0	NA	NA	NA	NA	NA
AC006111.1	4.49611269537507	0.297027	1.59131	0.186656	0.851931	0.949388
AC006115.1	0	NA	NA	NA	NA	NA
AC006115.3	106.548044661002	-0.597964	0.471213	-1.26899	0.204445	0.421339
AC006115.6	0.190858413123675	-0.493304	6.86755	-0.0718312	0.942736	NA
AC006116.12	0.257290641277288	1.42987	6.86755	0.208207	0.835068	NA
AC006116.13	10.0806759510239	-1.45213	1.51016	-0.961574	0.336263	0.579537
AC006116.14	1.02199824105873	0.780846	2.12255	0.367881	0.712962	NA
AC006116.15	8.56129744252949	-0.162757	0.777447	-0.209348	0.834176	0.941007
AC006116.17	12.0344104978651	-0.100828	0.542658	-0.185804	0.852598	0.949751
AC006116.19	11.4591432340371	0.710018	0.704315	1.0081	0.313408	0.554235
AC006116.20	0.322915905962071	1.42993	6.86755	0.208216	0.835061	NA
AC006116.21	7.70717014365472	-0.225324	0.924695	-0.243674	0.807483	0.927434
AC006116.22	11.5892848908601	0.451474	0.856389	0.527183	0.598067	0.800916
AC006116.24	5.173818961758	-0.395553	1.38554	-0.285486	0.775272	0.913961
AC006116.27	8.31090132141624	1.62712	0.732455	2.22147	0.0263194	0.0956982
AC006126.3	1.2130081279355	0.712981	2.37038	0.300787	0.763577	NA
AC006126.4	3.75060908266427	0.107983	1.46653	0.0736318	0.941303	NA
AC006129.1	0.921458728641173	0	6.86755	0	1	NA
AC006129.2	3.39698919457421	-2.43454	1.29917	-1.87393	0.0609407	NA
AC006129.4	7.15955895011471	0	2.97696	0	1	1
AC006130.1	0	NA	NA	NA	NA	NA
AC006130.3	0	NA	NA	NA	NA	NA
AC006130.4	0	NA	NA	NA	NA	NA
AC006132.1	11.7018562678022	-0.904193	0.865653	-1.04452	0.296245	0.534596
AC006133.3	0	NA	NA	NA	NA	NA
AC006145.1	0	NA	NA	NA	NA	NA
AC006150.1	0	NA	NA	NA	NA	NA
AC006150.2	0	NA	NA	NA	NA	NA
AC006153.3	0.394583490693606	0	6.86755	0	1	NA
AC006156.1	0.0737475191079684	0	6.86755	0	1	NA
AC006156.2	0	NA	NA	NA	NA	NA
AC006159.3	0.0265471158632778	0	6.86755	0	1	NA
AC006159.4	0	NA	NA	NA	NA	NA
AC006159.5	0	NA	NA	NA	NA	NA
AC006160.4	0	NA	NA	NA	NA	NA
AC006160.5	11.2053342431745	1.53546	0.524692	2.9264	0.00342915	0.0180515
AC006195.2	9.46523365014171	1.38712	0.869869	1.59463	0.110796	0.280399
AC006196.1	0.120229144197316	0	6.86755	0	1	NA
AC006227.1	0	NA	NA	NA	NA	NA
AC006262.10	0	NA	NA	NA	NA	NA
AC006262.4	0.259464015634971	0	5.97505	0	1	NA
AC006262.5	0.0916248039994932	0	6.86755	0	1	NA
AC006262.6	66.5878603689542	0.191612	0.519546	0.368807	0.712272	0.878136
AC006272.1	5.04710755676179	0.000193328	0.907482	0.000213038	0.99983	1
AC006272.2	0.642583210230891	0	5.24016	0	1	NA
AC006273.4	1.49961922202495	1.80833	1.81292	0.997467	0.318538	NA
AC006273.5	2.60107767075016	1.15608	1.16394	0.993245	0.320591	NA
AC006273.7	0.243415524815383	0	6.86755	0	1	NA
AC006277.2	9.34661884926382	0.40725	0.808312	0.503828	0.614382	0.812747
AC006296.1	0	NA	NA	NA	NA	NA
AC006296.2	0.0413793181534593	0	6.86755	0	1	NA
AC006322.1	0	NA	NA	NA	NA	NA
AC006326.3	0.232059736773801	0	6.86755	0	1	NA
AC006326.5	0	NA	NA	NA	NA	NA
AC006328.9	0	NA	NA	NA	NA	NA
AC006335.10	0.0825313234720957	0	6.86755	0	1	NA
AC006335.11	0	NA	NA	NA	NA	NA
AC006335.2	0	NA	NA	NA	NA	NA
AC006335.6	0	NA	NA	NA	NA	NA
AC006355.3	0.528139444118963	0	6.86755	0	1	NA
AC006366.3	0	NA	NA	NA	NA	NA
AC006369.2	0.265745140969334	1.13531	6.85255	0.165678	0.868411	NA
AC006369.3	0	NA	NA	NA	NA	NA
AC006371.1	0	NA	NA	NA	NA	NA
AC006372.1	0.710772462589074	2.45729	3.27954	0.749277	0.45369	NA
AC006372.4	3.41367476398213	0.468415	2.22849	0.210194	0.833516	NA
AC006372.5	0.0625968142460264	0	6.86755	0	1	NA
AC006372.6	0.0936820283340377	0	6.86755	0	1	NA
AC006373.1	0.199845706308613	3.03467	6.81348	0.445392	0.656036	NA
AC006377.1	0	NA	NA	NA	NA	NA
AC006378.2	0.0376978207252198	0	6.86755	0	1	NA
AC006380.1	0	NA	NA	NA	NA	NA
AC006380.3	0	NA	NA	NA	NA	NA
AC006390.4	0	NA	NA	NA	NA	NA
AC006427.2	5.67086876923759	-0.238527	1.19927	-0.198893	0.842347	0.944927
AC006432.1	0	NA	NA	NA	NA	NA
AC006435.1	0	NA	NA	NA	NA	NA
AC006445.6	0.045329920460322	1.43003	6.86755	0.20823	0.83505	NA
AC006445.7	0.0526119103870582	0	6.86755	0	1	NA
AC006445.8	0.354211572158205	-2.05493	6.81455	-0.30155	0.762995	NA
AC006449.1	0.583977518285862	-1.88735	2.91929	-0.646512	0.517948	NA
AC006452.1	0	NA	NA	NA	NA	NA
AC006455.1	0.319448718298496	0	6.86755	0	1	NA
AC006458.3	0.051526126019794	0	6.86755	0	1	NA
AC006460.2	0.0948793840959987	1.43002	6.86755	0.208228	0.835051	NA
AC006461.2	0.0376978207252198	0	6.86755	0	1	NA
AC006465.4	0.243904858290729	1.42997	6.86755	0.208222	0.835056	NA
AC006466.5	0.167952622826454	0	6.86755	0	1	NA
AC006480.1	0	NA	NA	NA	NA	NA
AC006481.1	0	NA	NA	NA	NA	NA
AC006482.1	0	NA	NA	NA	NA	NA
AC006483.1	0	NA	NA	NA	NA	NA
AC006483.5	0	NA	NA	NA	NA	NA
AC006486.1	16.2080611126184	0.469438	0.467527	1.00409	0.315336	0.556319
AC006486.9	6.55687940278829	-2.11237	2.33618	-0.904202	0.365889	0.608719
AC006487.1	0	NA	NA	NA	NA	NA
AC006499.1	0.170012093713522	2.67207	6.82703	0.391396	0.695505	NA
AC006499.2	0	NA	NA	NA	NA	NA
AC006499.3	0.0954794225607505	0	6.86755	0	1	NA
AC006499.4	0	NA	NA	NA	NA	NA
AC006499.5	0.0394952149519326	0	6.86755	0	1	NA
AC006499.6	0.0720993967654972	0	6.86755	0	1	NA
AC006499.7	0	NA	NA	NA	NA	NA
AC006499.8	0.140025830782234	0	6.86755	0	1	NA
AC006499.9	0	NA	NA	NA	NA	NA
AC006509.4	0.42389915923378	0	6.86755	0	1	NA
AC006509.7	0.0866902850708259	1.43001	6.86755	0.208227	0.835052	NA
AC006534.1	0	NA	NA	NA	NA	NA
AC006538.1	44.1597389547784	-0.343704	0.366236	-0.938477	0.348	0.590509
AC006538.4	8.20828897748689	0.308661	3.17137	0.0973275	0.922466	0.984941
AC006539.1	0.0394952149519326	0	6.86755	0	1	NA
AC006539.2	0.310149206783881	0	6.86755	0	1	NA
AC006539.3	0	NA	NA	NA	NA	NA
AC006539.4	0.0153829072246723	0	6.86755	0	1	NA
AC006547.13	0.179285064875111	0	6.86755	0	1	NA
AC006547.14	105.159588642646	-0.270643	0.261433	-1.03523	0.300562	0.53918
AC006547.15	0	NA	NA	NA	NA	NA
AC006547.8	6.50430825368527	-0.477154	0.713428	-0.668818	0.503611	0.727625
AC006548.19	0.0771930356771524	0	6.86755	0	1	NA
AC006548.26	0	NA	NA	NA	NA	NA
AC006552.1	0.185512824370734	2.26976	6.84655	0.331518	0.740253	NA
AC006557.1	0.186968219082577	0	6.86755	0	1	NA
AC006926.1	0	NA	NA	NA	NA	NA
AC006942.4	1.36592667408029	0.110432	1.65253	0.0668261	0.94672	NA
AC006946.12	0	NA	NA	NA	NA	NA
AC006946.15	5.00305065639477	0.59133	1.00705	0.587193	0.557074	0.768926
AC006946.16	26.9877539432882	0.24021	0.453008	0.530256	0.595934	0.799606
AC006946.17	5.49265500621297	-0.47925	1.01437	-0.472462	0.636597	0.828387
AC006947.1	2.03726798729146	0	2.20733	0	1	NA
AC006953.1	0	NA	NA	NA	NA	NA
AC006960.5	0.161383713534224	0	6.86755	0	1	NA
AC006960.7	0.0521295890475607	0	6.86755	0	1	NA
AC006967.1	0.0610287085392648	0	6.86755	0	1	NA
AC006978.6	337.312601742088	-0.0933177	0.142965	-0.652729	0.513931	0.737077
AC006987.4	0	NA	NA	NA	NA	NA
AC006987.5	0	NA	NA	NA	NA	NA
AC006987.6	0	NA	NA	NA	NA	NA
AC006987.7	0	NA	NA	NA	NA	NA
AC006988.1	0	NA	NA	NA	NA	NA
AC006989.2	0	NA	NA	NA	NA	NA
AC006994.1	1.03628092712963	2.85816	4.01239	0.712334	0.476258	NA
AC006994.2	1.4219610274441	3.35603	1.40778	2.38392	0.0171293	NA
AC006994.3	0	NA	NA	NA	NA	NA
AC007000.10	7.85487374685283	2.89802	1.48751	1.94823	0.0513875	0.159928
AC007000.11	0.719337419452271	0	2.88336	0	1	NA
AC007000.12	16.1220876306999	2.03392	0.521251	3.90199	9.54056e-05	0.000793388
AC007003.1	0	NA	NA	NA	NA	NA
AC007009.1	30.139609225123	0.401299	0.270722	1.48233	0.138253	0.3246
AC007009.2	0	NA	NA	NA	NA	NA
AC007014.1	10.8092853106679	3.42271	1.38915	2.46389	0.0137438	0.0567735
AC007016.3	1.35259056548092	0	3.89778	0	1	NA
AC007025.1	0	NA	NA	NA	NA	NA
AC007036.4	9.10865521983258	1.13504	1.08038	1.05059	0.293449	0.531672
AC007036.5	9.52670965576937	7.38508	6.76814	1.09115	0.275205	0.510812
AC007036.6	2.61626652912712	0	1.99447	0	1	NA
AC007038.7	98.1427840318575	-0.474006	0.358638	-1.32168	0.186273	0.396712
AC007040.1	0	NA	NA	NA	NA	NA
AC007040.11	46.9667906735306	-0.15126	0.546585	-0.276737	0.781982	0.917238
AC007040.2	0	NA	NA	NA	NA	NA
AC007040.3	0	NA	NA	NA	NA	NA
AC007040.5	1.72657255756188	0.382771	1.45636	0.262826	0.792684	NA
AC007040.6	1.27458680085087	0.693676	1.587	0.437099	0.662039	NA
AC007040.7	35.860287304374	-0.616244	0.556783	-1.1068	0.268382	0.50285
AC007040.8	0.445312340076909	-1.71582	5.40217	-0.317617	0.750776	NA
AC007041.1	0	NA	NA	NA	NA	NA
AC007041.2	1.44176903496339	2.32484	1.84235	1.26189	0.206989	NA
AC007050.1	0	NA	NA	NA	NA	NA
AC007050.17	0.0249790101565162	0	6.86755	0	1	NA
AC007050.18	0.0560747911062803	0	6.86755	0	1	NA
AC007056.1	0	NA	NA	NA	NA	NA
AC007064.22	0	NA	NA	NA	NA	NA
AC007064.24	11.1651012793204	0.941491	0.693788	1.35703	0.174772	0.380893
AC007064.25	0	NA	NA	NA	NA	NA
AC007078.4	0	NA	NA	NA	NA	NA
AC007091.1	0.093357991912613	-0.507246	6.83879	-0.0741719	0.940874	NA
AC007092.1	46.3898260860712	1.28861	0.416082	3.097	0.00195489	0.0112065
AC007096.1	0	NA	NA	NA	NA	NA
AC007098.1	0.0261938262518545	0	6.86755	0	1	NA
AC007099.1	0.161229823098138	0	6.86755	0	1	NA
AC007099.2	0	NA	NA	NA	NA	NA
AC007106.1	0.0943712295244573	-0.493319	6.86755	-0.0718334	0.942734	NA
AC007114.1	0	NA	NA	NA	NA	NA
AC007115.3	0.0376978207252198	0	6.86755	0	1	NA
AC007126.1	0.837398582124334	1.31019	5.32878	0.24587	0.805783	NA
AC007128.1	3.02595220158489	4.08221	1.33269	3.06313	0.00219038	NA
AC007131.1	2.16936311055928	0	4.10572	0	1	NA
AC007131.2	0.14927632211097	0	6.86755	0	1	NA
AC007131.3	0	NA	NA	NA	NA	NA
AC007136.1	0	NA	NA	NA	NA	NA
AC007161.5	0.557127039706555	0.468365	4.67743	0.100133	0.920239	NA
AC007163.10	0	NA	NA	NA	NA	NA
AC007163.11	0	NA	NA	NA	NA	NA
AC007163.3	0.397049767987123	0.468399	3.5033	0.133702	0.893638	NA
AC007163.6	1.01691780094491	-1.397	1.76681	-0.790693	0.429123	NA
AC007163.8	0.0827586363069186	0	6.86755	0	1	NA
AC007163.9	0.138141727580708	0	6.86755	0	1	NA
AC007179.1	0	NA	NA	NA	NA	NA
AC007179.2	0	NA	NA	NA	NA	NA
AC007182.6	0.509588805332477	0	6.86755	0	1	NA
AC007192.6	0.423305152346226	1.6947	4.70238	0.360392	0.718554	NA
AC007193.10	0	NA	NA	NA	NA	NA
AC007193.6	3.43821006867137	2.72617	2.13023	1.27975	0.200632	NA
AC007193.8	0.131789092568899	1.42998	6.86755	0.208222	0.835056	NA
AC007193.9	4.37129365931127	0	2.86126	0	1	1
AC007204.1	0	NA	NA	NA	NA	NA
AC007204.2	4.04872728241355	0.134955	0.989596	0.136374	0.891526	NA
AC007216.1	0	NA	NA	NA	NA	NA
AC007216.2	0	NA	NA	NA	NA	NA
AC007228.11	40.7298793259766	-0.0979308	0.264278	-0.37056	0.710965	0.877648
AC007228.5	2.16422722539848	1.43019	2.45609	0.582302	0.560363	NA
AC007228.8	1.71481322541243	-3.03019	2.29409	-1.32087	0.186546	NA
AC007228.9	13.0416197600175	-0.119231	0.653855	-0.182351	0.855307	0.950711
AC007229.3	3.97327516213896	0.0989622	0.886912	0.111581	0.911156	NA
AC007237.2	0	NA	NA	NA	NA	NA
AC007238.1	2.46043636602013	0	2.97992	0	1	NA
AC007242.1	0	NA	NA	NA	NA	NA
AC007246.3	198.386675112402	0.13468	0.157251	0.856468	0.391739	0.635418
AC007248.6	0	NA	NA	NA	NA	NA
AC007248.7	0.257364999097288	0	6.86755	0	1	NA
AC007249.3	3.32844905252505	0.742626	1.07019	0.693922	0.487731	NA
AC007250.4	0.158883048925992	-0.493297	6.86755	-0.0718301	0.942737	NA
AC007251.2	7.71268101592754	-0.732213	0.719363	-1.01786	0.308743	0.548354
AC007253.1	0.586572104200146	0	6.42336	0	1	NA
AC007255.8	15.8333405431033	0.954276	0.875894	1.08949	0.275939	0.511553
AC007256.5	60.0764079442645	0.736544	0.350789	2.09968	0.035757	0.12156
AC007271.3	0.0376978207252198	0	6.86755	0	1	NA
AC007272.1	0	NA	NA	NA	NA	NA
AC007272.3	2.07828349566593	1.4302	1.99042	0.718541	0.472424	NA
AC007274.2	0	NA	NA	NA	NA	NA
AC007274.5	0	NA	NA	NA	NA	NA
AC007276.5	16.6066679901284	-0.625744	0.546394	-1.14522	0.252116	0.482879
AC007277.3	11.1815462858038	1.07983	1.37687	0.784264	0.432885	0.672082
AC007278.2	0.608188807228046	0	6.86755	0	1	NA
AC007278.3	2.40175490473965	0	3.97469	0	1	NA
AC007279.2	0	NA	NA	NA	NA	NA
AC007282.6	0.0360496983827486	0	6.86755	0	1	NA
AC007283.4	0.114818013564392	0	6.86755	0	1	NA
AC007283.5	2.39009466065011	0	6.86755	0	1	NA
AC007285.6	7.95101463092487	0.154191	0.665873	0.231562	0.816878	0.932025
AC007285.7	0	NA	NA	NA	NA	NA
AC007292.1	0.0559842076088179	0	6.86755	0	1	NA
AC007292.3	22.8707868987402	0.467383	0.602865	0.775269	0.438181	0.676204
AC007292.4	0.870127209597533	0.468422	2.70871	0.172932	0.862705	NA
AC007292.6	31.9683793111692	0.384959	0.369887	1.04075	0.297993	0.536354
AC007292.7	6.20086941196558	0.202381	0.884879	0.22871	0.819094	0.933016
AC007308.6	0.565654681496956	1.42994	6.86755	0.208218	0.835059	NA
AC007308.7	0.199247960272685	-0.493306	6.86755	-0.0718314	0.942736	NA
AC007312.3	0	NA	NA	NA	NA	NA
AC007316.3	0.0376978207252198	0	6.86755	0	1	NA
AC007317.1	0.0360496983827486	0	6.86755	0	1	NA
AC007318.5	9.25792399901656	0.118038	0.61388	0.192282	0.847521	0.947644
AC007319.1	3.59205249959471	-0.815814	1.72061	-0.474142	0.635399	NA
AC007322.1	0.0660423308152104	0	6.86755	0	1	NA
AC007322.3	0	NA	NA	NA	NA	NA
AC007322.5	0	NA	NA	NA	NA	NA
AC007322.7	0	NA	NA	NA	NA	NA
AC007326.9	0.0642449365884976	0	6.86755	0	1	NA
AC007327.5	0	NA	NA	NA	NA	NA
AC007327.6	0	NA	NA	NA	NA	NA
AC007333.1	0	NA	NA	NA	NA	NA
AC007339.1	0	NA	NA	NA	NA	NA
AC007347.1	272.97517868816	0.480346	0.163354	2.94052	0.00327661	0.0173723
AC007349.4	0.0825313234720957	0	6.86755	0	1	NA
AC007349.5	0.0973635257622772	0	6.86755	0	1	NA
AC007349.7	0.0425652001289657	1.43005	6.86755	0.208233	0.835047	NA
AC007353.1	0	NA	NA	NA	NA	NA
AC007358.1	0	NA	NA	NA	NA	NA
AC007362.1	679.450669227659	-0.865244	0.0945733	-9.14892	5.75055e-20	4.0203e-18
AC007362.3	0.292338173515424	0	6.86755	0	1	NA
AC007364.1	0.505908395109907	0	6.86755	0	1	NA
AC007365.1	0.0226899221977866	0	6.86755	0	1	NA
AC007365.2	0	NA	NA	NA	NA	NA
AC007365.3	8.64404933884108	0.374822	0.75697	0.495161	0.620486	0.816775
AC007365.4	0.139749533847564	1.42996	6.86755	0.20822	0.835057	NA
AC007375.1	14.5277686539693	0.474432	1.28397	0.369503	0.711753	0.878019
AC007377.1	0	NA	NA	NA	NA	NA
AC007381.2	0.0808745331053919	0	6.86755	0	1	NA
AC007381.3	0.0559842076088179	0	6.86755	0	1	NA
AC007382.1	11.1258644433618	-0.348448	0.507175	-0.687037	0.49206	0.717861
AC007383.3	196.440198728037	0.399024	0.18048	2.2109	0.0270427	0.0976569
AC007383.4	0.543895327308601	-0.493391	4.49519	-0.10976	0.9126	NA
AC007383.6	0.0425652001289657	1.43005	6.86755	0.208233	0.835047	NA
AC007386.2	4.59892090124798	0.468425	1.92296	0.243596	0.807543	0.927438
AC007386.3	8.06769638142607	0.0511844	1.20936	0.0423234	0.966241	1
AC007386.4	2.97882962014189	1.19747	1.4475	0.827269	0.408085	NA
AC007387.2	0	NA	NA	NA	NA	NA
AC007389.1	0	NA	NA	NA	NA	NA
AC007389.2	0	NA	NA	NA	NA	NA
AC007389.3	0.974076134027227	0	3.16973	0	1	NA
AC007389.4	0	NA	NA	NA	NA	NA
AC007390.4	0.421347872490918	0	6.86755	0	1	NA
AC007390.5	2317.4104138204	-0.340211	0.0779607	-4.36388	1.27778e-05	0.0001308
AC007391.2	0.705174018869847	-2.34541	2.25586	-1.0397	0.298481	NA
AC007392.3	0.929201846717103	0	3.51752	0	1	NA
AC007392.4	0.0720993967654972	0	6.86755	0	1	NA
AC007394.3	1.62965198387062	-2.93629	2.11749	-1.38669	0.165537	NA
AC007395.3	0.041066892578847	0	6.86755	0	1	NA
AC007395.4	1.17802241725213	2.23236	2.26894	0.983878	0.325175	NA
AC007401.1	25.9385114937228	-0.637375	0.445423	-1.43094	0.152447	0.347407
AC007401.2	4.55657033551466	-3.22811	1.39361	-2.31636	0.0205387	0.0787778
AC007402.1	0	NA	NA	NA	NA	NA
AC007403.1	0	NA	NA	NA	NA	NA
AC007403.2	0	NA	NA	NA	NA	NA
AC007403.3	0	NA	NA	NA	NA	NA
AC007405.2	3.4035217623109	0.39365	2.07974	0.189278	0.849875	NA
AC007405.4	13.086753999581	0.948278	0.840678	1.12799	0.259324	0.491502
AC007405.6	13.1208775972261	-0.301564	0.534162	-0.564556	0.572376	0.780486
AC007405.8	8.07653965871625	-0.256458	0.970158	-0.264346	0.791513	0.921056
AC007421.1	0.120457419097069	0	6.86755	0	1	NA
AC007422.1	0.0265471158632778	0	6.86755	0	1	NA
AC007431.1	0.426498792172289	1.43	5.52201	0.258964	0.795663	NA
AC007435.1	0	NA	NA	NA	NA	NA
AC007436.1	0	NA	NA	NA	NA	NA
AC007450.1	0	NA	NA	NA	NA	NA
AC007461.1	14.9532149353188	0.402097	0.512894	0.783977	0.433054	0.672082
AC007461.2	0.0612133953817027	-0.493267	6.86755	-0.0718257	0.942741	NA
AC007463.2	0	NA	NA	NA	NA	NA
AC007464.1	2.29560941848866	0	3.41418	0	1	NA
AC007486.1	0	NA	NA	NA	NA	NA
AC007528.1	0	NA	NA	NA	NA	NA
AC007535.1	0	NA	NA	NA	NA	NA
AC007551.1	0	NA	NA	NA	NA	NA
AC007551.2	1.27718262331609	1.58902	2.35367	0.675124	0.499597	NA
AC007551.3	88.2389844287086	0.482607	0.387746	1.24465	0.213261	0.433036
AC007556.3	0	NA	NA	NA	NA	NA
AC007557.1	0.970823121674942	0	6.86755	0	1	NA
AC007557.2	0	NA	NA	NA	NA	NA
AC007557.3	1.57280073022469	0	3.16112	0	1	NA
AC007557.4	0	NA	NA	NA	NA	NA
AC007559.1	0	NA	NA	NA	NA	NA
AC007560.1	20.2839968565323	3.59504	1.39606	2.57512	0.0100205	0.0438449
AC007560.2	0	NA	NA	NA	NA	NA
AC007562.1	0.0778681360045134	0	6.86755	0	1	NA
AC007563.1	0	NA	NA	NA	NA	NA
AC007563.3	1.8965546108281	0	4.47173	0	1	NA
AC007563.4	0.0394952149519326	0	6.86755	0	1	NA
AC007563.5	1.37587532451604	-1.99709	1.9811	-1.00807	0.313419	NA
AC007566.10	53.4959215300369	1.12802	0.50464	2.2353	0.0253979	0.0930977
AC007566.11	0.0413793181534593	0	6.86755	0	1	NA
AC007567.1	0	NA	NA	NA	NA	NA
AC007568.1	0.148018113600384	0	6.86755	0	1	NA
AC007611.1	0	NA	NA	NA	NA	NA
AC007618.3	3.72889048343938	0.468398	2.9779	0.157291	0.875015	NA
AC007620.3	27.7033538828836	-0.0549946	0.554998	-0.0990898	0.921067	0.984028
AC007631.1	0	NA	NA	NA	NA	NA
AC007652.1	0	NA	NA	NA	NA	NA
AC007677.2	0	NA	NA	NA	NA	NA
AC007679.1	0	NA	NA	NA	NA	NA
AC007679.3	0.0771930356771524	0	6.86755	0	1	NA
AC007679.4	0	NA	NA	NA	NA	NA
AC007680.2	0	NA	NA	NA	NA	NA
AC007682.1	5.86234941331787	1.4132	1.29461	1.0916	0.275009	0.510705
AC007682.2	0	NA	NA	NA	NA	NA
AC007682.3	0	NA	NA	NA	NA	NA
AC007690.1	152.471963155207	-0.358536	0.24999	-1.4342	0.151515	0.345922
AC007731.1	0	NA	NA	NA	NA	NA
AC007740.1	0.227988808282688	2.09684	6.85255	0.305994	0.759609	NA
AC007742.3	0	NA	NA	NA	NA	NA
AC007742.7	0	NA	NA	NA	NA	NA
AC007743.1	88.8175323287764	-0.345309	0.469853	-0.73493	0.462382	0.695157
AC007750.5	0.912099722525077	0	6.86755	0	1	NA
AC007773.1	0	NA	NA	NA	NA	NA
AC007773.2	23.5368439048337	-0.266624	0.313104	-0.851549	0.394464	0.637599
AC007773.3	0	NA	NA	NA	NA	NA
AC007787.2	0.0318121628942211	1.43005	6.86755	0.208233	0.835047	NA
AC007790.4	0.121888498582292	0	6.86755	0	1	NA
AC007795.1	0	NA	NA	NA	NA	NA
AC007796.1	4.2625647462594	0.664119	1.31687	0.504316	0.614039	NA
AC007842.1	0	NA	NA	NA	NA	NA
AC007875.2	0.283862313609626	0	6.86755	0	1	NA
AC007875.3	1.31654099144346	-0.493382	3.78349	-0.130404	0.896247	NA
AC007879.1	0.107344154644029	0	6.86755	0	1	NA
AC007879.2	2.29068851769041	2.01843	1.95048	1.03484	0.300744	NA
AC007879.3	0.0767535166450583	0	6.86755	0	1	NA
AC007879.4	1.37437088442946	0.58806	2.60448	0.225788	0.821367	NA
AC007879.5	2.39754056363706	-2.44268	1.61934	-1.50844	0.131441	NA
AC007879.6	0.0265471158632778	0	6.86755	0	1	NA
AC007879.7	0.99072753799037	-1.98323	3.00863	-0.65918	0.50978	NA
AC007880.1	1.79546463986036	0	4.1854	0	1	NA
AC007881.2	0	NA	NA	NA	NA	NA
AC007881.4	0	NA	NA	NA	NA	NA
AC007899.3	0.0360496983827486	0	6.86755	0	1	NA
AC007919.1	0	NA	NA	NA	NA	NA
AC007919.18	0.121888498582292	0	6.86755	0	1	NA
AC007919.19	0	NA	NA	NA	NA	NA
AC007919.2	0	NA	NA	NA	NA	NA
AC007948.1	0	NA	NA	NA	NA	NA
AC007950.1	0.298467203064985	0	6.86755	0	1	NA
AC007952.1	0	NA	NA	NA	NA	NA
AC007952.5	7.99117572071294	2.02746	0.929239	2.18185	0.0291206	0.103441
AC007952.6	4.26658292412297	0.654411	0.958896	0.682463	0.494946	NA
AC007956.1	0.913275786973785	4.07379	6.78905	0.600053	0.548471	NA
AC007966.1	5.12941207888846	2.17058	2.31224	0.938736	0.347866	0.590352
AC007967.2	0.0595022316847302	-1.70986	6.82764	-0.250432	0.802253	NA
AC007967.3	29.4903737993926	0.0183864	0.968144	0.0189914	0.984848	1
AC007967.4	0	NA	NA	NA	NA	NA
AC007969.4	0.259253499901723	-2.57523	6.79986	-0.378719	0.704897	NA
AC007969.5	3.70936238022408	0.697322	0.941414	0.740718	0.458865	NA
AC007970.1	0.211020072302024	0	6.86755	0	1	NA
AC008045.1	0	NA	NA	NA	NA	NA
AC008060.5	0.0394952149519326	0	6.86755	0	1	NA
AC008060.7	0.39560258495843	1.30809	6.84655	0.191058	0.84848	NA
AC008060.8	0	NA	NA	NA	NA	NA
AC008063.2	0.159864963009257	0	6.86755	0	1	NA
AC008063.3	0	NA	NA	NA	NA	NA
AC008064.1	0	NA	NA	NA	NA	NA
AC008065.1	3.21281855712241	1.35652	1.75343	0.773638	0.439145	NA
AC008067.2	0.0660423308152104	0	6.86755	0	1	NA
AC008069.1	0.118485644855798	0	6.86755	0	1	NA
AC008069.2	0.0360496983827486	0	6.86755	0	1	NA
AC008072.1	0	NA	NA	NA	NA	NA
AC008073.7	0.263013502164345	0	6.86755	0	1	NA
AC008073.9	0.596840687897201	1.42996	6.40349	0.223309	0.823295	NA
AC008074.3	5.12453182689229	-0.2958	1.03712	-0.285212	0.775482	0.913966
AC008074.4	0.0599419994643776	-0.493273	6.86755	-0.0718266	0.94274	NA
AC008074.5	0.17763694253264	0	6.86755	0	1	NA
AC008079.9	5.51682913095764	-3.269	2.25045	-1.4526	0.146335	0.337356
AC008085.1	0	NA	NA	NA	NA	NA
AC008088.4	3.6891307780387	-1.41253	1.84058	-0.767439	0.442821	NA
AC008122.1	0	NA	NA	NA	NA	NA
AC008132.1	0.0856770707227866	-1.1378	6.85685	-0.165937	0.868207	NA
AC008132.12	0.0288974858467733	0	6.86755	0	1	NA
AC008132.13	9.26355309211428	0.647902	1.45732	0.444585	0.65662	0.843399
AC008132.14	1.18870345409286	0.812475	4.96267	0.163717	0.869954	NA
AC008147.1	0	NA	NA	NA	NA	NA
AC008147.2	0	NA	NA	NA	NA	NA
AC008154.4	0.400960665313193	0	6.86755	0	1	NA
AC008154.5	0.12694264992034	1.42997	6.86755	0.208221	0.835056	NA
AC008155.1	0.108540247800102	0	6.86755	0	1	NA
AC008155.2	0	NA	NA	NA	NA	NA
AC008163.4	0.0198340772282434	-0.49325	6.86755	-0.0718232	0.942743	NA
AC008163.6	0	NA	NA	NA	NA	NA
AC008166.1	0	NA	NA	NA	NA	NA
AC008171.1	0	NA	NA	NA	NA	NA
AC008173.1	0.17080222117321	0	6.86755	0	1	NA
AC008174.3	26.8860072033672	0.00536499	0.972149	0.00551868	0.995597	1
AC008175.1	2.14464340463827	-0.321786	1.62105	-0.198505	0.84265	NA
AC008264.4	0.234885697561675	0	6.86755	0	1	NA
AC008265.2	0.393353251863608	0	6.86755	0	1	NA
AC008267.1	2.98837300668506	0	3.07978	0	1	NA
AC008268.1	0.0929758144048915	0	6.86755	0	1	NA
AC008268.2	0.351566301164795	0	5.7645	0	1	NA
AC008269.2	5.82078464102401	-0.493384	1.86492	-0.26456	0.791348	0.921056
AC008271.1	0.102092029197959	0	6.86755	0	1	NA
AC008277.1	0.0530942317265557	0	6.86755	0	1	NA
AC008278.2	1.42523138745671	-2.40729	1.60947	-1.49571	0.13473	NA
AC008278.3	0.0360496983827486	0	6.86755	0	1	NA
AC008280.1	0.0394952149519326	0	6.86755	0	1	NA
AC008280.3	0.0394952149519326	0	6.86755	0	1	NA
AC008281.1	0.0367539407621209	0	6.86755	0	1	NA
AC008372.1	0	NA	NA	NA	NA	NA
AC008387.1	0	NA	NA	NA	NA	NA
AC008391.1	0	NA	NA	NA	NA	NA
AC008394.1	0.434556753311446	0	6.72891	0	1	NA
AC008397.1	0	NA	NA	NA	NA	NA
AC008410.1	0	NA	NA	NA	NA	NA
AC008427.2	0.104442399181454	0	6.86755	0	1	NA
AC008440.10	0.218559335312254	1.42995	6.86755	0.208218	0.835059	NA
AC008440.5	0.0360496983827486	0	6.86755	0	1	NA
AC008443.1	113.089219885311	0.538136	0.224997	2.39174	0.0167687	0.0668875
AC008498.1	0	NA	NA	NA	NA	NA
AC008536.1	0	NA	NA	NA	NA	NA
AC008555.1	0	NA	NA	NA	NA	NA
AC008555.2	0.0920339059915665	0	6.86755	0	1	NA
AC008565.1	0	NA	NA	NA	NA	NA
AC008581.1	0.229636027128784	0	6.86755	0	1	NA
AC008592.3	0.868916631214177	-0.493394	2.49249	-0.197952	0.843083	NA
AC008592.4	0	NA	NA	NA	NA	NA
AC008592.5	0.35908299155321	0	6.86755	0	1	NA
AC008592.7	0.0273539279824926	-0.49325	6.86755	-0.0718232	0.942743	NA
AC008592.8	0.821982765164892	0	3.08815	0	1	NA
AC008625.1	0	NA	NA	NA	NA	NA
AC008671.1	0	NA	NA	NA	NA	NA
AC008674.1	0	NA	NA	NA	NA	NA
AC008686.1	0.269573071610691	-1.46908	6.83879	-0.214815	0.829911	NA
AC008691.1	0	NA	NA	NA	NA	NA
AC008694.2	0.0778732317855551	-0.493297	6.86755	-0.0718301	0.942737	NA
AC008694.3	0.230402946407097	0	6.86755	0	1	NA
AC008697.1	0.703590287108299	-1.31782	3.60023	-0.366037	0.714337	NA
AC008703.1	0.0986465126287751	0	6.86755	0	1	NA
AC008703.2	0	NA	NA	NA	NA	NA
AC008706.1	0	NA	NA	NA	NA	NA
AC008731.1	4.44640276806992	1.08499	3.91681	0.277008	0.781774	0.917238
AC008738.1	16.2832974780635	-5.6081	5.98082	-0.937681	0.348408	0.590775
AC008738.2	0.0390766717290732	0	6.86755	0	1	NA
AC008746.10	0	NA	NA	NA	NA	NA
AC008746.12	21.7323837000785	1.52451	0.642959	2.37109	0.0177356	0.0699637
AC008746.3	3.32843124380837	-2.10007	1.63634	-1.2834	0.199353	NA
AC008746.5	0.0936820283340377	0	6.86755	0	1	NA
AC008746.9	0	NA	NA	NA	NA	NA
AC008747.1	0	NA	NA	NA	NA	NA
AC008752.1	0	NA	NA	NA	NA	NA
AC008752.2	0	NA	NA	NA	NA	NA
AC008752.3	0	NA	NA	NA	NA	NA
AC008753.3	0.23675375388011	0.468387	6.86755	0.068203	0.945624	NA
AC008753.4	0.0679264340167371	0	6.86755	0	1	NA
AC008753.6	2.10400716800628	0.69928	1.3247	0.527877	0.597585	NA
AC008780.1	0	NA	NA	NA	NA	NA
AC008781.7	0.368723678462955	1.43013	3.4433	0.415338	0.677894	NA
AC008834.1	0.219959710663552	0	6.86755	0	1	NA
AC008834.2	0	NA	NA	NA	NA	NA
AC008836.1	0	NA	NA	NA	NA	NA
AC008850.3	2.06427737856641	1.43018	2.00883	0.711949	0.476497	NA
AC008865.1	0	NA	NA	NA	NA	NA
AC008869.1	0	NA	NA	NA	NA	NA
AC008914.1	0	NA	NA	NA	NA	NA
AC008937.2	0.0153829072246723	0	6.86755	0	1	NA
AC008937.3	0.248653742964274	-0.493361	6.86755	-0.0718395	0.94273	NA
AC008938.1	0	NA	NA	NA	NA	NA
AC008940.1	0.0360496983827486	0	6.86755	0	1	NA
AC008948.1	0	NA	NA	NA	NA	NA
AC008949.1	0	NA	NA	NA	NA	NA
AC008964.1	0.0720993967654972	0	6.86755	0	1	NA
AC008967.1	0	NA	NA	NA	NA	NA
AC008982.2	20.5307947757213	0.142101	0.433051	0.32814	0.742806	0.897022
AC008984.2	0.20857288473641	0	6.86755	0	1	NA
AC008984.5	0	NA	NA	NA	NA	NA
AC008984.6	0.0413793181534593	0	6.86755	0	1	NA
AC008984.7	0.0737475191079684	0	6.86755	0	1	NA
AC008991.1	0.138742843915737	0	6.86755	0	1	NA
AC008992.1	0.784679271763351	0	4.84252	0	1	NA
AC009005.2	52.4423136387337	-0.866235	0.318866	-2.71661	0.00659536	0.0310464
AC009009.1	0	NA	NA	NA	NA	NA
AC009014.3	2.16604725553116	-0.360842	3.07063	-0.117514	0.906453	NA
AC009035.1	0	NA	NA	NA	NA	NA
AC009041.1	0	NA	NA	NA	NA	NA
AC009041.2	0	NA	NA	NA	NA	NA
AC009052.12	0.207255964770771	0	6.86755	0	1	NA
AC009060.1	151.854282689469	0.491243	0.250213	1.9633	0.0496116	0.15578
AC009061.1	7.43697661834787	-0.687259	1.15407	-0.595508	0.551504	0.76557
AC009065.1	0.900407849976202	2.5525	1.90313	1.34121	0.179851	NA
AC009065.2	0	NA	NA	NA	NA	NA
AC009065.3	0	NA	NA	NA	NA	NA
AC009080.1	0	NA	NA	NA	NA	NA
AC009081.1	0	NA	NA	NA	NA	NA
AC009093.1	3.98451514320809	0	3.50287	0	1	NA
AC009095.4	0	NA	NA	NA	NA	NA
AC009107.1	0.881561479530091	-1.50747	4.89962	-0.30767	0.758333	NA
AC009110.1	0	NA	NA	NA	NA	NA
AC009120.10	0.123910641625555	0	6.86755	0	1	NA
AC009120.3	42.6032027963693	0.111339	0.435553	0.255628	0.798238	0.92364
AC009120.4	4.57176320876356	-2.19206	1.09923	-1.99418	0.0461321	0.147572
AC009120.5	0.464013983906727	0.279345	6.78235	0.041187	0.967147	NA
AC009120.6	57.95777285743	0.862002	0.473632	1.81998	0.0687616	0.198553
AC009120.8	0.0227049008552116	0	6.86755	0	1	NA
AC009121.1	0	NA	NA	NA	NA	NA
AC009132.1	0	NA	NA	NA	NA	NA
AC009133.12	5.68545221712755	0.88817	0.774285	1.14708	0.251347	0.482157
AC009133.14	19.5237542354097	-0.133456	0.560412	-0.23814	0.811773	0.929454
AC009133.15	4.83600985062278	0.448411	0.748836	0.59881	0.549299	0.764021
AC009133.17	0.457867560064966	0	6.86755	0	1	NA
AC009133.20	0.425622145530183	-1.55742	4.06084	-0.383522	0.701333	NA
AC009133.21	0.0265471158632778	0	6.86755	0	1	NA
AC009134.1	0	NA	NA	NA	NA	NA
AC009142.1	0	NA	NA	NA	NA	NA
AC009158.1	0.178238058867669	0	6.86755	0	1	NA
AC009159.1	0	NA	NA	NA	NA	NA
AC009161.1	0.0265471158632778	0	6.86755	0	1	NA
AC009166.5	1.56394291446493	2.19109	1.85774	1.17944	0.238222	NA
AC009196.1	0	NA	NA	NA	NA	NA
AC009227.2	0.475835699436095	0	6.86755	0	1	NA
AC009227.3	0.622062198827879	0	5.04081	0	1	NA
AC009228.1	3.7593483145643	3.16205	1.4278	2.21463	0.0267855	NA
AC009229.4	0.385955859794647	0	5.72668	0	1	NA
AC009229.5	0.153132266615561	1.42996	6.86755	0.208221	0.835057	NA
AC009229.6	0.170491136319456	1.42993	6.86755	0.208216	0.835061	NA
AC009232.2	0.330374891544474	0	6.86755	0	1	NA
AC009234.1	77.7057102924494	1.08716	0.490556	2.21619	0.0266786	0.0967362
AC009234.2	0.114818013564392	0	6.86755	0	1	NA
AC009236.1	40.010301418464	-0.290671	0.298969	-0.972243	0.33093	0.573467
AC009236.2	6.29743003967284	0.058033	0.64754	0.0896208	0.928589	0.986515
AC009237.10	0.0318121628942211	1.43005	6.86755	0.208233	0.835047	NA
AC009237.11	0	NA	NA	NA	NA	NA
AC009237.13	0	NA	NA	NA	NA	NA
AC009237.14	0	NA	NA	NA	NA	NA
AC009237.16	0.0746310622363416	0	6.86755	0	1	NA
AC009237.2	0.09017144165172	2.26976	6.84655	0.331519	0.740253	NA
AC009237.4	0	NA	NA	NA	NA	NA
AC009237.5	0.405119425250411	3.74649	6.79496	0.551364	0.581384	NA
AC009237.6	0	NA	NA	NA	NA	NA
AC009237.8	262.169643496821	-0.443746	0.183992	-2.41176	0.0158757	0.0638313
AC009238.6	0	NA	NA	NA	NA	NA
AC009238.7	1.0019003933442	-3.3903	2.06103	-1.64496	0.099979	NA
AC009238.8	0.0518084372617748	-0.493272	6.86755	-0.0718265	0.94274	NA
AC009245.3	4.58242974822748	0.230881	0.858021	0.269085	0.787864	0.92006
AC009262.2	0.0954536518907025	-0.493312	6.86755	-0.0718322	0.942735	NA
AC009263.2	0.209688959194517	0	6.86755	0	1	NA
AC009274.6	10.2265612117058	0.448682	0.718992	0.624043	0.532599	0.751669
AC009276.4	0.0394952149519326	0	6.86755	0	1	NA
AC009297.1	0	NA	NA	NA	NA	NA
AC009299.1	0	NA	NA	NA	NA	NA
AC009299.2	0.255161304389345	-1.30959	6.00683	-0.218017	0.827416	NA
AC009299.3	1.63439421789025	-1.97554	1.92865	-1.02431	0.305687	NA
AC009299.4	0.352397558119266	0	6.86755	0	1	NA
AC009299.5	0.0449240862443383	0	6.86755	0	1	NA
AC009302.2	0.346203033276779	0	6.86755	0	1	NA
AC009302.4	0	NA	NA	NA	NA	NA
AC009303.1	0.0577949716935466	0	6.86755	0	1	NA
AC009303.3	2.40980067182002	-0.954823	1.53504	-0.622017	0.533931	NA
AC009305.1	0	NA	NA	NA	NA	NA
AC009305.2	0	NA	NA	NA	NA	NA
AC009310.1	0	NA	NA	NA	NA	NA
AC009312.1	2.270574159987	4.30014	1.95051	2.20463	0.0274804	NA
AC009313.1	0.0982274443285661	0	6.86755	0	1	NA
AC009313.2	0.21174676749688	0	6.86755	0	1	NA
AC009336.1	0	NA	NA	NA	NA	NA
AC009336.24	13.0902713010965	0.273767	0.657943	0.416096	0.67734	0.856462
AC009362.2	1.85506742448997	0.4684	2.87611	0.162859	0.87063	NA
AC009365.3	0.512590893773063	0	6.86755	0	1	NA
AC009365.4	0	NA	NA	NA	NA	NA
AC009403.2	129.036772208023	-0.272517	0.178832	-1.52388	0.12754	0.307214
AC009404.2	88.2713598857556	-0.0416233	0.280909	-0.148174	0.882206	0.964697
AC009410.1	0.586544145623227	-0.648541	2.80157	-0.231492	0.816932	NA
AC009411.1	0.0153829072246723	0	6.86755	0	1	NA
AC009411.2	0	NA	NA	NA	NA	NA
AC009413.2	0.0671612390248795	0	6.86755	0	1	NA
AC009414.1	0.150867711947141	0	6.86755	0	1	NA
AC009469.1	80.6662569801187	0	3.566	0	1	1
AC009473.1	11.4471246362897	0.776247	0.454867	1.70654	0.087908	0.237501
AC009474.1	0.0559842076088179	0	6.86755	0	1	NA
AC009474.2	0	NA	NA	NA	NA	NA
AC009477.7	0	NA	NA	NA	NA	NA
AC009478.1	0.0198340772282434	-0.49325	6.86755	-0.0718232	0.942743	NA
AC009478.2	0	NA	NA	NA	NA	NA
AC009480.1	0	NA	NA	NA	NA	NA
AC009480.3	0	NA	NA	NA	NA	NA
AC009480.4	0	NA	NA	NA	NA	NA
AC009487.4	0.252862636254108	1.43	6.86755	0.208226	0.835052	NA
AC009487.5	2.63303761383304	0	6.41769	0	1	NA
AC009492.1	1.36000892210254	-1.64193	1.66732	-0.984769	0.324738	NA
AC009494.3	0	NA	NA	NA	NA	NA
AC009495.1	0	NA	NA	NA	NA	NA
AC009495.2	0.294647882995595	0	6.86755	0	1	NA
AC009495.3	3.98975863843277	1.79129	1.92851	0.928847	0.352968	NA
AC009495.4	1.73224884062729	-1.51273	2.4472	-0.618148	0.536478	NA
AC009498.1	0.375991355614612	-0.876917	4.76113	-0.184183	0.85387	NA
AC009499.1	1.02123895658406	0	3.35012	0	1	NA
AC009499.2	0.121129217840008	0	6.86755	0	1	NA
AC009500.2	0.0360496983827486	0	6.86755	0	1	NA
AC009501.4	79.9717586731359	-3.69933	1.34576	-2.74888	0.00597999	0.0286796
AC009502.1	0.320404955120405	-0.493371	6.86755	-0.071841	0.942728	NA
AC009502.4	2.75888596533749	-0.493376	2.38758	-0.206643	0.836289	NA
AC009505.2	0.348649976225641	-2.08696	4.6921	-0.444781	0.656478	NA
AC009505.4	0.0376978207252198	0	6.86755	0	1	NA
AC009506.1	221.824423729548	0.386087	0.118367	3.26177	0.0011072	0.00685412
AC009506.2	0.61058366485539	0	6.86755	0	1	NA
AC009508.1	0.0394952149519326	0	6.86755	0	1	NA
AC009517.2	0	NA	NA	NA	NA	NA
AC009518.2	0.0394952149519326	0	6.86755	0	1	NA
AC009518.3	0.0771930356771524	0	6.86755	0	1	NA
AC009518.4	48.4710542335669	-0.893349	0.546184	-1.63562	0.101919	0.263963
AC009518.8	0.117086135495507	0	6.86755	0	1	NA
AC009531.2	0	NA	NA	NA	NA	NA
AC009541.1	0.459061604046109	2.09699	6.77023	0.309737	0.756761	NA
AC009542.2	0.631594969005807	1.43005	5.12656	0.278949	0.780284	NA
AC009677.1	0	NA	NA	NA	NA	NA
AC009695.1	0	NA	NA	NA	NA	NA
AC009779.1	0	NA	NA	NA	NA	NA
AC009784.1	0	NA	NA	NA	NA	NA
AC009784.3	4.39205343906314	0.321533	0.98137	0.327636	0.743187	0.897033
AC009784.4	0	NA	NA	NA	NA	NA
AC009800.1	0	NA	NA	NA	NA	NA
AC009802.1	0	NA	NA	NA	NA	NA
AC009831.1	0	NA	NA	NA	NA	NA
AC009835.1	0	NA	NA	NA	NA	NA
AC009878.2	0.170745909394272	0	6.86755	0	1	NA
AC009892.1	0	NA	NA	NA	NA	NA
AC009892.10	0	NA	NA	NA	NA	NA
AC009892.2	0	NA	NA	NA	NA	NA
AC009892.5	0.0394952149519326	0	6.86755	0	1	NA
AC009892.9	0	NA	NA	NA	NA	NA
AC009941.1	0	NA	NA	NA	NA	NA
AC009945.4	0.0265471158632778	0	6.86755	0	1	NA
AC009947.2	0	NA	NA	NA	NA	NA
AC009947.5	0	NA	NA	NA	NA	NA
AC009948.5	582.265715736327	0.217226	0.110106	1.97288	0.048509	0.15358
AC009948.7	16.7716500253116	0.444574	0.446053	0.996684	0.318918	0.560408
AC009950.2	3.51260427790042	2.50685	2.09566	1.19621	0.231614	NA
AC009951.1	206.522732307993	-0.0503856	0.416151	-0.121075	0.903632	0.975371
AC009951.2	0.163267816735751	0	6.86755	0	1	NA
AC009955.8	0.666288857391801	-0.49338	2.94184	-0.167711	0.86681	NA
AC009960.1	0.954356049514209	0	6.86755	0	1	NA
AC009960.2	1.23681745368292	0	5.58191	0	1	NA
AC009960.3	2.10273928142899	0	3.37975	0	1	NA
AC009960.4	1.11701191433675	0	4.50679	0	1	NA
AC009960.5	0.877433594619783	0	6.03333	0	1	NA
AC009960.6	0.192891255447464	0	6.86755	0	1	NA
AC009960.7	0.209513678166629	0	6.86755	0	1	NA
AC009961.2	8.45271316129866	0.63963	0.895898	0.713953	0.475256	0.704948
AC009961.3	75.7738074460826	-0.090069	0.262841	-0.342675	0.731843	0.890279
AC009961.5	0.121888498582292	0	6.86755	0	1	NA
AC009963.3	2.60917898323149	-0.476882	1.91229	-0.249377	0.803069	NA
AC009963.4	0.0269529500792615	1.43005	6.86755	0.208233	0.835047	NA
AC009963.5	0.0559842076088179	0	6.86755	0	1	NA
AC009963.6	0	NA	NA	NA	NA	NA
AC009965.1	0	NA	NA	NA	NA	NA
AC009965.2	0	NA	NA	NA	NA	NA
AC009967.3	14.6347402780823	1.73605	1.33131	1.30402	0.192227	0.404767
AC009969.1	0	NA	NA	NA	NA	NA
AC009970.1	0	NA	NA	NA	NA	NA
AC009974.11	0	NA	NA	NA	NA	NA
AC009977.1	0	NA	NA	NA	NA	NA
AC009987.1	0	NA	NA	NA	NA	NA
AC009994.2	0	NA	NA	NA	NA	NA
AC009997.1	0	NA	NA	NA	NA	NA
AC010082.2	0.308805908912181	0	6.86755	0	1	NA
AC010084.1	5.61407431068837	0	2.45401	0	1	1
AC010086.1	0	NA	NA	NA	NA	NA
AC010086.5	0	NA	NA	NA	NA	NA
AC010090.1	0.736802960513508	-0.493413	4.41141	-0.111849	0.910943	NA
AC010091.1	24.2636329442887	-0.353949	0.922907	-0.383515	0.701338	0.87242
AC010091.4	0.259845259714699	0	6.86755	0	1	NA
AC010092.1	0	NA	NA	NA	NA	NA
AC010095.5	0	NA	NA	NA	NA	NA
AC010095.6	0	NA	NA	NA	NA	NA
AC010095.7	0	NA	NA	NA	NA	NA
AC010096.1	8.36471945024896	1.6389	1.03574	1.58235	0.113569	0.285203
AC010096.2	0.0226899221977866	0	6.86755	0	1	NA
AC010105.1	0	NA	NA	NA	NA	NA
AC010127.3	2.82298564884019	-0.331925	1.6211	-0.204753	0.837765	NA
AC010127.5	0.0394952149519326	0	6.86755	0	1	NA
AC010132.10	0.151090904539639	1.43	6.86755	0.208225	0.835053	NA
AC010132.11	0.346560041961062	0	6.86755	0	1	NA
AC010136.2	0.429575414492594	1.42993	6.71409	0.212975	0.831347	NA
AC010139.1	0	NA	NA	NA	NA	NA
AC010141.1	0	NA	NA	NA	NA	NA
AC010141.4	0.0265471158632778	0	6.86755	0	1	NA
AC010141.6	0.0360496983827486	0	6.86755	0	1	NA
AC010141.8	0	NA	NA	NA	NA	NA
AC010145.4	0	NA	NA	NA	NA	NA
AC010146.1	0.0394952149519326	0	6.86755	0	1	NA
AC010146.2	0	NA	NA	NA	NA	NA
AC010148.1	0.633577509438485	0.161078	6.39272	0.0251971	0.979898	NA
AC010149.4	0	NA	NA	NA	NA	NA
AC010150.1	10.9376521800311	0.257109	0.770684	0.333611	0.738673	0.894708
AC010150.2	0	NA	NA	NA	NA	NA
AC010153.3	0	NA	NA	NA	NA	NA
AC010154.2	0	NA	NA	NA	NA	NA
AC010170.1	0	NA	NA	NA	NA	NA
AC010196.1	0	NA	NA	NA	NA	NA
AC010203.1	0	NA	NA	NA	NA	NA
AC010207.1	0	NA	NA	NA	NA	NA
AC010209.1	0	NA	NA	NA	NA	NA
AC010226.4	5.06393006757561	-1.61111	1.15804	-1.39124	0.164154	0.365076
AC010235.1	0	NA	NA	NA	NA	NA
AC010240.2	0.335714486768053	0	6.86755	0	1	NA
AC010240.3	0.14273422966698	0	6.86755	0	1	NA
AC010243.1	0	NA	NA	NA	NA	NA
AC010247.1	0.0394952149519326	0	6.86755	0	1	NA
AC010295.1	0	NA	NA	NA	NA	NA
AC010296.1	0.0394952149519326	0	6.86755	0	1	NA
AC010297.1	0	NA	NA	NA	NA	NA
AC010311.1	0	NA	NA	NA	NA	NA
AC010319.1	0	NA	NA	NA	NA	NA
AC010323.1	0	NA	NA	NA	NA	NA
AC010327.2	1.47094204876402	1.43018	2.40577	0.594479	0.552192	NA
AC010329.1	0	NA	NA	NA	NA	NA
AC010335.1	0.886484731257662	0	6.86755	0	1	NA
AC010336.1	69.0146250589187	-0.124183	0.311094	-0.399182	0.689759	0.864374
AC010368.1	0	NA	NA	NA	NA	NA
AC010368.2	0	NA	NA	NA	NA	NA
AC010376.1	0	NA	NA	NA	NA	NA
AC010422.1	0	NA	NA	NA	NA	NA
AC010423.1	0.73221508902201	-0.753988	2.47951	-0.304088	0.761061	NA
AC010441.1	712.716314429672	-0.726858	0.111324	-6.52922	6.61125e-11	1.69778e-09
AC010455.1	0	NA	NA	NA	NA	NA
AC010458.1	0	NA	NA	NA	NA	NA
AC010468.1	5.15558687782588	1.11643	0.847979	1.31658	0.187979	0.398735
AC010468.2	0	NA	NA	NA	NA	NA
AC010468.3	0	NA	NA	NA	NA	NA
AC010492.2	0.361110075978568	-0.49335	6.86755	-0.0718379	0.942731	NA
AC010492.4	0	NA	NA	NA	NA	NA
AC010492.5	0	NA	NA	NA	NA	NA
AC010504.2	6.6604503409864	0.457418	0.556362	0.822159	0.410986	0.65283
AC010518.3	0	NA	NA	NA	NA	NA
AC010522.1	0.14843561444557	0	6.86755	0	1	NA
AC010524.2	0.740364160305518	0	4.98754	0	1	NA
AC010524.4	0.0265471158632778	0	6.86755	0	1	NA
AC010525.1	0	NA	NA	NA	NA	NA
AC010525.2	0.212363063783726	2.70309	6.82573	0.396014	0.692094	NA
AC010525.4	0.14136512942767	0	6.86755	0	1	NA
AC010525.5	0	NA	NA	NA	NA	NA
AC010525.6	7.95246684308732	-0.276527	0.781298	-0.353933	0.723389	0.884393
AC010525.7	31.6346347835772	-0.301036	0.470432	-0.639914	0.522229	0.743234
AC010528.1	0.250752392460079	0	6.86755	0	1	NA
AC010536.1	55.4553078581136	-0.559579	0.21198	-2.63977	0.00829634	0.0374086
AC010543.1	0	NA	NA	NA	NA	NA
AC010546.1	0	NA	NA	NA	NA	NA
AC010547.9	78.4774645405858	-0.396406	0.417266	-0.950007	0.342109	0.58496
AC010595.1	0	NA	NA	NA	NA	NA
AC010609.1	0	NA	NA	NA	NA	NA
AC010620.1	0	NA	NA	NA	NA	NA
AC010641.1	0.0318121628942211	1.43005	6.86755	0.208233	0.835047	NA
AC010642.1	280.39614992987	0.211654	0.210092	1.00743	0.313726	0.554627
AC010642.2	1.10121200415298	-2.31582	2.89075	-0.801114	0.423066	NA
AC010646.3	0.0484358217113099	0	6.86755	0	1	NA
AC010649.1	5.85797572717834	-0.231568	0.600704	-0.385495	0.699871	0.871633
AC010677.5	0.0216374571463915	0	6.86755	0	1	NA
AC010723.1	0	NA	NA	NA	NA	NA
AC010723.2	0	NA	NA	NA	NA	NA
AC010729.1	14.5605357322438	-1.711	0.653285	-2.61906	0.0088172	0.0393331
AC010729.2	9.28443404193462	-1.87421	0.864697	-2.16748	0.0301984	0.1064
AC010729.3	0	NA	NA	NA	NA	NA
AC010731.2	0	NA	NA	NA	NA	NA
AC010731.3	0.287048807832714	0	6.86755	0	1	NA
AC010731.4	1.28526099108035	0	6.86755	0	1	NA
AC010731.6	0.0660423308152104	0	6.86755	0	1	NA
AC010733.4	2.22112651354774	1.86227	1.57726	1.1807	0.237721	NA
AC010733.5	6.14132895850126	1.04251	1.15217	0.904815	0.365563	0.608367
AC010733.7	0	NA	NA	NA	NA	NA
AC010739.1	0	NA	NA	NA	NA	NA
AC010740.1	0	NA	NA	NA	NA	NA
AC010744.1	0	NA	NA	NA	NA	NA
AC010745.1	0	NA	NA	NA	NA	NA
AC010745.2	0.21447794526078	0	6.86755	0	1	NA
AC010745.3	0	NA	NA	NA	NA	NA
AC010745.4	0.0419300230879501	0	6.86755	0	1	NA
AC010746.3	0.296179608271123	0	6.86755	0	1	NA
AC010747.2	0	NA	NA	NA	NA	NA
AC010754.1	0	NA	NA	NA	NA	NA
AC010760.1	0	NA	NA	NA	NA	NA
AC010761.10	0.891464579238132	1.43019	2.20999	0.647148	0.517536	NA
AC010761.13	0.0771930356771524	0	6.86755	0	1	NA
AC010761.14	0.0335380966333138	0	6.86755	0	1	NA
AC010761.6	5.89367789653591	0.218698	0.768101	0.284726	0.775854	0.91399
AC010761.8	4.80939999053293	-1.32956	1.0661	-1.24713	0.212349	0.431793
AC010761.9	1.41356945706086	3.15184	2.2719	1.38732	0.165345	NA
AC010874.1	0	NA	NA	NA	NA	NA
AC010877.1	0.0360496983827486	0	6.86755	0	1	NA
AC010878.3	0.483233965661751	-1.84857	3.30587	-0.559178	0.57604	NA
AC010880.1	0	NA	NA	NA	NA	NA
AC010883.5	8.44444393317824	1.25656	0.943284	1.33211	0.182823	0.391774
AC010884.1	3.08772572506682	0.284623	0.869504	0.327339	0.743411	NA
AC010884.2	0	NA	NA	NA	NA	NA
AC010886.2	0.268017317888108	0	6.86755	0	1	NA
AC010887.1	0	NA	NA	NA	NA	NA
AC010890.1	4.74422366108861	0.404019	0.695233	0.581126	0.561155	0.772011
AC010891.2	0	NA	NA	NA	NA	NA
AC010894.3	43.5515266374604	0.104524	0.298127	0.3506	0.725888	0.886002
AC010894.4	0.0825313234720957	0	6.86755	0	1	NA
AC010894.5	0.0547078559649851	-1.57165	6.83382	-0.229981	0.818106	NA
AC010900.2	24.7168789905439	-0.478623	0.43747	-1.09407	0.273924	0.509459
AC010904.1	0	NA	NA	NA	NA	NA
AC010907.2	0.418218342172536	-2.08891	5.53793	-0.3772	0.706025	NA
AC010907.5	1.72673682568302	0.107001	2.13223	0.0501825	0.959977	NA
AC010928.1	0	NA	NA	NA	NA	NA
AC010930.1	0	NA	NA	NA	NA	NA
AC010967.1	0.21447794526078	0	6.86755	0	1	NA
AC010967.2	0.164032870759238	-0.493308	6.86755	-0.0718318	0.942736	NA
AC010967.3	0	NA	NA	NA	NA	NA
AC010969.1	0.489761090160074	0	6.86755	0	1	NA
AC010970.1	0	NA	NA	NA	NA	NA
AC010970.2	0.747485462173144	0	6.86755	0	1	NA
AC010971.1	0	NA	NA	NA	NA	NA
AC010974.3	0.0413793181534593	0	6.86755	0	1	NA
AC010975.1	0.254238300137794	0	6.86755	0	1	NA
AC010975.2	0	NA	NA	NA	NA	NA
AC010976.2	0.0288974858467733	0	6.86755	0	1	NA
AC010980.2	1.99676936297068	0	2.81899	0	1	NA
AC010982.1	1.58824192827143	-0.0367752	1.51836	-0.0242204	0.980677	NA
AC010982.2	0.653231157157126	-0.947779	2.33632	-0.405672	0.684984	NA
AC010983.1	0.23330365842019	0	6.86755	0	1	NA
AC010984.3	0.171369567925882	-1.57173	6.83381	-0.229994	0.818097	NA
AC010984.4	0.0796413475898335	0	6.86755	0	1	NA
AC010987.5	0	NA	NA	NA	NA	NA
AC010987.6	0.298256003767492	0	6.86755	0	1	NA
AC010999.1	0	NA	NA	NA	NA	NA
AC011073.1	0	NA	NA	NA	NA	NA
AC011193.1	0	NA	NA	NA	NA	NA
AC011196.3	19.7372333666723	0.473251	1.11032	0.426228	0.669941	0.851338
AC011225.1	0	NA	NA	NA	NA	NA
AC011233.2	0.0216374571463915	0	6.86755	0	1	NA
AC011239.1	4.49546724766988	-0.649624	0.768181	-0.845665	0.39774	0.640836
AC011242.5	0.469889470798131	-0.493372	6.86755	-0.0718411	0.942728	NA
AC011242.6	67.4475385732388	0.0912696	0.229455	0.397767	0.690802	0.865255
AC011243.1	0	NA	NA	NA	NA	NA
AC011247.3	0.110367098132558	-0.493312	6.86755	-0.0718323	0.942735	NA
AC011284.3	0.576679363209675	0	6.47539	0	1	NA
AC011286.1	0.260223634717657	0	6.86755	0	1	NA
AC011288.2	7.21296256773737	1.09467	0.906561	1.2075	0.227241	0.452155
AC011290.4	0.346976522934934	2.19243	4.663	0.470175	0.63823	NA
AC011290.5	0.102088966894454	1.43001	6.86755	0.208227	0.835052	NA
AC011293.1	0	NA	NA	NA	NA	NA
AC011294.3	2.58929439564676	-2.16356	1.26631	-1.70855	0.0875345	NA
AC011298.1	0	NA	NA	NA	NA	NA
AC011298.2	1.37073065391468	1.11376	1.60693	0.693098	0.488248	NA
AC011306.1	0	NA	NA	NA	NA	NA
AC011306.2	0.0920339059915665	0	6.86755	0	1	NA
AC011308.1	0	NA	NA	NA	NA	NA
AC011313.1	0	NA	NA	NA	NA	NA
AC011322.1	3.6874107469155	-0.493399	3.04237	-0.162176	0.871167	NA
AC011330.5	298.800369982025	0.0550625	0.258011	0.213411	0.831006	0.939295
AC011330.6	0.0560747911062803	0	6.86755	0	1	NA
AC011343.1	0.42273148736991	0	6.86755	0	1	NA
AC011357.1	0	NA	NA	NA	NA	NA
AC011363.1	0	NA	NA	NA	NA	NA
AC011366.3	0.282992751113067	0	6.86755	0	1	NA
AC011379.1	0	NA	NA	NA	NA	NA
AC011385.1	0.502110806078479	3.07624	6.68102	0.460444	0.645197	NA
AC011385.2	0.0825313234720957	0	6.86755	0	1	NA
AC011406.2	0.0376978207252198	0	6.86755	0	1	NA
AC011407.1	0	NA	NA	NA	NA	NA
AC011410.1	0	NA	NA	NA	NA	NA
AC011416.1	0	NA	NA	NA	NA	NA
AC011431.1	0	NA	NA	NA	NA	NA
AC011431.2	0	NA	NA	NA	NA	NA
AC011450.1	0	NA	NA	NA	NA	NA
AC011453.1	0	NA	NA	NA	NA	NA
AC011456.1	0	NA	NA	NA	NA	NA
AC011465.1	0	NA	NA	NA	NA	NA
AC011467.1	0	NA	NA	NA	NA	NA
AC011475.1	0	NA	NA	NA	NA	NA
AC011477.1	0.0954794225607505	0	6.86755	0	1	NA
AC011478.1	0	NA	NA	NA	NA	NA
AC011484.1	1.90539079342318	-0.493378	2.48727	-0.198361	0.842762	NA
AC011498.1	24.8110284681363	1.35581	0.64098	2.11522	0.0344115	0.118017
AC011499.1	0	NA	NA	NA	NA	NA
AC011500.1	0.121888498582292	0	6.86755	0	1	NA
AC011513.4	0	NA	NA	NA	NA	NA
AC011515.2	0.265994549208568	0	6.86755	0	1	NA
AC011516.1	0	NA	NA	NA	NA	NA
AC011516.2	0.0360496983827486	0	6.86755	0	1	NA
AC011518.1	0.868005306525377	0	5.98285	0	1	NA
AC011518.2	0	NA	NA	NA	NA	NA
AC011523.2	0	NA	NA	NA	NA	NA
AC011524.1	0.404473240638607	0	6.86755	0	1	NA
AC011524.2	0	NA	NA	NA	NA	NA
AC011524.3	0	NA	NA	NA	NA	NA
AC011525.2	0.229383614652931	1.42998	6.86755	0.208223	0.835055	NA
AC011525.4	0.261678348505471	0	6.86755	0	1	NA
AC011526.1	20.5075136000913	0	3.62007	0	1	1
AC011530.4	3.32034983756881	-3.15154	1.74168	-1.80948	0.070376	NA
AC011551.3	2.71388790270308	2.24857	1.59447	1.41023	0.158471	NA
AC011558.5	0.105090288086217	0.468462	6.86755	0.0682139	0.945615	NA
AC011591.1	0	NA	NA	NA	NA	NA
AC011625.1	2.66664025478719	0	1.98371	0	1	NA
AC011626.1	0.0463811930915212	-0.493267	6.86755	-0.0718257	0.942741	NA
AC011648.1	0	NA	NA	NA	NA	NA
AC011652.1	0	NA	NA	NA	NA	NA
AC011652.2	0	NA	NA	NA	NA	NA
AC011718.1	0.0216374571463915	0	6.86755	0	1	NA
AC011718.2	6.4059041703364	-1.46465	2.0248	-0.723353	0.469463	0.700245
AC011718.3	0.0216374571463915	0	6.86755	0	1	NA
AC011737.2	2.61242250348131	-3.44167	5.81376	-0.591987	0.553859	NA
AC011738.1	0	NA	NA	NA	NA	NA
AC011738.4	1.39053185859236	-0.493414	4.05475	-0.121688	0.903146	NA
AC011742.3	0	NA	NA	NA	NA	NA
AC011742.5	0.511614237536883	0	6.86755	0	1	NA
AC011747.3	0.794104803041571	-1.15262	4.39958	-0.261984	0.793334	NA
AC011747.4	16.3542146487338	0	2.24599	0	1	1
AC011747.6	0.0891439301093043	0	6.86755	0	1	NA
AC011747.7	21.3267418771685	0.759119	0.68066	1.11527	0.264736	0.498519
AC011748.1	0	NA	NA	NA	NA	NA
AC011752.1	0	NA	NA	NA	NA	NA
AC011753.5	7.56396389340981	-0.408652	1.61256	-0.253419	0.799944	0.924267
AC011753.6	0	NA	NA	NA	NA	NA
AC011754.1	0	NA	NA	NA	NA	NA
AC011755.1	0.128264899861664	0	6.86755	0	1	NA
AC011816.1	6.60064179815106	1.03116	1.54852	0.665898	0.505476	0.729606
AC011891.5	0.390691514267499	0	6.86755	0	1	NA
AC011893.3	0.210351869559945	-0.404285	6.84415	-0.0590701	0.952896	NA
AC011897.2	0	NA	NA	NA	NA	NA
AC011899.10	0.393057031573279	-1.36604	6.84415	-0.199593	0.841799	NA
AC011899.9	10.4253716098326	-0.49338	2.55653	-0.192989	0.846968	0.947479
AC011901.2	0	NA	NA	NA	NA	NA
AC011933.1	2.72765296216807	0	6.86755	0	1	NA
AC011933.2	0.134113089503095	1.42996	6.86755	0.20822	0.835057	NA
AC011994.1	0	NA	NA	NA	NA	NA
AC011995.1	3.2708238880933	0	4.94956	0	1	NA
AC011995.3	0.761769607196189	0	6.86755	0	1	NA
AC011997.1	5.91642943148196	2.37967	1.69896	1.40066	0.161315	0.360863
AC011998.1	0	NA	NA	NA	NA	NA
AC011998.2	0	NA	NA	NA	NA	NA
AC011998.4	0	NA	NA	NA	NA	NA
AC011999.1	3.63172961213876	-1.70378	1.27989	-1.33119	0.183127	NA
AC012003.1	0	NA	NA	NA	NA	NA
AC012005.2	0.085580666679747	0	6.86755	0	1	NA
AC012047.1	0	NA	NA	NA	NA	NA
AC012050.1	0	NA	NA	NA	NA	NA
AC012065.4	0.0559842076088179	0	6.86755	0	1	NA
AC012065.5	3.58982934774002	0.844751	0.94528	0.893651	0.371509	NA
AC012065.7	0.79438444440688	2.19529	4.1786	0.525365	0.59933	NA
AC012066.1	74.5279075399386	0.230348	0.341634	0.674254	0.50015	0.724424
AC012067.1	0	NA	NA	NA	NA	NA
AC012074.1	2.6326985336859	1.81986	2.06214	0.882511	0.377501	NA
AC012074.2	3.29850082334217	-0.318336	1.73426	-0.183557	0.854361	NA
AC012075.1	0.0376978207252198	0	6.86755	0	1	NA
AC012075.2	0	NA	NA	NA	NA	NA
AC012078.2	0.114818013564392	0	6.86755	0	1	NA
AC012119.1	0	NA	NA	NA	NA	NA
AC012123.1	0.126841750834524	0	6.86755	0	1	NA
AC012146.7	112.767661118233	-0.640099	0.14554	-4.3981	1.09201e-05	0.000113248
AC012150.1	0	NA	NA	NA	NA	NA
AC012175.1	0	NA	NA	NA	NA	NA
AC012181.1	0.0360496983827486	0	6.86755	0	1	NA
AC012215.1	58.5558634363061	19.592	5.0939	3.84616	0.000119984	0.000975093
AC012305.1	0	NA	NA	NA	NA	NA
AC012306.2	0	NA	NA	NA	NA	NA
AC012307.2	0.0514326056074209	0	6.86755	0	1	NA
AC012307.3	291.702393844229	-0.000445572	0.131682	-0.00338369	0.9973	1
AC012309.5	57.3989470439817	0.0104394	0.281315	0.0371093	0.970398	1
AC012313.1	1.04995351347002	1.0408	1.89656	0.548783	0.583154	NA
AC012314.19	0.0255845055483528	0	6.86755	0	1	NA
AC012314.20	0.118250946812698	0	6.86755	0	1	NA
AC012314.8	11.4331824452531	0.811905	0.827165	0.981552	0.326321	0.568502
AC012317.1	0.788198307176823	0	3.96362	0	1	NA
AC012318.3	1.00484013648721	-2.05209	2.25363	-0.91057	0.362522	NA
AC012322.1	0.327072395729041	0	6.86755	0	1	NA
AC012353.1	0	NA	NA	NA	NA	NA
AC012354.6	2.4756089650278	1.02243	1.3916	0.734715	0.462513	NA
AC012354.8	0.0360496983827486	0	6.86755	0	1	NA
AC012358.4	18.402390908137	-0.499337	0.421454	-1.1848	0.236098	0.463288
AC012358.7	23.0897421625549	0.741542	0.73762	1.00532	0.314744	0.555806
AC012358.8	6.55745845955581	0.235055	1.01771	0.230964	0.817343	0.932363
AC012360.1	0	NA	NA	NA	NA	NA
AC012360.2	0	NA	NA	NA	NA	NA
AC012360.4	3.30580262239402	0.236272	1.06739	0.221355	0.824816	NA
AC012360.6	4.08825415115126	0	2.06162	0	1	NA
AC012361.1	0.0394952149519326	0	6.86755	0	1	NA
AC012362.1	0	NA	NA	NA	NA	NA
AC012362.3	0	NA	NA	NA	NA	NA
AC012363.10	0	NA	NA	NA	NA	NA
AC012363.13	0.379561224506243	0	6.86755	0	1	NA
AC012363.4	0.900896267719762	0	4.15438	0	1	NA
AC012363.7	0.0265471158632778	0	6.86755	0	1	NA
AC012363.8	0	NA	NA	NA	NA	NA
AC012365.3	0.0559842076088179	0	6.86755	0	1	NA
AC012368.1	5.37072097299519	0.523942	0.803134	0.652372	0.514161	0.737196
AC012370.2	13.3464710752939	-0.431019	0.774401	-0.556583	0.577812	0.784315
AC012370.3	0.262155693743371	-1.5717	6.83381	-0.229988	0.818101	NA
AC012379.1	0.200051104455045	0	6.86755	0	1	NA
AC012391.1	0	NA	NA	NA	NA	NA
AC012414.1	1.46270535195547	0	5.6258	0	1	NA
AC012441.1	0	NA	NA	NA	NA	NA
AC012442.5	3.7466426177812	1.94315	0.983017	1.97672	0.0480728	NA
AC012442.6	7.28485881513522	0.99837	0.787039	1.26851	0.204615	0.421506
AC012445.1	0.0376978207252198	0	6.86755	0	1	NA
AC012451.1	0	NA	NA	NA	NA	NA
AC012454.4	0.0249790101565162	0	6.86755	0	1	NA
AC012456.3	0.478402533838782	1.42994	6.86755	0.208217	0.83506	NA
AC012456.4	0.711655763983937	-0.045897	2.34662	-0.0195588	0.984395	NA
AC012457.2	0	NA	NA	NA	NA	NA
AC012462.1	0.0737351210740138	-1.36597	6.84416	-0.199582	0.841807	NA
AC012462.2	0.277850213257848	0	6.86755	0	1	NA
AC012462.3	0	NA	NA	NA	NA	NA
AC012467.1	0	NA	NA	NA	NA	NA
AC012485.1	0	NA	NA	NA	NA	NA
AC012485.2	0.251273484275175	0	6.86755	0	1	NA
AC012487.2	18.8397928316571	-0.580563	0.489925	-1.185	0.236016	0.463212
AC012493.1	0.144136330974908	0	6.86755	0	1	NA
AC012493.2	0.0413793181534593	0	6.86755	0	1	NA
AC012494.1	0.0226899221977866	0	6.86755	0	1	NA
AC012497.2	0	NA	NA	NA	NA	NA
AC012499.1	0.156925516835323	-0.493297	6.86755	-0.0718301	0.942737	NA
AC012501.1	0.332085925583517	0	6.86755	0	1	NA
AC012501.2	0.0413793181534593	0	6.86755	0	1	NA
AC012501.3	0.154313228516324	0	6.86755	0	1	NA
AC012506.1	0	NA	NA	NA	NA	NA
AC012506.2	0.0936085639646328	0	6.86755	0	1	NA
AC012506.3	0.142266449868255	0.468471	6.86755	0.0682152	0.945614	NA
AC012506.4	0.307222848711883	2.09676	6.85255	0.305982	0.759618	NA
AC012507.3	6.19587617008881	2.40749	1.5782	1.52547	0.127142	0.306675
AC012507.4	2.30700115473178	-0.965827	0.852115	-1.13345	0.257027	NA
AC012512.1	0.175743812281515	-2.15897	6.81118	-0.316974	0.751263	NA
AC012513.4	0.243530001463609	0	6.86755	0	1	NA
AC012513.6	0.161383713534224	0	6.86755	0	1	NA
[truncated: 53,644 more rows]

## Sheet: TRIM24-MET-i_CABO.v.DMSO
gene	baseMean	log2FoldChange	lfcSE	stat	pvalue	padj
[truncated: 55,472 more rows]

[truncated: 2 more sheets: TRIM24-MET-r_CABO.v.DMSO, TGF-MET_Cap.v.DMSO-PD_Cohort]
