# Supplementary material for: Capmatinib is an effective treatment for MET-fusion driven pediatric high-grade glioma and synergizes with radiotherapy
Source: Mol Cancer. 2024 Jun 7;23:123. doi: 10.1186/s12943-024-02027-6 (PMC11157767; doi:10.1186/s12943-024-02027-6)
Supplement: Supplementary file 17 — Additional file 17: Supplementary Table 7. Full GSEA results with select categories of MSigDB genesets for TFG-MET PD cohort treated with capmatinib. [file 12943_2024_2027_MOESM17_ESM.xlsx]

## Sheet: CAP.v.Veh.H
pathway	pval	padj	log2err	ES	NES	size	leadingEdge
HALLMARK_MYC_TARGETS_V1	1.84481e-37	9.22403e-36	1.59596	-0.67509	-3.0022	200	Gnl3, Ddx18, Nop56, Nolc1, Srm, Eif3j1, Rrp9, Smarcc1, G3bp1, Pwp1, Ddx21, Set, Orc2, Abce1, Eif4e, Nop16, Srsf7, Xpot, Srsf1, Iars, Hnrnpu, Pa2g4, Ctps, Myc, Tfdp1, Stard7, Ssb, Dhx15, Tra2b, Etf1, Syncrip, Srsf2, Usp1, Aimp2, Fbl, Ranbp1, Rsl1d1, Xrcc6, Gspt1, Eif2s2, Pold2, Cad, Eif3j2, Ifrd1, Mcm2, Eprs, U2af1, Sf3b3, Eif3b, Lsm2, Kpnb1, Mcm6, Hnrnpd, Tardbp, Srpk1, Ncbp1, Apex1, Eif4g2, Cstf…
HALLMARK_E2F_TARGETS	6.29977e-26	1.57494e-24	1.31889	-0.61686	-2.74243	196	Nop56, Nolc1, Ung, Shmt1, Orc2, Hells, Srsf1, Pa2g4, Tbrg4, Ctps, Myc, Lyar, Ppp1r8, Tra2b, Syncrip, Srsf2, Usp1, Ranbp1, Cdc25a, Xrcc6, Dclre1b, Rad1, Hus1, Nbn, Gspt1, Pold2, Smc6, Mcm2, Mcm3, Tmpo, Nup153, Pnn, Plk4, Chek1, Tipin, Mcm6, Hnrnpd, Mthfd2, Eif2s1, Xpo1, Cse1l, Nasp, Trip13, Nup205, Nup107, Ssrp1, Mybl2, Exosc8, Prps1, Mcm4, Ak2, Orc6, Cnot9, Ubr7, Rbbp7, Dnmt1, Phf5a, Ran, Mms22l,…
HALLMARK_MYC_TARGETS_V2	2.92495e-22	4.87491e-21	1.22105	-0.806166	-3.0263	58	Gnl3, Wdr43, Ddx18, Nop56, Nolc1, Ppan, Nop2, Grwd1, Utp20, Ung, Srm, Pprc1, Rrp9, Pus1, Mybbp1a, Prmt3, Nop16, Rcl1, Tmem97, Imp4, Mphosph10, Pa2g4, Tbrg4, Slc19a1, Bysl, Myc, Ndufaf4, Tcof1, Aimp2, Nip7, Pes1, Plk4, Mrto4, Farsa, Las1l, Mcm4, Rrp12, Supv3l1, Noc4l, Hspd1, Cbx3, Cdk4, Mcm5, Map3k6, Tfb2m, Ipo4
HALLMARK_G2M_CHECKPOINT	1.60405e-19	2.00506e-18	1.14219	-0.575417	-2.5436	189	Dkc1, Ccnd1, Nolc1, Smarcc1, Prmt5, G3bp1, Slc7a1, Uck2, Srsf1, Casp8ap2, Srsf10, Hnrnpu, Cdc6, Myc, Tfdp1, Tra2b, Ccnt1, Syncrip, Srsf2, Cdc25a, Hus1, Gspt1, Sqle, Nup50, Mcm2, Mcm3, Tmpo, Exo1, Polq, Plk4, Chek1, Kpnb1, Mcm6, Sfpq, Prpf4b, Hnrnpd, Kmt5a, Xpo1, Nasp, E2f3, Mybl2, Atrx, Ncl, Lig3, Slc7a5, Orc6, Top1, Chaf1a, Nup98, Orc5, Odc1, Slc38a1, Dmd, Dtymk, Rad23b, Hmgb3, Suv39h1, Cdc7, E2…
HALLMARK_UNFOLDED_PROTEIN_RESPONSE	2.83451e-12	2.83451e-11	0.898671	-0.584027	-2.41968	109	Dkc1, Nop56, Nolc1, Ddx10, Exosc1, Sdad1, Rrp9, Exosc2, Tars, Eif4e, Nop14, Xpot, Iars, Bag3, Hspa9, Atf4, Aldh18a1, Mthfd2, Cebpg, Eif2s1, Nfya, Ttc37, Hyou1, Eif4g1, Cnot6, Slc7a5, Eif4a1, Nhp2, Eif4a3, Tatdn2, Stc2, Asns, Exosc10, Chac1, Exosc9, Kif5b, Psat1, Slc1a4, Fus, Slc30a5, Eif4ebp1, Hspa5, Srprb, Cnot2, Hsp90b1, Serp1, Ern1, Paip1, Gemin4, Spcs3, Vegfa, Eif2ak3, Ssr1, Gosr2, Preb, Dnaj…
HALLMARK_OXIDATIVE_PHOSPHORYLATION	3.89184e-08	3.2432e-07	0.719513	0.353643	1.94195	197	Oat, Idh3g, Slc25a11, Ech1, Mdh2, Idh3b, Ndufs8, Uqcrc1, Por, Ndufv1, Ndufb6, Ndufs7, Alas1, Acaa1a, Mdh1, Bckdha, Surf1, Iscu, Atp6v1f, Atp5g1, Cox6a1, Atp5o, Gpx4, Ndufa3, Atp6v1d, Cox8a, Atp6v0c, Atp6v1c1, Ndufa4, Cox5b, Got2, Atp6v1e1, Atp5d, Ndufs3, Atp5h, Ndufb7, Tcirg1, Cox7b, Acadsb, Atp5j2, Pdhb, Atp6v1g1, Sucla2, Cox4i1, Ndufa8, Atp5k, Ndufa6, Slc25a4, Uqcrc2, Ndufb3, Ndufa9, Uqcrfs1, S…
HALLMARK_INTERFERON_ALPHA_RESPONSE	1.61038e-07	1.00649e-06	0.690132	0.434712	2.16055	100	Tmem140, Txnip, Ifi30, Procr, Gmpr, Ccrl2, Elf1, Mvb12a, Il4ra, Nub1, Irf7, Ifitm1, Cxcl11, Cnp, Dhx58, Rtp4, B2m, Ifitm3, Oasl1, Oas1g, Ly6e, Bst2, Il15, Sell, Oas1a, Rnf31, Ifitm2, Samd9l, Mov10, Ddx60, Casp8, Sp110, H2-M3, Usp18, Trim12c, Isg15, Parp9, Lpar6, Trim14, Lgals3bp, H2-T23, Irf9, Isg20, Stat2, Tap1, Uba7, H2-Q7, Gbp2, Cmtr1, H2-D1, Ube2l6, Psmb9, Psme1, Trim21, Epsti1, Ifih1, H2-Q2,…
HALLMARK_MTORC1_SIGNALING	1.47169e-07	1.00649e-06	0.690132	-0.431837	-1.91682	198	Ung, Rrp9, Psme3, Tmem97, Txnrd1, Eef1e1, Etf1, Cacybp, Bcat1, Elovl6, Hspa4, Gmps, Cdc25a, Cct6a, Mthfd2l, Nufip1, Eif2s2, Tcea1, Cyp51, Sqle, Ifrd1, Mcm2, Pno1, Hspa9, Polr3g, Eprs, Elovl5, Pitpnb, Idi1, Stc1, Ykt6, Nfil3, Mthfd2, Psmg1, Acly, Nup205, Trib3, Acaca, Mcm4, Slc7a5, Dhcr7, Ldlr, Abcf2, Asns, Hspd1, Canx, Immt, Rrm2, Psat1, Slc1a4, Psmd12, Hspa5, Ppa1, Insig1, Hmgcs1, Cyb5b, Slc1a5,…
HALLMARK_XENOBIOTIC_METABOLISM	6.05611e-07	3.3645e-06	0.659444	0.351508	1.8761	173	Slc6a12, Blvrb, Bphl, Id2, Cyfip2, Gstt2, Dhrs7, Smox, Ech1, Acox3, Atoh8, Ptgds, Por, Abcc3, Slc46a3, Kynu, Gstm4, Fah, Hacl1, Tkfc, Alas1, Bcar1, Ninj1, Adh1, Gabarapl1, Acp2, Tmbim6, Hmox1, Gsta3, Rbp4, Dhrs1, Casp6, Aldh2, Arg2, Nfs1, Nqo1, Cbr1, Man1a, Spint2, Cyp27a1, Abhd6, Dcxr, Nmt1, Entpd5, Cndp2, Ddt, Vtn, Ptges, Cat, Pgd, Cd36, Lcat, Abcd2, Vnn1, Car2, Igfbp4, Fmo1
HALLMARK_ANDROGEN_RESPONSE	1.38919e-06	6.94594e-06	0.643552	-0.500095	-2.04211	98	Ccnd1, Akap12, Adamts1, Itgav, Pa2g4, Sms, Rps6ka3, Pdlim5, Xrcc6, Zbtb10, Appbp2, Elovl5, Slc38a2, Idi1, Ptpn21, Stk39, Xrcc5, Sec24d, Gnai3, Rrp12, Cdc14b, Abhd2, Zmiz1, Ccnd3, Ube2i, Ncoa4, Pmepa1, Insig1, Hmgcs1, Fkbp5, Tnfaip8, Lman1, Dhcr24, Arid5b, Akt1, Hmgcr, Spcs3
HALLMARK_ADIPOGENESIS	9.74791e-05	0.000443087	0.538434	0.297774	1.64847	190	Cpt2, Ccng2, Idh3g, Tst, Dhrs7, Pqlc3, Ech1, Elmod3, Mdh2, Sod1, Uqcrc1, Por, Reep5, Ucp2, Fah, Scp2, Gadd45a, Rtn3, Bckdha, Ltc4s, Cdkn2c, Cox6a1, Aldoa, Atp5o, Gpx4, Enpp2, Cox8a, Cidea, Ghitm, Aldh2, Esyt1, Taldo1, Lipe, Lpl, Ndufs3, Nmt1, Pdcd4, Ddt, Abcb8, Ndufb7, Cat, Cox7b, Sncg, Cd36, Pex14, Omd, Crat, Plin2, Angptl4, Ephx2, Nkiras1, Lpcat3, Qdpr, Uqcr11, Uqcrq, Chchd10, Stom, Ndufa5, Apo…
HALLMARK_KRAS_SIGNALING_DN	0.000715973	0.00298322	0.477271	0.299342	1.57057	147	Gprc5c, Slc5a5, Igfbp2, Slc29a3, Ccna1, Hc, Ypel1, Pdk2, Brdt, Cd80, Coq8a, Stag3, Kcnmb1, Klk8, Mefv, Irs4, Dlk2, Sphk2, Slc38a3, Zc2hc1c, Kcnd1, Fggy, Mthfr, Abcg4, Mast3, Serpina10, Lfng, Dtnb, Hsd11b2, Ccdc106, Sncb, Edar, Fgf16, Cacna1f, Selenop, Klhdc8a, Gpr19, Epha5, Tnni3, P2rx6, Vpreb1, Nos1, Tg, Snn, Camk1d, Kcnn1, Tfcp2l1, Adra2c, Tcf7l1, Cyp39a1, Tgm1, Alox12b, Nrip2, Gp1ba, Slc30a3, …
HALLMARK_INTERFERON_GAMMA_RESPONSE	0.000956842	0.00368016	0.477271	0.266323	1.48066	206	St8sia4, Ifit1bl1, Txnip, Ifi30, Vamp5, Ifnar2, Vamp8, Fcgr1, Fpr1, Mvp, Il4ra, Pla2g4a, Pnp2, Lcp2, Itgb7, Irf7, Fgl2, Irf5, Psmb2, Cxcl11, Myd88, Cmklr1, Gpr18, Cd40, Dhx58, Oas3, Rtp4, B2m, Ifitm3, Bank1, Csf2rb2, Oasl1, Ly6e, Bst2, Il15, Il10ra, Cfh, Ddx58, P2ry14, Btg1, Stat1, Rnf31, Ifitm2, Tapbp, Samd9l, Nod1, Cd69, Sri, Slamf7, Irf4, Ddx60, Samhd1, Tnfsf10, Xcl1, Casp8, Sp110, H2-M3, Eif4…
HALLMARK_REACTIVE_OXYGEN_SPECIES_PATHWAY	0.00185704	0.00663229	0.45506	0.42323	1.79794	48	Ftl1, Mgst1, Hmox2, Sod1, Glrx, Cdkn2d, Hhex, Txnrd2, Fes, Prnp, Gpx4, Lsp1, Nqo1, G6pdx, Cat, Ndufa6, Prdx6, Prdx1, Txn1, Msra, Lamtor5, Ndufb4, Gclm
HALLMARK_WNT_BETA_CATENIN_SIGNALING	0.00233846	0.00779487	0.431708	-0.510293	-1.79374	39	Peg12, Ccnd2, Skp2, Myc, Fzd1, Kat2a, Ctnnb1, Axin1, Hdac2, Csnk1e, Maml1, Notch1, Ptch1, Psen2, Dll1, Cul1, Dvl2, Ppard
HALLMARK_INFLAMMATORY_RESPONSE	0.00377281	0.01179	0.431708	0.261769	1.42585	187	Rhog, C3ar1, Ptafr, Gpr183, Cd82, Ptgir, Slc31a2, Ccrl2, Sema4d, Slc28a2, Stab1, Mxd1, P2rx4, Cd48, Tnfrsf1b, Msr1, Tlr1, Adora2b, C5ar1, Fpr1, Ptger4, Cybb, Il4ra, Lcp2, Gna15, Abi1, Lpar1, Irf7, Scarf1, Ifitm1, Cxcl11, Pdpn, Cmklr1, Mefv, Cd40, Il18, Cd55, Rtp4, Mmp14, Adgre1, Ifngr2, Slc31a1, Csf3r, Ly6e, Nod2, Bst2, Il15, Gpr132, Il10ra, Sell, Kcnj2, Ccl22, Ccr7, Cx3cl1, Atp2b1, Il7r, Lyn, Ta…
HALLMARK_ESTROGEN_RESPONSE_EARLY	0.0075861	0.0223121	0.407018	-0.323238	-1.42528	183	Ccnd1, Dhrs2, Mybbp1a, Inpp5f, Akap1, Gab2, Bcl2, Mreg, Isg20l2, Myc, Rab31, Fkbp4, Ttc39a, Pdlim3, Hes1, Mybl1, Areg, Slc39a6, Elovl5, Farp1, Sox3, Hr, Gfra1, Cish, Myb, Slc7a5, Dhcr7, Rrp12, Nxt1, Abhd2, Dlc1, Stc2, Tmem164, Klf4, Tsku, Jak2, Tiparp, Rhobtb3, Cd44, Tgif2, Il6st, Slc1a4, Rbbp8, Fkbp5
HALLMARK_MITOTIC_SPINDLE	0.00834912	0.023192	0.38073	-0.318959	-1.41578	198	Clasp1, Rasa2, Cdk5rap2, Arhgap10, Pdlim5, Cdc42ep1, Lats1, Apc, Nck2, Farp1, Cd2ap, Nin, Trio, Sos1, Prex1, Rock1, Cep192, Flna, Fscn1, Smc3, Arf6, Ppp4r2, Akap13, Kif3c, Kif5b, Nedd9, Rapgef6, Lmnb1, Arhgef12, Nf1, Ccdc88a, Tubgcp3, Alms1, Rasa1, Sac3d1, Csnk1d, Rfc1, Myh10, Gemin4, Vcl, Fbxo5, Net1, Pkd2, Ssh2, Nck1, Arfgef1, Kif15, Pcm1, Mapre1, Plekhg2, Myo9b, Stau1, Cdc27, Clip2, Kif20b, Sm…
HALLMARK_TNFA_SIGNALING_VIA_NFKB	0.0106503	0.0280272	0.38073	-0.32502	-1.44082	195	Ccnd1, Phlda1, Trib1, Tnfaip3, Maff, Myc, Pdlim5, Dusp4, Ier3, Zbtb10, Hes1, F3, Tnc, Areg, Sphk1, Egr2, Plaur, Ier2, Nfil3, Kdm6b, Socs3, Tnfaip6, Per1, Nr4a1, Hbegf, Tank, Pfkfb3, Ldlr, Klf6, Klf4, Lif, Tiparp, Yrdc, Cd44, Pmepa1, Il6st, Panx1, Sik1, Il6, Bcl3, Bmp2, Tnfaip8, Ehd1, Cxcl2, Fosb, Dusp1, Litaf, Inhba, Vegfa, Tnfsf9, Trip10, Fosl2, Fos, Ccnl1, Gch1, Cxcl1, Irs2, Klf10, Btg3, Serpin…
HALLMARK_EPITHELIAL_MESENCHYMAL_TRANSITION	0.013013	0.0325325	0.38073	-0.321653	-1.42421	192	Prrx1, Igfbp3, Itgav, Fbn2, Tnfaip3, Tnfrsf11b, Mest, Adam12, Wipf1, Nt5e, Col11a1, Fermt2, Dpysl3, Serpine2, Pdlim4, Pcolce2, Tnc, Areg, Lamc1, Plaur, Fbn1, Tnfrsf12a, Sdc1, Vcan, Tpm4, Igsf10, Pvr, Postn, Cdh6, Tpm1, Basp1, Flna, Itgb1, Matn3, Cd44, Pmp22, Pmepa1, Il6, Itga2, Cdh2, Colgalt1, Thbs1, Col16a1, Plod2, Cthrc1, Cxcl2, Thbs2, Abi3bp, Cald1, Col5a3, Inhba, Vegfa, Mmp2, Sntb1, Fbln1, Fg…
HALLMARK_ALLOGRAFT_REJECTION	0.0143595	0.0340801	0.38073	0.24284	1.33988	192	Capg, Gpr65, Cfp, Tgfb1, St8sia4, Tlr6, Spi1, Tpd52, Map4k1, Stab1, Igsf6, Ifnar2, Ccr2, Tlr1, Apbb1, Ccr5, Ncf4, Fgr, Cxcr3, Was, Il4ra, Lcp2, Cd80, Abi1, Irf7, Srgn, Hcls1, Hdac9, Cxcl13, Ptprc, Ccr1, Cd40, Il18, Il16, Ly86, B2m, Itgb2, Il12a, Ifngr2, Cd79a, Il15, Il2rg, Ccl22, Ctss, Prkcg, Klrd1, Thy1, Tnf, Fyb, Stat1, Lyn, Elf4, Tapbp, Fcgr2b, Irf4, Cd3d, Ache, Cd3g, Cd8a, Cd2, Il1b, Cd28, Cd…
HALLMARK_BILE_ACID_METABOLISM	0.0149952	0.0340801	0.38073	0.288705	1.40321	96	Efhc1, Sod1, Hacl1, Scp2, Optn, Prdx5, Mlycd, Hsd17b11, Abcd1, Slc22a18, Lipe, Cyp27a1, Bmp6, Cat, Abca4, Pex11g, Pex6, Pex16, Abcd2, Ephx2, Slco1a5, Abcg4, Cyp46a1, Phyh, Cyp7b1, Gclm, Fdxr, Abca9, Pxmp2, Npc1, Abca2, Paox, Slco1a4, Sult2b1, Retsat, Tfcp2l1, Rxrg, Nudt12, Nr3c2, Cyp39a1, Fads1, Pfkm
HALLMARK_PEROXISOME	0.0168607	0.0366538	0.352488	0.283826	1.36726	91	Dhrs3, Ech1, Tspo, Sod1, Ercc1, Cln6, Scp2, Acaa1a, Prdx5, Crabp1, Mlycd, Mvp, Hsd17b11, Abcd1, Nudt19, Fis1, Ywhah, Cat, Pex6, Pex14, Slc25a19, Pex11b, Crat, Abcd2, Ephx2, Prdx1, Slc25a4, Abcb1a, Abcb9
HALLMARK_UV_RESPONSE_DN	0.0394432	0.0821732	0.245042	-0.31522	-1.35479	140	Rasa2, Ptgfr, Slc7a1, Mmp16, Myc, Pdlim5, Scaf8, Col11a1, F3, Grk5, Lamc1, Vav2, Ddah1, Ptpn21, Cav1, Synj2, Atrx, Acvr2a, Ldlr, Nipbl, Zmiz1, Dlc1, Has2, Phf3, Abcc1, Ptprm, Mios, Aggf1, Pmp22, Cdk13, Bmpr1a, Insig1, Kit, Bckdhb, Dusp1, Ythdc1, Runx1, Itgb3, Tjp1, Adgrl2, Col5a2, Rxra
HALLMARK_COAGULATION	0.0450576	0.0901152	0.321776	0.254741	1.27384	111	Pef1, Hmgcs2, Lgmn, Ctsb, Plau, Ang, Ctsh, Crip2, Ctsl, Dusp14, Prss23, Iscu, Dpp4, Usp11, Tmprss6, Casp9, C1qa, Gnb2, Pecam1, Msrb2, Klk8, Capn5, Vwf, Serpina1b, Mmp14
HALLMARK_DNA_REPAIR	0.0545244	0.104855	0.206588	-0.308521	-1.33125	144	Ercc8, Rev3l, Umps, Alyref, Srsf6, Snapc4, Smad5, Pola1, Itpa, Nfx1, Cstf3, Rae1, Ssrp1, Adcy6, Tyms, Ada, Rfc3, Dgcr8, Pole4, Rpa2, Polh, Rad51, Mpg, Pom121, Sac3d1, Polr2h, Pcna, Gtf3c5, Pola2, Sf3a3, Cda, Rfc4, Upf3b, Sec61a1, Rnmt, Ncbp2, Adrm1, Dut, Gtf2a2, Pold3, Nelfe, Rrm2b, Fen1, Gtf2h3, Ercc2, Polr2d, Pold1, Rfc5
HALLMARK_HEME_METABOLISM	0.066793	0.123691	0.287805	0.224938	1.20212	174	Mkrn1, Blvrb, Urod, Ctsb, Hagh, Mpp1, Mxi1, Htatip2, Smox, Ctns, Ccdc28a, Ermap, Gde1, Dcaf11, Ucp2, Fech, Optn, Bnip3l, Lmo2, Aqp3, Tfdp2, Sidt2, Sdcbp, Endod1, Atp6v0a1, Btrc, Ezh1, Tmem9b, Acp5, Hebp1, Epor, Cast, Add1, Cat, Cir1, Fbxo7, Tspan5, Ackr1
HALLMARK_IL2_STAT5_SIGNALING	0.0718294	0.128267	0.175204	-0.289006	-1.27966	192	Socs2, Nop2, Phlda1, Itgav, Pus1, Etv4, Ccnd2, Spry4, Maff, St3gal4, Bcl2, Uck2, Umps, Phtf2, Cdc6, Myc, Nt5e, Adam19, Ckap4, Nfil3, Cish, Itga6, Pou2f1, Arl4a, Huwe1, Itih5, Klf6, Ccnd3, Odc1, Lif, Ccne1, Cd44, Myo1c, Spred2, Snx9, Bmp2, Slc1a5, Igf2r
HALLMARK_FATTY_ACID_METABOLISM	0.106785	0.184112	0.287805	0.223808	1.17426	147	Hmgcs2, Cpt2, Bphl, Urod, Idh3g, Auh, Ech1, Mdh2, Idh3b, Acaa1a, Mdh1, Adh1, Mcee, Gabarapl1, Gcdh, Erp29, Ltc4s, Serinc1, Mlycd, Aldoa, Acot2, Hsdl2, Hsd17b11, Cidea, D2hgdh, Cbr1, Ywhah, Pdhb, Sucla2, Cd36, Eno2, Prdx6, Crat, Vnn1, Car2, Acot3, Fmo1, Cpt1a, Trp53inp2, Mgll, Car4, Rdh11, Cpox, Sdha, Gstz1, Aldh3a1, Uros, Aco2, Aldh3a2, Ehhadh, Acaa2, Fh1, Dld, Retsat, Suclg1
HALLMARK_HEDGEHOG_SIGNALING	0.118243	0.197072	0.24134	0.321753	1.28716	36	Ophn1, Dpysl2, Hey1, Rtn1, Tle1, Nrp2, Ldb1, Thy1, Celsr1, Ache, Crmp1, Nrp1, Nkx6-1, Cdk5r1, Unc5c, Slit1, Pml, Ets2
HALLMARK_PANCREAS_BETA_CELLS	0.160883	0.259489	0.197822	0.334176	1.25343	28	Lmo2, Dpp4, Insm1, Srp14, Scgn, Nkx2-2, Nkx6-1, Mafb, Pcsk2, Gck, Pax6, Stxbp1, Chga, Sst
HALLMARK_COMPLEMENT	0.201613	0.31502	0.287857	0.212296	1.15999	179	Lgmn, Ctsb, Rhog, Itgam, Ang, Ctsd, Grb2, Ctsh, Lgals3, Kynu, Gngt2, Msrb1, Ctsl, Fcer1g, Lipa, Ctsc, Dpp4, C1qc, Tmprss6, Casp9, Was, S100a9, Pla2g4a, Timp2, Lcp2, C1qa, Gnb2, Irf7, Gnai2, F7, Cp, Stx4a, Ltf, Cd36, Pik3cg, Cd55, Gng2, Mt3, Serpina1b, Mmp14, Cpm, Car2, Pla2g7, Ctss, Calm3, Gca, Dock4, Cfh
HALLMARK_KRAS_SIGNALING_UP	0.215642	0.326731	0.0934449	-0.259777	-1.14825	185	Prrx1, Prkg2, Akap12, Trib2, Igfbp3, Kcnn4, Etv4, Ccnd2, Trib1, Tnfaip3, Etv1, Galnt3, Etv5, Gypc, Spry2, Map3k1, Dusp6, Plaur, Nin, Dnmbp, Hbegf, Dcbld2, Bpgm, Klf4, Lif, Spon1, Yrdc, Mycn, Zfp639, Serpina3c, Cbl, Itga2, Bmp2, Gadd45g, Ets1, Ppbp
HALLMARK_CHOLESTEROL_HOMEOSTASIS	0.254172	0.363103	0.0919686	-0.292689	-1.13565	72	Tmem97, Cyp51, Sqle, Ctnnb1, Chka, Plaur, Tnfrsf12a, Lss, Idi1, Nfil3, Trib3, Dhcr7, Ldlr, Hmgcs1, Hsd17b7, Hmgcr, Antxr2, Fasn, Sc5d, Fdps, Srebf2, Mvd
HALLMARK_NOTCH_SIGNALING	0.251788	0.363103	0.0988903	-0.348059	-1.16618	31	Ccnd1, Fzd1, Hes1, Kat2a, Notch1, Fbxw11, Psen2, Wnt5a, Dll1, Cul1, Ppard, Sap30, Arrb1, Maml2, Dtx2, Fzd5, Jag1
HALLMARK_ANGIOGENESIS	0.28125	0.390625	0.0919686	-0.32845	-1.12142	34	Itgav, Ccnd2, Vcan, Vav2, Stc1, Postn
HALLMARK_MYOGENESIS	0.295652	0.39953	0.245042	0.197445	1.07637	182	Cryab, Ablim1, Tgfb1, Ak1, Myh3, Col1a1, Sod3, Prnp, Mapre3, Rit1, Sh3bgr, Gabarapl2, Foxo4, Itgb5, Lsp1, Col3a1, Chrnb1, Sorbs3, Cox7a1, Tnni2, Nqo1, Acta1, Gadd45b, Hspb2, Tpm2, Cd36, Fxyd1, Rb1, Des, Crat, Tnnt3, Bag1, Myl4, Ocel1, Fabp3, Eif4a2, Atp6ap1, Sh2b1, Gaa, Actn3, Ankrd2, Igfbp7, Camk2b, Fkbp1b, Pick1, Bin1, Col6a3, Ache, Apod, Lama2, Sgca
HALLMARK_ESTROGEN_RESPONSE_LATE	0.32514	0.427815	0.0713053	-0.242301	-1.07142	186	Ccnd1, Dhrs2, Bcl2, Mest, Slc29a1, Cdc6, Rabep1, Rab31, Fkbp4, Pdlim3, Areg, Plk4, Elovl5, Farp1, Sox3, Hr, Cav1, Cish, Tpsb2, Myb, Slc7a5, Dhcr7, Nxt1, Abhd2, Klf4, Jak2, Cd44, Il6st, Serpina3c, Slc1a4, Nab2, Mettl3, Rbbp8, Fkbp5, Frk, Gale, Scarb1, Stil
HALLMARK_APOPTOSIS	0.349206	0.4477	0.213928	0.198065	1.04378	157	Sqstm1, Bmf, Bcl2l11, Txnip, Tspo, Sod1, Pdgfrb, Lgals3, Igfbp6, Ccna1, Smad7, Gadd45a, Bnip3l, Krt18, Gstm2, Gpx4, Hmox1, Casp9, Ppp3r1, Tgfbr3, Dcn, Casp6, Ppt1, Timp2, Gna15, Dffa, Mgmt, Pdcd4, Add1, Gadd45b, Il18, Eno2
HALLMARK_UV_RESPONSE_UP	0.421714	0.527143	0.0597318	-0.235441	-1.02664	160	Ppat, Ddx21, Tars, Cdkn2b, Hnrnpu, Eif5, Fkbp4, Prpf3, Pdlim3, Chka, Ago2, Ykt6, Cebpg, Eif2s3x, Nupl1, Nr4a1, Hyal2, Ccnd3, Sigmar1, Asns, Tacr3, Ccne1, Tgfbrap1, Epcam, Il6st, E2f5, Il6, Bmp2, Cyb5b, Polr2h, Amd1, Stip1, Fosb, Rfc4, Hspa13, Pdap1, Bak1, Fos, Gch1, Cxcl1, Nxf1, Wiz, Cdk2, Onecut1, Gpx3, Btg3, Rpn1, Slc6a8, Fen1, Dnajb1, Cdc5l, Parp2, Maoa, Shox2, Cdo1
HALLMARK_HYPOXIA	0.458101	0.558659	0.054794	-0.227367	-1.00602	187	Akap12, Igfbp3, Tnfaip3, Maff, Bcl2, Jmjd6, Ier3, Map3k1, Ext1, F3, Plaur, Stc1, Nfil3, Cav1, Klf7, Pfkfb3, Stc2, Atp7a, Klf6, Ndst1, Tiparp, Lalba, Il6, Gpc3, Hspa5, Sdc3, Noct, Pgm1, Ets1, Scarb1, Bcan, Zfp292, Dusp1, Vegfa, Ncan, Hdlbp, Chst3, Fosl2, Col5a1, Fos, Slc6a6, Adm
HALLMARK_SPERMATOGENESIS	0.490268	0.583652	0.0555947	-0.241797	-0.989401	100	Agfg1, Prkar2a, Pcsk4, Psmg1, Mast2, Arl4a, Coil, Cftr, Lpin1, Pias2, Topbp1, Dcc, Ide, Tsn, Dbf4, Rad17, Nf2, Rfc4, Chfr, Pgs1, Sirt1, Mllt10, Ezh2
HALLMARK_TGF_BETA_SIGNALING	0.532537	0.619229	0.0558265	-0.261731	-0.966328	53	Rab31, Ctnnb1, Apc, Arid4b, Map3k7, Pmepa1, Hdac1, Bmpr1a, Bmp2, Thbs1, Slc20a1, Xiap, Trim33, Hipk2, Smurf2, Tjp1, Klf10, Acvr1, Ube2d3
HALLMARK_PI3K_AKT_MTOR_SIGNALING	0.560976	0.637472	0.0494905	-0.232035	-0.950536	102	Eif4e, Prkar2a, Rps6ka3, Gna14, Ppp2r1b, Atf1, Map3k7, Trib3, Acaca, Vav3, E2f1, Ripk1, Mapkap1, Cdk4, Hsp90b1, Ralb, Pikfyve, Akt1, Raf1, Cab39, Nck1
HALLMARK_APICAL_JUNCTION	0.607477	0.674974	0.173748	0.175853	0.957867	187	Myl9, Cap1, Shroom2, Syk, Crb3, Adam15, Pik3r3, Cldn5, Pbx2, Actn1, Traf1, Icam2, Arhgef6, Ikbkg, Ldlrap1, Sorbs3, Jam3, Layn, Lama3, Rras, Sgce, Cldn9, Cdh1, Rac2, Gnai2, Cdh3, Pecam1, Acta1, Exoc4, Ptprc, Alox8, Myl12b, Rhof, Ywhah, Tgfbi, Pcdh1, Stx4a, Vwf, Sirpa, Crat, Mpzl2, Cdh11, Cd34, Slit2, Thy1, Cx3cl1, Cadm2, Fyb, Actn3, Baiap2, Cldn14, Shc1
HALLMARK_GLYCOLYSIS	0.707263	0.736732	0.0347904	-0.200383	-0.886628	187	Igfbp3, Rars, Bik, Nt5e, Ier3, Fkbp4, Rpe, Ext1, Sdc1, Vcan, Stc1, Hs2st1, Bpnt1, Nasp, Prps1, Polr3k, Stc2, Me2, Ecd, B4galt2, Cd44, Artn, Gpc3, Slc25a13, Hspa5, Sdc3, Kif2a, Agl, Plod2, Idua, Gale, Homer1, Copb2, Zfp292, Vegfa, Hdlbp, Glce, Col5a1, Ndst3, Tpst1, Irs2, Gfpt1, Hax1, Spag4, Paxip1, Me1, Hk2, Gclc
HALLMARK_P53_PATHWAY	0.697648	0.736732	0.035542	-0.202032	-0.89611	193	Rrp8, Ccnd2, Dnttip2, Cdkn2b, Nol8, Ier3, Traf4, Ptpn14, Sphk1, Sdc1, F2r, Pvt1, Tm4sf1, Wwp1, Hbegf, Trib3, Sp1, Aen, Ccnd3, Klf4, Lif, Ada, Csrnp2, Polh, Notch1, Bmp2, Pom121, Irak1, Pcna, Sec61a1, Steap3, Gm2a, Cdkn2aip, Zmat3, Tnfsf9, Epha2, Bak1, Fos, Mdm2, Clca2, Rxra
HALLMARK_PROTEIN_SECRETION	0.699387	0.736732	0.0396787	-0.21677	-0.874082	92	Arfgap3, Cav2, Rps6ka3, Ykt6, Sec24d, Atp7a, Arcn1, Zw10, Tmx1, Igf2r, Lman1, Arfip1, Copb2, Anp32e, Adam10, Arfgef1, Ap1g1, Gosr2, Cln5, Rab14, Atp1a1, Galc, Golga4, Mon2, Cltc, Copb1, Sec31a, Pam, Uso1
HALLMARK_IL6_JAK_STAT3_SIGNALING	0.794258	0.810468	0.102449	0.186538	0.86451	82	Tgfb1, Grb2, Tyk2, Csf2ra, Tnfrsf1b, Il3ra, Hmox1, Il4ra, Cxcl13, Cxcl11, Myd88, Ccr1, Cd36, Ifngr2, Csf2rb2, Csf3r, Lepr, Il2rg, Il17ra, Tnf, Stat1, Dntt, Crlf2, Ebi3, Il1b, Ltb, Il2ra, Acvr1b, Tlr2, Pik3r5, Irf9, Stat2, Il18r1, Il17rb, Cd14, Cd38, A2m
HALLMARK_APICAL_SURFACE	0.961219	0.961219	0.0303467	-0.176202	-0.627128	42	Plaur, Afap1l2, Dcbld2, Atp8b1, Sulf2, Lypd3

## Sheet: CAP.v.Veh.C2
pathway	pval	padj	log2err	ES	NES	size	leadingEdge
LEE_BMP2_TARGETS_DN	1e-100	4.589e-97		-0.694103	-3.39004	863	Polr1b, Dkc1, Gnl3, Rrp15, Cdca7, Wdr43, Wdr75, Pus7l, Samd4, Zmynd19, Peg12, Adamts9, Rrp1b, Ltv1, Rrp8, Ddx18, Nop58, Nop56, Nolc1, Ppan, Bend3, Nop2, Grwd1, Dctd, Yae1d1, Wdr3, Utp20, Ung, Prkg2, Srm, Nol9, Exosc1, Atic, Wdr4, Sh3pxd2a, Noc3l, Wdr77, Eif3j1, Gar1, Wdr5, 2810004N23Rik, Larp4, Tsr1, Slc7a6, Sdad1, Ppat, Pprc1, Larp1, Gemin5, Atad3a, Shq1, Utp18, Polr1a, Mybbp1a, Rbm19, Esf1, Pol…
PUJANA_CHEK2_PCC_NETWORK	2.13813e-79	4.90594e-76	2.32927	-0.591643	-2.87521	719	Dkc1, Wdr43, Cebpz, Rrp1b, Ddx18, Nop56, Nolc1, Ddx10, Nop2, Utp20, Ung, Atic, Wdr77, Larp4, Tsr1, Slc7a6, Smarcc1, Utp18, Pum3, Prmt3, Ppig, G3bp1, Pwp1, Dnttip2, Dimt1, Ddx21, Set, Rif1, Urb2, Mat2a, Rrs1, Slc7a1, Abce1, Dph2, Eif4e, Tcerg1, Ccne2, Msh6, Nop16, Timm8a1, Nop14, Rcc1, Baz1a, Uck2, Srsf1, Mak16, Eef1e1, Iars, Mtap, Mphosph10, Tfap4, Srsf10, Fubp1, Cdc6, Pa2g4, Isg20l2, Ctps, Myc, …
FISCHER_DREAM_TARGETS	1.42812e-76	2.18455e-73	2.28438	-0.551613	-2.69735	885	Gnl3, Cdca7, Zmynd19, Gpatch4, Nop58, Nolc1, Ppan, Ddx10, Grwd1, Ung, Wdr4, Noc3l, Ifrd2, Cdca7l, Ppat, Rrp9, Smarcc1, Atad3a, Polr1e, Heatr1, Exosc2, G3bp1, Spata5, Ddx21, Tars, Rif1, Naa15, Orc2, Mat2a, Skp2, Abce1, Eif4e, Hells, Tcerg1, Brix1, Msh6, Knop1, Tmem97, Rcc1, Cdk5rap2, Srsf7, Ttll4, Srsf1, Casp8ap2, Ahctf1, Phtf2, Tfap4, Utp15, Srsf10, Hnrnpu, Slc29a1, Uaca, Cdc6, Nup54, Tbrg4, Nup4…
WEI_MYCN_TARGETS_WITH_E_BOX	2.31635e-62	2.65743e-59	2.06037	-0.548676	-2.66895	748	Polr1b, Pus7, Dkc1, Rrp15, Wdr43, Wdr75, Samd4, Zmynd19, Rrp1b, Ddx18, Nop58, Nolc1, Ddx10, Nop2, Srm, Wdr4, Wdr77, 2810004N23Rik, Stambpl1, Larp4, Cd3eap, Ttc27, Ppat, Pprc1, Rrp9, Gemin5, Pus1, Utp18, Esf1, Pum3, Ccnd2, Wdr12, Prmt3, Shmt1, Exosc2, G3bp1, Pwp1, Dnttip2, Dimt1, Ddx21, Scfd2, Rif1, Urb2, Trib1, Akap1, Naa15, Skp2, Abce1, Psme3, Kansl2, Gtf3c4, Hells, Brix1, Ccne2, Nop16, Nol11, S…
REACTOME_METABOLISM_OF_RNA	6.96718e-62	6.39448e-59	2.05534	-0.571713	-2.76687	631	Pus7, Dkc1, Gnl3, Wdr43, Wdr75, Ltv1, Nop58, Nop56, Nop2, Wdr3, Utp20, Nol9, Exosc1, Wdr4, Wdr77, Gar1, Tsr1, Rrp9, Gemin5, Pus1, Utp18, Ftsj3, Krr1, Wdr12, Dis3, Heatr1, Pwp2, Exosc2, Prmt5, Dimt1, Ddx21, Set, Nat10, Fip1l1, Psme3, Eif4e, Ebna1bp2, Nol11, Rcl1, Nop14, Mettl1, Srsf7, Xpot, Srsf1, Imp4, Mphosph10, Pop1, Utp15, Srsf10, Trmt11, Hnrnpu, Bms1, Nup54, Wdr36, Nup43, Isg20l2, Bysl, Pdcd1…
RODRIGUES_THYROID_CARCINOMA_ANAPLASTIC_UP	6.47746e-59	4.95418e-56	2.00433	-0.556015	-2.69171	659	Wdr75, Ercc8, Cebpz, Zmynd19, Nop56, Hmga2, Stambpl1, Esf1, Pum3, Lzic, Usp10, Dnttip2, Tars, Rif1, Naa15, Slc7a1, Nmd3, Il1rap, Dbt, Brix1, Msh6, Tsc22d2, Nifk, Rcc1, Txnrd1, Uck2, Xpot, Ddx27, Eef1e1, Iars, Rars, Mtap, Mphosph10, Utp15, Erlin1, Rpf2, Wdr36, Qser1, Lyar, Etv5, Fam168b, Nol8, Ssb, Oxr1, Igf2bp3, Gart, Prpf40a, Usp1, Elovl6, Hspa4, Zfp146, Actl6a, Eif5, Gtpbp4, Ier3, Cct6a, Rpe, D…
DACOSTA_UV_RESPONSE_VIA_ERCC3_DN	9.697e-57	6.35707e-54	1.96784	-0.516805	-2.52186	829	Wdr43, Samd4, Ccnd1, Ddx10, Zeb1, Utp20, Ptpn9, Clasp1, Rev3l, Larp4, Myo1b, Utp18, Pum3, Usp24, Prmt3, Chd1, Ddx21, Ibtk, Agfg1, Rif1, Inpp5f, Mdn1, Orc2, Slc7a1, Abce1, Il1rap, Eif4e, Msh6, Tsc22d2, Agap1, Nav3, Txnrd1, Srsf7, Baz1a, Ctbp2, Slc4a7, Uck2, Mtap, Ahctf1, Adgra3, Fubp1, Chsy1, Dock1, Cask, Ptpn13, Myc, Cav2, Gapvd1, Dhx15, Igf2bp3, Zfp451, Rps6ka3, Nvl, Foxk2, Fnbp1l, Smc5, Pdlim5,…
RODRIGUES_THYROID_CARCINOMA_POORLY_DIFFERENTIATED_UP	1.81334e-55	1.04017e-52	1.94135	-0.562248	-2.71357	604	Cdca7, Wdr75, Ercc8, Cebpz, Nop58, Nolc1, Zeb1, Wdr3, Atic, Wdr4, Ppat, Wdr12, Lzic, Heatr1, Dnttip2, Tars, Agfg1, Rif1, Cdkn2b, Naa15, Nmd3, Abce1, Il1rap, Dbt, Hells, Brix1, Ccne2, Msh6, Nop16, Slc25a32, Tmem97, Nifk, Rcc1, Slc4a7, Uck2, Rars, Mphosph10, Phtf2, Utp15, Srsf10, Erlin1, Bms1, Cdc6, Ctps, Lyar, Fam168b, Tfam, Igf2bp3, Gart, Prpf40a, Agpat5, Usp1, Cacybp, Elovl6, Hspa4, Zfp146, Dtl,…
CAIRO_HEPATOBLASTOMA_CLASSES_UP	2.61899e-54	1.33539e-51	1.9199	-0.561155	-2.70295	583	Pus7, Dkc1, Gnl3, Ddx18, Nop56, Nolc1, Ddx10, Hmga2, Wdr3, Utp20, Atic, Wdr77, Polr3e, Tsr1, Ppat, Pus1, Smarcc1, Utp18, Mybbp1a, Esf1, Usp24, Wdr12, Prmt3, Heatr1, Tma16, Exosc2, Usp10, Prmt5, Agfg1, Nat10, Mdn1, Rrs1, Polr3d, Skp2, Nle1, Pdss1, Tcerg1, Msh6, Nop16, Nol11, Tmem97, Rcc1, Chd7, Ddx27, Srsf1, Eef1e1, Iars, Imp4, Timm9, Fam136a, Cdc6, Tbrg4, Twnk, Dph5, Bysl, Aatf, Parp1, Pdcd11, Ss…
JOHNSTONE_PARVB_TARGETS_3_DN	1.61475e-52	7.41007e-50	1.89274	-0.514244	-2.50569	801	Dkc1, Wdr43, Nop58, Ung, Polr3e, Myo1b, Cdca7l, Pogk, Exosc2, Ivns1abp, Dimt1, Set, Rif1, Naa15, Orc2, Slc7a1, Skp2, Eif4e, Fam98a, Ebna1bp2, Prkar2a, Hells, Brix1, Ccne2, Msh6, Nol11, Slc25a32, Tmem97, Srfbp1, Ipmk, Eef1e1, Iars, Phtf2, Utp15, Fubp1, Cdc6, Nup54, Qser1, Ctps, Fmr1, Etv5, Tfdp1, Ythdf2, Rbmxl1, Oxr1, Ppp1r8, Dhx15, Tfam, Tra2b, Syncrip, Nt5e, Prpf40a, Usp1, Zfp451, Bcat1, Tnpo1, …
FEVR_CTNNB1_TARGETS_DN	1.03943e-51	4.33632e-49	1.87626	-0.573255	-2.74907	525	Polr1b, Rrp15, Znhit6, Hgh1, Ccnd1, Rrp1b, Nop58, Nop56, Nolc1, Grwd1, Dctd, Hmga2, Ung, Larp4, Ppat, Kcnn4, Ccnd2, Wdr12, Dis3, Shmt1, Iffo2, Tma16, Pwp2, Limd1, Ddx21, Set, Naa15, Rrs1, Skp2, Hells, Ccne2, Msh6, Srsf7, Ctbp2, Slc4a7, Srsf1, Casp8ap2, Cmtr2, Trmt11, Rasa3, Fam136a, Cdc6, Pa2g4, Slc19a1, Ctps, Mthfd1, Rbmxl1, Hnrnpab, Ssb, Dhx15, Mogs, Tfam, Gart, Srsf2, Smyd5, Usp1, Smyd2, Rps6k…
BERENJENO_TRANSFORMED_BY_RHOA_UP	2.49343e-51	9.53531e-49	1.87073	-0.570256	-2.73864	538	Cdca7, Wdr43, Ccnd1, Ddx18, Nop58, Nop2, Grwd1, Hmga2, Srm, Eif3j1, Gar1, Ifrd2, Tsr1, Rbm38, Cdca7l, Ttc27, Phlda1, Pprc1, Utp18, Esf1, Polr1e, Ftsj3, Pum3, Chd1, Shmt1, Usp10, Ivns1abp, Ddx21, Naa15, Rrs1, Tnfaip3, Abce1, Ebna1bp2, Hells, Tcerg1, Nop16, Timm8a1, Rcl1, Tmem97, Rcc1, Txnrd1, Uck2, Srsf1, Mak16, Casp8ap2, Cmtr2, Rars, Phtf2, Cd93, Fam136a, Rpf2, Cdc6, Pa2g4, Nup54, Ctps, Bysl, Myc…
KRIGE_RESPONSE_TO_TOSEDOSTAT_24HR_DN	8.12502e-48	2.86813e-45	1.80309	-0.480213	-2.35006	941	Polr1b, Pus7, Dkc1, Gnl3, Rrp15, Wdr43, Wdr75, Spry1, Zmynd19, Gpatch4, Ccnd1, Rrp1b, Ltv1, Ddx18, Nop56, Nolc1, Ppan, Ddx10, Bend3, Nop2, Grwd1, Wdr3, Utp20, Srm, Wdr4, Noc3l, Wdr77, Eif3j1, Gar1, Larp4, Ifrd2, Cd3eap, Tsr1, Slc7a6, Rrp9, Gemin5, Atad3a, Polr1a, Mybbp1a, Ears2, Esf1, Pum3, Wdr12, Prmt3, Slc35g1, Heatr1, Pwp2, Prmt5, G3bp1, Noc2l, Pwp1, Hs3st3b1, Dimt1, Ddx21, Scfd2, Trib1, Akap1…
MANALO_HYPOXIA_DN	2.02903e-47	6.65086e-45	1.79734	-0.66038	-3.05111	280	Dkc1, Rrp15, Rrp1b, Ddx18, Nop56, Nolc1, Grwd1, Utp20, Srm, Atic, Wdr4, Wdr77, Cd3eap, Tsr1, Ppat, Rrp9, Pus1, Slc25a15, Pum3, Wdr12, Heatr1, Pwp2, Exosc2, Prmt5, Ddx21, Heatr3, Urb2, Nat10, Akap1, Rrs1, Skp2, Psme3, Nle1, Ebna1bp2, Pdss1, Ccne2, Nop16, Nol11, Urb1, Ttll4, Umps, Eef1e1, Iars, Hnrnpu, Fam136a, Cdc6, Pa2g4, Slc19a1, Nup43, Ctps, Bysl, Mthfd1, Parp1, Tfam, Gart, Ndufaf4, Srsf2, Usp1…
GRAESSMANN_RESPONSE_TO_MC_AND_DOXORUBICIN_DN	2.36343e-42	7.23052e-40	1.69659	-0.494357	-2.40378	738	Polr1b, Rrp15, Cdca7, Wdr75, Socs2, Rrp8, Nop58, Nop56, Nolc1, Ddx10, Usp36, Yae1d1, Hmga2, Exosc1, Akap12, Wdr4, Wdr77, Stambpl1, Hip1, Ifrd2, Ppat, Polr1a, Mybbp1a, Ears2, Pum3, Heatr1, Exosc2, Sox6, Ivns1abp, Dimt1, Ibtk, Tars, Mga, Trib1, Mdn1, Naa15, Skp2, Abce1, Hells, Pdss1, Tcerg1, Rcl1, Mettl1, Srsf7, Xpo4, Srsf1, Eef1e1, Iars, Mtap, Mphosph10, Tfap4, Srsf10, Fubp1, Timm9, Erlin1, Cdc6, …
MILI_PSEUDOPODIA_HAPTOTAXIS_UP	6.57367e-40	1.88541e-37	1.64704	-0.538119	-2.5686	498	Dkc1, Wdr43, Wdr75, Samd4, Gpatch4, Ddx10, Zeb1, Yae1d1, Eif3j1, Tsr1, Lgalsl, Esf1, Pum3, Krr1, Usp24, Ccnd2, Ivns1abp, Agfg1, Naa15, Orc2, Gab2, Pdss1, Ccne2, Timm8a1, Nifk, Ctbp2, Srsf1, Mak16, Mtap, Trmt11, Rpf2, Nup54, Ythdf2, Ssb, Oxr1, Spred1, Tra2b, Prpf40a, Rps6ka3, Cacybp, Fnbp1l, Rps6ka6, Thumpd3, Rabep1, Smc5, Rbm25, Pcyt1b, Gtpbp4, Gmps, Dock11, Cttnbp2nl, Rpe, Acsl4, Mthfd2l, Zbtb12…
GOBERT_OLIGODENDROCYTE_DIFFERENTIATION_UP	1.23451e-39	3.33246e-37	1.64074	-0.526623	-2.53192	548	Dkc1, Cdca7, Gpatch4, Peg12, Rrp1b, Nop58, Nolc1, Bend3, Grwd1, Dctd, Ung, Srm, Akap12, Stambpl1, Ifrd2, Cdca7l, Trps1, Gemin5, Shq1, Shmt1, Iffo2, Noc2l, Lgr5, Sall3, Rif1, Fbn2, Cacng4, Skp2, Nle1, Hells, Pdss1, Ccne2, Msh6, Tmem97, Rcc1, Ttll4, Umps, Mreg, Chsy1, Cdc6, Pa2g4, Nup54, Nup43, Lyar, Cbr3, Nes, Usp1, Rps6ka6, Tcof1, Sephs1, Dtl, Suv39h2, Tead1, Limk1, Zbtb12, Tex30, Pold2, Nup210, …
GARY_CD5_TARGETS_DN	6.23208e-39	1.58883e-36	1.6217	-0.559044	-2.64781	423	Rrp15, Cebpz, Gpatch4, Rrp1b, Ddx18, Nop58, Nop56, Nolc1, Nop2, Wdr3, Wdr77, Eif3j1, Gar1, Larp4, Rrp9, Pum3, Ppig, Heatr1, Dnttip2, Skp2, Fam98a, Ebna1bp2, Ccne2, Nol11, Rcl1, Srfbp1, Umps, Xpo4, Ddx27, Srsf1, Rars, Utp15, Srsf10, Fubp1, Wdr36, Twnk, Fmr1, Chst11, Tfam, Etf1, Syncrip, Srsf2, Senp6, Zfp451, Tnpo1, Ccar1, Sephs1, Hspa4, Rbm25, Dtl, Aimp2, Eif5, Gtpbp4, Cdc25a, Bag2, Cct6a, Prpf38b…
REACTOME_RRNA_PROCESSING	3.5935e-37	8.67926e-35	1.58946	-0.689087	-3.07257	185	Dkc1, Gnl3, Wdr43, Wdr75, Ltv1, Nop58, Nop56, Nop2, Wdr3, Utp20, Nol9, Exosc1, Gar1, Tsr1, Rrp9, Utp18, Ftsj3, Krr1, Wdr12, Dis3, Heatr1, Pwp2, Exosc2, Dimt1, Ddx21, Nat10, Ebna1bp2, Nol11, Rcl1, Nop14, Imp4, Mphosph10, Utp15, Bms1, Wdr36, Isg20l2, Bysl, Pdcd11, Thumpd1, Utp6, Elac2, Riok1, Fbl, Nip7, Wdr46, Tex10, Dcaf13, Trmt10c, Pes1, Mphosph6, Bop1, Tbl3, Pno1, Rbm28, Eri1, Las1l, Senp3, Exos…
MONNIER_POSTRADIATION_TUMOR_ESCAPE_UP	1.6509e-36	3.78798e-34	1.56979	-0.561536	-2.65439	394	Samd4, Zmynd19, Hgh1, Rrp8, Nop56, Nolc1, Prrx1, Grwd1, Srm, Sh3pxd2a, Tsr1, Slc7a6, Sdad1, Ppat, Gemin5, Smarcc1, Polr1a, Mybbp1a, Rbm19, Ftsj3, Pwp2, Urb2, Akap1, Naa15, Abce1, Rhoj, Kansl2, Fam98a, Slc25a32, Rcc1, Mettl1, Txnrd1, Xpo4, Pop1, Bms1, Uaca, Pa2g4, Tbrg4, Slc19a1, Mthfd1, Shroom4, Nol8, Pdcd11, Eif4ebp2, Oxr1, Tirap, Ccnt1, Etf1, Syncrip, Rwdd4a, Smyd5, Bcat1, Ccar1, Elac2, Hspa4, …
KRIGE_RESPONSE_TO_TOSEDOSTAT_6HR_DN	6.78013e-32	1.48162e-29	1.46752	-0.446334	-2.17957	851	Polr1b, Pus7, Dkc1, Gnl3, Rrp15, Zmynd19, Gpatch4, Ccnd1, Rrp1b, Ltv1, Ddx18, Nolc1, Ppan, Ddx10, Bend3, Nop2, Grwd1, Wdr3, Srm, Wdr4, Wdr77, Eif3j1, Gar1, Larp4, Cd3eap, Tsr1, Slc7a6, Rrp9, Gemin5, Atad3a, Polr1a, Mybbp1a, Ears2, Esf1, Wdr12, Slc35g1, Heatr1, Prmt5, G3bp1, Noc2l, Pwp1, Hs3st3b1, Dimt1, Scfd2, Akap1, Rrs1, Skp2, Abce1, Psme3, Eif4e, Fam98a, Ebna1bp2, Ddx31, Nop16, Nol11, Nudt4, K…
PUJANA_BRCA2_PCC_NETWORK	1.31129e-31	2.73522e-29	1.46045	-0.538421	-2.54739	398	Ung, Wdr77, Exosc2, Rif1, Orc2, Mat2a, Slc7a1, Skp2, Tcerg1, Ccne2, Srsf10, Fubp1, Cdc6, Itga4, Ctps, Aatf, Tfdp1, Dhx15, Metap1, Usp1, Foxk2, Smc5, Sephs1, Gmps, Rad1, Rnf4, Kctd20, Pold2, Cad, Mphosph6, Desi2, Btaf1, Mcm2, Mcm3, Mybl1, Tmpo, Prr3, Prpf4, Atr, Pnn, Plk4, Nelfa, Elovl5, Chek1, Trim24, Mcm6, Prpf4b, Lcor, Cpsf6, Srpk1, Pola1, Blm, Fastkd2, Gfra1, Srsf11, Xrcc5, Wdhd1, Xpo1, Cd2ap,…
ZHANG_BREAST_CANCER_PROGENITORS_UP	9.86168e-31	1.96762e-28	1.43903	-0.52662	-2.49247	415	Cdca7, Wdr75, Pus7l, Wdr3, Ung, 2810004N23Rik, Ppat, Trps1, Shmt1, Pwp1, Rif1, Slc7a1, Skp2, Hells, Ankrd26, Bcl2, Casp8ap2, Tulp3, Utp15, Srsf10, Trmt11, Hnrnpu, Cdc6, Mthfd1, Cav2, Parp1, Stard7, Ssb, Syncrip, Usp1, Nvl, Rps6ka6, Tnik, Nudcd1, Actl6a, Cdc25a, Polr3h, Rpe, Hus1, Taf2, Tcea1, Uhrf1, Naf1, Setx, Arap2, Chchd4, Zfp770, Zfp317, Mcm2, Appbp2, Alg13, Ptpn14, Tmpo, Bmi1, Farsb, Atr, Ge…
HAMAI_APOPTOSIS_VIA_TRAIL_UP	1.07983e-30	2.06472e-28	1.43903	-0.475091	-2.2969	619	Pus7l, Cebpz, Ddx10, Noc3l, Eif3j1, Rev3l, Sdad1, Itgav, Esf1, Pum3, Krr1, Ppig, Chd1, Ddx21, Rif1, Naa15, Lima1, Nmd3, Hells, Brix1, Cdk5rap2, Baz1a, Eea1, Zcchc2, Casp8ap2, Iars, Mphosph10, Ahctf1, Bmp7, Qser1, Sms, Ptpn13, Ssb, Scaf11, Usp1, Thumpd3, Tnpo1, Ccar1, Rabep1, Arhgap10, Zfp146, Golim4, Prpf38b, Nbn, Atm, Top2b, Bdp1, Eif2s2, Tcea1, Ext1, Trmt10c, Stox2, Eif3j2, Dhx29, Smc6, Setx, I…
REACTOME_PROCESSING_OF_CAPPED_INTRON_CONTAINING_PRE_MRNA	1.85667e-30	3.4081e-28	1.43181	-0.610545	-2.77525	235	Fip1l1, Eif4e, Srsf7, Srsf1, Srsf10, Hnrnpu, Nup54, Nup43, Dhx15, Tra2b, Srsf2, Prpf40a, Ccar1, Hnrnpf, Prpf3, Rnpc3, Nup210, Hnrnph1, Alyref, Ptbp1, Nup50, Thoc2, Srsf6, Ppil4, Ranbp2, U2af1, Sf3b3, Prpf4, Nup160, Nup153, Usp39, Lsm2, Papola, Hnrnpd, Ncbp1, Aqr, Cstf2, Zrsr2, Srsf11, Ppil1, Cstf3, Srsf3, Rae1, Nup188, Cwc22, Nup205, Nupl1, Nup107, Seh1l, Zc3h11a, Thoc5, Dhx9, Cpsf2, Gpkow, Sf3b1…
MUELLER_PLURINET	4.52654e-30	7.98935e-28	1.42456	-0.577351	-2.6722	286	Gnl3, Cebpz, Ccnd1, Nop58, Nop56, Nolc1, Ppan, Ung, Atic, Wdr77, Gar1, Smarcc1, Mybbp1a, Prmt5, Noc2l, Set, Orc2, Psme3, Nle1, Tcerg1, Brix1, Msh6, Ctbp2, Bcl2, Srsf1, Pop1, Fubp1, Fam136a, Pa2g4, Slc19a1, Bysl, Myc, Mthfd1, Bik, Aatf, Parp1, Hnrnpab, Ssb, Syncrip, Srsf2, Tcof1, Sephs1, Elac2, Pcyt1b, Aimp2, Fbl, Gmps, Ppid, Pold2, Nup50, Mcm2, Mcm3, Hspa9, Tmpo, U2af1, Exo1, Ruvbl1, Nup153, Pnn,…
BENPORATH_ES_1	6.2336e-30	1.05948e-27	1.42456	-0.545682	-2.56224	359	Pus7, Gnl3, Rrp15, Cebpz, Ddx18, Nop56, Nolc1, Ung, Noc3l, Pus1, Esf1, Etv4, Wdr12, Prmt3, Spry4, G3bp1, Ddx21, Mdn1, Naa15, Mat2a, Abce1, Hells, Brix1, Msh6, Nop16, Nol11, Srsf7, Etv1, Epb41l4b, Srsf1, Mak16, Fubp1, Slc29a1, Cdc6, Sms, Mthfd1, Parp1, Hnrnpab, Ssb, Tfam, Igf2bp3, Gart, Ndufaf4, Prpf40a, Adgrg2, Ptprz1, Ccar1, Elovl6, Sephs1, Hspa4, Pfas, Cdc25a, Lefty1, Myo19, Usp44, Prkx, Bop1, …
DACOSTA_UV_RESPONSE_VIA_ERCC3_COMMON_DN	1.34491e-29	2.20422e-27	1.40995	-0.508442	-2.41432	450	Wdr43, Samd4, Clasp1, Rev3l, Larp4, Myo1b, Utp18, Pum3, Usp24, Prmt3, Chd1, Ibtk, Inpp5f, Mdn1, Orc2, Slc7a1, Il1rap, Eif4e, Agap1, Srsf7, Baz1a, Ctbp2, Slc4a7, Uck2, Fubp1, Chsy1, Cask, Myc, Gapvd1, Dhx15, Igf2bp3, Nvl, Foxk2, Fnbp1l, Smc5, Gmps, Nbn, Scaf8, Fermt2, Pkn2, Ext1, Cry1, Ptpn12, Adsl, F3, Mybl1, Cdk8, Bptf, Appbp2, Prr3, Nup153, Atr, Ccdc93, Atp13a3, Prrc2c, Mark3, Pde8a, Ube3a, Sec…
FOURNIER_ACINAR_DEVELOPMENT_LATE_2	1.38754e-28	2.19566e-26	1.38775	-0.575145	-2.64135	266	Samd4, Nolc1, Larp4, Etv4, Prmt5, Noc2l, Agfg1, Skp2, Msh6, Rcc1, Uck2, Mak16, Eef1e1, Phtf2, Srsf10, Cdc6, Sms, Mthfd1, Ssb, Dhx15, Nt5e, Prpf40a, Usp1, Elovl6, Rbm25, Dtl, Dusp4, Ranbp1, Cdc25a, Spry2, Fkbp4, Supt16, Cyp51, Cad, Nif3l1, Sqle, Mcm2, Serpine2, Mcm3, Dusp6, Tmpo, Sf3b3, Prpf4, Nup153, Plaur, Gemin6, Polq, Tnfrsf12a, Drosha, Tipin, Mcm6, 1810055G02Rik, Idi1, Smtn, Camsap2, Srpk1, P…
WONG_EMBRYONIC_STEM_CELL_CORE	1.5717e-28	2.40417e-26	1.38775	-0.548518	-2.55622	331	Gnl3, Cdca7, Ccnd1, Ddx18, Nop2, Wdr77, Pus1, Utp18, Ccnd2, Prmt3, G3bp1, Set, Psme3, Ebna1bp2, Hells, Brix1, Timm8a1, Nifk, Rcc1, Eef1e1, Iars, Srsf10, Fam136a, Cdc6, Pa2g4, Myc, Parp1, Hnrnpab, Ssb, Gart, Tcof1, Bcat1, Elovl6, Dtl, Fbl, Nip7, Mrpl16, Eif2s2, Nudcd2, Sqle, Adsl, Mcm2, Mcm3, Hspa9, U2af1, Gna14, Exo1, Ruvbl1, Gemin6, Plk4, Lsm2, Mrto4, Chek1, Nln, Farsa, Apex1, Blm, Mthfd2, Hspa1…
RAMALHO_STEMNESS_UP	2.70452e-28	4.00356e-26	1.38026	-0.635561	-2.84193	189	Wdr43, Socs2, Ccnd1, Nop58, Grwd1, Utp20, Eif3j1, Slc7a6, Esf1, Chd1, Usp10, Lima1, Rcl1, Nifk, Txnrd1, Ctbp2, Slc4a7, Umps, Xpot, Iars, Mphosph10, Phtf2, Tbrg4, Dph5, Bysl, Lsg1, Ndufaf4, Elovl6, Rsl1d1, Rnf4, Gnl2, Eif3j2, Tgs1, Uri1, Srsf6, Eprs, Ppp2r1b, Lsm2, F2r, Slc38a2, Zcchc10, Rars2, Eif4g2, Xrcc5, Xpo1, Rrn3, Las1l, Mrps10, Mrps2, Srsf3, Cwc22, Itga6, Fkbp11, Ptpn2, Rnf138, Wdr55, Lig3…
GRYDER_PAX3FOXO1_ENHANCERS_IN_TADS	1.89201e-27	2.71326e-25	1.35757	-0.415654	-2.0349	973	Rrp15, Cdca7, Wdr43, Spry1, Samd4, Cebpz, Rrp1b, Nolc1, Ddx10, Dctd, Yae1d1, Clasp1, Noc3l, Adamts1, 2810004N23Rik, Rbm38, Ccnd2, Prmt3, Dis3, Spry4, Exosc2, Sox6, Limd1, Dnttip2, Lmo4, Scfd2, Nat10, Mat2a, Tnfaip3, Slc7a1, Skp2, Fip1l1, Il1rap, Dbt, St3gal4, Hells, Msh6, Tsc22d2, Agap1, Txnrd1, Bcl2, Vash2, Chd7, Pinx1, Mest, Srsf10, Fubp1, Rasa3, Chsy1, Timm9, Fam136a, Rpf2, Sms, Dph5, Cask, My…
KOBAYASHI_EGFR_SIGNALING_24HR_DN	3.82166e-27	5.31442e-25	1.34993	-0.587766	-2.68281	241	Pus7, Rrp15, Ccnd1, Nop56, Nolc1, Hmga2, Ung, Srm, Noc3l, Naa15, Abce1, Maff, Hells, Ccne2, Msh6, Srsf7, Etv1, Uck2, Eef1e1, Slc29a1, Cdc6, Pa2g4, Ctps, Etv5, Tfdp1, Nt5e, Usp1, Tcof1, Dtl, Dusp4, Ranbp1, Cdc25a, Ier3, Tex30, Cdc42ep1, Galnt10, Mcm2, Mcm3, Mybl1, Dusp6, Areg, Tmpo, Sphk1, Exo1, Pnn, Plk4, Tnfrsf12a, Tipin, Mcm6, Stc1, Tubb6, Pola1, Blm, Hspa14, Mcm10, Cse1l, Neto2, Trip13, Itga6,…
SCHLOSSER_MYC_TARGETS_REPRESSED_BY_SERUM	7.34967e-25	9.9199e-23	1.29512	-0.64333	-2.8249	156	Nolc1, Ddx10, Dctd, Smarcc1, Pum3, Prmt3, Usp10, Pwp1, Dimt1, Tars, Eif4e, Tcerg1, Nop16, Xpot, Srsf1, Eef1e1, Iars, Tfap4, Ssb, Tfam, Etf1, Srsf2, Actl6a, Ranbp1, Nufip1, Yars, Gnl2, Nup210, Adss, Pno1, Eprs, U2af1, Api5, Anp32b, Nup153, Atp13a3, Slc39a6, Dnajc2, Dars, Mthfd2, Psmg1, Fastkd2, Mrpl3, Itpa, Eif2s1, Cnbp, Nupl1, Ptges3, Dhx9, Cct5, Exosc8, Prps1, Otud4, Eif4a3, Nup98, Hdac2, Cct8, …
KARLSSON_TGFB1_TARGETS_UP	7.74576e-25	1.01558e-22	1.29512	-0.686913	-2.899	120	Gnl3, Wdr75, Nolc1, Hmga2, Srm, Wdr77, Pprc1, Utp18, Mybbp1a, Pum3, Usp10, Ddx21, Set, Naa15, Abce1, Rcc1, Baz1a, Mak16, Eef1e1, Rpf2, Myc, Lyar, Prep, Syncrip, Cacybp, Bcat1, Eif5, Nip7, Gtpbp4, Rsl1d1, Bag2, Nsun2, Eif2s2, Ext1, Mphosph6, Hspa9, Naa25, Eif3b, Gemin6, Tnfrsf12a, Mrto4, Tpm4, Kpnb1, Eif2s1, Cct3, Nin, Eif2b3, Ctu2, Tpm1, Ncl, Uchl3, Eif4g1, Lrp8, Zmiz1, Ptp4a1, Klf6, Cct8, Eif3a,…
WANG_RESPONSE_TO_GSK3_INHIBITOR_SB216763_DN	6.49981e-24	8.28546e-22	1.27091	-0.515019	-2.40151	337	Pus7, Dkc1, Ung, Wdr4, Tsr1, Phlda1, Kcnn4, Atad3a, Tdrkh, Etv4, Urb2, Tnfaip3, Il1rap, Dph2, Ebna1bp2, Hells, Ccne2, Msh6, Nop16, Knop1, Kif21b, Umps, Utp15, Fam136a, Cdc6, Itga4, Ctps, Twnk, Bysl, Myc, Lyar, Etv5, Chst11, Hnrnpab, Tfam, Gart, Dtl, Actl6a, Ranbp1, Nip7, Cdc25a, Polr3h, Fkbp4, Sfxn1, Tex30, Cyp51, Trmt10c, Uhrf1, Alyref, Sqle, Mcm2, Mcm3, Pno1, Dusp6, Spin4, Exo1, Ruvbl1, Plk4, E…
SHEDDEN_LUNG_CANCER_POOR_SURVIVAL_A6	2.04579e-23	2.53734e-21	1.25451	-0.484857	-2.29715	425	Wdr43, Nolc1, Srm, Tsr1, Ppat, Krr1, Exosc2, Rif1, Fip1l1, Psme3, Il1rap, Hells, Ccne2, Msh6, Timm8a1, Phtf2, Cdc6, Pa2g4, Tbrg4, Qser1, Tfdp1, Igf2bp3, Syncrip, Agpat5, Elovl6, Sephs1, Dtl, Cdc25a, Fkbp4, Ppid, Nbn, Sfxn1, Tex30, Gabpb1, Cad, Nup210, Smc6, Mybl1, Polr3g, Exo1, Ccdc93, Plk4, Chek1, Dars, Memo1, Mcm6, Stc1, Ykt6, Ncbp1, Mthfd2, Hccs, Phf10, Wdhd1, Pvr, Mcm10, Cse1l, Gmfb, Naa50, N…
REACTOME_RRNA_MODIFICATION_IN_THE_NUCLEUS_AND_CYTOSOL	2.20398e-23	2.6616e-21	1.25451	-0.827138	-3.04866	54	Dkc1, Wdr43, Wdr75, Nop58, Nop56, Nop2, Wdr3, Utp20, Gar1, Rrp9, Utp18, Krr1, Heatr1, Pwp2, Dimt1, Nat10, Nol11, Rcl1, Nop14, Imp4, Mphosph10, Utp15, Bms1, Wdr36, Pdcd11, Thumpd1, Utp6, Fbl, Wdr46, Dcaf13, Tbl3, Pno1
SENGUPTA_NASOPHARYNGEAL_CARCINOMA_DN	4.615e-23	5.43032e-21	1.24623	0.470839	2.74695	270	Efhc1, Smim5, Ablim1, Fmo5, Tjp3, Bace2, Trim13, Tppp3, Clic6, Tmem231, Ak7, Iqcg, Psenen, Ccdc181, Por, Katnb1, Omg, 1700028P14Rik, Oscp1, Rsph9, Zfyve21, Cdh26, Dynlrb2, AA986860, Adh1, Prss23, Armc2, P4htm, Cfap52, Iqcd, Tcea3, Aqp3, Prdx5, Ak9, Fam229b, Wdr54, Cib1, Foxj1, Zmynd12, Vwa5a, Bbof1, Gsta3, S100a9, Tmem154, Ms4a1, Tubb4b, 1110017D15Rik, Cfap45, Ift172, Syngr1, Enkur, Ccdc65, Pias3…
MARTORIATI_MDM4_TARGETS_FETAL_LIVER_DN	7.59477e-23	8.71309e-21	1.2379	-0.467538	-2.22829	478	Ddx18, Nolc1, Prrx1, Atic, Pogk, Ppig, Ivns1abp, Ddx21, Lmo4, Dbt, Prkar2a, Nudt4, Knop1, Snx1, Umps, Srsf1, Utp15, Fubp1, Tbrg4, Isg20l2, Fam168b, Tirap, Rwdd4a, Prpf40a, Ppp4r1, Ccar1, Pdgfra, Zfp146, Rbm25, Dtl, Cttnbp2nl, Hus1, Ddx3x, Prpf38b, Fzd1, Zbtb12, Kctd20, Supt16, Fermt2, Mapk1ip1l, Cad, Dhx29, Smc6, Dpysl3, Usp16, Tbl3, Rps6kb1, Atp11c, Tnc, Eprs, Rbm28, Ago2, Enah, Lix1l, Abcf1, Mt…
TIEN_INTESTINE_PROBIOTICS_24HR_UP	3.47185e-22	3.88593e-20	1.22105	-0.450237	-2.16256	535	Rrp15, Samd4, Ccnd1, Nop56, Ung, Larp4, Exosc2, G3bp1, Morc2a, Dimt1, Heatr3, Skp2, Psme3, Eif4e, Fam98a, Msh6, Srsf7, Umps, Srsf1, Rars, Erlin1, Tbrg4, Twnk, Hnrnpab, Stard7, Dhx15, Tfam, Etf1, Syncrip, Srsf2, Agpat5, Cacybp, Smyd2, Tnpo1, Nip7, Cdc25a, Fkbp4, Ddx3x, Supt16, Top2b, Mapk1ip1l, Mphosph6, Fastkd3, Dhx29, Adsl, Mcm2, Mcm3, Tmpo, Isoc1, Rbm34, Bmi1, Ppp2r1b, Pnn, Atp13a3, Mtrr, Dag1,…
REACTOME_CELL_CYCLE	7.0633e-22	7.7175e-20	1.21254	-0.44091	-2.12701	598	Dkc1, Ccnd1, Eml4, Clasp1, Gar1, Phlda1, Shq1, Ccnd2, Set, Cdkn2b, Orc2, Skp2, Psme3, Ccne2, Cdc14a, Rcc1, Cdk5rap2, Ahctf1, E2f6, Cdc6, Nup54, Nup43, Myc, Tfdp1, Tnpo1, Cdc25a, Rad1, Hus1, Nbn, Atm, Pold2, Nup210, Nup50, Mcm2, Mcm3, Ranbp2, Tmpo, Exo1, Ruvbl1, Nup160, Haus6, Nup153, Ppp2r1b, Atr, Plk4, Chek1, Kpnb1, Mcm6, Tubb6, Kmt5a, Pola1, Blm, Mcm10, Xpo1, Dync1li1, Pds5a, Rae1, Nup188, Nup2…
MARSON_BOUND_BY_E2F4_UNSTIMULATED	1.64891e-21	1.75973e-19	1.20398	-0.429788	-2.07969	647	Cdca7, Zmynd19, Nop58, Nolc1, Ung, Cd3eap, Ppat, Shq1, Shmt1, Exosc2, Scfd2, Josd1, Rrs1, Skp2, Fip1l1, Hells, Tcerg1, Brix1, Msh6, Timm8a1, Cdk5rap2, Srsf1, Casp8ap2, Mtap, Ahctf1, Tfap4, Srsf10, Cdc6, Senp1, Myc, Nol8, Tra2b, Usp1, Nudcd1, Dtl, Aimp2, Ranbp1, Cdc25a, Rsl1d1, Dclre1b, Rad1, Rpusd2, Nbn, Ints7, Atp10a, Chml, Setd5, Pold2, Uhrf1, Nudcd2, Smc6, Nup50, Ice2, Mcm3, Srsf6, Exo1, Haus6…
TOYOTA_TARGETS_OF_MIR34B_AND_MIR34C	7.58608e-21	7.91194e-19	1.17789	-0.478649	-2.26323	411	Cdca7, Zmynd19, Nop56, Ppan, Ung, Pogk, Shq1, Polr1e, Shmt1, Ddx21, Rif1, Mdn1, Skp2, Fip1l1, Psme3, Hells, Ccne2, Tmem97, Agap1, Zfp202, Ttll4, Tsr2, Pop1, Phtf2, Srsf10, Cops7b, Erlin1, Slc29a1, Pa2g4, Wdr36, Tfdp1, Hnrnpab, Ppp4r1, Nol10, Fgfrl1, Dtl, Rab31, Riok1, Cdc25a, Xrcc6, Rad54l2, Nufip1, Eif2s2, Nup210, Desi2, Shprh, Zfp623, Mcm3, Xpo5, L2hgdh, Api5, Enah, Med22, Anp32b, Haus6, Ccdc93…
MITSIADES_RESPONSE_TO_APLIDIN_DN	9.0425e-21	9.22134e-19	1.17789	-0.54756	-2.49475	238	Ppat, Heatr1, Mdn1, Naa15, Slc7a1, Skp2, Prkar2a, Hells, Msh6, Tmem97, Dennd1b, Ctps, Myc, Fam168b, Parp1, Tfdp1, Hnrnpab, Agpat5, Gmps, Supt16, Cad, Nup210, Nup50, Uri1, Mcm2, Eprs, Atp13a3, Drosha, Tipin, Slc38a2, Ddah1, Hnrnpd, Tardbp, Iqgap1, Blm, Acly, 2610507B11Rik, Cse1l, Pds5a, Trip13, Nup188, Nup205, Mtmr4, Osbpl8, Mybl2, Zfp422, Eif4g1, Myb, Slc5a3, Mcm4, Sf3b1, Chaf1a, Man1a2, Tbl1x, E…
DUTERTRE_ESTRADIOL_RESPONSE_6HR_UP	1.8874e-20	1.88289e-18	1.16907	-0.56116	-2.54733	219	Polr1b, Dkc1, Cdca7, Nop56, Nolc1, Ppan, Ddx10, Nop2, Wdr3, Ung, Wdr4, Phlda1, Mybbp1a, Tma16, Ddx21, Akap1, Rrs1, Slc7a1, Gab2, Abce1, Hells, Ccne2, Bcl2, Tfap4, Slc29a1, Cdc6, Ctps, Myc, Lyar, Pdcd11, Gart, Dtl, Rab31, Nip7, Fkbp4, Wdr46, Yars, Uhrf1, Mcm2, Mcm3, Mybl1, Areg, Isoc1, Exo1, Ruvbl1, Mocos, Chek1, Mcm6, Farp1, Hr, Pax9, Wdhd1, Mcm10, Mthfd1l, Seh1l, Tpm1, Mamld1, Myb, Lrp8, Mcm4, S…
JOHNSTONE_PARVB_TARGETS_2_DN	6.09114e-20	5.94728e-18	1.15122	-0.498868	-2.32684	323	Spry1, Trib2, Ubtd2, Rasa2, Hs3st3b1, Agfg1, Rhoj, Tcerg1, B3gnt5, Ctbp2, Srsf1, Srsf10, Fubp1, Oxr1, Dhx15, Wipf1, Syncrip, Sephs1, Hspa4, Riok1, Rbms3, Sestd1, Kctd20, Pdik1l, Top2b, Chml, Taf2, Rap2c, Ifrd1, Zfp623, Mcm3, Rdh13, Tmpo, Isoc1, Gxylt1, Dsel, Nup153, Slc35a1, Rbm26, Elovl5, Ube3a, F2r, Sfpq, Prpf4b, Mob1b, Atf1, Srpk1, Tmtc3, Usp34, Nufip2, Frmd6, Nfx1, Lrp6, Mrps10, Ppil1, Srsf3,…
REACTOME_MRNA_SPLICING	1.42042e-19	1.35798e-17	1.14219	-0.576745	-2.57765	186	Fip1l1, Srsf7, Srsf1, Srsf10, Hnrnpu, Dhx15, Tra2b, Srsf2, Prpf40a, Ccar1, Hnrnpf, Prpf3, Rnpc3, Hnrnph1, Alyref, Ptbp1, Srsf6, Ppil4, U2af1, Sf3b3, Prpf4, Usp39, Lsm2, Papola, Hnrnpd, Ncbp1, Aqr, Cstf2, Zrsr2, Srsf11, Ppil1, Cstf3, Srsf3, Cwc22, Dhx9, Cpsf2, Gpkow, Sf3b1, Casc3, Eif4a3, Rbm17, Rnps1, U2af2, Eftud2, Srsf4, Sf1, Phf5a, Cstf1, Ddx46, Srrm1, U2surp, Ppwd1, Elavl1, Snrpf, Snrpa1, Hnr…
DUTERTRE_ESTRADIOL_RESPONSE_24HR_UP	2.53289e-19	2.37212e-17	1.13309	-0.502148	-2.33916	307	Cdca7, Ddx10, Ung, Cdca7l, Dhrs2, Exosc2, Skp2, Il1rap, Hells, Pdss1, Ccne2, Bcl2, Tfap4, Slc29a1, Cdc6, Mthfd1, Tfdp1, Dtl, Rab31, Suv39h2, Dclre1b, Myo19, Fkbp4, Pold2, Uhrf1, Mcm2, Mcm3, Mybl1, Areg, L2hgdh, Tmpo, Exo1, Polq, Plk4, Slc39a6, E2f7, Chek1, Mcm6, Stc1, Pola1, Blm, Hr, Gfra1, Atad5, Wdhd1, Mcm10, Nasp, Trip13, Nup107, Mybl2, Myb, Mcm4, Slc7a5, Chaf1a, Xylb, Abhd2, Rad18, Stc2, Tmem…
MARTINEZ_RESPONSE_TO_TRABECTEDIN_DN	3.05103e-19	2.80024e-17	1.13309	-0.524436	-2.40733	258	Dkc1, Samd4, Eml4, Noc3l, Dis3, Hs3st3b1, Ddx21, Mat2a, Psme3, Tarbp1, Tcerg1, Rcc1, Txnrd1, Uck2, Npas2, Myc, Gapvd1, Foxk2, Elovl6, Rbm25, Dtl, Bag2, Spry2, Fzd1, Nbn, Nufip1, Coro1c, Tdg, Pkn2, Adsl, Btaf1, Mcm3, Tmpo, Ppp2r1b, Phf6, Ddx20, Trim24, Vcan, Atf1, Tardbp, Jmjd1c, Xrcc5, Srsf3, Mtmr4, Map3k7, Ptges3, Smarca5, Herc4, Tsfm, Fbxl7, Top1, Cdk7, Rbm17, Supv3l1, Ubr7, Srsf4, Hdac2, Uba2,…
PUJANA_XPRSS_INT_NETWORK	1.83244e-18	1.64884e-16	1.10534	-0.588767	-2.58162	161	Ung, Rif1, Mat2a, Slc7a1, Skp2, Tcerg1, Srsf10, Fubp1, Aatf, Tfdp1, Metap1, Usp1, Atm, Cad, Mcm2, Tmpo, Prpf4, Pnn, Plk4, Mcm6, Pola1, Blm, Srsf11, Xpo1, Nasp, Srsf3, Mybl2, Exosc8, Prps1, Mcm4, Top1, Chaf1a, Larp7, Cnot9, Suz12, Dnmt1, Zfp131, Ddx46, Dna2, Hmgn1, Cops3, Smc3, Rfc3, Topbp1, Cdc7, Mphosph9, Mre11a, Snrpa1, Recql, Asf1a, Cbx3, Ttf2, Tcf3, Lmnb1, Timeless, Abcb7, Blmh, Rbbp8, Msh2, …
GEORGES_TARGETS_OF_MIR192_AND_MIR215	3.13603e-18	2.72676e-16	1.10534	-0.387765	-1.8921	828	Ung, Stambpl1, Ppat, Itgav, Slc35g1, Spry4, Hs3st3b1, Dimt1, Inpp5f, Gab2, Il1rap, Dbt, Msh6, Cdc14a, B3gnt5, Eea1, Bcl2, Vash2, Chd7, Phtf2, Fubp1, Uaca, Senp1, Faxc, Syncrip, Agpat5, Usp1, Zc3h12c, Dtl, Ddx50, Cdc25a, Rad1, Ano6, Ddx3x, Fzd1, Nbn, Chml, Ccdc15, Nufip1, Tex30, Tdg, Pdlim3, Rnpc3, Mtss1, Zbtb10, Stox2, Lrrfip1, Ifrd1, Mcm3, Mcam, Rps6kb1, Pcolce2, L2hgdh, Tmpo, Zbtb6, Nkrf, Tor1b…
SENESE_HDAC1_TARGETS_UP	3.14923e-18	2.72676e-16	1.10534	-0.461932	-2.18301	399	Slc7a6, Ccnd2, Usp10, Dimt1, Trib1, Tnfaip3, Slc7a1, Skp2, Maff, Ccne2, Nav3, Tnfrsf11b, Mtap, Ahctf1, Phtf2, Npas2, Myc, Chst11, Spred1, Tfam, Igf2bp3, Gart, Tead1, Ddx3x, Trub1, Supt16, Bdp1, Grpel2, Setd5, Desi2, Ptbp1, Ptpn12, Usp16, Zfp317, Pno1, Pdlim4, Eprs, Tmpo, Ago2, Atp13a3, Smg7, Plk4, Slc39a6, Tnfrsf12a, Papola, Klhl21, Ythdf3, Ddah1, Sgpp1, Iqgap1, Cxadr, Usp34, Slc39a14, Bclaf1, Rp…
BENPORATH_CYCLING_GENES	6.37335e-18	5.41616e-16	1.09593	-0.419355	-2.02384	594	Dkc1, Cdca7, Ccnd1, Ung, Ptpn9, Adamts1, Cdca7l, Larp1, Dis3, Ivns1abp, G3bp1, Pwp1, Lmo4, Agfg1, Eif4e, Hells, Ccne2, Nudt4, Txnrd1, Srsf7, Casp8ap2, Srsf10, Uaca, Cdc6, Nup43, Lyar, Syncrip, Usp1, Foxk2, Cdr2, Sephs1, Dtl, Dusp4, Cdc25a, Ints7, Chml, Cdc42ep1, Rnpc3, Uhrf1, Bag3, Usp16, Antxr1, Ncoa5, Mcm2, Mcam, Tmpo, Exo1, Nup160, Anp32b, Pnn, Polq, Apex2, Sdc1, Tipin, Kpnb1, Mcm6, Sfpq, Slc3…
REACTOME_TRNA_PROCESSING	1.11288e-17	9.28549e-16	1.08644	-0.659733	-2.72296	101	Pus7, Wdr4, Pus1, Mettl1, Xpot, Pop1, Trmt11, Nup54, Nup43, Elac2, Alkbh8, Nsun2, Trmt10c, Nup210, Trmt10a, Nup50, Ranbp2, Eprs, Thada, Trnt1, Nup160, Nup153, Ctu1, Cstf2, Rae1, Nup188, Nup205, Nupl1, Nup107, Seh1l, Trmt6, Adat1, Ctu2, Qtrt1, Thg1l, Nup62, Nup155, Trp53rka, Nup98, Rpp38, Tyw3, Rpp40, Tsen2, Trmt13, Nup37, Tsen54, Ran, Nup93, Tpr, Rpp14, Trmt61a, Nup85, Adat3, Pom121, Ndc1
ONDER_CDH1_TARGETS_1_DN	1.27149e-17	1.04194e-15	1.08644	-0.608123	-2.62736	139	Ddx18, Utp20, Eml4, Adamts1, Igfbp3, Larp4, Smarcc1, Exosc2, G3bp1, Rrs1, Skp2, Ccne2, Nav3, Umps, Mest, Pop1, Phtf2, Hnrnpu, Cdc6, Syncrip, Srsf2, Eif5, Ddx3x, Nup50, Pno1, Dusp6, Alg13, Tmpo, Fst, Ppp2r1b, Atp13a3, Prrc2c, Tipin, Sfpq, Ncbp1, Mphosph8, Hccs, Bclaf1, Mcm10, Metap2, Srsf3, Dhx9, Hbegf, Eif4g1, Mcm4, Dcbld2, Nup98, Tsen2, Scyl2, Cbfb, Canx, Hnrnpm, Max, Kif5b, Rfwd3, Il6st, Utp14a…
NUYTTEN_EZH2_TARGETS_DN	1.37153e-17	1.1042e-15	1.08644	-0.376197	-1.84128	936	Pus7, Dkc1, Cdca7, Gpatch4, Ccnd1, Rrp1b, Bend3, Usp36, Wdr4, Noc3l, Eif3j1, Wdr5, 2810004N23Rik, Rbm38, Larp1, Kctd3, Utp18, Tdrkh, Ptgfr, Etv4, Lzic, Spry4, Shmt1, Heatr1, Tma16, Pwp2, Exosc2, Set, Inpp5f, Slc7a1, Il1rap, Nle1, Tcerg1, Ccne2, Tmem97, B3gnt5, Cdk5rap2, Slc4a7, Umps, Zbed4, Slc29a1, Nup43, Dph5, Tfdp1, Eif4ebp2, Gapvd1, Tfam, Gart, Srsf2, Prpf40a, Tcof1, Cdr2, Fgfrl1, Nudcd1, Pdg…
WELCSH_BRCA1_TARGETS_DN	1.82546e-17	1.44432e-15	1.07687	-0.602985	-2.59434	136	Ccnd1, Rrp1b, Nolc1, Ddx10, Srm, Atic, Ppat, Pwp2, Dnttip2, Rcc1, Rars, Slc29a1, Bms1, Slc19a1, Ctps, Bysl, Myc, Mthfd1, Pdcd11, Mogs, Tcof1, Aimp2, Fkbp4, Cad, Bop1, Kat2a, Mcm2, U2af1, Eif3b, Ckap4, Polg, Stc1, Farsa, Srpk1, Apex1, Srsf11, Xrcc5, Rae1, Nup188, Ssrp1, Brd2, Dancr, Slc7a5, Chaf1a, Psmd1, Lmnb2, Ccne1, Snrpa1, Ubl4a, Son, Hcfc1, Cdk4, Pmpca, Alg3, Slc1a5, Hsp90b1, Emg1, Hsf1, Dhcr…
GENTILE_UV_HIGH_DOSE_DN	1.91516e-17	1.48961e-15	1.07687	-0.501482	-2.31501	278	Samd4, Prrx1, Hmga2, Ung, Trib2, Chd1, Usp10, Mat2a, Tnfaip3, Eif4e, Nop16, Nav3, Eef1e1, Rars, Zbed4, Jmjd6, Phtf2, Chsy1, Cdc6, Igf2bp3, Thumpd1, Usp1, Cdr2, Pdgfra, Zfp146, Ddx3x, Rnf4, Fermt2, Mphosph6, Zfp623, Pno1, Cdk8, Gtf2e1, Bmi1, Nup153, Ppp2r1b, Pnn, Atp13a3, Plk4, Lsm2, Pitpnb, Nfil3, Tardbp, Ddx17, Xpo1, Nasp, Cstf3, Srsf3, Itga6, Nfya, Clint1, E2f3, Tm4sf1, Hbegf, Chtop, Sec24b, Cd…
HUANG_GATA2_TARGETS_UP	2.36534e-17	1.80909e-15	1.07687	0.525412	2.83506	146	Prtn3, Sqstm1, Sh3bgrl3, BC028528, Lpxn, Rhog, Lyz2, Abtb1, St8sia4, Gdpd3, Calml4, Atp6v0d1, Txnip, Tspo, Glipr1, Lat2, Psenen, Slc8b1, Spi1, Ifi205, Evi2a, Dok3, Tyrobp, Napsa, Tmem50a, Hhex, Fes, Irak3, Alox5ap, Gabarapl1, Tnfaip8l2, Fcgr3, Scand1, Prdx5, Neurl3, Cox6a1, Rnf130, Myo1f, Fam107b, Mndal, Clec4d, Plac8, Bloc1s1, Slc12a6, Gmfg, Selplg, Hp, Stard10, Srgn, Hbp1, Ifitm1, Rin3, Gab1, F…
YAO_TEMPORAL_RESPONSE_TO_PROGESTERONE_CLUSTER_11	2.71289e-17	2.0409e-15	1.07687	-0.665513	-2.70544	93	Gnl3, Ltv1, Nop58, Nop56, Ppan, Srm, Tsr1, Pus1, Lgalsl, Ftsj3, Pum3, Ddx21, Tars, Rrs1, Abce1, Psme3, Timm8a1, Nifk, Mettl1, Mak16, Bms1, Pa2g4, Bysl, Ndufaf4, Srsf2, Foxk2, Actl6a, Gspt1, Cad, Bop1, Pno1, Areg, Eprs, Farsb, Usp39, Mrto4, Lrrc59, Strap, Ncbp1, Cse1l, Srsf3, Clcn5, Lrp2, Rdx, Creld2, Hnrnpll, Pelo, Ddx51, Hspa5, Hsp90b1, Dus1l, Kras, Amd1, Stip1, Ak6
VERHAAK_GLIOBLASTOMA_MESENCHYMAL	4.24509e-17	3.14205e-15	1.06721	0.463996	2.65259	206	Blvrb, Hfe, BC028528, Ctsb, Plau, Rhog, Itgam, Grn, Ms4a4a, Plbd1, Ctsz, Ifi30, Pold4, Pirb, Procr, Slc11a1, Anxa4, Col1a1, Tradd, Vamp5, Dok3, Cyth4, Pla2g15, Lgals3, Ucp2, Igfbp6, Kynu, Runx2, Fes, Fhl2, Lcp1, Npc2, Stab1, Ltbp2, Col1a2, Eng, Dse, Stxbp2, Rab32, Tnfrsf1b, Rbm47, Msr1, Fcgr3, Ctsc, C5ar1, Laptm5, Ccr5, Myo1f, Col8a2, S100a11, Fxyd5, Rbks, Ncf4, Ptger4, Mvp, Tnfrsf11a, Phf11a, Il…
DANG_MYC_TARGETS_UP	4.40495e-17	3.20862e-15	1.06721	-0.611456	-2.59714	126	Dkc1, Gnl3, Cebpz, Ddx18, Ddx10, Srm, Ppat, Ccnd2, Shmt1, Surf6, Akap1, Mat2a, Eif4e, Rcc1, Mettl1, Srsf7, Srsf1, Pa2g4, Mthfd1, Prep, Srsf2, Bcat1, Hspa4, Aimp2, Cdc25a, Ppid, Nbn, Pold2, Cad, Hspa9, Slc39a6, Mrto4, Apex1, Psmg1, Eif2s1, E2f3, Cct5, Exosc8, Ncl, Top1, Nup155, Eif4a1, Odc1, Nras, Tyms, Hspd1, Smn1, E2f1, Cbx3, Cdk4, Snrpd3, Msh2, Ybx3, Prps2, Pcna, Phb, Snrpb, Ddx5, Fasn, Fxn, Im…
DAZARD_RESPONSE_TO_UV_NHEK_DN	4.56956e-17	3.26702e-15	1.06721	-0.495368	-2.29021	284	Rrp1b, Hmga2, Clasp1, Rev3l, Pprc1, Usp24, Chd1, Rif1, Orc2, Rrs1, Slc7a1, Nav3, Baz1a, Ctbp2, Mphosph10, Zbed4, Npas2, Myc, Gapvd1, Igf2bp3, Scaf11, Usp1, Zfp451, Fnbp1l, Smc5, Zfp146, Taf5l, Fermt2, Adsl, Bptf, Appbp2, Ago2, Nup153, Ccdc93, Atp13a3, Plk4, Smad5, Elf2, Wdhd1, Xpo1, Ice1, Ppip5k2, Nfya, Klf7, E2f3, Atrx, Wapl, Zcchc14, Cep170, Otud4, Npat, Larp7, Ubr5, Dido1, Edrf1, Kat6a, Zmiz1,…
REACTOME_CELL_CYCLE_MITOTIC	4.62751e-17	3.26702e-15	1.06721	-0.432545	-2.06305	481	Ccnd1, Eml4, Clasp1, Phlda1, Ccnd2, Set, Cdkn2b, Orc2, Skp2, Psme3, Ccne2, Cdc14a, Rcc1, Cdk5rap2, Ahctf1, E2f6, Cdc6, Nup54, Nup43, Myc, Tfdp1, Tnpo1, Cdc25a, Pold2, Nup210, Nup50, Mcm2, Mcm3, Ranbp2, Tmpo, Nup160, Haus6, Nup153, Ppp2r1b, Plk4, Kpnb1, Mcm6, Tubb6, Kmt5a, Pola1, Mcm10, Xpo1, Dync1li1, Pds5a, Rae1, Nup188, Nup205, Ube2e1, Nupl1, Nup107, E2f3, Seh1l, Mybl2, Haus2, Wapl, Mcm4, Nedd1…
CHEN_HOXA5_TARGETS_9HR_UP	4.88686e-17	3.39785e-15	1.06721	-0.527283	-2.39352	221	Noc3l, Ppig, Tnfaip3, Maff, Tsc22d2, Lins1, Srsf10, Taf1a, Zfp451, Eif5, Setdb1, Klf5, Prpf38b, Mthfd2l, Prpf3, Taf2, Tdg, Cry1, Ifrd1, F3, Fem1c, Dusp6, Alg13, Ier2, Mark3, Dnajc2, Sec24a, Sfpq, Nfil3, Zcchc10, Jmjd1c, Cebpg, Arid4b, Nupl1, Smchd1, Ptpn2, Gpatch2, Tank, Cars, Spata5l1, Cdk7, Zfp871, Polr3f, Edrf1, Lig4, Nemf, Stc2, Klf6, Pspc1, Srek1, Zfp131, Zzz3, Lif, Rnf111, Dmtf1, Taf1d, Tip…
SENGUPTA_NASOPHARYNGEAL_CARCINOMA_WITH_LMP1_UP	6.28483e-17	4.30464e-15	1.05746	-0.4694	-2.19473	351	Prrx1, Hmga2, Wdr3, Adamts1, Dhrs2, Esf1, Prmt3, Ppig, Rif1, Naa15, Fam98a, Hells, Slc25a32, Bcl2, Vash2, Tnfrsf11b, Mtap, Mest, Adamts5, Qser1, Ptpn13, Lyar, Oxr1, Npas3, Tfam, Igf2bp3, Syncrip, Adgrg2, Usp1, Smc5, Hspa4, Rbm25, Cdc25a, Rbms3, Klf5, Rpe, Sfxn1, Pkn2, Zbtb10, Nexn, Desi2, Sqle, Tgs1, Usp16, Polr3g, Tnc, Ddx3y, Eprs, Gxylt1, Trnt1, Fst, Haus6, Mocos, Rbm26, Dnajc21, Papola, Sncaip…
SANSOM_APC_TARGETS_DN	6.58913e-17	4.44669e-15	1.05746	0.394272	2.32815	308	Wbp2, Pde9a, Rfxank, Cyfip2, Bmp4, Hagh, Mxi1, Tgfb1, Cdk2ap2, Entpd2, St8sia4, Cd53, Cd79b, Gpsm3, Sox18, Npdc1, Cdkn2d, Lyl1, Acot13, Cd82, Lat2, Grina, Vamp5, Cd72, Evi2a, Tyrobp, Abcc3, Napsa, Gdi1, Ccna1, Meis2, Runx2, Coro1a, Sod3, Dgka, Pafah2, Acaa1a, Mapre3, Galm, Cd48, Hic1, Btd, Lipa, Tcea3, Adora2b, Gstm2, Pld4, Arsa, Icam2, Laptm5, C1qc, Gpx4, Ddhd2, Tcta, Lsp1, Slc7a8, Rbp4, Ikbke, …
REACTOME_TRANSPORT_OF_MATURE_TRANSCRIPT_TO_CYTOPLASM	1.04356e-16	6.84128e-15	1.05746	-0.69114	-2.74455	79	Fip1l1, Eif4e, Srsf7, Srsf1, Nup54, Nup43, Srsf2, Nup210, Alyref, Nup50, Thoc2, Srsf6, Ranbp2, U2af1, Nup160, Nup153, Ncbp1, Srsf11, Srsf3, Rae1, Nup188, Nup205, Nupl1, Nup107, Seh1l, Zc3h11a, Thoc5, Cpsf2, Chtop, Casc3, Nup62, Nup155, Nxt1, Eif4a3, Rnps1, Nup98, U2af2, Srsf4, Nup37, Srrm1, Nup93, Tpr, Gle1, Thoc3, Nup85, Pom121, Ndc1, Ddx39b, Upf3b, Thoc1, Ncbp2, Thoc7, Sympk, Sarnp, Nxf1, Cpsf1…
SMID_BREAST_CANCER_NORMAL_LIKE_UP	1.04021e-16	6.84128e-15	1.05746	0.350765	2.18964	428	Id3, Id1, Cryab, Mapre2, Ablim1, Lyz2, Cd79b, Fli1, Clec4a3, Ptgds, Txnip, Sostdc1, Lyl1, Pirb, Gpr183, Glipr1, Lrrn3, Vamp5, Cldn5, Ifi205, Cd72, Map4k1, Hhex, Efemp1, Coro1a, Ms4a6c, Mzb1, Col14a1, Adh1, Tcf4, Nckap1l, Ccr2, Cd48, Btk, Csf2ra, Igkv8-28, Tnfrsf1b, Igkv2-109, Tesc, Bin2, Ctsc, Icam2, Dpp4, Nap1l2, Ncf4, Ly9, Ptger4, Dlk1, Cd180, Enpp2, Def6, Itm2c, Iglc1, Plac8, Tgfbr3, Dcn, Gmfg…
PUJANA_BRCA_CENTERED_NETWORK	2.25624e-16	1.45829e-14	1.0377	-0.613401	-2.5831	117	Ung, Mat2a, Slc7a1, Skp2, Tcerg1, Aatf, Tfdp1, Metap1, Rad1, Atm, Cad, Mcm2, Tmpo, Prpf4, Mcm6, Pola1, Blm, Srsf11, Xpo1, Nasp, Mybl2, Prps1, Mcm4, Top1, Chaf1a, Cnot9, Suz12, Dnmt1, Ddx46, Dna2, Cops3, Smc3, Rfc3, Topbp1, Cdc7, Mre11a, Snrpa1, Recql, Asf1a, Ttf2, Tcf3, Lmnb1, Timeless, Abcb7, Rbbp8, Msh2, Mcm5, Ddx39b, Lbr, Zfp330, Dek, Pcna, Csnk2a1, Rad51ap1, Snrpb, Rfc4, Rpa1, Smc2, Pole, Nck…
BIDUS_METASTASIS_UP	2.31762e-16	1.47716e-14	1.0377	-0.531699	-2.40143	206	Dkc1, Larp4, Tsr1, G3bp1, Ddx21, Eif4e, Agap1, Srsf1, Tsr2, Hnrnpu, Cdc6, Sms, Tfdp1, Tra2b, Srsf2, Ythdf1, Ccdc15, Patl1, Cry1, Sqle, Ppp1r14c, Bptf, Nup153, Plk4, Mtdh, Azin1, Chek1, Sfpq, Hnrnpd, Tardbp, Phf10, Cebpg, Wdhd1, Mcm10, Rrn3, Cse1l, Rae1, Ptges3, Ssrp1, Rnf138, Huwe1, Sec24b, 6030458C11Rik, Eif4a3, Ptp4a1, Cdk2ap1, Cdyl, Odc1, Hbs1l, Nras, Tyms, Cbfb, Hmgb3, Ercc6l, Elavl1, Strn3, …
YAO_TEMPORAL_RESPONSE_TO_PROGESTERONE_CLUSTER_14	4.15575e-16	2.61243e-14	1.0377	-0.579684	-2.51159	142	Ebna1bp2, Tcerg1, Nop16, Tmem97, Srsf1, Rars, Prep, Syncrip, Metap1, Smyd2, Fbl, Ranbp1, Nsun2, Gnpnat1, Pdlim3, Tcea1, Gatad2a, Pes1, Serpine2, Dnajc2, Ykt6, Tubb6, Apex1, Mrps10, Cct3, Mrps18b, Fkbp11, Ppp1r14b, Eif4g1, Ubfd1, Tank, Nhp2, Prmt1, Cdk2ap1, Eftud2, Odc1, Cct8, Tyms, Ran, Ergic1, Psmd1, Dtymk, Mrpl12, Lbhd1, Gps1, Rcn1, Prrc1, Snrpa1, Dvl3, Cdk4, Ppa1, Snrpd3, Ybx3, Ddx41, Ipo4, Ca…
FUJII_YBX1_TARGETS_DN	5.31105e-16	3.28961e-14	1.02767	-0.545647	-2.44372	187	Cdca7, Ercc8, Nop56, Ung, Cd3eap, Skp2, Il1rap, Hells, Slc25a32, Timm8a1, Cdc6, Bmp7, Eif4ebp2, Prpf40a, Dtl, Cdc25a, Bag2, Msi2, Uhrf1, Mcm2, Mcm3, Mybl1, Cdk8, Prr3, Exo1, Enah, Plk4, E2f7, Chek1, Tipin, Mcm6, Mcm10, Trip13, Cct5, Pde3b, Trio, Ssrp1, Mybl2, Mcm4, Nup62, Chaf1a, Polr3f, Tbl1x, Odc1, Bpgm, Hipk1, Flna, Dtymk, Ireb2, Rad23b, Hmgb3, Rfc3, Rrm2, Zfp367, Rad51, Ttf2, Lmnb1, Mettl3, M…
PATIL_LIVER_CANCER	5.37635e-16	3.28961e-14	1.02767	-0.402369	-1.94216	603	Cdca7, Larp1, Etv4, Lgr5, Skp2, Tarbp1, Hells, Agap1, Txnrd1, Etv1, Uck2, Xpot, Iars, Slc29a1, Fam136a, Cdc6, Sh3pxd2b, Eif4ebp2, Usp1, Tcof1, Tnpo1, Spats2, Dtl, Dus4l, Cdc25a, Cdc42se1, Rad1, Sestd1, Supt16, Ints7, Chml, Tcea1, Mtss1, Sqle, Adsl, Rab3gap2, Msto1, Mcm3, Xpo5, Bptf, Ptpn14, Ints8, Tmpo, Ago2, Ankib1, Bmi1, Enah, Ccdc93, Smg7, Prrc2c, Plk4, Abcf1, Mtdh, Elovl5, Chek1, Trim24, Mcm6…
WP_MRNA_PROCESSING	6.2881e-16	3.79685e-14	1.02767	-0.605389	-2.55565	123	Srsf7, Srsf1, Srsf10, Hnrnpu, Hnrnpab, Dhx15, Tra2b, Srsf2, Prpf40a, Prpf3, Hnrnph1, Ptbp1, Srsf6, U2af1, Sf3b3, Prpf4, Lsm2, Papola, Ddx20, Sfpq, Prpf4b, Hnrnpd, Srpk1, Ncbp1, Cstf2, Cstf3, Srsf3, Dhx9, Cpsf2, Sf3b1, Rbm17, Prmt1, Rnps1, U2af2, Eftud2, Srsf4, Srek1, Phf5a, Cstf1, Srrm1, Celf1, Snrpf, Snrpa1, Hnrnpm, Hnrnpk, Dhx8, Fus, Mettl3, Snrnp40, Snrpd3, Dicer1, Sfswap, Snrpb, Sf3a3, Rnmt, …
BOYAULT_LIVER_CANCER_SUBCLASS_G3_UP	6.50815e-16	3.87869e-14	1.02767	-0.541326	-2.41618	184	Pus7, Dkc1, Gnl3, Srm, Atic, Eml4, Utp18, Wdr12, Prmt5, Pwp1, Slc7a1, Psme3, Nle1, Ebna1bp2, Nol11, Uck2, Cdc6, Dhx15, Fnbp1l, Actl6a, Taf2, Tdg, Bop1, Adsl, Rbm28, Eif3b, Papola, Mrto4, Tipin, Lrrc59, Kpnb1, Gpn1, Eif2s1, Xpo1, Wdr45b, Gmfb, Trip13, Nup107, Ptges3, Med1, Cct5, Ccdc86, Acaca, Casc3, Nup155, Slc52a2, 6030458C11Rik, Coil, Eif4a3, Ubr5, Smg8, Nup37, Nras, Rfc3, Topbp1, Snrpa1, Tsn, …
REACTOME_DNA_REPAIR	9.69241e-16	5.70237e-14	1.01754	-0.487796	-2.2503	277	Ercc8, Ung, Rev3l, Usp10, Rif1, Msh6, Rev1, Cops7b, Parp1, Usp1, Dtl, Actl6a, Xrcc6, Dclre1b, Rad1, Hus1, Rnf4, Nbn, Atm, Tdg, Tcea1, Pold2, Exo1, Ruvbl1, Ino80, Atr, Polq, Chek1, Tipin, Apex1, Blm, Aqr, Xrcc5, Ascc3, Slx4, Smarca5, Lig3, Trp53bp1, Cdk7, Nfrkb, Lig4, Ercc6, Baz1b, Rad18, Ube2i, Eya1, Rnf111, Dna2, Hmgn1, Fancb, Cops3, Rnf168, Yy1, Rad23b, Gps1, Rfc3, Rhno1, Topbp1, Ppp4r2, Mre11a…
ENK_UV_RESPONSE_KERATINOCYTE_DN	1.02331e-15	5.94425e-14	1.01754	-0.429467	-2.04514	460	Dkc1, Nolc1, Eif3j1, Ccnd2, Ppig, G3bp1, Abce1, Tarbp1, Tcerg1, Umps, Srsf1, Eef1e1, Rars, Tfap4, Mthfd1, Fmr1, Parp1, Stard7, Ssb, Dhx15, Igf2bp3, Tra2b, Scaf11, Usp1, Ptprz1, Elac2, Zfp146, Actl6a, Dusp4, Nbn, Top2b, Cyp51, Mphosph6, Hes1, Eif3j2, Sqle, Uri1, Serpine2, Tnc, Bptf, Ddx3y, Ranbp2, Eprs, Prpf4, Ruvbl1, Bmi1, Slc35a1, Atr, Mark3, Azin1, Elovl5, Mcm6, Prpf4b, Hnrnpd, Ddx17, Cxadr, Ps…
SCHUHMACHER_MYC_TARGETS_UP	1.03685e-15	5.94761e-14	1.01754	-0.6762	-2.69765	80	Cebpz, Rrp1b, Nolc1, Ddx10, Srm, Ppat, Pum3, Exosc2, Ddx21, Akap1, Rrs1, Abce1, Tarbp1, Ebna1bp2, Tmem97, Rcc1, Uck2, Iars, Mest, Ctps, Myc, Mthfd1, Aimp2, Ranbp1, Fkbp4, Cyp51, Pold2, Cad, Bop1, Tbl3, Pno1, Slc39a6, Srpk1, Slc39a14, Mrpl3, Uchl3, Exosc7, Lrp8, Dancr, Odc1
GABRIELY_MIR21_TARGETS	1.20341e-15	6.81784e-14	1.01754	-0.484999	-2.23892	278	Rev3l, Ptgfr, Mga, Rasef, Skp2, Wnk3, B3gnt5, Vash2, Parp1, Eif4ebp2, Gapvd1, Scaf11, Adgrg2, Rps6ka3, Tnpo1, Smc5, Cdc25a, Klf5, Ddx3x, Sfxn1, Map3k1, Fermt2, Rab3gap2, Thoc2, Enah, Lats1, Myef2, Apc, Taf1, Btbd7, Ddah1, Usp34, Sec63, Srsf11, Ptar1, Pik3c2a, Dock10, Atrx, Tpm1, Clcn5, Vps36, Slc5a3, Pik3r1, Zbtb38, Ubr5, Nipbl, Caprin1, Rfx7, Suz12, Srek1, Uggt1, Phip, Ddx46, Exoc5, Mpdz, Lpin1,…
CHICAS_RB1_TARGETS_SENESCENT	1.458e-15	8.15948e-14	1.01754	-0.414842	-1.98384	511	Cdca7, Cebpz, Zeb1, Prrx1, Hmga2, Akap12, Trib2, Hip1, Igfbp3, Cdca7l, Smarcc1, Ivns1abp, Rif1, Tnfaip3, Slc7a1, Skp2, Hells, Ccne2, Msh6, Tmem97, Cdk5rap2, Casp8ap2, Vash1, Cdc6, Mthfd1, Sox11, Cbr3, Simc1, Oxr1, Usp1, Cacybp, Dtl, Rab31, Fbl, Ranbp1, Gmps, Cdc25a, Fzd1, Sestd1, Tex30, Pdlim3, Uhrf1, Smc6, Dpysl3, Mcm2, Mcm3, Areg, Tmpo, Gxylt1, Spin4, Anp32b, Prrc2c, Fam114a1, Tipin, Kpnb1, Mcm…
WINNEPENNINCKX_MELANOMA_METASTASIS_UP	1.69118e-15	9.35041e-14	1.01754	-0.570317	-2.49706	153	Ddx18, Clasp1, Pwp1, Tars, Fam98a, Msh6, Nudt4, Srsf10, Cdc6, Msantd3, Taf1a, Trub2, Cacybp, Tcof1, Nudcd1, Hspa4, Ranbp1, Gmps, Prpf38b, Fermt2, Uhrf1, Exo1, Gemin6, Iws1, Chek1, Mcm6, Ncbp1, Mrps5, Xpo1, Mrps10, Nasp, Vma21, Cct5, Smarca5, Map4k4, Ubfd1, Mcm4, Chtop, Dph3, Dcbld2, Uggt1, Tyms, Dtymk, Hspd1, Psmc3ip, Immt, Rrm2, Zfp367, Eny2, Hspa5, Timeless, Atad2, Plod2, Cct4, Pcna, Mterf3, Rf…
CREIGHTON_ENDOCRINE_THERAPY_RESISTANCE_1	1.88845e-15	1.03168e-13	1.00732	-0.421731	-2.01014	477	Gpatch4, Socs2, Rrp1b, Nop58, Ppan, Ung, Srm, Atic, Wdr4, Cd3eap, Sdad1, Zcchc24, Prmt5, Nat10, Rrs1, Slc7a1, Bcl2, Ddx27, Mest, Mreg, Slc29a1, E2f6, Pa2g4, Qser1, Dph5, Myc, Mthfd1, Parp1, Ndufaf4, Golim4, Rab31, Fbl, Fkbp4, Tex10, Map3k1, Supt16, Msi2, Pold2, Cad, Zbtb10, Ptbp1, Adsl, Uba5, Mcm3, Mybl1, Areg, Isoc1, Anp32b, Farsb, Taf3, Slc39a6, Gtf3a, Pvt1, Slc38a2, Nln, Tubb6, Sox3, Sgpp1, Ap…
SANSOM_APC_TARGETS_REQUIRE_MYC	2.00853e-15	1.08437e-13	1.00732	-0.521662	-2.35783	211	Zmynd19, Nop56, Nolc1, Ppan, Grwd1, Yae1d1, Srm, Exosc1, Wdr4, Gar1, Ttc27, Rrp9, Gemin5, Smarcc1, Polr1a, Mybbp1a, Shmt1, Iffo2, Trib1, Mdn1, Dph2, Knop1, Mettl1, Bmp7, Myc, Nol8, Smyd5, Rps6ka6, Nsun5, Fbl, Gnpnat1, Cad, Telo2, Kat2a, Ntmt1, Shprh, Mcm3, Tmpo, Med22, Farsb, Nelfa, Tnfrsf12a, Myef2, Ddah1, Aqr, Mettl2, Nasp, Adat1, Ccdc86, Ppp1r14b, Txnrd3, Qtrt1, Map4k4, Lrp8, Nrf1, Trp53rka, N…
SENESE_HDAC3_TARGETS_UP	2.72315e-15	1.45309e-13	1.00732	-0.425419	-2.02084	443	Hmga2, Myo1b, Smarcc1, Slc25a15, Ccnd2, Heatr1, Usp10, Trib1, Tnfaip3, Slc7a1, Skp2, Il1rap, Nav3, Mmp16, Tnfrsf11b, Mtap, Ahctf1, Phtf2, Npas2, Cask, Adam12, Spred1, Tfam, Igf2bp3, Zfp451, Tnik, Hspa4, Plekhh2, Adam19, Tead1, Ddx3x, Supt16, Bdp1, Setd5, Parp8, Dpysl3, Ptpn12, Usp16, Zfp317, Serpine2, Pdlim4, Ranbp2, Eprs, Ago2, Atp13a3, Smg7, Slc39a6, E2f7, Dusp16, Papola, Smad5, Jmjd1c, Iqgap1,…
FISCHER_G1_S_CELL_CYCLE	2.9847e-15	1.57434e-13	1.00732	-0.549764	-2.43865	174	Cdca7, Zmynd19, Ung, Adamts1, Ivns1abp, Hells, Ccne2, Msh6, Txnrd1, Casp8ap2, Cdc6, Ctps, Usp1, Dtl, Cdc25a, Dclre1b, Klf5, Rnpc3, Liph, Mcm2, Mcm3, Fst, Exo1, E2f7, Chek1, Tipin, Mcm6, Slc38a2, Blm, Zranb2, Wdhd1, Mcm10, Nasp, Usp37, Myb, Adcy6, Sp1, Npat, Chaf1a, Man1a2, Cenpq, Ubr7, Ccnd3, Wdr76, Chaf1b, Gk, Ccne1, Topbp1, Cdc7, Arglu1, E2f1, Insr, Bbx, Rpa2, Rrm2, Zfp367, Rad51, Nedd9, Osgin2…
KEGG_SPLICEOSOME	3.74369e-15	1.95225e-13	0.996986	-0.600974	-2.54256	122	Tcerg1, Srsf7, Srsf1, Srsf10, Hnrnpu, Dhx15, Tra2b, Srsf2, Prpf40a, Rbm25, Prpf38b, Prpf3, Alyref, Thoc2, Srsf6, U2af1, Sf3b3, Prpf4, Usp39, Lsm2, Ncbp1, Aqr, Ppil1, Srsf3, Sf3b1, Eif4a3, Rbm17, U2af2, Eftud2, Srsf4, Phf5a, Ddx46, U2surp, Snrpf, Snrpa1, Hnrnpm, Hnrnpk, Prpf31, Dhx8, Ddx23, Thoc3, Snrnp40, Ddx42, Snrpd3, Ddx39b, Hnrnpa3, Snrpb, Sf3a3, Prpf19, Ddx5, Prpf8, Snw1, Thoc1, Isy1, Ncbp2,…
LI_WILMS_TUMOR_VS_FETAL_KIDNEY_1_DN	4.4964e-15	2.31843e-13	0.996986	-0.556522	-2.44605	157	Dkc1, Nolc1, Hmga2, Ung, Ccnd2, Tcerg1, Msh6, Txnrd1, Baz1a, Uck2, Xpot, Iars, Parp1, Prpf40a, Yars, Bop1, Btaf1, Mcm2, Plk4, Mcm6, Strap, Srpk1, Blm, Mthfd2, Xrcc5, Nasp, Trip13, Nup188, Cct3, Nup205, Ssrp1, Lig3, Map4k4, Pbx3, Chaf1a, Baz1b, Eya1, Asns, Gars, Topbp1, Snrpf, Mphosph9, Yaf2, Snrpa1, Lrp4, Lmnb1, Ddx23, Timeless, Cdh2, Msh2, Pcna, Hinfp, Rsrc2, Ilf2, Ror2, Prim2, Taf5, Shmt2, Ncbp…
BERENJENO_TRANSFORMED_BY_RHOA_DN	4.55463e-15	2.32235e-13	0.996986	0.35128	2.13285	381	Smad6, Id3, Ctsa, Mkrn1, Sqstm1, Tmem205, Snai2, Bphl, Ablim1, Ccng2, Glmp, Id2, Nagk, Trappc12, Dhrs7, Grn, Map1lc3a, Naga, Rabac1, Ech1, Tlr6, Calml4, Atp6v0d1, Txnip, Itm2b, Anxa4, Col1a1, Grina, Ttc30b, Dcaf8, Stx5a, Hcfc1r1, Pdgfrb, Cln6, Xpa, Ube2h, Ypel3, Npc2, Scp2, Tmem59, Prnp, Mapre3, Col1a2, Tcf4, Mcee, P2rx4, Osbpl1a, Psap, Pld3, Zfp637, Lipa, Tcea3, Ndfip1, Snapin, Gstm2, Ntpcr, Nfi…
SARRIO_EPITHELIAL_MESENCHYMAL_TRANSITION_UP	5.94278e-15	2.99686e-13	0.996986	-0.554756	-2.43829	157	Cdca7, Ccnd1, Stambpl1, Phlda1, Rrs1, Hells, Brix1, Agap1, Etv1, Uck2, Cdc6, Msantd3, Tfdp1, Nt5e, Dtl, Uhrf1, Cry1, Mcm2, Serpine2, Mcm3, F3, Mybl1, Tmpo, Exo1, Plaur, Plk4, Tnfrsf12a, Vcan, Mcm6, Smtn, Eif1ad, Blm, Timm10, Lrp8, Mcm4, Orc6, Nup155, Polr3k, Cdk2ap1, Odc1, Tyms, Uggt2, Yrdc, Rfc3, Cdc7, E2f1, Rrm2, Zfp367, Rad51, Tnk1, Eif5a2, Msh2, Mcm5, Recql4, Sapcd2, Cct4, Pcna, Stil, Rfc4, C…
MARTENS_TRETINOIN_RESPONSE_UP	7.53819e-15	3.76008e-13	0.986546	0.309269	1.92906	579	Dhrs3, Trpv4, Slc6a12, Id1, Ppil2, Kcna6, Pard6a, Arsi, Smox, Cd79b, Clec14a, Ripk3, Echdc3, B3gnt8, Gpr182, Ctsd, Sox21, Arhgef15, Serpina9, Pirb, Hpcal1, Col1a1, Stra6, Crip2, Rapsn, Foxd1, F2rl3, Gal3st1, Fmod, Aipl1, Aldh1b1, Spon2, Ndufs7, Sema6c, Treml4, Alas1, Sbk2, Mfng, Alox5ap, Cabp4, C2cd4c, Vsir, Tnfrsf1b, Hic1, Cyp26b1, Aplp1, Trem2, Cd300a, Neurl3, Crabp1, Gstm2, S100a6, Fxyd5, Mpp3…
KEGG_OXIDATIVE_PHOSPHORYLATION	8.73907e-15	4.31221e-13	0.986546	0.53407	2.82311	119	Ndufa4l2, Atp6v0d1, Ndufs5, Ndufs8, Uqcrc1, Ndufv1, Ndufb6, Ndufs7, Atp6v1f, Atp5g1, Cox6a1, Atp5o, Ndufa3, Atp6v1d, Cox8a, Atp6v0c, Cox7a1, Atp6v1c1, Ndufa4, Ndufa11, Atp6v0a1, Cox5b, Atp6v1b2, Atp6v1e1, Atp5d, Ndufs3, Atp5h, Ndufb7, Tcirg1, Cox7b, Atp5j2, Atp6v0e2, Atp6v1g1, Ndufv3, Cox4i1, Ndufa8, Atp5k, Ndufa6, Ndufb10, Uqcrc2, Ndufb3, Ndufa9, Uqcrfs1, Uqcr11, Uqcrq, Atp6ap1, Ndufa5, Cox5a, N…
GRADE_COLON_AND_RECTAL_CANCER_UP	2.42679e-14	1.18474e-12	0.975995	-0.476165	-2.19664	277	Cdca7, Wdr75, Nop56, Atic, Etv4, Set, Tars, Hells, Tmem97, Rcc1, Ddx27, Srsf1, Eef1e1, Cdc6, Pa2g4, Myc, Lyar, Mthfd1, Nol8, Ssb, Syncrip, Srsf2, Trub2, Sephs1, Hspa4, Fbl, Nip7, Ints7, Eif2s2, Pold2, Ifrd1, Ptpn12, Uri1, Mcm2, Mcm3, Hspa9, Eprs, Ptcd3, Eif3b, Pxdn, Rbm26, Gemin6, Polq, Abcf1, Pnpt1, Dnajc2, Gtf3a, Hnrnpd, Mthfd2, Psmg1, Eri1, Mrpl3, Mettl2, Cnbp, Spata13, Dhx9, Cct5, Ssrp1, Gtpb…
TARTE_PLASMA_CELL_VS_PLASMABLAST_DN	6.25135e-14	3.01973e-12	0.954542	-0.462616	-2.14597	297	Rrp1b, Atic, Ccnd2, Exosc2, Pwp1, Tars, Abce1, Ebna1bp2, Tmem97, Uck2, Rars, Cdc6, Slc19a1, Ctps, Galnt3, Bysl, Mthfd1, Gart, Tra2b, Etf1, Foxk2, Hspa4, Aimp2, Eif5, Xrcc6, Cct6a, Top2b, Gspt1, Yars, Gnl2, Tdg, Pold2, Mphosph6, Bop1, Mcm3, Hspa9, Tmpo, Nkrf, Atp13a3, Plk4, Papola, Nfil3, Iqgap1, Mthfd2, Mrpl3, Eif2s1, Cse1l, Nasp, Srsf3, Trip13, Cct5, Pdlim1, Uchl3, Huwe1, Slc7a5, Top1, Chaf1a, L…
BORCZUK_MALIGNANT_MESOTHELIOMA_UP	9.17851e-14	4.38752e-12	0.954542	-0.466602	-2.1606	291	Dkc1, Ddx18, Itgav, Smarcc1, G3bp1, Rif1, Ccne2, Msh6, Tmem97, Xpot, Srsf1, Rars, Srsf10, Dock1, Isg20l2, Parp1, Tfdp1, Rps6ka3, Tnpo1, Hspa4, Actl6a, Fbl, Rad1, Fkbp4, Taf5l, Desi2, Sqle, Pno1, Eprs, Lamc1, Prrc2c, Azin1, Papola, F2r, Mcm6, Ykt6, Smad5, Srpk1, Mrpl3, Xrcc5, Srsf3, Cct3, Ptges3, Cct5, Ttc37, Sec24d, Chtop, Cdk7, Nhp2, Hipk1, Uba2, Flna, Mfn1, Smad4, Stat3, Ran, Rhobtb3, Ube2g1, F…
GROSS_HYPOXIA_VIA_HIF1A_UP	9.83053e-14	4.65075e-12	0.954542	-0.662818	-2.59878	74	Nop58, Nop56, Nop2, Srm, Exosc1, Tsr1, Pprc1, G3bp1, Ddx21, Mat2a, Cd276, Rcl1, Srsf7, Srsf1, Timm9, Slc19a1, Ctps, Mogs, Gart, Cacybp, Tnrc6a, Ppid, Akap8, Frrs1, Gtf2e1, Six4, F2r, Tardbp, Cct3, Bzw2, Taf1d, Rcc2, Hspd1, Rrm2, Slc1a4, Ddx39b, Hsf1, Amd1
VECCHI_GASTRIC_CANCER_EARLY_UP	9.98164e-14	4.67406e-12	0.954542	-0.433213	-2.04358	383	Pus7, Dkc1, Cdca7, Nop56, Eml4, Wdr77, Stambpl1, Kcnn4, Shq1, Rbm19, Rrs1, Skp2, Ebna1bp2, Pdss1, Nop16, Pop1, Fubp1, Bms1, Cdc6, Bysl, Lyar, Aatf, Trub2, Nsun5, Nudcd1, Dtl, Ranbp1, Gtpbp4, Klf5, Hus1, Dcaf13, Uhrf1, Alyref, Mcm2, Xpo5, Naa25, Prpf4, Ago2, Spin4, Eif3b, Rbm26, E2f7, Apex2, Mrto4, Chek1, Pitpnb, Klhl21, Vps50, Itpa, Mcm10, BC048403, Slc39a10, Cse1l, Mrps10, Nasp, Cstf3, Trip13, A…
RUIZ_TNC_TARGETS_DN	1.13164e-13	5.24554e-12	0.954542	-0.567606	-2.4523	139	Dkc1, Polr1e, Slc7a1, Pdss1, Ccne2, Tmem97, Nav3, Mest, Cdc6, Ctps, Cav2, Usp1, Tnpo1, Dtl, Eif5, Cdc25a, Mcm2, Serpine2, Mcm3, Mybl1, Tmpo, Fst, Exo1, Tnfrsf12a, Mrto4, Tipin, Mcm6, Aunip, Ddah1, Tubb6, Blm, Mcm10, Eif2s1, Cav1, Trip13, Ccdc86, Exosc8, Tpm1, Prps1, Mcm4, Slc7a5, Polr3k, Nmt2, Stc2, Odc1, Slc38a1, P3h2, Orc1, Dmd, Tyms, Ccne1, E2f1, Cd44, Rfwd3, Rrm2, Hjurp, Abhd5, Mcm5, Atad2, T…
REACTOME_CHROMATIN_MODIFYING_ENZYMES	2.13296e-13	9.78817e-12	0.943632	-0.510943	-2.30293	198	Ccnd1, Wdr77, Wdr5, Smarcc1, Prmt3, Prmt5, Kansl2, Jmjd6, Ehmt1, Smyd2, Prmt7, Actl6a, Suv39h2, Setdb1, Taf5l, Gatad2a, Ing5, Jade3, Dot1l, Kat2a, Ruvbl1, Kdm2b, Kdm6b, Kmt5a, Arid4b, Elp6, Ruvbl2, Kmt2c, Arid2, Kat6a, Tbl1x, Prmt1, Suz12, Rbbp7, Hdac2, Zzz3, Jak2, Pbrm1, Smarce1, Mrgbp, Ncor1, Suv39h1, Brd1, Kansl3, Hdac1, Hcfc1, Eny2, Setdb2, Eed, Kdm1b, Dnmt3a, Atxn7, Cdk4, Rest, Tada1, Yeats2…
BROWN_MYELOID_CELL_DEVELOPMENT_UP	3.38516e-13	1.53807e-11	0.932595	0.47178	2.55313	152	Capg, Cd68, Nfam1, Id2, Itgam, Grn, Cap1, Clec4a3, Glrx, Pirb, Mapk3, Anxa4, Slc31a2, Grina, Tyrobp, Msrb1, Mxd1, Vsir, Ccr2, Csf2ra, Trem2, Fcgr3, Actn1, Cldn1, Gstm2, S100a6, Fcgr1, S100a11, Fpr1, Cybb, Fgr, Tifab, Dgat2, Rnase4, Pla2g2e, Pygl, Cd80, Cd52, Gns, Sp100, Alcam, Atp6v1b2, Nqo1, Atp6v1e1, Hebp1, Cndp2, G6pdx, Tecpr1, Tgfbi, Pgd, Ccr1, Gm15448, Hexb, Ackr1, Sirpa, Tnnt3, Itgb2, Abcd2…
REACTOME_SUMOYLATION_OF_CHROMATIN_ORGANIZATION_PROTEINS	3.78676e-13	1.70367e-11	0.932595	-0.712446	-2.63938	55	Nup54, Nup43, Nup210, Nup50, Ranbp2, Bmi1, Nup160, Nup153, Rae1, Nup188, Nup205, Nupl1, Nup107, Cbx2, Seh1l, Hdac4, Nup62, Nup155, Nup98, Suz12, Ube2i, Hdac2, Nup37, L3mbtl2, Nup93, Pias2, Phc3, Hdac1, Tpr, Nup85, Pom121, Ndc1
WANG_SMARCE1_TARGETS_DN	4.06611e-13	1.81159e-11	0.932595	-0.4361	-2.04617	356	Gnl3, Srm, Gar1, Adamts1, Atad3a, Noc2l, Pwp1, Trib1, Naa15, Fip1l1, Abce1, Eif4e, Dennd2a, Tcerg1, Ccne2, Nop16, B3gnt5, Slc4a7, Tnfrsf11b, Mtap, Slc29a1, Tbrg4, Dock1, Ctps, Sms, Adam12, Cav2, Tfdp1, Igf2bp3, Nt5e, Cacybp, Elovl6, Hspa4, Pdlim5, Dusp4, Cdc25a, Piga, Sfxn1, Tex30, Pdlim3, Hspa9, Mybl1, Polr3g, Dusp6, Ntn4, Haus6, Pnn, 1810055G02Rik, Igsf10, Lama4, Hnrnpd, Tardbp, Srpk1, Hccs, Ca…
SENGUPTA_NASOPHARYNGEAL_CARCINOMA_UP	6.7352e-13	2.97191e-11	0.921426	-0.457987	-2.1214	294	Cdca7, Pus7l, Socs2, Prrx1, Ung, Clasp1, Itgav, G3bp1, Rif1, Hells, Ccne2, Vash2, Srsf10, Qser1, Cask, Gart, Dtl, Cct6a, Nbn, Sfxn1, Patl1, Tdg, Uhrf1, Frrs1, Atp11c, Tmpo, Ago2, Haus6, Lamc1, Slc39a6, Ckap4, Fbn1, Znrf3, Chek1, Vcan, Tnfaip6, Slc39a14, Eri1, Wdhd1, Postn, Xpo1, Otud6b, Zgrf1, Ascc3, Srsf3, Slco5a1, Pgap1, Nupl1, Gorab, E2f3, Mcm4, Fastkd1, Nedd1, Caprin1, Llph, Zfp131, Dna2, Tym…
SANSOM_APC_MYC_TARGETS	9.23185e-13	4.03476e-11	0.91012	-0.480991	-2.18543	230	Dkc1, Zmynd19, Ccnd1, Yae1d1, Nol9, Exosc1, Atic, Wdr4, Ttc27, Rrp9, Gemin5, Smarcc1, Mybbp1a, Shmt1, Mdn1, Dph2, Mettl1, Bmp7, Myc, Mthfd1, Fmr1, Nol8, Oxr1, Srsf2, Coro1c, Telo2, Kat2a, Ntmt1, Mcm3, Med22, Prrc2c, Nelfa, Tnfrsf12a, Dag1, Sdc1, Dnmbp, Trmt6, Ttc37, Qtrt1, Lig3, Eif4g1, Trp53rka, Nhp2, Cinp, Mapk7, Klf6, Ndst1, Hipk1, 4930503L19Rik, Sigmar1, Tm9sf3, Txlna, Lims1, Sh3d19, Lmnb2, P…
PYEON_CANCER_HEAD_AND_NECK_VS_CERVICAL_UP	1.29929e-12	5.62495e-11	0.91012	-0.516531	-2.2892	173	Cdca7, Kctd3, Cdkn2b, Rasef, Hells, Ccne2, Rev1, Casp8ap2, Ahctf1, Hnrnpu, Cask, Fmr1, Gart, Fnbp1l, Dtl, Ddx3x, Piga, Pdik1l, Ints7, Gspt1, Chml, Nup210, Uhrf1, Prkx, Mcm3, Tmpo, E2f7, Fam199x, Pola1, Cxadr, Zrsr2, Wdhd1, Zgrf1, Nasp, Usp37, Prdm15, Sf3b1, Zfx, 4930503L19Rik, Mcph1, Zfp236, Wdr76, U2surp, Atp8b1, Ankrd13c, Hmgb3, Topbp1, Cdc7, Snrpa1, Slf1, Pxylp1, Zfp367, Crebzf, Sik1, Ddx59, L…
WP_ELECTRON_TRANSPORT_CHAIN_OXPHOS_SYSTEM_IN_MITOCHONDRIA	1.36664e-12	5.86121e-11	0.91012	0.541571	2.71789	98	Ndufs5, Ndufs8, Uqcrc1, Ndufv1, Ucp2, Ndufb6, Ndufs7, Slc25a14, Surf1, Atp5g1, Cox6a1, Atp5o, Ndufa3, Cox8a, Cox7a1, Ndufa4, Cox5b, Atp5d, Ndufs3, Atp5h, Ndufb7, Cox7b, Atp5j2, Ndufv3, Cox4i1, Ndufa8, Atp5k, Ndufa6, Ndufb10, Slc25a4, Uqcrc2, Ndufb3, Ndufa9, Uqcrfs1, Uqcr11, Uqcrq, Ndufa5, Cox5a, Ndufc2, Ndufb9, Ndufa10, Cox6c, Atp5j, Cox6b1, Ndufa7, Atp5g3, Ndufb4, Ndufs6, Ndufa1, Uqcr10, Ndufa2,…
WHITFIELD_CELL_CYCLE_G1_S	1.63209e-12	6.93488e-11	0.91012	-0.571335	-2.41386	119	Cdca7, Zmynd19, Ung, Adamts1, Cdca7l, Dis3, Ivns1abp, Skp2, Ccne2, Srsf7, Casp8ap2, Cdc6, Nup43, Dtl, Cdc25a, Rnpc3, Uhrf1, Mcm2, Ints8, Spin4, Pnn, Apex2, Sdc1, Tipin, Mcm6, Zranb2, Nasp, Trmt2a, Adcy6, Mcm4, Npat, Chaf1a, Ubr7, Nktr, Orc1, Wdr76, Chaf1b, Mri1, Ccne1, Topbp1, Arglu1, E2f1, Zfp367, Rab23, Crebzf, Msh2, Mcm5, Recql4, Atad2, Pcna, Casp2, Slc25a36, Hsf2, Ddx11, Clspn, Dscc1, Runx1, …
MIKKELSEN_ES_ICP_WITH_H3K4ME3	1.82155e-12	7.66891e-11	0.898671	0.282409	1.79268	621	Rdh12, Dnase1l1, Nosip, Dnajc4, Arhgap8, Mgst1, Hfe, Plin3, Golph3l, Dnajc12, Grn, Tceal1, Tjp3, Ctns, Ak1, Decr2, Echdc3, Ech1, Tppp3, Fbxo16, Cd99l2, Arhgef15, Klc4, AI467606, Pold4, Med24, Slc11a1, Prss35, Col1a1, Hspb6, Katnal2, Zkscan5, Bst1, Capn1, Calhm2, Gngt2, Ints9, Gstm4, Abi3, Tkfc, Pafah2, Dynlrb2, Pon3, Rab19, Galm, Mfng, Neil1, 1110051M20Rik, Tctn2, Tmem125, Slc17a9, Tfpt, Fam214a,…
CASORELLI_ACUTE_PROMYELOCYTIC_LEUKEMIA_DN	1.88027e-12	7.84415e-11	0.898671	-0.37751	-1.82556	627	Dkc1, Socs2, Ddx18, Nolc1, Ppan, Hmga2, Atic, Noc3l, Tsr1, Ttc27, Rrp9, Pus1, Shq1, Exosc2, Ivns1abp, G3bp1, Lmo4, Hells, Tmem97, Tsr2, Mreg, Fubp1, Hnrnpu, Cdc6, Ctps, Sms, Aatf, Hnrnpab, Dhx15, Hnrnpf, Elovl6, Hspa4, Prmt7, Pcyt1b, Dus4l, Gmps, Cdc25a, Xrcc6, Fkbp4, Ppid, Rpe, Wdr46, Sfxn1, Eif2s2, Cyp51, Pold2, Pes1, Sqle, Tbl3, Mcm2, Serpine2, Mcm3, Hspa9, Ddx3y, Eprs, Prpf4, Eif3b, Ppp2r1b, …
PID_MYC_ACTIV_PATHWAY	2.61754e-12	1.08215e-10	0.898671	-0.63749	-2.51445	76	Cdca7, Ddx18, Ccnd2, Shmt1, Polr3d, Eif4e, Rcc1, Myc, Bcat1, Hspa4, Actl6a, Cdc25a, Nbn, Cad, Kat2a, Ruvbl1, Bmi1, Mtdh, Taf4b, Eif2s1, E2f3, Ncl, Ruvbl2, Eif4g1, Huwe1, Eif4a1, Odc1, Smad4, Hspd1, Ireb2, Max
KAUFFMANN_DNA_REPAIR_GENES	2.96223e-12	1.21372e-10	0.898671	-0.48776	-2.20889	213	Ercc8, Ung, Rev3l, Rif1, Msh6, Rev1, Parp1, Xrcc6, Dclre1b, Rad1, Hus1, Nbn, Atm, Supt16, Top2b, Tdg, Pold2, Cry1, Exo1, Atr, Polq, Apex2, Polg, Chek1, Pola1, Apex1, Alkbh1, Blm, Xrcc5, Ssrp1, Atrx, Ruvbl2, Lig3, Trp53bp1, Top1, Cdk7, Chaf1a, Lig4, Ercc6, Rad18, Ube2i, Csnk1e, Fancb, Chaf1b, Rad23b, Smc3, Rfc3, Topbp1, Mre11a, N4bp2, Pole4, Rpa2, Rrm2, Polh, Fancm, Rad51, Rad17, Mpg, Xrcc2, Rbbp8…
REACTOME_SNRNP_ASSEMBLY	3.10765e-12	1.26204e-10	0.898671	-0.708843	-2.59019	52	Wdr77, Gemin5, Prmt5, Nup54, Nup43, Nup210, Tgs1, Nup50, Ranbp2, Nup160, Nup153, Gemin6, Ddx20, Ncbp1, Rae1, Nup188, Nup205, Nupl1, Nup107, Seh1l, Nup62, Nup155, Nup98, Nup37, Nup93, Smn1, Snrpf, Tpr, Snrpd3, Nup85, Pom121, Ndc1, Snupn, Snrpb, Gemin4, Ncbp2, Clns1a
WP_RETINOBLASTOMA_GENE_IN_CANCER	3.24681e-12	1.30698e-10	0.898671	-0.615321	-2.479	86	Ccnd1, Skp2, Ccne2, Msh6, Myc, Tfdp1, Cdc25a, Mcm3, Plk4, Chek1, Mcm6, Pola1, Ccdc6, E2f3, Mcm4, Npat, Ccnd3, Rbbp7, Dnmt1, Orc1, Tyms, Ccne1, Smc3, Rfc3, Suv39h1, Cdc7, E2f1, Rpa2, Rrm2, Faf1, Hdac1, Cdk4, Wee1, Pcna, Zfp655, Rfc4, Rpa1, Smc2, Raf1, Sin3a, Rabif, Pole, Cdt1, Pole2, Mdm2, Pold3, Cdk2, Mcm7, Hmgb1, Dck, Smc1a, Rrm1, Rfc5, Top2a, Ttk, Sap30, Prkdc, Rbbp4
REACTOME_SUMOYLATION	3.43567e-12	1.37098e-10	0.898671	-0.512899	-2.2561	165	Nop58, Nup54, Nup43, Senp1, Parp1, Smc5, Top2b, Tdg, Nup210, Smc6, Nup50, Ranbp2, Bmi1, Nup160, Nup153, Senp5, Ddx17, Blm, Rae1, Nup188, Nup205, Nupl1, Nup107, Cbx2, Seh1l, Trim27, Topors, Eid3, Trp53bp1, Hdac4, Top1, Nup62, Nup155, Nup98, Suz12, Ube2i, Hdac2, Dnmt1, Nup37, Zfp131, Uba2, L3mbtl2, Rnf168, Nup93, Pias2, Sp3, Stag2, Smc3, Phc3, Hdac1, Tpr, Hnrnpk, Sae1, Dnmt3a, Ppara, Nup85, Pom121,…
MARKEY_RB1_ACUTE_LOF_UP	4.2996e-12	1.69417e-10	0.887075	-0.47494	-2.1603	226	Cebpz, Nop58, Hmga2, Ifrd2, Cdca7l, Set, St3gal4, Timm8a1, Rcl1, Casp8ap2, Fubp1, Cdc6, Parp1, Tfdp1, Srsf2, Dtl, Tnrc6a, Ranbp1, Adsl, Mcm3, Tmpo, Anp32b, Slc39a6, Tipin, Vcan, Sfpq, Tardbp, Pola1, Dnph1, Xpo1, Cav1, Cse1l, Nasp, Trip13, Ptges3, Il1r1, Cpsf2, Mcm4, Orc6, Otud4, Nipbl, Pspc1, Hdac2, Hmgn1, Tiparp, Tyms, Dtymk, Chaf1b, Hspd1, Hmgb3, Smc3, Topbp1, E2f1, Mre11a, Luc7l3, Rrm2, Arcn1,…
REACTOME_INTERACTIONS_OF_REV_WITH_HOST_CELLULAR_PROTEINS	4.31942e-12	1.69417e-10	0.887075	-0.772616	-2.62939	36	Rcc1, Nup54, Nup43, Ranbp1, Nup210, Nup50, Ranbp2, Nup160, Nup153, Kpnb1, Xpo1, Rae1, Nup188, Nup205, Nupl1, Nup107, Seh1l, Nup62, Nup155, Nup98, Nup37, Ran, Nup93, Tpr, Nup85, Pom121, Ndc1
MCLACHLAN_DENTAL_CARIES_UP	4.92281e-12	1.91447e-10	0.887075	0.390105	2.27818	232	Capg, Cxcr4, Ctsb, Plau, C3ar1, Lyz2, Cd84, Cd53, Ms4a4a, Glrx, Ifi30, Ctsh, Ifi205, Evi2a, Tyrobp, Ucp2, Slc46a3, Kynu, Coro1a, Lcp1, Cyba, Stab1, Ms4a6c, Fcer1g, Mzb1, Alox5ap, Ccr2, Cd48, Igkv8-28, Tnfrsf1b, Igkv2-109, Ighv3-6, Msr1, Sash3, Fcgr3, Vamp8, Ctsc, Aqp3, Pim2, C5ar1, Laptm5, Ncf4, Fpr1, Ptger4, Cybb, Mndal, Lsp1, Lbp, Iglc1, Plac8, S100a9, C1qb, Ms4a1, Rnase6, Blnk, Clec7a, Lcp2, R…
GRAESSMANN_RESPONSE_TO_MC_AND_DOXORUBICIN_UP	5.41929e-12	2.08984e-10	0.887075	0.285477	1.78523	578	Tpra1, Fa2h, Capg, Cpt2, Tor2a, Cd68, Sh3bgrl3, Lrrc56, Cxcr4, Ctsb, Twf2, Apoh, AI837181, Hagh, Ivd, Abtb1, Map1lc3a, Pqlc3, Rnf181, Smox, Ak1, Bcl2l11, Slc39a4, Atp6v0d1, Prkd2, Depdc7, Ifi30, Rap2a, Procr, Cracr2b, Crip2, Tmem158, Grina, Psrc1, Rnf128, Nat9, Napa, Gal3st1, Calhm2, Zfp185, Fam83h, Fah, Adam8, Tkfc, Zfyve21, Spon2, Msrb1, Coro1a, Mapk9, Npc2, Dgka, Slc7a7, Aldh4a1, Alas1, Bcar1,…
MEBARKI_HCC_PROGENITOR_FZD8CRD_UP	5.63515e-12	2.15497e-10	0.887075	-0.39613	-1.88579	471	Cdca7, Hmga2, Tdrkh, Spata5, Ccne2, Phtf2, Adamts5, Cdc6, Slc19a1, Sms, Adam12, Etv5, Tfdp1, Taf1a, Oxr1, Nes, Nt5e, Cacybp, Tcof1, Suv39h2, Ranbp1, Cdc25a, Dclre1b, Taf5l, Ccdc15, Tex30, Gabpb1, Coro1c, Pdlim3, Uhrf1, Mphosph6, Cry1, Mcm2, Ntn4, Tmpo, Exo1, Haus6, Pxdn, Polq, Plk4, Chek1, Tipin, Aunip, Lcor, Smtn, Ddah1, Tubb6, Blm, Ccdc134, Wdhd1, Mcm10, Cse1l, Trip13, Nup188, Mthfd1l, Nup107, …
WEST_ADRENOCORTICAL_TUMOR_UP	6.87732e-12	2.60827e-10	0.887075	-0.449741	-2.08023	283	Wdr77, Fbn2, Tnfaip3, Skp2, Tmem97, Cdk5rap2, Epb41l4b, Xpot, Brd3, Iars, Rars, E2f6, Nol8, Gapvd1, Igf2bp3, Tnpo1, Elovl6, Dtl, Cdc25a, Rad1, Cct6a, Ints7, Eif2s2, Tdg, Cyp51, Cad, Sqle, Mcm2, Cdk8, Eprs, Tmpo, Prdm4, Prrc2c, Lss, Stc1, Ykt6, Pank3, Mthfd2, Cebpg, Acly, Rpap3, Xpo1, Clint1, Twf1, Slc25a24, Slc7a5, Orc6, Dhcr7, Chaf1a, Xpo6, Bzw2, Dnmt1, Abcc1, Mapk6, Nras, Lpin1, Rhobtb3, Cep76,…
SOTIRIOU_BREAST_CANCER_GRADE_1_VS_3_UP	7.52929e-12	2.83212e-10	0.875325	-0.532486	-2.31681	145	Pdss1, Ccne2, Txnrd1, Xpot, Jmjd6, Bysl, Gtpbp4, Gmps, Cdc25a, Mcm2, Mcm3, Tmpo, Exo1, Polq, Chek1, Mcm6, Blm, Hccs, Mcm10, Timm10, Trip13, Cct5, Mybl2, Mcm4, Slc7a5, Slc52a2, Mrpl15, Nup93, Mrpl12, Hmgb3, Snrpf, E2f1, Rrm2, Hjurp, Rad51, Psmd12, Lmnb1, Timeless, Hmces, Stip1, Nutf2, Stil, Rfc4, Cenpu, Foxm1, Fbxo5, Rad54b, Tomm70a, Dscc1, Ncapg2, Shmt2, Kif15, Itch, Ezh2, Gins1, Tuba1a, Tuba1b, …
SCHLOSSER_MYC_TARGETS_AND_SERUM_RESPONSE_DN	7.97067e-12	2.97377e-10	0.875325	-0.712546	-2.55942	47	Dkc1, Cebpz, Ppat, Utp18, Ddx21, Akap1, Rrs1, Ebna1bp2, Nop14, Pa2g4, Bysl, Myc, Tfdp1, Syncrip, Fbl, Rsl1d1, Bag2, Uri1, Hspa9, Srpk1, Cse1l, Ncl, Uchl3, Exosc7, Rpp40, Odc1, Ran, Eif1ax
MARKEY_RB1_ACUTE_LOF_DN	9.13896e-12	3.38215e-10	0.875325	0.388706	2.28194	231	Mkrn1, Lgmn, Ctsb, Tbc1d22a, Dhrs7, Itgam, C3ar1, Lyz2, Grn, Cfp, Mxi1, Ctsz, Glrx, Lyl1, Pirb, Procr, Anxa4, Ctsh, Lat2, Grina, Ifi205, Cd72, Evi2a, Tyrobp, Napsa, Adam8, Rnf34, Msrb1, Lcp1, Stab1, Gadd45a, Bnip3l, Nckap1l, Acp2, Csf2ra, Aldh1a2, Lmo2, Prdx5, Fermt3, Fcgr1, Ncf4, C1qc, Fpr1, Apobec1, Clec4d, Plac8, Ifi27l2a, Gmfg, C1qb, Selplg, Hp, Abcg1, Nr1h2, Pnp2, Gba, Cd52, Ogn, Lst1, Sp100…
KEGG_ALZHEIMERS_DISEASE	9.31003e-12	3.41006e-10	0.875325	0.443909	2.41866	154	Bace2, Ndufa4l2, Mapk3, Ndufs5, Psenen, Ndufs8, Uqcrc1, Capn1, Ndufv1, Ndufb6, Ndufs7, Gapdh, Atp5g1, Apbb1, Cox6a1, Atp5o, Bad, Ndufa3, Casp9, Cox8a, Ppp3r1, Mapt, Cox7a1, Ndufa4, Cox5b, Lpl, Mapk1, Atp5d, Ndufs3, Atp5h, Ppp3cc, Ndufb7, Calm2, Cox7b, Ndufv3, Ppp3ca, Cox4i1, Ndufa8, Ndufa6, Ndufb10, Cdk5, Uqcrc2, Ndufb3, Ppp3cb, Ndufa9, Uqcrfs1, Uqcr11, Uqcrq, Ndufa5, Cox5a, Calm3, Ndufc2, Apoe, …
KIM_WT1_TARGETS_UP	9.36299e-12	3.41006e-10	0.875325	-0.481344	-2.17759	209	Zeb1, Hmga2, Akap12, Cspg4, Trib1, Tnfaip3, Slc7a1, Maff, Il1rap, Ccne2, Msh6, Baz1a, Chd7, Myc, Pdlim5, Pdgfra, Cdc42se1, Ier3, Spry2, Syde1, Itpkc, Fermt2, Mapk1ip1l, Cyp51, Arap2, Pdlim4, Srsf6, F3, Areg, Ranbp2, Sphk1, Atp13a3, Plaur, Ier2, Tnfrsf12a, Pitpnb, Senp5, Kdm6b, Prkci, Synj2, Smco4, Nr4a1, Dnmbp, Trio, Tm4sf1, Tnfaip1, Hbegf, Wt1, Nab1, Otud4, Zmiz1, Sf1, Lif, Gtf2ird1, Cbfb, Cd44,…
BLANCO_MELO_COVID19_SARS_COV_2_POS_PATIENT_LUNG_TISSUE_UP	9.63176e-12	3.48033e-10	0.875325	0.498324	2.60357	116	Sirpb1a, C3ar1, Cyp4f18, Cd53, Ifit1bl1, Apbb1ip, Clec4a3, Hsh2d, Spi1, Dok3, Tyrobp, Tmem71, Lcp1, Fcer1g, Igsf6, Mxd1, Alox5ap, Arrb2, Cldn2, S100a11, Fpr1, Gpr141, Clec4d, Rbp4, Plac8, Was, Lilra5, Stap1, Lcp2, P2ry13, Srgn, Ifitm1, Dapp1, Tfec, Gm15448, Tnfsf14, Oas3, Syn1, Rtp4, Gm14548, Ly96, Adgre1, Ifitm3, Csf3r, Oas1g, Rhoh, Sell, Kcnj2, Il2rg, Tnf, Oas1a, Mmp8, Fyb, Bcl2a1a, Cd37, Bcl2l…
ACEVEDO_LIVER_TUMOR_VS_NORMAL_ADJACENT_TISSUE_UP	1.04174e-11	3.73479e-10	0.875325	-0.351582	-1.71284	803	Rrp15, Zmynd19, Yae1d1, Trib2, Sh3pxd2a, Eif3j1, 2810004N23Rik, Polr3e, Stambpl1, Ifrd2, Ppat, Kctd3, Itgav, Pogk, Smarcc1, Arfgap3, Ears2, Esf1, Ddx21, Set, Rrs1, Psme3, Tarbp1, Msh6, Timm8a1, Txnrd1, Uck2, Xpot, Eef1e1, Cd93, Dock1, Dph5, Cask, Lyar, Parp1, Tfdp1, Lsg1, Simc1, Etf1, Srsf2, Metap1, Cdr2, Elovl6, Dtl, Actl6a, Ranbp1, Gtpbp4, Gmps, Xrcc6, Ano6, Yars2, Ppid, Champ1, Zfp664, Mapk1ip…
BLUM_RESPONSE_TO_SALIRASIB_DN	1.28822e-11	4.57317e-10	0.875325	-0.425421	-1.98333	327	Shmt1, Skp2, Ccne2, Msh6, Srsf7, Srsf1, Casp8ap2, Mest, Srsf10, Cdc6, Mthfd1, Parp1, Sox11, Tfdp1, Dhx15, Tra2b, Syncrip, Srsf2, Usp1, Ranbp1, Cdc25a, Top2b, Dpysl3, Nup50, Mcm2, Mcm3, Srsf6, Tmpo, Exo1, Plk4, Chek1, Sdc1, Apc, F2r, Kpnb1, Mcm6, Sfpq, Sgpp1, Pola1, Hspa14, Pacsin2, Acly, Cse1l, Nasp, Srsf3, Zbtb33, Trip13, Nup107, Dhx9, Mybl2, Prps1, Acaca, Pfkfb3, Orc6, Npat, Vav3, Chaf1a, Cdk2a…
SHEPARD_CRASH_AND_BURN_MUTANT_UP	1.29551e-11	4.57317e-10	0.875325	-0.495907	-2.2112	185	Ppan, Gar1, Tsr1, Rrp9, Mybbp1a, Polr1e, Ftsj3, Wdr12, Shmt1, Tma16, Pwp1, Dnttip2, Heatr3, Rrs1, Nle1, Eif4e, Pdss1, Imp4, Pinx1, Tsr2, Rpf2, Midn, Nol8, Etf1, Zpr1, Hspa4, Dusp4, Fbl, Nip7, Nsun2, Wdr46, Pdlim3, Cyp51, Ing5, Pes1, Hes1, Bop1, Hspa9, Eprs, Fst, Gcnt4, Nop9, Mrps18b, Mrpl22, Haus2, Tsfm, Pfkfb3, Gpd1, Abcf2, Odc1, Ddx19a, Noc4l, Mrpl12, Slc12a7, Ap3m1, Fitm2, Ddx51, Mcmbp, Bmp2, …
REACTOME_EPIGENETIC_REGULATION_OF_GENE_EXPRESSION	1.52837e-11	5.35397e-10	0.863415	-0.608958	-2.46529	88	Polr1b, Rrp8, Cd3eap, Polr1a, Mybbp1a, Polr1e, Ddx21, Taf1a, Tdg, Gatad2a, Uhrf1, Kat2a, Arid4b, Smarca5, Sf3b1, Cdk7, Ercc6, Baz1b, Suz12, Rbbp7, Hdac2, Dnmt1, Tbp, Taf1d, Suv39h1, Myo1c, Hdac1, Tet3, Cbx3, Eed, Dnmt3a, Polr2h, Dek, Baz2a, Sin3a, Ccnh, Sirt1, Dnmt3b, Mbd3, Ezh2, Jarid2, Aebp2, Phf19, Mtf2, Gatad2b, Actb, Gtf2h3, Ep300, Sap130, Ercc2, Gtf2h1, Sap30, Rbbp4
BILD_MYC_ONCOGENIC_SIGNATURE	1.68506e-11	5.85815e-10	0.863415	-0.498972	-2.23468	187	Dkc1, Gnl3, Gpatch4, Ddx18, Nop56, Nolc1, Ddx10, Bend3, Nop2, Utp20, Srm, Atic, Akap12, Rrp9, Gemin5, Mybbp1a, Wdr12, Scfd2, Nle1, Nop16, Rcl1, Tmem97, Mettl1, Ccdc137, Imp4, Pa2g4, Slc19a1, Twnk, Myc, Lsg1, Agpat5, Tcof1, Aimp2, Sestd1, Nufip1, Pes1, Bop1, Xpo5, Pcolce2, Farsb, Pnpt1, Taf4b, Mrto4, Smtn, Farp1, Farsa, Abl2, BC048403, Rhbdf1, Ccdc78, Ccdc86, Ncl, Dph1, Anapc1, Supv3l1, Rpp40, 241…
REACTOME_NUCLEAR_IMPORT_OF_REV_PROTEIN	2.02159e-11	6.97523e-10	0.863415	-0.779494	-2.6113	33	Rcc1, Nup54, Nup43, Nup210, Nup50, Ranbp2, Nup160, Nup153, Kpnb1, Rae1, Nup188, Nup205, Nupl1, Nup107, Seh1l, Nup62, Nup155, Nup98, Nup37, Ran, Nup93, Tpr, Nup85, Pom121, Ndc1
CAIRO_LIVER_DEVELOPMENT_DN	2.08021e-11	7.12393e-10	0.863415	0.414519	2.34105	180	Prtn3, Hmgcs2, Cd68, Tst, Gstt2, Hagh, Dhrs7, Lyz2, Cfp, Ctns, Ech1, Slc39a4, B3gnt3, Ctsh, Fah, Aldh1b1, Hc, Lcp1, Serpind1, Slc7a7, Pon3, Alox5ap, Ccr2, Gcdh, Psap, Cldn1, Gstm2, Serpinf1, Orai3, Cybb, Hmox1, Lbp, Tnfrsf11a, Plac8, S100a9, H6pd, Pygl, Hp, Rdh5, C1qa, Cdh1, Cyp27a1, Dcxr, Entpd5, Vtn, Lipc, Pla1a, Ltf, Haao, Lcat, Serpina1b, Adgre1, Slc38a3, Cyld, Qprt, Grik5, Fmo1, Itih2, Pglyr…
REACTOME_NEUTROPHIL_DEGRANULATION	2.35513e-11	8.00569e-10	0.863415	0.308242	1.90484	433	Dnase1l1, Prtn3, Ftl1, Ctsa, Mgst1, Cd68, Nfam1, Ctsb, Sirpb1a, Plau, Psmc3, Rhog, Itgam, C3ar1, Lyz2, Grn, Cap1, Cfp, Cd53, Hmox2, Ptafr, Ctsz, Arhgap9, Ctsd, Pirb, Creg1, Slc11a1, Glipr1, Cd177, Ctsh, Galns, Stbd1, Bst1, Ifi205, Capn1, Dok3, Tyrobp, Lgals3, Ticam2, Adam8, Fth1, Npc2, Gstp1, Clec12a, Cyba, Acaa1a, Fcer1g, Nckap1l, Tnfrsf1b, Psap, Bin2, Fcgr3, Vamp8, Ctsc, Cd300a, Fuca2, C5ar1, C…
ONKEN_UVEAL_MELANOMA_UP	2.70551e-11	9.1291e-10	0.863415	-0.351541	-1.71003	763	Pus7, Samd4, Socs2, Rev3l, Larp1, Cspg4, Pum3, Ccnd2, Morc2a, Nat10, Trib1, Tcerg1, Knop1, Slc25a32, Agap1, Urb1, Srsf7, Baz1a, Chd7, Casp8ap2, Iars, Adgra3, Npas2, Ctps, Oxr1, Wipf1, Syncrip, Nt5e, Zfp451, Tnpo1, Elovl6, Rbm25, Rab31, Setdb1, Bag2, Ier3, Piga, Nbn, Atm, Supt16, Atp10a, Gspt1, Taf2, Tdg, Tcea1, Cyp51, Ext1, Mtss1, Zbtb10, Lrrfip1, Sqle, Bop1, Tgs1, Btaf1, Zfp623, Rhot1, Appbp2, A…
MOREAUX_MULTIPLE_MYELOMA_BY_TACI_DN	2.79581e-11	9.36495e-10	0.863415	-0.514215	-2.25473	161	Dkc1, Ddx18, 2810004N23Rik, Gemin5, Tma16, G3bp1, Trib1, Ebna1bp2, Ddx31, Iars, Nol8, Actl6a, Aimp2, Taf2, Dennd4a, Nudcd2, Dhx29, Mcm2, Papola, Phykpl, Chek1, Dars, Zcchc10, 4931406C07Rik, Otud6b, Nasp, Naa50, Ppip5k2, Cct5, Ruvbl2, Mrpl50, Spata5l1, Edrf1, Rfx7, Orc5, Eftud2, Zfp131, Slc38a1, Rnf111, Tyms, Ran, Ireb2, Ankrd49, Cep295, Pfdn4, Tefm, Mphosph9, Dbf4, Asf1a, Zfp367, Nudt5, Cep152, M…
VILLANUEVA_LIVER_CANCER_KRT19_UP	2.91318e-11	9.68737e-10	0.851339	-0.504691	-2.21251	159	Wdr75, Rrp1b, Dhrs13, Iffo2, Ddx27, Phtf2, Fubp1, Cdc25a, Dclre1b, Piga, Tdg, Fzd10, Anp32b, Plk4, Usp28, Drosha, Mcm6, Pola1, Blm, Mcm10, Rae1, Cwc22, Usp4, Usp37, Klhl42, Trmt6, S100a14, Arid2, Zfp605, Dna2, Mex3c, Cdc7, Mre11a, Zfp263, Mettl8, Map3k4, Ago1, Hjurp, Zfp397, Fam126a, Lmnb1, Zfp354a, Gnptab, Cep290, Ric8b, Alms1, Casp2, Stil, Ints4, Upf3b, Zfp292, Stk4, Pcyox1l, Taf5, Pdzd8, Thoc1…
ABRAMSON_INTERACT_WITH_AIRE	3.02798e-11	9.9967e-10	0.851339	-0.736007	-2.56637	40	Nop56, Gemin5, Mybbp1a, Msh6, Xpot, Srsf1, Parp1, Srsf2, Supt16, Mcm2, Ranbp2, Kpnb1, Mcm6, Ddx17, Xpo1, Nasp, Srsf3, Ruvbl2, Eftud2, Nup93, Smc3, Cand1, Lmnb1, Snrpd3, Msh2, Mcm5, Pcna, Snrpb, Ddx5, C1qbp, Ipo7
REACTOME_TRANSCRIPTIONAL_REGULATION_BY_SMALL_RNAS	3.27193e-11	1.07249e-09	0.851339	-0.705835	-2.54967	48	Nup54, Nup43, Tnrc6a, Nup210, Nup50, Ranbp2, Ago2, Nup160, Nup153, Rae1, Nup188, Nup205, Nupl1, Nup107, Seh1l, Ipo8, Nup62, Nup155, Nup98, Nup37, Ran, Nup93, Ago1, Tpr, Nup85, Pom121, Ndc1, Polr2h
MULLIGAN_NTF3_SIGNALING_VIA_INSR_AND_IGF1R_UP	3.47903e-11	1.13229e-09	0.851339	-0.85428	-2.55903	21	Gnl3, Nop56, Wdr77, Usp10, Ddx21, Ebna1bp2, St3gal4, Rcl1, Tmem97, Srsf2, Hspa4, Coro1c
MEISSNER_NPC_HCP_WITH_H3_UNMETHYLATED	3.60538e-11	1.16515e-09	0.851339	0.304338	1.88599	439	Sema4f, Shroom1, Ttc38, Kcna6, Fbln7, Arsi, Htatip2, Entpd2, Plbd1, Slc2a12, Ctsz, B3gnt8, Clic6, Npb, Tmem37, Eva1b, Cracr2b, B3gnt3, Slc5a5, Slc1a1, Ctsh, Ddx4, Tspan2, Vamp5, Cldn5, Lgals3, Slc47a1, Igfbp6, Fah, Aldh1b1, Nipal4, Galnt6, Cyba, Irak3, F11r, Isyna1, Vsir, Col26a1, P4htm, Nlrx1, Loxl1, Aqp3, Krt18, Cxcl16, Ehbp1l1, Col8a2, Scarf2, Mmp23, Sh3d21, 1700016K19Rik, Flywch2, Cldn3, Slc1…
REACTOME_SUMOYLATION_OF_DNA_DAMAGE_RESPONSE_AND_REPAIR_PROTEINS	3.76544e-11	1.20836e-09	0.851339	-0.634127	-2.50064	75	Nup54, Nup43, Parp1, Smc5, Tdg, Nup210, Smc6, Nup50, Ranbp2, Bmi1, Nup160, Nup153, Blm, Rae1, Nup188, Nup205, Nupl1, Nup107, Cbx2, Seh1l, Eid3, Nup62, Nup155, Nup98, Ube2i, Nup37, Rnf168, Nup93, Pias2, Stag2, Smc3, Phc3, Tpr, Nup85, Pom121, Ndc1, Stag1
JAATINEN_HEMATOPOIETIC_STEM_CELL_DN	3.91694e-11	1.24825e-09	0.851339	0.389582	2.22732	204	Blvrb, Gpr65, Ctsb, Itgam, Cyp4f18, Lyz2, Fbln7, Plbd1, Bcl2l11, Clec4a3, Prkca, Txnip, Ifi30, Cdkn2d, Lrrn3, Ctsh, Ifi205, Tyrobp, Lgals3, Spon2, Zer1, Ms4a6c, Fcer1g, Igsf6, Cx3cr1, Gabarapl1, Gpcpd1, Tesc, Psap, Fcgr3, Aqp3, Cxcl16, C5ar1, Cystm1, Fpr1, Ly9, Cybb, Mndal, Fgr, S1pr5, Ldlrap1, Mal, S100a9, Tgfbr3, Arl4c, Clec7a, Pnp2, Plxdc1, Il21r, Fgl2, Stag3, Ncf2, Mgl2, Ankrd55, Tgfbi, Ccr1,…
FERREIRA_EWINGS_SARCOMA_UNSTABLE_VS_STABLE_UP	4.40129e-11	1.39293e-09	0.851339	-0.510357	-2.23773	158	Nop58, Larp4, Esf1, Chd1, Dnttip2, Naa15, Xpo4, Pinx1, Cdc6, Ctps, Syncrip, Prpf40a, Tcof1, Zfp146, Cct6a, Tmpo, Api5, Chek1, Lss, Eaf1, Mphosph8, Blm, Atad5, Wdhd1, Adamts3, Slco5a1, Thoc5, Gpat4, Clcn5, Chaf1a, Ubr5, Rbm17, Ran, Snrpa1, Dbf4, Hjurp, Fancm, Fam126a, Lmnb1, Snrpd3, Brip1, Proser1, Itfg2, Ndc1, Atad2, Zfp330, Ric8b, Cep83, Csrnp1, Homer1, Smc2, Cenpu, Spcs3, Dscc1, Ncapg2, Kif15, …
OISHI_CHOLANGIOMA_STEM_CELL_LIKE_UP	5.02533e-11	1.57954e-09	0.851339	-0.424933	-1.97835	308	Rrp15, Ddx10, Wdr3, Clasp1, Kctd3, Pogk, Wdr12, Heatr1, Morc2a, Timm8a1, Zfp202, Ahctf1, Hnrnpu, Ctps, Bysl, Cav2, Aatf, Parp1, Fbxo17, Zfp451, Nvl, Smyd2, Zfp146, Setdb1, Taf5l, Ints7, Chml, Prpf3, Cdc42ep1, Rab3gap2, Zfp623, Eprs, Prr3, Rbm34, Enah, Nup153, Gcnt4, Atp13a3, Smg7, Camsap2, Farp1, Dnph1, Itpa, Eif4enif1, Zbtb33, Ice1, Frmd4a, Timm23, Mief1, Seh1l, Dhx9, Topors, Rps6kc1, Aak1, Gpat…
ICHIBA_GRAFT_VERSUS_HOST_DISEASE_35D_UP	5.32669e-11	1.66287e-09	0.851339	0.441287	2.37978	145	Prtn3, Cd68, Lgmn, Lyz2, Grn, Cfp, Cd53, Ms4a4a, Apbb1ip, Tlr6, Pirb, Procr, Ifi205, Tyrobp, Lgals3, Cyba, Msr1, Pld3, Ctsc, Pld4, S100a6, Shisa5, Laptm5, Fcgr1, S100a11, Cd5l, Ncf4, C1qc, Fpr1, Cybb, Mndal, Lbp, Plac8, S100a9, C1qb, Selplg, Rras, Lcp2, Cd52, C1qa, Lpl, Fgl2, Ptprc, Ccr1, Gm15448, Csf1r, Ltf, Hpx, Sirpa, Itgb2, Nnmt, Adgre1, Aif1, S100a4, Tmsb4x, Cytip, Ctss, Gltp, Ubd, Mpeg1, Sl…
REACTOME_GENE_SILENCING_BY_RNA	7.07585e-11	2.19399e-09	0.839089	-0.629376	-2.4819	75	Tdrkh, Nup54, Nup43, Elac2, Tnrc6a, Nup210, Nup50, Mybl1, Xpo5, Ranbp2, Ago2, Nup160, Nup153, Drosha, Rae1, Nup188, Nup205, Nupl1, Nup107, Seh1l, Ipo8, Nup62, Nup155, Nup98, Nup37, Ran, Nup93, Tsn, Dgcr8, Ago1, Tpr, Dicer1, Nup85, Pom121, Piwil4, Ndc1, Polr2h
REACTOME_SUMOYLATION_OF_SUMOYLATION_PROTEINS	8.2227e-11	2.53248e-09	0.839089	-0.765003	-2.58453	34	Nup54, Nup43, Nup210, Nup50, Ranbp2, Nup160, Nup153, Rae1, Nup188, Nup205, Nupl1, Nup107, Seh1l, Topors, Nup62, Nup155, Nup98, Ube2i, Nup37, Nup93, Tpr, Nup85, Pom121, Ndc1
REACTOME_TRNA_PROCESSING_IN_THE_NUCLEUS	8.71294e-11	2.66558e-09	0.839089	-0.655184	-2.43448	56	Xpot, Pop1, Nup54, Nup43, Elac2, Nup210, Nup50, Ranbp2, Trnt1, Nup160, Nup153, Cstf2, Rae1, Nup188, Nup205, Nupl1, Nup107, Seh1l, Nup62, Nup155, Nup98, Rpp38, Rpp40, Tsen2, Nup37, Tsen54, Ran, Nup93, Tpr, Rpp14, Nup85, Pom121, Ndc1
DAZARD_UV_RESPONSE_CLUSTER_G6	9.14501e-11	2.77923e-09	0.839089	-0.523446	-2.25724	138	Rrp1b, Hmga2, Clasp1, Rev3l, Usp24, Orc2, Rrs1, Slc7a1, Nav3, Baz1a, Ctbp2, Npas2, Igf2bp3, Zfp451, Fnbp1l, Smc5, Zfp146, Fermt2, Adsl, Appbp2, Ago2, Atp13a3, Xpo1, Klf7, Wapl, Otud4, Larp7, Ubr5, Edrf1, Kat6a, Zmiz1, Phf3, Cdyl, Zzz3, Phip, Fndc3a, Sp3, Bbx, Lpcat1, Zfp638, E2f5, Chd9, Tubgcp3, Cnot2, Kif2a, Pikfyve, Phlpp1, Tlk2, Slc25a36, Suco, Lsm14a, Pole2, Adgrl2, Jarid2, Pold3, Cul1, Pms1,…
LIM_MAMMARY_STEM_CELL_DN	1.04318e-10	3.14946e-09	0.839089	0.31012	1.87689	382	Capg, Cpt2, Prr13, Vrk3, Arrdc1, Fbxo6, Snx15, Tst, Golph3l, Hagh, Plpp6, Dnajc12, Oxld1, Ivd, Htatip2, Tjp3, Decr2, Gsto2, Cracr2b, Gm5617, Crb3, Creb3l4, Acot13, Slc35d2, Mif4gd, Anxa7, Tmem158, Tspan17, Hdhd3, Tpd52, Zfand2b, Slc46a3, Kynu, Slc25a35, Mapk9, Serinc3, Krt8, Rnf135, Atg2a, Wdr31, Sigirr, Stxbp2, Tmem125, P2rx4, AU040320, Pgap2, Zfp524, Rbm47, Cdk19, Rad51d, Cldn1, Rfx1, Krt18, Na…
WALLACE_PROSTATE_CANCER_RACE_UP	1.08173e-10	3.24447e-09	0.839089	0.346531	2.02239	275	Hmgcs2, Gpr65, BC028528, Cxcr4, Lyz2, Cd53, Ms4a4a, Ifit1bl1, Echdc3, Fli1, Clec4a3, Ptgds, Glrx, Pirb, Gpr183, Glipr1, Tmem158, Cldn5, Ifi205, Evi2a, Map4k1, Ucp2, Coro1a, Fcer1g, Alox5ap, Optn, Nckap1l, Cd48, Ctsc, Nat2, Pim2, C5ar1, Icam2, Laptm5, Ccr5, Lsp1, Iglc1, Plac8, Gmfg, C1qb, Ms4a1, Stap1, Rnase6, Arl4c, Lcp2, Cd52, Plcl1, C1qa, Rac2, Srgn, Hcls1, Fgl2, Stag3, Ifitm1, Pecam1, Arhgap25…
DANG_BOUND_BY_MYC	1.09182e-10	3.25349e-09	0.839089	-0.330505	-1.61695	988	Polr1b, Dkc1, Gnl3, Cebpz, Ddx18, Ddx10, Nop2, Srm, Wdr4, Wdr5, Ifrd2, Ppat, Ccnd2, Shmt1, Ivns1abp, Prmt5, Pwp1, Surf6, Mmp15, Nat10, Cdkn2b, Trib1, Akap1, Mat2a, Slc7a1, Polr3d, Maff, Psme3, Eif4e, Gtf3c4, Timm8a1, Rcl1, Rcc1, Mettl1, Srsf7, Eea1, Srsf1, Eef1e1, Casp8ap2, Tulp3, Fpgs, Timm9, Erlin1, Cdc6, Pa2g4, Nup54, Wdr36, Slc19a1, Myc, Mthfd1, Parp1, Eif4ebp2, Ssb, Prep, Etf1, Srsf2, Usp1, …
KEGG_LYSOSOME	1.1701e-10	3.46426e-09	0.826657	0.476935	2.4914	113	Ctsa, Mcoln1, Cd68, Lgmn, Ctsb, Naga, Ctns, Ctsz, Ctsd, Atp6v0d1, Slc11a1, Ctsh, Galns, Pla2g15, Napsa, Ctsl, Npc2, Acp2, Psap, Cln3, Lipa, Ctsc, Tpp1, Arsa, Laptm5, Neu1, Ap3m2, Atp6v0c, M6pr, Ppt1, Atp6v0a1, Gba, Smpd1, Gns, Clta, Acp5, Naglu, Ap1b1, Nagpa, Tcirg1, Laptm4a, Hexb, Gla, Lamp1, Ctse, Sort1, Ctss, Atp6ap1, Abcb9, Arsg, Gaa, Aga, Ap3s2, Ap1s1, Ap3b2, Npc1, Abca2, Ap4b1, Gga1, Ctso, …
LU_EZH2_TARGETS_DN	1.18713e-10	3.47352e-09	0.826657	-0.416094	-1.95091	355	Rrp1b, Adamts1, Stambpl1, Igfbp3, Slc7a6, Shq1, Fbn2, Tnfaip3, Skp2, Hnrnpu, Shroom4, Tfdp1, Igf2bp3, Elovl6, Nsun2, Fzd1, Sco1, Jade3, Ptpn12, Btaf1, Antxr1, Mybl1, Atp11c, Dusp6, Ago2, Enah, Lamc1, Polq, Pnpt1, Mtrr, Zcchc9, Dtwd2, Sec24a, Prpf4b, Idi1, Cpsf6, Ddah1, Eif1ad, Cxadr, Eif4g2, Psmg1, Bclaf1, Sec63, Amer1, Wdhd1, Ascc3, Aak1, Tab3, Hbegf, Sec24d, Lrp8, Ankrd17, Orc6, Sec24b, Cenpq, …
RICKMAN_TUMOR_DIFFERENTIATED_WELL_VS_POORLY_UP	1.18837e-10	3.47352e-09	0.826657	-0.458144	-2.08699	225	Eml4, Ears2, Lmo4, Mat2a, Tarbp1, Msh6, Tmem97, Srsf7, Uck2, Ttll4, Srsf1, Ahctf1, Fubp1, Hnrnpu, E2f6, Etv5, Parp1, Stard7, Tra2b, Cacybp, Sephs1, Fbl, Spry2, Msi2, Traf4, Nepro, Tgs1, Ncoa5, Mcm3, Srsf6, Tmpo, Ago2, Gtf3a, Sncaip, Acvr2b, Sfpq, Farp1, Ddx17, Jrk, Xpo1, Lrp6, Nasp, Srsf3, Frmd4a, Cct3, Nfya, Smchd1, Mex3a, Myb, Ipo9, Zfp251, Sos1, Zfp704, Mynn, Zbtb39, Lpin1, Ncor1, Hnrnpll, Myc…
GARCIA_TARGETS_OF_FLI1_AND_DAX1_DN	1.22024e-10	3.54411e-09	0.826657	-0.514209	-2.25091	152	Rrp15, Nop56, Nolc1, Wdr5, Stambpl1, Rrp9, Gemin5, Spata5, Skp2, Rcc1, Ddx27, Mphosph10, Cdc6, Tnpo1, Dtl, Cdc25a, Rsl1d1, Gabpb1, Telo2, Trmt10a, Nup50, Tmpo, Taf3, Chek1, Tipin, Pank3, Mcm10, Ppil1, Timm10, Cbx2, Trmt6, Utp23, Mybl2, Haus2, Myo10, Inip, 2410002F23Rik, Srrm1, Wdr76, Dhx33, Tyms, Chaf1b, Psmc3ip, Gdnf, Ccne1, Yaf2, Tgif2, Rrm2, Eed, Slc5a6, Lmnb1, Trmt61a, Denr, Cyb5b, Casp2, Ras…
BROWN_MYELOID_CELL_DEVELOPMENT_DN	1.3926e-10	4.01927e-09	0.826657	-0.540776	-2.27727	117	Polr1b, Wdr43, Nop58, Nop56, Nolc1, Ppan, Ptpn9, Smarcc1, Dis3, Ivns1abp, Rif1, Eif4e, Nop16, Timm8a1, Rcl1, Tmem97, Srsf7, Xpot, Gart, Gtpbp4, Nsun2, Cct6a, Fkbp4, Parp8, Sf3b3, F2r, Apex1, Tmtc2, Ncl, Ruvbl2, Slc7a5, Bzw2, Stc2, Odc1, Nt5c3b, Hmgn1, Hspd1, Ide, Psat1, Serpina3c, Cdk4, Msh2, Slc1a5, Nutf2, Nars, Aasdhppt, C1qbp
REACTOME_SUMOYLATION_OF_RNA_BINDING_PROTEINS	1.5323e-10	4.39482e-09	0.826657	-0.715675	-2.55876	46	Nop58, Nup54, Nup43, Nup210, Nup50, Ranbp2, Bmi1, Nup160, Nup153, Rae1, Nup188, Nup205, Nupl1, Nup107, Cbx2, Seh1l, Nup62, Nup155, Nup98, Ube2i, Nup37, Nup93, Phc3, Tpr, Hnrnpk, Nup85, Pom121, Ndc1
IVANOVA_HEMATOPOIESIS_EARLY_PROGENITOR	1.6599e-10	4.73123e-09	0.826657	-0.392262	-1.8572	420	Gpatch4, Ddx18, Nolc1, Ppan, Dctd, Clasp1, 2810004N23Rik, Sdad1, Cdca7l, Pprc1, Rbm19, Tdrkh, Slc25a15, Wdr12, Shmt1, G3bp1, Dimt1, Dbt, Ddx31, Bcl2, Ttll4, Umps, Cmtr2, Pinx1, Fpgs, Wdr36, Dph5, Parp1, Prep, Gart, Prpf40a, Utp6, Pfas, Suv39h2, Gmps, Ppid, Chml, Gnpnat1, Ing5, Parp8, Ice2, Mcm3, Hspa9, Prr3, Rbm28, Prpf4, Rbm34, Slc35a1, Elovl5, Ube3a, Lrrc59, Kdm2b, Nln, Socs6, Abl2, Tagln2, Alk…
TONKS_TARGETS_OF_RUNX1_RUNX1T1_FUSION_MONOCYTE_UP	1.84969e-10	5.23965e-09	0.826657	-0.471852	-2.11938	195	Dkc1, Wdr43, Ddx18, Nop56, Nolc1, Ung, Ifrd2, Rrp9, Kcnn4, Pus1, Mybbp1a, Esf1, Ccnd2, Pwp1, Ebna1bp2, Rhobtb1, Nop14, Mreg, Fam136a, Pa2g4, Ctps, Nes, Tnpo1, Gtpbp4, Rad54l2, Sfxn1, Gspt1, Fermt2, Gatad2a, Ext1, Pes1, Uba5, Dusp6, Eprs, Eif3b, Pxdn, Dag1, Farp1, Tubb6, Trip13, Seh1l, Tm4sf1, Ppp1r14b, Trib3, Arl4a, Slc5a3, Spats2l, Ak2, Fastkd1, Nhp2, Bzw2, Uxs1, Lims1, Hspd1, Snrpa1, Psmd12, Pp…
KIM_WT1_TARGETS_12HR_DN	2.30466e-10	6.48839e-09	0.826657	-0.464915	-2.09558	202	Gnl3, Ccnd1, Ddx18, Nop56, Nolc1, Hmga2, Polr3e, Pogk, Pus1, Mybbp1a, Ppig, Rrs1, Ccne2, Nop16, Srsf7, Ctbp2, Mtap, Zbed4, Myc, Ythdf2, Hnrnpab, Igf2bp3, Tra2b, Syncrip, Srsf2, Rbm25, Coro1c, Ext1, Rap2c, Tmpo, Pnn, Atf1, Tada2a, Tmc5, Tnfaip1, Uchl3, Lrp8, Aen, Polr3k, Cdv3, Dlc1, Tcp11l1, Taf1d, Rhobtb3, Szrd1, Zc3h15, Arhgef40, Cd44, Dbf4, Pmepa1, Cbx3, Cul4a, Nedd9, Tfb2m, Sfswap, Nf2, Ceacam…
MARKEY_RB1_CHRONIC_LOF_DN	2.35081e-10	6.57795e-09	0.814036	0.469453	2.45763	114	Sqstm1, C3ar1, Parm1, Cfp, Rabac1, Cd53, Ifi30, Igfbp2, Spi1, Ifi205, Tyrobp, Adam8, Msrb1, Stab1, Ms4a6c, Ninj1, Gabarapl1, Pstpip1, Saraf, Msr1, Pld3, Lmo2, Krt18, Fermt3, C1qc, Hmox1, Clec4d, Plac8, Uchl1, Dcn, C1qb, Lcp2, Zdhhc14, C1qa, Syngr1, Srgn, Irf5, Vav1, Acta1, Ptprc, Cp, Mllt11, Csf1r, Trpv2, Rb1, Plin2, Tec, Pla2g7, Ctss, Ackr4, Slfn4, Renbp, Apoe, Cfh
MORI_EMU_MYC_LYMPHOMA_BY_ONSET_TIME_UP	2.59839e-10	7.22667e-09	0.814036	-0.562452	-2.35104	108	Akap12, Trib2, Gemin5, Shmt1, Mthfd1, Rbmxl1, Eif4ebp2, Igf2bp3, Srsf2, Bcat1, Elovl6, Sephs1, Ranbp1, Traf4, Uhrf1, Prdm4, Tipin, Wdhd1, Cbx2, Ssrp1, Myb, Suz12, U2af2, Eftud2, Inip, Mms22l, Fam20b, Rfc3, Topbp1, Cdca4, Poc1b, Fancm, Tcf3, Blmh, Dnaaf2, Sapcd2, Phb2, Snrpb, Ube2cbp, Smpd4, Prim2, Faap24, Cbx1, Lsm6, Mrps18a, Fkbp3, Rai1, Mcm7, Ilf3, Gclc, Trim28, Dck, Cactin, Cbll1, Ino80e, Zfp4…
REACTOME_NUCLEAR_PORE_COMPLEX_NPC_DISASSEMBLY	2.84736e-10	7.87139e-09	0.814036	-0.743557	-2.51184	35	Nup54, Nup43, Nup210, Nup50, Ranbp2, Nup160, Nup153, Rae1, Nup188, Nup205, Nupl1, Nup107, Seh1l, Nup62, Nup155, Nup98, Nup37, Nek6, Nup93, Tpr, Nup85, Pom121, Ndc1
REACTOME_SUMOYLATION_OF_DNA_REPLICATION_PROTEINS	2.89301e-10	7.94971e-09	0.814036	-0.697492	-2.48592	45	Nup54, Nup43, Top2b, Nup210, Nup50, Ranbp2, Nup160, Nup153, Rae1, Nup188, Nup205, Nupl1, Nup107, Seh1l, Top1, Nup62, Nup155, Nup98, Ube2i, Nup37, Nup93, Tpr, Nup85, Pom121, Ndc1, Pcna
DESERT_STEM_CELL_HEPATOCELLULAR_CARCINOMA_SUBCLASS_UP	3.79458e-10	1.03651e-08	0.814036	-0.451048	-2.05157	227	Dkc1, Hmga2, Atic, Smarcc1, Heatr1, Mat2a, Slc7a1, Hells, Slc4a7, Uck2, Ttll4, Chd7, Iars, Etv5, Ssb, Agpat5, Spats2, Pdgfra, Fbl, Cdc25a, Coro1c, Ext1, Ptpn12, Mcm2, Serpine2, Mcm3, Ints8, Eprs, Ago2, Sphk1, Lamc1, Bicc1, Ckap4, Vcan, Camsap2, Blm, Mthfd2, Stk39, Postn, Cse1l, Trip13, Ssrp1, Ncl, Cnot6, Spats2l, Nup62, Bzw2, Ubr5, Zmiz1, Prmt1, Me2, Ube2i, Hdac2, Dnmt1, Igf2bp2, Mtmr2, Bora, Lmn…
MOOTHA_VOXPHOS	3.8196e-10	1.03717e-08	0.814036	0.524357	2.52587	85	Ndufa4l2, Ndufs5, Ndufs8, Uqcrc1, Ndufb6, Ndufs7, Ndufa13, Surf1, Atp5g1, Cox6a1, Atp5o, Gatb, Ndufa3, Cox8a, Tmco6, Cox7a1, Ndufa4, Cox5b, Atp5d, Ndufs3, Atp5h, Ndufb7, Cox7b, Atp5j2, Cox4i1, Ndufa8, Atp5k, Ndufa6, Uqcrc2, Ndufb3, Ndufa9, Uqcrfs1, Uqcr11, Uqcrq, Ndufa5, Cox5a, Ndufc2, Ndufa10, Cox6c, Atp5j, Cox6b1, Ndufa7, Atp5g3, Ndufb4, Cyb5a, Ndufs6, Ndufa1, Uqcr10, Ndufa2, Sdha, Cox7c, Atp5e…
EPPERT_PROGENITOR	3.95607e-10	1.06159e-08	0.814036	-0.526215	-2.2467	131	Tmem97, Txnrd1, Umps, Adgra3, Bms1, Ctps, Tnik, Dtl, Ccnj, Supt16, Haus6, Plk4, Phf6, Chek1, Tipin, Hs2st1, Ddah1, Pola1, Ncbp1, Mthfd2, Eif2s1, Metap2, Trip13, Tpm1, Pdlim1, Cdk7, Dlc1, Rfx7, Odc1, Hbs1l, Tm9sf3, Mtmr2, P2ry1, Psmd1, Rfc3, Ide, Mycn, Mre11a, Pmp22, Slf1, Tpr, Minpp1, Ndc1, Msh3, Hira, Csnk2a1, Cenpu, Lrrfip2, Steap3, Net1, Ipo5, Hnrnpr, Pdzd8, Hmgxb4, Pole2, Dut, Hsp90aa1, Hmgb1…
PUJANA_BREAST_CANCER_LIT_INT_NETWORK	3.96124e-10	1.06159e-08	0.814036	-0.55437	-2.28166	98	Ccnd1, Lmo4, Msh6, Myc, Cdc25a, Xrcc6, Nbn, Atm, Nufip1, Mcm3, Atr, Chek1, Atf1, Blm, Med1, Dhx9, Acaca, Trp53bp1, Sp1, Rbbp7, Hdac2, Flna, Jak2, Ccne1, E2f1, Mre11a, Rpa2, Hdac1, Rad51, Cdk4, Rbbp8, Msh2, Csnk2a1, Rfc1, Akt1, Rfc4, Rpa1, Mlh1, Clspn, E2f4, Bach1, Fanca, Mdc1, Mdm2, Cdk2, Rad9a, Kpna2, Map2k3, Bccip, Rela
PUJANA_BREAST_CANCER_WITH_BRCA1_MUTATED_UP	3.97892e-10	1.06159e-08	0.814036	-0.673123	-2.47047	53	Skp2, Tcerg1, Srsf10, Tfdp1, Usp1, Cad, Mcm2, Pnn, Mcm6, Blm, Srsf11, Nasp, Mybl2, Exosc8, Mcm4, Cnot9, Dnmt1, Dna2, Rfc3, Topbp1, Cdc7, Mre11a, Asf1a, Ttf2, Msh2, Mcm5, Lbr, Dek, Rad51ap1, Rfc4, Rpa1, Foxm1, Nck1, Ezh2, Mtf2, Smc4, Ilf3
REACTOME_TRANSPORT_OF_THE_SLBP_DEPENDANT_MATURE_MRNA	4.83769e-10	1.28325e-08	0.801216	-0.739383	-2.49773	35	Eif4e, Nup54, Nup43, Nup210, Alyref, Nup50, Ranbp2, Nup160, Nup153, Ncbp1, Rae1, Nup188, Nup205, Nupl1, Nup107, Seh1l, Nup62, Nup155, Nup98, Nup37, Nup93, Tpr, Nup85, Pom121, Ndc1
VANHARANTA_UTERINE_FIBROID_WITH_7Q_DELETION_UP	4.88873e-10	1.28933e-08	0.801216	-0.629708	-2.39688	64	Ddx10, Ttc27, Tsc22d2, Timm9, Isg20l2, Ythdf1, Vezf1, Tcea1, Naa16, Tmpo, U2af1, Papola, Farp1, Cse1l, Srsf3, Ptpn2, Rnf138, Ruvbl2, Nxt1, Ercc6, Ptp4a1, Ubr7, Rbbp7, Eif1ax, Rad23b, Max, Hcfc1, Mia3, Tnfaip8, Cnot2, Emg1, Rbbp6, Zfp64, Anp32e
REACTOME_EXPORT_OF_VIRAL_RIBONUCLEOPROTEINS_FROM_NUCLEUS	5.04602e-10	1.32321e-08	0.801216	-0.760929	-2.52924	32	Nup54, Nup43, Nup210, Nup50, Ranbp2, Nup160, Nup153, Xpo1, Rae1, Nup188, Nup205, Nupl1, Nup107, Seh1l, Nup62, Nup155, Nup98, Nup37, Ran, Nup93, Tpr, Nup85, Pom121, Ndc1
BENPORATH_NANOG_TARGETS	5.28466e-10	1.37792e-08	0.801216	-0.327213	-1.60105	911	Spry1, Cebpz, Ddx18, Nolc1, Noc3l, Wdr77, Igfbp3, Polr1a, Krr1, Usp10, Pwp1, Set, Sall3, Rif1, Josd1, Rrs1, Polr3d, Gtf3c4, Hells, Tcerg1, Amotl1, Nop16, Tsc22d2, Snx1, Txnrd1, Zfp202, Eef1e1, Phtf2, Nup54, Npas2, Wdr36, Bmp7, Gypc, Spred1, Igf2bp3, Gart, Nvl, Bcat1, Tnpo1, Hspa4, Golim4, Obsl1, Tnrc6a, Nip7, Lefty1, Klf5, Acsl4, Zfp664, Usp44, Grpel2, Dcaf13, Parp8, Fzd10, Nif3l1, Desi2, Dpysl3,…
REACTOME_SUMOYLATION_OF_UBIQUITINYLATION_PROTEINS	5.78527e-10	1.49992e-08	0.801216	-0.72301	-2.49404	38	Nup54, Nup43, Nup210, Nup50, Ranbp2, Nup160, Nup153, Rae1, Nup188, Nup205, Nupl1, Nup107, Seh1l, Trim27, Nup62, Nup155, Nup98, Ube2i, Nup37, Nup93, Pias2, Tpr, Nup85, Pom121, Ndc1
NADLER_OBESITY_UP	6.77627e-10	1.74698e-08	0.801216	0.584942	2.62807	61	Capg, Ctsa, Cryab, Cd68, Lgmn, Ctsb, Grn, Cd53, Ctsz, Ctsd, Ifi30, Col1a1, Tpd52, Lgals3, Ucp2, Ctsl, Fcer1g, Alox5ap, Psap, Pld3, Fcgr3, Laptm5, Serpinf1, Fxyd5, Lbp, C1qb, Selplg, Atp6v1c1, Hcls1
CHARAFE_BREAST_CANCER_LUMINAL_VS_MESENCHYMAL_UP	6.95922e-10	1.78413e-08	0.801216	0.302803	1.8326	382	Itpk1, Fa2h, Arhgap8, Blvrb, Vrk3, Arrdc1, Atp2c2, Chn2, Tjp3, Entpd2, Nol3, Prkd2, Npdc1, Msx2, Suox, Gsto2, Gpr160, Creb3l4, Igfbp2, Dcaf11, Crip2, Rps6ka5, Wfs1, Reep5, Llgl2, Tmem268, Fam83h, Aldh4a1, Galnt6, Sox13, Sigirr, F11r, Tmem125, AU040320, Fam214a, Pgap2, P4htm, Rogdi, Erp29, Rbm47, Ccdc97, Tmem184a, Cln3, Tmbim6, Tmem134, Ppfibp2, Mettl7a1, Rab5b, Pip4k2c, Slc7a8, Tspan13, Pwwp2b, C…
GRYDER_PAX3FOXO1_ENHANCERS_KO_DOWN	7.59457e-10	1.93619e-08	0.801216	-0.386579	-1.82965	416	Rrp15, Cebpz, Rrp1b, Nolc1, Dctd, Ccnd2, Prmt3, Exosc2, Lmo4, Tnfaip3, Skp2, Dbt, Msh6, Tsc22d2, Bcl2, Mest, Chsy1, Cask, Etv5, Parp1, Gart, Agpat5, Usp1, Adamts14, Spats2, Hspa4, Itpkb, Tex10, Zfp664, Rhoq, Sfxn1, Msi2, Pkn2, Dpysl3, Ptpn12, Serpine2, Pno1, Srsf6, Dusp6, Ranbp2, Sorcs1, Pxdn, Gtf3a, Sdc1, Npm3, Stc1, Fam199x, Socs3, Cebpg, Ascc3, Nup205, Nfya, Clint1, Etaa1, Dock10, Tbc1d2b, Gng…
MEISSNER_NPC_HCP_WITH_H3K4ME2_AND_H3K27ME3	7.87652e-10	1.99698e-08	0.801216	0.333287	1.94379	280	Foxc2, Tgfb1, Zfp536, Fli1, Sox18, Msx2, Colec12, Stbd1, C1ql2, Dock8, Dok4, Tdrp, Ltbp2, Mafa, Stxbp2, Kcna1, Tesc, Aldh1a2, Foxf2, Crabp1, Podn, Fam78a, Mal, Notum, Serinc2, Ahnak, Gjb2, Abcg1, Aff3, Cdh1, Igfbpl1, Tmem163, Plk5, Irf5, Tmem151a, Bmp6, Nog, Syt12, Fam43b, Ascl2, Rab11fip1, Dact2, Cpeb1, Prdm6, Scube3, Foxq1, Car7, Cdh11, Wnt6, Npas1, Trp73, Sim2, Col13a1, Rtn4r, Rprml, Kcnk12, N…
BURTON_ADIPOGENESIS_2	9.62931e-10	2.42125e-08	0.788187	-0.60896	-2.37404	70	Nop56, Grwd1, Hmga2, Srm, Slc7a6, Kcnn4, Ftsj3, Ivns1abp, Rhoj, Rasa3, Pa2g4, Bcat1, Nsun2, Limk1, Cad, Fst, Sphk1, Sdc1, Tpm4, Sfpq, Il1r1, Clic4, Ccnd3, Hspd1, Prr5, Tll1, Fkbp5, Map3k6, Gnptab, Nf2, Serp1, Hsf1
REACTOME_TRANSPORT_OF_MATURE_MRNAS_DERIVED_FROM_INTRONLESS_TRANSCRIPTS	9.65545e-10	2.42125e-08	0.788187	-0.711516	-2.49864	42	Fip1l1, Eif4e, Nup54, Nup43, Nup210, Alyref, Nup50, Ranbp2, Nup160, Nup153, Ncbp1, Rae1, Nup188, Nup205, Nupl1, Nup107, Seh1l, Cpsf2, Nup62, Nup155, Nup98, Nup37, Nup93, Tpr, Nup85, Pom121, Ndc1, Ncbp2, Sympk, Nxf1, Cpsf1, Sec13
BASAKI_YBX1_TARGETS_UP	1.02543e-09	2.55744e-08	0.788187	-0.43162	-1.9835	268	Ung, Wdr4, Wdr77, Ifrd2, Rbm19, Rrs1, Tsc22d2, Cdc6, Ctps, Mthfd1, Gart, Cacybp, Dtl, Myo19, Prpf3, Sco1, Cad, Uhrf1, Alyref, Dpysl3, Nup50, Mcm2, Mcm3, Mybl1, Areg, Ntn4, Fbn1, Tnfrsf12a, E2f7, Chek1, Tpm4, 1810055G02Rik, Tubb6, Frmd6, Wdhd1, Mcm10, Cav1, Cstf3, Trip13, Ccm2, Dhx9, Mcm4, Slc7a5, Orc6, Chaf1a, Slc52a2, Pgam5, Cnot9, Dlc1, Ccnd3, Tcp11l1, Flna, Bora, Dcun1d5, Tyms, Dtymk, Nup93, P…
FLECHNER_BIOPSY_KIDNEY_TRANSPLANT_REJECTED_VS_OK_UP	1.03685e-09	2.5634e-08	0.788187	0.500149	2.45462	89	Cxcr4, Cd53, Ifi30, Glipr1, Adam15, Tyrobp, Coro1a, Lcp1, Fcer1g, Cd48, Tnfrsf1b, Pim2, Laptm5, Fcgr1, Gmfg, C1qb, Il4ra, Cd52, Lst1, Rac2, Hcls1, Ifitm1, Ptprc, Rgs10, Dock2, Ackr1, Ltf, Inpp5d, Ly86, Itgb2, Fcgr4, Aif1, Iffo1, S100a4, Sfn, Rhoh, Aoah, Il10ra, Lcn2, Ubc, Stat1, S100a8, Trbc2, Cd3d, Col6a3, Rab27a, Cd8a, Cd2, Trbc1, H2-M3, Entpd1, Glul, H2-T23, Gzma, Isg20, H2-Q7, Cd14, Gbp2, Rbm…
REACTOME_INTERACTIONS_OF_VPR_WITH_HOST_CELLULAR_PROTEINS	1.03899e-09	2.5634e-08	0.788187	-0.732133	-2.47324	35	Nup54, Nup43, Nup210, Nup50, Ranbp2, Nup160, Nup153, Rae1, Nup188, Nup205, Nupl1, Nup107, Seh1l, Nup62, Nup155, Nup98, Nup37, Nup93, Tpr, Nup85, Pom121, Ndc1
KIM_MYC_AMPLIFICATION_TARGETS_UP	1.08371e-09	2.6453e-08	0.788187	-0.469604	-2.09984	189	Pus7, Dkc1, Gpatch4, Rrp1b, Ddx18, Nop56, Wdr3, Eif3j1, Ppat, Rrp9, Ddx21, Nifk, Epb41l4b, Mak16, Eef1e1, Itga4, Myc, Lyar, Shc3, Ssb, Pfas, Fbl, Nip7, Phka1, Eif2s2, Pdlim3, Trmt10c, Eif3j2, Leo1, Pcolce2, Olig2, Farsb, Dag1, Tipin, Pvt1, Psmg1, Acly, Slc39a10, Mrps2, Rin2, Ncl, Prps1, Mrpl50, Fastkd1, Polr3k, Odc1, Rsl24d1, Nob1, Dhx33, Hspd1, Akap13, C1qtnf1, Egflam, Aifm1, Rab8b, Cep152, Blmh…
NAKAYAMA_SOFT_TISSUE_TUMORS_PCA1_UP	1.08154e-09	2.6453e-08	0.788187	0.503635	2.45344	87	Fap, Itgam, Lyz2, Ecm1, Ms4a4a, Ifi30, Pirb, Kynu, Efemp1, Fhl2, Nckap1l, Bin2, Fcgr3, Ctsc, S100a6, Fcgr1, Ncf4, Iglc1, Dcn, C1qb, Il4ra, Siglec1, Cd52, C1qa, Ighg2c, Dock2, Csf1r, Serpina1b, Ly96, Igkv15-103, Nnmt, Slc15a3, Fcgr4, Igkv9-129, Aif1, Igkv9-120, S100a4, Pltp, Lum, Apol8, Cfh, Fcgr2b, Trbc2, Trac, Gzmk, Gabbr1, Slamf8, Trbc1, Igkc
REACTOME_RESPIRATORY_ELECTRON_TRANSPORT_ATP_SYNTHESIS_BY_CHEMIOSMOTIC_COUPLING_AND_HEAT_PRODUCTION_BY_UNCOUPLING_PROTEINS	1.13709e-09	2.7609e-08	0.788187	0.45144	2.38908	121	Ndufaf3, Ndufs5, Ndufs8, Uqcrc1, Ndufv1, Ucp2, Ndufb6, Ndufs7, Slc25a14, Ndufa13, Surf1, Atp5g1, Cox6a1, Atp5o, Ndufa3, Cox8a, Cox19, Ndufa4, Ndufa11, Cox5b, Atp5d, Ndufs3, Atp5h, Ndufb7, Cox7b, Coq10a, Atp5j2, Ndufv3, Cox4i1, Tmem126b, Ndufa8, Atp5k, Ndufa6, Ndufb10, Uqcrc2, Ndufb3, Ndufa9, Uqcrfs1, Uqcr11, Uqcrq, Ndufa5, Cox5a, Ndufc2, Ndufb9, Ndufa10, Cox6c, Atp5j, Cox6b1, Ndufa7, Atp5g3, Etfb…
WP_DNA_REPAIR_PATHWAYS_FULL_NETWORK	1.15762e-09	2.79595e-08	0.788187	-0.533964	-2.25311	116	Ercc8, Ung, Rev3l, Msh6, Rev1, Parp1, Usp1, Xrcc6, Nbn, Atm, Tdg, Pold2, Exo1, Atr, Apex2, Chek1, Apex1, Xrcc5, Lig3, Cdk7, Lig4, Ercc6, Fancb, Rad23b, Rfc3, Mre11a, Pole4, Rpa2, Polh, Cul4a, Fancm, Rad51, Mpg, Cul4b, Msh2, Brip1, Msh3, Smug1, Pcna, Fancf, Rfc1, Rfc4, Rpa1, Mlh1, Ccnh, Rad54b, Fanca, Pole, Faap24, Pms2, Pole2, Pold3, Palb2, Hmgb1, Faap100, Fen1, Gtf2h3, Wdr48, Fanci, Parp2, Ercc2…
REACTOME_POSTMITOTIC_NUCLEAR_PORE_COMPLEX_NPC_REFORMATION	1.16824e-09	2.80684e-08	0.788187	-0.782525	-2.51607	27	Rcc1, Ahctf1, Nup54, Nup43, Tnpo1, Nup160, Kpnb1, Nup188, Nup205, Nupl1, Nup107, Seh1l, Nup62, Nup155, Nup98, Ube2i, Nup37, Ran, Nup93, Nup85, Pom121, Ndc1
SCHAEFFER_PROSTATE_DEVELOPMENT_6HR_DN	1.17622e-09	2.8113e-08	0.788187	-0.381559	-1.81104	431	Nolc1, Prrx1, Eif3j1, Myo1b, Mybbp1a, Chd1, Dis3, Noc2l, Set, Lima1, Cdk5rap2, Hnrnpu, Nol8, Gypc, Tfdp1, Rwdd4a, Arhgap10, Golim4, Tnrc6a, Rbms3, Fkbp4, Zfp664, Gspt1, Uhrf1, Alyref, Eif3j2, Dhx29, Bzw1, Appbp2, Ago2, Prrc2c, Phf6, Dnajc2, Elovl5, Pphln1, Sfpq, Taf1, Kdm6b, Cxadr, Nufip2, Bclaf1, 2610507B11Rik, Slc39a10, Ppil1, Cd2ap, Nasp, Gigyf2, Senp3, Nfya, Dhx36, Cspg5, Ptges3, Vps36, Ubfd1…
VERNELL_RETINOBLASTOMA_PATHWAY_UP	1.33371e-09	3.17119e-08	0.788187	-0.606427	-2.36417	70	Cdca7l, Skp2, Tmem97, Tfdp1, Cdc25a, Tmpo, Fst, Spin4, Blm, Klhl42, Mcm4, Npat, Pbx3, Chaf1a, Suz12, Ubr7, Ccne1, Rfc3, Cdca4, Rrm2, Zfp367, Eed, Mcmbp, Recql4, Eps8, Atad2, Cnot6l, Dek, Pcna, Rad51ap1, Fam111a, Rfc4, Fbxo5, Clspn, Fanca, Mcm8, Ezh2, Pold3, Sntb2, Mcm7, Btg3, Asf1b, Fen1, Dck, Melk, Vrk1, Rrm1, Rmi1
CAIRO_HEPATOBLASTOMA_UP	1.46624e-09	3.46833e-08	0.788187	-0.458788	-2.0607	195	Rrp1b, Hmga2, Trib2, Hip1, Smarcc1, Heatr1, Lgr5, Tarbp1, Rhobtb1, Etv1, Brd3, Fnbp1l, Smyd2, Sephs1, Obsl1, Cyp51, Sqle, Serpine2, Mcm3, Mcam, Rbm34, Lamc1, Ckap4, Camsap2, Acly, Cct3, Itga6, Rps6kc1, Acaca, Map4k4, Arl4a, Cep68, Zbtb38, Uxs1, Hdac2, Uggt1, Nup37, Igf2bp2, Sp3, Tsn, Map3k4, Epcam, Mrps27, Slc1a4, Gpc3, Cdk4, Denr, Minpp1, Hmgcs1, Prkd1, Sac3d1, Rbm12, Slc25a36, Gnpat, Suco, Rpa1…
REACTOME_DNA_DOUBLE_STRAND_BREAK_REPAIR	1.58106e-09	3.72077e-08	0.788187	-0.513831	-2.18854	129	Rif1, Parp1, Xrcc6, Rad1, Hus1, Rnf4, Nbn, Atm, Pold2, Exo1, Atr, Polq, Chek1, Tipin, Blm, Xrcc5, Slx4, Smarca5, Lig3, Trp53bp1, Lig4, Baz1b, Ube2i, Eya1, Dna2, Rnf168, Rfc3, Rhno1, Topbp1, Ppp4r2, Mre11a, Eya4, Pole4, Rpa2, Polh, Rad51, Rad17, Timeless, Xrcc2, Rbbp8, Brip1, Pcna, Rad51ap1, Rfc1, Rfc4, Rpa1, Clspn, Pole, Gen1, Mdc1, Rtel1, Tdp2, Rmi2, Pole2, Brcc3, Pold3, Top3a, Palb2, Cdk2, Rad9…
DEBIASI_APOPTOSIS_BY_REOVIRUS_INFECTION_UP	1.71164e-09	4.0075e-08	0.788187	-0.422031	-1.95206	283	Spry1, Ppat, Dhrs2, Krr1, Agfg1, Rrs1, Tnfaip3, Nle1, Eif4e, Ccne2, Mak16, E2f6, Taf1a, Thumpd1, Polr2m, Rad1, Rpe, Map3k1, Ifrd1, Zfp623, Pno1, Rbm15b, Zbtb6, Olig2, Plk4, Dnajc2, Chek1, Pitpnb, Prpf4b, Smad5, Pank3, Socs6, Atf1, Gpn1, Cebpg, Cd2ap, Ccdc6, Nupl1, Tada2a, Dhx9, Ptpn2, Ak2, Sp1, Sike1, Otud4, Zfx, Polr3f, Nup98, Klf6, Zzz3, Nras, Tiparp, Celf1, Ireb2, Tdrd7, Pfdn4, Strn3, Eya4, Zf…
GINESTIER_BREAST_CANCER_20Q13_AMPLIFICATION_DN	1.93046e-09	4.4969e-08	0.774939	-0.476187	-2.10012	166	Larp1, Polr1a, Set, Fubp1, Srsf2, Nsun5, Tcof1, Cdc42se1, Ccnj, Smc6, Ptbp1, Btaf1, Sbno2, Mcm3, Xpo5, Naa16, Pnn, Ccdc93, Rbm26, Chek1, Pphln1, Sfpq, Snapc4, Hnrnpd, Zfp142, Pcgf6, Eif4g1, Brd2, Chtop, Nup62, Dhx37, Xpo6, Tinagl1, Gramd4, Cog3, Rnps1, Pspc1, Sf1, Dmd, Topbp1, Akap13, Qsox2, Hcfc1, Itpr3, Atxn7, Mcm5, Proser1, Itfg2, Supt20, Poglut1, Ddx11, Dock7, Pgs1, Prrc2a, Phactr4, Pabpn1, A…
REACTOME_ACTIVATION_OF_ATR_IN_RESPONSE_TO_REPLICATION_STRESS	2.26373e-09	5.2466e-08	0.774939	-0.718755	-2.45597	37	Orc2, Cdc6, Cdc25a, Rad1, Hus1, Mcm2, Mcm3, Atr, Chek1, Mcm6, Mcm10, Mcm4, Orc6, Orc5, Orc4, Orc1, Rfc3, Cdc7, Dbf4, Rpa2, Rad17, Mcm5, Rfc4, Rpa1, Clspn, Mcm8, Cdk2, Mcm7, Rad9a
REACTOME_CLASS_A_1_RHODOPSIN_LIKE_RECEPTORS	2.50254e-09	5.77094e-08	0.774939	0.352585	2.05204	229	Gpr65, Cxcr4, C3ar1, Pyy, Ptafr, Npb, Cysltr1, Gpr183, Ptgir, Hcar1, Ccrl2, F2rl3, Gpr55, Hc, Gper1, Tshr, Cx3cr1, Ccr2, P2ry6, Psap, Plppr2, C5ar2, Adora2b, Cysltr2, Cxcl16, C5ar1, Ccr5, Xcr1, Fpr1, Ptger4, S1pr5, Cxcr3, Lpar1, P2ry13, Rln1, Hebp1, Cxcl13, Gpr35, Cxcr5, Cxcl11, Ccr1, Cmklr1, Adrb2, Ackr1, Gpr18, Sstr3, Ltb4r1, Sucnr1, Tbxa2r, Gpr132, Cxcl12, Ccl22, Adora3, Ccr7, Adra2a, Ackr4, S…
UDAYAKUMAR_MED1_TARGETS_UP	2.52478e-09	5.7931e-08	0.774939	-0.512052	-2.17492	126	Eml4, Larp4, Pum3, Slc29a1, Cdc6, Slc19a1, Cav2, Dhx15, Aimp2, Ccnj, Myo19, Rhoq, Pkn2, Bop1, Polr3g, Tmpo, Mtdh, Sdc1, Dars, Metrn, Camsap2, Phf10, Osbpl8, Med1, Lig3, Tle6, Tsfm, Lrp8, Cnot6, Chaf1a, Ubr5, Me2, Bpgm, Ryk, Eif3a, Asns, Dtymk, Gars, Mrpl12, Psat1, Eif4ebp1, Nf1, Dicer1, Lbr, Dus1l, Phb, Creb1, Ptprf, Anp32e, Psph, Ipo7, Ammecr1, Ptma, Thop1, Klhl23, Tspan12, Gch1, Mrpl42, Slc16a1…
HESS_TARGETS_OF_HOXA9_AND_MEIS1_UP	2.6292e-09	6.00269e-08	0.774939	-0.611971	-2.35331	67	Nop58, Nolc1, Ppan, Ifrd2, Rrs1, Rhoj, Pinx1, Tfap4, Ctps, Bcat1, Ppid, Gabpb1, Uhrf1, Mcm3, Ruvbl1, Metap2, Trip13, Trmt2a, Mybl2, Ncl, Ruvbl2, Myb, Trp53bp1, Prmt1, Odc1, Hdac2, Asns, Mrpl15, Dtymk, Ide, Snrpa1, Immt, Msh2, Ybx3, Wee1
WIELAND_UP_BY_HBV_INFECTION	2.69879e-09	6.13106e-08	0.774939	0.472127	2.41549	108	BC028528, Cxcr4, Lpxn, Ctsb, C3ar1, Lyz2, Cd53, Ifi30, Ifi205, Tyrobp, Lgals3, Ucp2, Slc7a7, Fcer1g, Igsf6, Cd48, Ctsc, Tpp1, Laptm5, Fcgr1, Cd5l, Iglc1, Plac8, Ppt1, C1qb, Rac2, Srgn, Fgl2, Themis2, Pik3cd, Ighg2c, Arhgdib, Rab20, B2m, Trim34b, Adgre1, Il10ra, Apol8, Stat1, Dennd2d, Tapbp, Gimap5, Trbc2, Cd3d, Rab27a, Cfl1, Gzmk, Gabbr1, Trbc1, Rnaset2a, Sp110, H2-M3, H2-DMb2, Rfx5, Trim34a, H2-…
REACTOME_MITOTIC_G1_PHASE_AND_G1_S_TRANSITION	2.85109e-09	6.44514e-08	0.774939	-0.49282	-2.14422	145	Ccnd1, Ccnd2, Cdkn2b, Orc2, Skp2, Psme3, Ccne2, E2f6, Cdc6, Myc, Tfdp1, Cdc25a, Mcm2, Mcm3, Ppp2r1b, Mcm6, Pola1, Mcm10, E2f3, Mybl2, Mcm4, Orc6, Cdk7, Orc5, Orc4, Ccnd3, Orc1, Jak2, Tyms, Psmd1, Ccne1, Cdc7, E2f1, Dbf4, Max, Pole4, Rpa2, Rrm2, Hdac1, E2f5, Psmd12, Cdk4, Mcm5, Wee1, Pcna, Pola2, Akt1, Rpa1, Psmd11, Fbxo5, Ccnh, E2f4, Psmd14, Lin9, Pole, Prim2, Psmd6, Cdt1, Lin54, Mcm8, Ppp2r2a, P…
WP_GPCRS_CLASS_A_RHODOPSINLIKE	3.02636e-09	6.80782e-08	0.774939	0.40619	2.20427	153	Gpr65, Cxcr4, C3ar1, Ptafr, Cysltr1, Ptgir, Hcar1, Ccrl2, F2rl3, Gper1, Cx3cr1, Gpr85, Ccr2, P2ry6, C5ar2, Adora2b, Cysltr2, Ccr5, Xcr1, Fpr1, Ptger4, Cxcr3, Gpr83, Gpr34, P2ry13, Gpr35, Cxcr5, Ccr1, Cmklr1, Adrb2, Gpr18, Sstr3, Gpr21, Ltb4r1, Sucnr1, Tbxa2r, Gpr75, Adora3, Ccr7, Gpr63, Adra2a, Gpr6, Ackr4, Lpar5, Fpr2, P2ry14, Htr6, Hrh2, Chrm1, Adra1a, Gpr171, Gpr19, P2ry12, Ednra, Npffr1, Ador…
WP_OXIDATIVE_PHOSPHORYLATION	3.37492e-09	7.55488e-08	0.774939	0.579824	2.57424	57	Ndufa4l2, Ndufs5, Ndufs8, Ndufv1, Ndufb6, Ndufs7, Atp5g1, Atp5o, Ndufa3, Ndufa4, Ndufa11, Atp5d, Ndufs3, Atp5h, Ndufb7, Atp5j2, Ndufv3, Ndufa8, Atp5k, Ndufa6, Ndufb10, Ndufa9, Atp6ap1, Ndufa5, Ndufc2, Ndufb9, Ndufa10, Atp5j, Ndufa7, Atp5g3, Ndufb4, Ndufs6, Ndufa2
LINDGREN_BLADDER_CANCER_CLUSTER_3_UP	3.52062e-09	7.84278e-08	0.774939	-0.410239	-1.90935	304	Akap12, Rbm38, Ppat, Shmt1, Tars, Aoc1, Brix1, Tsc22d2, Tmem97, Txnrd1, Uck2, Xpot, Fam136a, Cdc6, Ctps, Cdc25a, Rad1, Ttc39a, Acsl4, Yars, Tex30, Uri1, Ppp1r14c, Tmpo, Exo1, Plk4, Mcm6, Ddah1, Mthfd2, Cstf2, Mettl2, Wdhd1, Alas2, Nasp, Cstf3, Naa50, Neto2, Trip13, Spata13, Trmt6, Tm4sf1, Mybl2, Tnfaip1, Morc4, Lig3, Mcm4, Ak2, Chaf1a, 6030458C11Rik, Slc11a2, Rad18, Cenpq, Rbbp7, Uba2, Orc1, Tyms…
REACTOME_REGULATION_OF_GLUCOKINASE_BY_GLUCOKINASE_REGULATORY_PROTEIN	3.59387e-09	7.96727e-08	0.774939	-0.758132	-2.47965	30	Nup54, Nup43, Nup210, Nup50, Ranbp2, Nup160, Nup153, Rae1, Nup188, Nup205, Nupl1, Nup107, Seh1l, Nup62, Nup155, Nup98, Nup37, Nup93, Tpr, Nup85, Pom121, Ndc1
KEGG_PARKINSONS_DISEASE	3.63138e-09	8.01173e-08	0.774939	0.453782	2.37086	116	Ndufa4l2, Ndufs5, Ndufs8, Uqcrc1, Ndufv1, Ndufb6, Ndufs7, Park7, Ubb, Atp5g1, Cox6a1, Atp5o, Ndufa3, Casp9, Cox8a, Uchl1, Cox7a1, Ndufa4, Cox5b, Slc18a1, Atp5d, Ndufs3, Atp5h, Ndufb7, Cox7b, Ndufv3, Cox4i1, Ndufa8, Ndufa6, Ndufb10, Slc25a4, Uqcrc2, Ndufb3, Ndufa9, Uqcrfs1, Uqcr11, Uqcrq, Ndufa5, Cox5a, Ndufc2, Ndufb9, Ndufa10, Cox6c, Atp5j, Cox6b1, Ndufa7, Atp5g3, Cox6b2, Ndufb4, Ndufs6, Ube2j1, …
LEE_LIVER_CANCER_SURVIVAL_DN	3.65935e-09	8.03482e-08	0.774939	-0.471124	-2.07235	165	Nop56, Set, Agfg1, Msh6, B3gnt5, Ctbp2, Eef1e1, Lyar, Usp1, Bcat1, Actl6a, Fbl, Gtpbp4, Ier3, Klf5, Cct6a, Rpe, Uri1, Mcm2, Olig2, Mcm6, Mthfd2, Cd2ap, Ccdc6, Cct5, Bzw2, Eif4a3, Rbm17, Prmt1, Suz12, Odc1, Hdac2, Uba2, Hmgn1, Ran, Rcc2, Topbp1, Pfdn4, Kif5b, Cbx3, Itpr3, Cdk4, Ybx3, Ndc1, Atad2, Dek, Pcna, Rwdd1, Smc2, Cenpu, Vcl, Ptma, Ncbp2, Sft2d1, Mapre1, Rmi2, Hddc2, Hif1a, Tuba1b, Nap1l1, Z…
REACTOME_RNA_POLYMERASE_II_TRANSCRIPTION_TERMINATION	4.01121e-09	8.76545e-08	0.761461	-0.611789	-2.32867	64	Fip1l1, Srsf7, Srsf1, Srsf2, Alyref, Thoc2, Srsf6, U2af1, Papola, Ncbp1, Cstf2, Srsf11, Cstf3, Srsf3, Zc3h11a, Thoc5, Cpsf2, Chtop, Casc3, Eif4a3, Rnps1, U2af2, Srsf4, Cstf1, Srrm1, Snrpf, Thoc3, Snrpd3, Ddx39b, Snrpb, Upf3b, Thoc1, Pabpn1, Ncbp2, Thoc7, Lsm11, Sympk, Sarnp, Cpsf1, Fyttd1
REACTOME_ACTIVATION_OF_THE_PRE_REPLICATIVE_COMPLEX	4.32326e-09	9.40257e-08	0.761461	-0.742844	-2.46913	32	Orc2, Cdc6, Mcm2, Mcm3, Mcm6, Pola1, Mcm10, Mcm4, Orc6, Orc5, Orc4, Orc1, Cdc7, Dbf4, Pole4, Rpa2, Mcm5, Pola2, Rpa1, Pole, Prim2, Cdt1, Mcm8, Pole2, Cdk2, Mcm7
GRYDER_PAX3FOXO1_TOP_ENHANCERS	4.69959e-09	1.01728e-07	0.761461	-0.379875	-1.7992	423	Wdr43, Spry1, Samd4, Cebpz, Rrp1b, Nolc1, Clasp1, Rbm38, Dnttip2, Scfd2, Mat2a, Slc7a1, Fip1l1, Dbt, Msh6, Tsc22d2, Txnrd1, Bcl2, Vash2, Chd7, Pinx1, Mest, Rasa3, Chsy1, Fam136a, Dph5, Parp1, Chst11, Gart, Agpat5, Usp1, Tnpo1, Adamts14, Itpkb, Rsl1d1, Adam19, Spsb4, Zfp664, Rhoq, Sfxn1, Msi2, Setx, Ptpn12, Btaf1, Mcm2, Mcm3, Pno1, Enah, Nup160, Eif3b, Pxdn, Olig2, Pknox2, Kremen1, Sdc1, Dars, Slc…
REACTOME_THE_CITRIC_ACID_TCA_CYCLE_AND_RESPIRATORY_ELECTRON_TRANSPORT	4.81528e-09	1.03743e-07	0.761461	0.393336	2.18629	168	Idh3g, Hagh, Ndufaf3, Mdh2, Ndufs5, Idh3b, Ndufs8, Uqcrc1, Ndufv1, Ucp2, Ndufb6, Ndufs7, Slc25a14, Ndufa13, Surf1, Atp5g1, Cox6a1, Atp5o, Pdk2, Ndufa3, Cox8a, Cox19, Ndufa4, Ndufa11, Cox5b, D2hgdh, Atp5d, Ndufs3, Atp5h, Ndufb7, Cox7b, Coq10a, Atp5j2, Pdhb, Sucla2, Ndufv3, Cox4i1, Tmem126b, Ndufa8, Atp5k, Ndufa6, Ndufb10, Uqcrc2, Ndufb3, Ndufa9, Uqcrfs1, Uqcr11, Uqcrq, Ndufa5, Me3, Cox5a, Ndufc2, …
REACTOME_IMMUNOREGULATORY_INTERACTIONS_BETWEEN_A_LYMPHOID_AND_A_NON_LYMPHOID_CELL	5.05344e-09	1.08366e-07	0.761461	0.451031	2.35648	116	A530064D06Rik, Npdc1, Colec12, Pirb, Col1a1, Cd200r1, Tyrobp, Cd300lb, Treml4, Col1a2, Slamf6, Igkv8-28, Igkv2-109, Ighv3-6, Trem2, Cd300a, Icam2, Fcgr1, Cd300ld, Iglc1, Col3a1, Lilra5, Siglec1, Cd300e, Pilrb2, Hcst, Itgb7, Cdh1, Lair1, Ifitm1, Cd22, Iglv1, Gm15448, Cd40, B2m, Gm14548, Igkv15-103, Itgb2, Fcgr4, Igkv9-129, Igkv9-120, Igkv12-44, Siglecg, Cd81, Sell, Cd34, Ighv8-8, Pilra, Klrd1, Igk…
IKEDA_MIR30_TARGETS_UP	5.6917e-09	1.21485e-07	0.761461	-0.522266	-2.19301	113	Ccnd2, Bcl2, Slc4a7, Phtf2, Tfdp1, Tnrc6a, Rap2c, Papola, Ddah1, Socs6, Usp34, Xpo1, Arid4b, Ptpn2, Ppfia1, Usp15, Map4k4, Cnot6, Man1a2, Ddx46, Dmd, Vkorc1l1, Fndc3a, Fndc3b, Son, Maml1, Galnt7, Capza1, Scaf4, Chd9, Tbc1d15, Lrrc8d, Taok1, Rasa1, Kras, Rnf44, Myh10, Adgrl3, Clock, Raph1, Gna13, Slc6a6, Usp47, Pi4k2b, Irs2, Epc2, Nova1, Acvr1, Wdr44, Becn1, Ube2v2, Ppp1r12a, Gfpt2, Nedd4, Sema3a,…
DOUGLAS_BMI1_TARGETS_UP	5.92835e-09	1.25901e-07	0.761461	-0.358489	-1.71883	521	Zmynd19, Ung, Trib2, Sh3pxd2a, Adamts1, Polr3e, Hip1, Ifrd2, Rbm38, Polr1a, Mybbp1a, Prmt5, Lgr5, Rcl1, Zbed4, Gsc, Slc29a1, Npas2, Bmp7, Nup43, Agpat5, Nudcd1, Zfp146, Tnrc6a, Tead1, Fzd1, Tub, Gnl2, Mapk1ip1l, Ncoa5, Akap8, Mcam, Atp11c, Dusp6, Rbm15b, Ago2, Atp13a3, Usp39, Socs4, Gtf3a, Chek1, Sdc1, F2r, 1810055G02Rik, Pank3, Farp1, Tubb6, Hnrnpd, Atf1, Gpn1, Iqgap1, Snx27, Tnfaip6, Slc39a14, …
KAUFFMANN_DNA_REPLICATION_GENES	5.95349e-09	1.25901e-07	0.761461	-0.498082	-2.14786	138	Rev3l, Mybbp1a, Set, Orc2, Rev1, Ctbp2, Cdc6, Tfam, Pold2, Mcm2, Mcm3, Ppp2r1b, Polq, Polg, Mcm6, Pola1, Blm, Lig3, Mcm4, Orc6, Chaf1a, Lig4, Abcf2, Cdk2ap1, Orc5, Orc4, Orc1, Chaf1b, Smc3, Rfc3, Suv39h1, Topbp1, Cdc7, Mcm9, Pole4, Rpa2, Rrm2, Polh, Rad17, Tmx1, Msh2, Mcm5, Dek, Pcna, Ssbp1, Pola2, Rfc1, Rfc4, Rpa1, Smc2, Rbm14, Prim2, Uba1, Ubp1, Mcm8, Polrmt, Eif5a, Pole2, Poln, Dut, Pold3, Nap…
MIKKELSEN_NPC_HCP_WITH_H3K27ME3	7.28721e-09	1.53399e-07	0.761461	0.346901	1.9847	244	Bmp4, Pyy, Zfp536, Sox18, Colec12, Crb3, Stbd1, C1ql2, Llgl2, Dock8, Tdrp, Ltbp2, Hoxb4, Col14a1, Sigirr, Tnfrsf1b, Jhy, Aldh1a2, S1pr5, Tnfrsf11a, Mal, Slc6a20a, Serinc2, Gjb2, Abcg1, Plxdc1, Cdh1, Ptprn, Igfbpl1, Tmem163, Plk5, Irf5, Tmem151a, Bmp6, Syt12, Fam43b, Rab11fip1, Dact2, Car7, Npas1, Trp73, Slit2, Hck, Sim2, Col13a1, Rtn4r, Rprml, Lemd1, Slc9a2, Gfi1, Celsr1, Tmem132e, Skap1, Pth1r, …
REACTOME_NS1_MEDIATED_EFFECTS_ON_HOST_PATHWAYS	7.56005e-09	1.58416e-07	0.74774	-0.700147	-2.41517	38	Nup54, Nup43, Nup210, Nup50, Ranbp2, Nup160, Nup153, Kpnb1, Rae1, Nup188, Nup205, Nupl1, Nup107, Seh1l, Nup62, Nup155, Nup98, Nup37, Nup93, Tpr, Nup85, Pom121, Ndc1, Kpna4
REACTOME_NUCLEAR_ENVELOPE_BREAKDOWN	7.84587e-09	1.63658e-07	0.74774	-0.643282	-2.35062	52	Nup54, Nup43, Nup210, Nup50, Ranbp2, Tmpo, Nup160, Nup153, Rae1, Nup188, Nup205, Nupl1, Nup107, Seh1l, Nup62, Nup155, Nup98, Nup37, Lpin1, Nek6, Nup93, Tpr, Lmnb1, Nup85, Pom121, Ndc1
ELVIDGE_HYPOXIA_DN	7.9782e-09	1.65665e-07	0.74774	-0.496477	-2.15222	143	Rrp15, Socs2, Srm, Wdr77, Polr3e, Larp4, Slc7a6, Pus1, Urb2, Psme3, Srsf1, Eef1e1, Slc29a1, Ctps, Etf1, Hspa4, Nip7, Fkbp4, Ddx3x, Hnrnph1, Dhx29, Bop1, Pno1, Chka, Lrrc59, Aunip, Prpf4b, Rnaseh1, Neto2, Timm23, Adat1, Ccdc86, Gpatch2, Pycrl, Slc52a2, Polr3k, Cdv3, Abcf2, Nup98, Ccnd3, Odc1, Scyl2, Jak2, Chuk, Gps1, Ide, 5031439G07Rik, Slc5a6, Fus, Snrnp40, Kpna4, Hsf1, Amd1, Stip1, Fastkd5, Psen2
RICKMAN_METASTASIS_UP	8.14918e-09	1.68453e-07	0.74774	-0.405009	-1.88742	312	Ercc8, Adamts9, Nop58, Nol9, Sdad1, Itga9, Etv4, Wdr12, Ppig, Scfd2, Agfg1, Mga, Nat10, Akap1, Fip1l1, Nudt4, Tmem97, Usp51, Mphosph10, Mest, E2f6, Nup54, Etv5, Tfam, Rbm25, Fgf15, Yars2, Rpe, Nepro, Hnrnph1, Thoc2, Srsf6, Appbp2, Prr3, Pxdn, Pnn, Farp2, Bhlhb9, Papola, Mob1b, Fastkd2, Lrp6, Zbtb33, Gigyf2, Nup107, Atrx, Ncl, Ubfd1, Ipo8, Trp53bp1, Acvr2a, Zfp704, Slc11a2, Zfp449, Mpdz, Rbmx2, Vk…
ELVIDGE_HIF1A_TARGETS_UP	9.42927e-09	1.9404e-07	0.74774	-0.606786	-2.31325	65	Rrp15, Socs2, Srm, Wdr77, Slc7a6, Urb2, Rrs1, Psme3, Slc29a1, Ctps, Lsg1, Hspa4, Pno1, Chka, Aunip, Adat1, Ccdc86, Gpatch2, Rrp12, Polr3k, Abcf2, Rpp40, Ccnd3, Scyl2, Jak2, Chuk, Ide, Slc5a6, Amd1, Fastkd5, Psen2
KAUFFMANN_MELANOMA_RELAPSE_UP	9.52945e-09	1.95226e-07	0.74774	-0.629526	-2.35725	59	Msh6, Ctbp2, Cdc6, Tfam, Hus1, Mcm3, Exo1, Polq, Chek1, Mcm6, Blm, Xrcc5, Mcm4, Orc6, Chaf1a, Rad18, Orc4, Pole4, Rrm2, Rad51, Rad17, Xrcc2, Msh2, Brip1, Dek, Pcna, Rad51ap1, Rfc4, Smc2, Ccnh, Fanca
WP_TYROBP_CAUSAL_NETWORK	1.01243e-08	2.0649e-07	0.74774	0.556671	2.49077	58	Capg, Itgam, Cd84, Apbb1ip, Lyl1, Tyrobp, Rps6ka1, Npc2, Slc7a7, Igsf6, Nckap1l, Tnfrsf1b, Rbm47, Bin2, Cxcl16, Fkbp15, C1qc, Nrros, Rnase6, Hcls1, Ncf2, Pycard, Tcirg1, Il18, Itgb2, Il10ra, Tmem106a, Cd37, Gapt, Elf4, Adap2, Plek
MARZEC_IL2_SIGNALING_UP	1.08254e-08	2.19813e-07	0.74774	-0.533983	-2.23204	108	Polr1b, Dkc1, Gnl3, Socs2, Ccnd1, Nop2, Phlda1, Ppat, Pus1, Ccnd2, Ccne2, Bcl2, Uck2, Umps, Eef1e1, Pinx1, Cdc6, Ctps, Myc, Pdcd11, Spred1, Gart, Dusp4, Cdc25a, Ier3, Prkx, Dusp6, Tnfrsf12a, Cish, Wt1, Trib3, Polr3k, Ccnd3, Lif, Stat3, Hspd1, Ccne1
REACTOME_VIRAL_MESSENGER_RNA_SYNTHESIS	1.10283e-08	2.22946e-07	0.74774	-0.672161	-2.37724	43	Nup54, Nup43, Nup210, Nup50, Ranbp2, Nup160, Nup153, Rae1, Nup188, Nup205, Nupl1, Nup107, Seh1l, Nup62, Nup155, Nup98, Nup37, Nup93, Tpr, Nup85, Pom121, Ndc1, Polr2h
ACEVEDO_LIVER_CANCER_UP	1.19833e-08	2.41191e-07	0.74774	-0.322067	-1.57583	900	Rrp15, Hgh1, Yae1d1, Noc3l, 2810004N23Rik, Polr3e, Stambpl1, Ttc27, Kctd3, Itgav, Smarcc1, Pum3, Heatr1, Ddx21, Nmd3, Fip1l1, Tarbp1, Fam98a, Tsc22d2, Timm8a1, Txnrd1, Uck2, Xpot, Ddx27, Eef1e1, Ahctf1, Cd93, Dph5, Cask, Msantd3, Lyar, Gypc, Parp1, Ythdf2, Simc1, Dhx15, Nt5e, Zpr1, Sephs1, Dtl, Actl6a, Gtpbp4, Gmps, Xrcc6, Ppid, Prpf3, Grpel2, Cyp51, Mtss1, Nudcd2, Hes1, Desi2, Dhx29, Bag3, Ptpn1…
FOSTER_TOLERANT_MACROPHAGE_DN	1.2323e-08	2.46944e-07	0.74774	-0.379169	-1.79188	399	Wdr43, Socs2, Zeb1, Itgav, Ccnd2, Chd1, Tma16, Tnfaip3, Pdss1, Slc4a7, Chd7, Dennd1b, Uaca, Fmr1, Gypc, Chst11, Spred1, Pdlim5, Itpkb, Traf3ip2, Shisa3, Fzd1, Atp10a, Gspt1, Parp8, Ext1, Lrrfip1, Rap2c, Prkx, Tnc, Ranbp2, Prpf4, Sphk1, Plaur, Tnfrsf12a, Dusp16, Kremen1, Znrf3, F2r, Vcan, Tpm4, Tanc1, Sfpq, Tbc1d1, Nfil3, Tubb6, Socs3, Slc39a14, Cav1, Srsf3, Frmd4a, Spata13, Nupl1, Tmtc2, Klf7, Ab…
GOLDRATH_HOMEOSTATIC_PROLIFERATION	1.27796e-08	2.5498e-07	0.74774	-0.484663	-2.09989	142	Ung, Eif3j1, Cdca7l, Set, Agfg1, Nop16, Nifk, Bcl2, Fubp1, Bysl, Wipf1, Cacybp, Golim4, Bag2, Sfxn1, Gnpnat1, Nudcd2, Eif3j2, Trnt1, Npm3, Sfpq, Zrsr2, Gmfb, Arl14ep, Ube2e1, Ptges3, Dhx9, Cpsf2, Sos2, Slc7a5, Rock1, Nhp2, Bzw2, Zfp131, Igf2bp2, Tm9sf3, Taf1d, Pbrm1, Rad23b, Gk, Smn1, E2f1, Ppa1, Snx9, Yme1l1, Prps2, Irak1, Creb1, Ak6, Stt3a, Ncan, Ipo7, Impa2, Pdap1, Atp11a
SANSOM_APC_TARGETS	1.34767e-08	2.67726e-07	0.74774	-0.452829	-2.03123	191	Cdca7, Dctd, Hmga2, Myo1b, Ttc27, Pogk, Ccnd2, Iffo2, Mmp15, Trib1, Polr3d, Abce1, Cdk5rap2, Myc, Smyd5, Slfn3, Fgfrl1, Dtl, Dusp4, Dclre1b, Tnfrsf12a, Mettl2, Mthfd1l, Adat1, Ccdc86, Txnrd3, Slc7a5, Spata5l1, Zfp871, Orc5, 4930503L19Rik, Hhat, Nt5c3b, Carnmt1, Tyms, Srcap, Fam20b, Mri1, Cd44, Akap13, Zfp184, Zfp800, Rnf149, Psat1, Ninl, Slc1a4, Zfp869, Dhx30, Dis3l, Trim9, Fkbp5, Zfhx3, Ankrd11,…
DE_YY1_TARGETS_DN	1.42331e-08	2.80388e-07	0.74774	-0.546472	-2.21499	90	Itgav, Dnttip2, Naa15, Ccne2, Tnfrsf11b, Casp8ap2, Itga4, Gspt1, Pkn2, Hnrnph1, Usp16, Pnn, Apc, Tagln2, Cd2ap, Csnk1g3, Clic4, Ptp4a1, Ncor1, Aggf1, Mphosph9, Prkd3, Rbbp8, Hsp90b1, Eps8, Stag1, Rasa1, Usp9x, Rbbp6, Cald1, Bdkrb2, Socs5, Inhba, Arih1, Ipo7, Prkaa1, Hipk2, Gna13, Ccnl1, Pdha1, Hif1a, Cdc27
REACTOME_TRNA_MODIFICATION_IN_THE_NUCLEUS_AND_CYTOSOL	1.42363e-08	2.80388e-07	0.74774	-0.683157	-2.38209	40	Pus7, Wdr4, Pus1, Mettl1, Trmt11, Alkbh8, Nsun2, Trmt10a, Eprs, Thada, Ctu1, Trmt6, Adat1, Ctu2, Qtrt1, Thg1l, Trp53rka, Tyw3, Trmt13, Trmt61a, Adat3, Trdmt1, Trmt5, Tyw5
CHICAS_RB1_TARGETS_GROWING	1.43734e-08	2.81879e-07	0.74774	-0.427064	-1.94393	229	Cdca7, Igfbp3, Cdca7l, Smarcc1, Ppig, Rif1, Hells, Ccne2, Msh6, Tmem97, Mest, Usp1, Cacybp, Gmps, Rbms3, Supt16, Uhrf1, Dpysl3, Mcm2, Mcm3, Tmpo, Spin4, Lsm2, Mcm6, Postn, Cav1, Nasp, Cdh6, Pgap1, Kcnk2, Ssrp1, Dock10, Atrx, Rnf138, Exosc8, Zfp422, Herc4, Arl4a, Mcm4, Syne3, Has2, Ubr7, Adgrg6, Asns, Smc3, Cdc7, Adamts6, 1700025G04Rik, Tpr, Psat1, Slc1a4, Aldh1l2, Eif4ebp1, Slfn9, Timeless, Rbbp8…
REACTOME_HOMOLOGY_DIRECTED_REPAIR	1.63777e-08	3.19819e-07	0.733762	-0.533223	-2.20824	100	Parp1, Rad1, Hus1, Rnf4, Nbn, Atm, Pold2, Exo1, Atr, Polq, Chek1, Tipin, Blm, Slx4, Lig3, Trp53bp1, Ube2i, Dna2, Rnf168, Rfc3, Rhno1, Topbp1, Ppp4r2, Mre11a, Pole4, Rpa2, Polh, Rad51, Rad17, Timeless, Xrcc2, Rbbp8, Brip1, Pcna, Rad51ap1, Rfc1, Rfc4, Rpa1, Clspn, Pole, Gen1, Mdc1, Rtel1, Rmi2, Pole2, Brcc3, Pold3, Top3a, Palb2, Cdk2, Rad9a, Ube2v2, Fen1, Parp2, Pold1, Rfc5, Rmi1, Spidr, Atrip, Ube…
HORIUCHI_WTAP_TARGETS_DN	1.73332e-08	3.37042e-07	0.733762	-0.40216	-1.86768	298	Hmga2, Ung, Shmt1, Naa15, Hells, Tmem97, Sephs1, Fbl, Gspt1, Uhrf1, Sqle, Msto1, Atp11c, Polr3g, Tmpo, Enah, Usp28, Papola, Kpnb1, Nln, Smad5, Pola1, Cxadr, Phf10, Gmfb, Naa50, Trip13, Mybl2, Ccdc86, Twf1, Lrp8, Slc5a3, Spats2l, Styx, Zfp618, Nmt2, Nup98, Odc1, Flna, Tm9sf3, Tyms, Pbrm1, Zdhhc20, Lmnb2, Wdfy1, Arf6, Atp8b2, Cd44, Canx, Asf1a, Rrm2, Pbdc1, Arl5b, Eny2, Hjurp, Cep85, Mbtps2, Lmnb1,…
WP_DNA_IRDAMAGE_AND_CELLULAR_RESPONSE_VIA_ATR	1.78367e-08	3.4537e-07	0.733762	-0.575206	-2.27961	77	Eef1e1, Parp1, Usp1, Rad1, Hus1, Nbn, Atm, Mcm2, Exo1, Atr, Chek1, Xrcc5, Trp53bp1, Sp1, Mcph1, Topbp1, E2f1, Mre11a, Recql, Rfwd3, Rpa2, Cep164, Rad51, Rad17, Rbbp8, Msh2, Brip1, Pcna, Rpa1, Mlh1, Foxm1, Clspn, Fanca, Mdc1, Poln, Brcc3, Mdm2, Top3a, Palb2, Cdk2, Dclre1a, Rad9a, Ube2d3, Trim28, Fen1, Fanci, Smc1a, Rmi1, Prkdc, Atrip, Ppm1d
REACTOME_CELL_CYCLE_CHECKPOINTS	1.87425e-08	3.61384e-07	0.733762	-0.423909	-1.93822	249	Clasp1, Orc2, Psme3, Ccne2, Ahctf1, Cdc6, Nup43, Cdc25a, Rad1, Hus1, Nbn, Atm, Mcm2, Mcm3, Ranbp2, Exo1, Nup160, Ppp2r1b, Atr, Chek1, Mcm6, Blm, Mcm10, Xpo1, Dync1li1, Ube2e1, Nup107, Seh1l, Mcm4, Trp53bp1, Orc6, Anapc1, Cenpq, Nup98, Orc5, Orc4, Nup37, Orc1, Dna2, Psmd1, Rcc2, Cdc16, Rnf168, Ccne1, Ercc6l, Rfc3, Rhno1, Topbp1, Cdc7, Mre11a, Dbf4, Rpa2, Zw10, Psmd12, Rad17, Nup85, Rbbp8, Mcm5, Br…
REACTOME_REGULATION_OF_CHOLESTEROL_BIOSYNTHESIS_BY_SREBP_SREBF	1.9077e-08	3.66294e-07	0.733762	-0.607831	-2.25853	56	Elovl6, Cyp51, Sqle, Tgs1, Kpnb1, Sec24a, Lss, Idi1, Nfya, Med1, Sec24d, Acaca, Sp1, Dhcr7, Sec24b, Tbl1x, Ran, Ggps1, Mbtps2, Ppara, Chd9, Insig1, Hmgcs1, Carm1, Hmgcr, Fasn, Sc5d, Fdps, Srebf2, Sec24c, Mvd, Rxra, Gpam, Scap, Ncoa2, Ncoa6
CREIGHTON_ENDOCRINE_THERAPY_RESISTANCE_2	2.21171e-08	4.22897e-07	0.733762	0.287461	1.74514	385	Efhc1, Dnal4, Ciao1, 1700030J22Rik, Cdk2ap2, Ccdc189, Tppp3, Shroom2, AI467606, Cdkn2d, Ercc1, Ccdc89, Tmem231, Ak7, Slc31a2, Iqcg, Tspan2, Ttc30b, 1700028P14Rik, B4gat1, Rsph9, Dnah6, Lca5l, Lrp2bp, Slc25a14, Tyro3, Dynlrb2, Mok, Armc2, Kif6, Jhy, P4htm, Cfap52, Pfn2, Cfap57, Ak9, C5ar1, Ift22, Wrap73, Fam229b, Mycl, Efcab12, Hmox1, Kif9, Foxj1, Lrrc46, Cct6b, Arl6, Gpr137b, Bbof1, 1700016K19Rik…
SCHLOSSER_MYC_TARGETS_AND_SERUM_RESPONSE_UP	2.3126e-08	4.40354e-07	0.733762	-0.67036	-2.39675	46	Nop2, Tsr1, Pprc1, Uck2, Myc, Srsf2, Metap1, Zpr1, Gspt1, Prr3, Slc39a14, Ccdc86, Cep68, Slc7a5, Prmt1, Odc1, Eif1ax, Lmnb2, Rcn1, Zfp263, Slc1a5, Usp13, Amd1, Snrpb, Gemin4, Ints10, Fxn, Thop1, Lsm7
DANG_REGULATED_BY_MYC_UP	2.43407e-08	4.61293e-07	0.733762	-0.589782	-2.27182	68	Wdr3, Srm, Rrp9, Wdr12, Shmt1, Surf6, Tarbp1, Txnrd1, Srsf7, Uck2, Umps, Srsf1, Tfdp1, Srsf2, Sfxn1, Tbl3, Srpk1, Timm23, Ruvbl2, Slc7a5, Top1, Eftud2, Ucn2, Tyms, Smn1, Tcf3, Snrpd3, Zfp330, Vars, Homer1, Snrpb
REN_BOUND_BY_E2F	2.44267e-08	4.61293e-07	0.733762	-0.626409	-2.32064	55	Ung, Umps, Cdc6, Cdc25a, Mcm3, Chek1, Mcm6, Pola1, Nap1l4, E2f3, Brd2, Cstf1, Orc1, Hmgb3, Rfc3, Dbf4, Rad51, Msh2, Mcm5, Pcna, Pola2, Rfc4, Smc2, Mlh1, Prim2, Dut, Cdk2, Smc4, Hmgb1, Fen1, Rbl1, Pold1, Rrm1, Top2a, Ttk, Prkdc
HELLER_HDAC_TARGETS_DN	2.53417e-08	4.76611e-07	0.733762	-0.406123	-1.87107	273	Rrp15, Ccnd1, Nop56, Atic, Pprc1, Larp1, Pus1, Ccnd2, Set, Rrs1, Abce1, Maff, Nop16, Nop14, Srsf7, Ctbp2, Bcl2, Uck2, Slc19a1, Ctps, Myc, Sox11, Hnrnpab, Wipf1, Smyd5, Elovl6, Elac2, Eif5, Fkbp4, Ttc39a, Nup210, Desi2, Bag3, Pno1, Hspa9, Dusp6, Atf4, Dnajc2, Gtf3a, Mrto4, Sdc1, Fam149a, Sfpq, Klhl21, Ddx17, Eif4g2, Mrpl3, Cebpg, Ube2e1, Mybl2, Dock10, Nol12, Trib3, Sec24d, Myb, Lrp8, Slc7a5, Zbtb…
SENESE_HDAC2_TARGETS_UP	2.95506e-08	5.535e-07	0.733762	-0.525417	-2.17678	102	Hmga2, Larp4, Ccnd2, Tnfaip3, Skp2, Tnfrsf11b, Mtap, Ccnj, Supt16, Ptbp1, Ptpn12, Usp16, Pdlim4, Ago2, Ppp2r1b, Atp13a3, Plk4, Taf3, Iqgap1, Slc39a14, Bclaf1, Megf10, Itga6, Dhx9, Ttc37, Twf1, Nab1, Mcm4, Styx, Cdv3, Scyl2, Exoc5, Mlx, Cbfb, Adamts6, Tpr, Il6st, Rab8b, Spred2, Ddx42, Lman1, Hsf1, Timm17a, Slc6a15, Inhba, Rbm14, Antxr2, Gna13, Ctdspl2, Psme4, Cdc27
REACTOME_REGULATION_OF_HSF1_MEDIATED_HEAT_SHOCK_RESPONSE	3.44473e-08	6.42596e-07	0.719513	-0.564444	-2.24143	79	Nup54, Nup43, Hspa4, Bag2, Fkbp4, Atm, Nup210, Bag3, Nup50, Hspa9, Ranbp2, Nup160, Nup153, Atr, Dnajc2, Hspa14, Rps19bp1, Rae1, Nup188, Nup205, Nupl1, Nup107, Seh1l, Nup62, Nup155, Nup98, Nup37, Nup93, Rpa2, Tpr, Hspa5, Nup85, Pom121, Ndc1, Hsf1, Rpa1, St13, Hspa13, Sirt1
WHITEFORD_PEDIATRIC_CANCER_MARKERS	3.57092e-08	6.63439e-07	0.719513	-0.512476	-2.14051	110	Cdca7, Ccnt1, Bcat1, Cdc25a, Uhrf1, Tmpo, Polq, Plk4, Nasp, Mybl2, Mcm4, Eif4a1, Odc1, Dnmt1, Tyms, Rcc2, Dtymk, Hmgb3, Lmnb2, Rfc3, Mycn, E2f1, Dbf4, Rrm2, Zfp367, Psat1, Eif4ebp1, Cdk4, Mcm5, Recql4, Atad2, Pcna, Rfc4, Cenpu, Adgrl3, Ilf2, Pole2, Tuba1a, Cks1b, Mcm7, Smc4, Espl1, Kpna2, Ilf3, Adcy3, Asf1b, Mnd1, Melk, Top2a, Ttk
WANG_RESPONSE_TO_GSK3_INHIBITOR_SB216763_UP	3.69903e-08	6.8447e-07	0.719513	0.305649	1.79346	304	Ms4a7, Efhc1, Dnajc4, Mgst1, Cd68, Dym, Cxcr4, Ctsb, 4931414P19Rik, Cd84, Cyb561a3, Mfsd13a, Glrx, Ifi30, Oma1, Mr1, Slc35d2, Ctsh, Pik3r3, Atg4c, Evi2a, Tmem86a, Map4k1, Tmem159, Slc46a3, Gstm4, Letmd1, Hc, Pafah2, Acad11, Alox5ap, Slc38a6, F11r, P2rx4, Cd48, Psap, Pld3, Tlr1, Rnf130, Pld1, Dcp1b, Neu1, Ncf4, Zfand1, Enpp2, Sesn3, Naip2, Nfkb2, Sidt2, Rasgrp4, Zc3h6, Aldh2, Timp2, Gns, Itgb7, Al…
BUYTAERT_PHOTODYNAMIC_THERAPY_STRESS_UP	3.74932e-08	6.90989e-07	0.719513	-0.328898	-1.60114	776	Usp36, Larp4, Arfgap3, Ibtk, Trib1, Maff, Nudt4, Tsc22d2, Txnrd1, Slc4a7, Zfp202, Tnfrsf11b, Jmjd6, Adamts5, Senp6, Cdr2, Rabep1, Smc5, Hspa4, Rbm25, Eif5, Rsl1d1, Ccnj, Ier3, Klf5, Spry2, Fkbp4, Hus1, Rhoq, Setd5, Bag3, Nup50, Fem1c, Chka, Cdk8, Areg, Ranbp2, Appbp2, Atf4, Prdm4, Haus6, Klf12, Ccdc93, Mark3, Sec24a, Sfpq, Slc38a2, Lss, Lcor, Senp5, Nfil3, Abl2, Kdm6b, Jmjd1c, Pknox1, Mthfd2, Slc…
HOSHIDA_LIVER_CANCER_SUBCLASS_S2	3.89068e-08	7.14173e-07	0.719513	-0.507355	-2.11914	111	Rrp1b, Ddx18, Smarcc1, Tarbp1, Brd3, Mest, Hnrnpu, Ssb, Nt5e, Sephs1, Fbl, Atm, Ctnnb1, Chka, Nup153, Pnn, Idi1, Cxadr, Bclaf1, Cse1l, Casc3, Suz12, Phf3, Mapk6, Ncoa4, Tpr, Cul4a, Gpc3, Smarca1, Lbr, Igf2r, Dek, Helz, Csnk2a1, Hmgcr, Net1, Rbm39, Sntb1, Erbb3, Srebf2, Fgfr4, Hnrnpa2b1, Csnk2a2, Btg3, Tial1, Ep300, Ddx1, Gtf3c2, Abcb10, Abcd3, Tia1, Hnrnpc, Add3, Eif4b
REACTOME_B_WICH_COMPLEX_POSITIVELY_REGULATES_RRNA_EXPRESSION	4.20608e-08	7.68992e-07	0.719513	-0.715177	-2.37403	31	Polr1b, Cd3eap, Polr1a, Mybbp1a, Polr1e, Ddx21, Taf1a, Kat2a, Smarca5, Sf3b1, Ercc6, Baz1b, Tbp, Taf1d, Myo1c, Polr2h, Dek
BENPORATH_PROLIFERATION	4.31215e-08	7.85257e-07	0.719513	-0.477378	-2.06576	140	Cdca7, Agfg1, Pdss1, Ctps, Parp1, Gart, Dtl, Suv39h2, Ranbp1, Gtpbp4, Desi2, Mcm2, Mcm3, Exo1, Srpk1, Hspa14, Cebpg, Cse1l, Ppil1, Mybl2, Lrp8, Hdac2, Uggt1, Rdx, Cnih4, Dcun1d5, Tyms, Dtymk, Chaf1b, Gars, Dbf4, Asf1a, Rrm2, Nudt5, Rad51, Msh2, Proser1, Lbr, Atad2, BC055324, Dek, Pcna, Rad51ap1, Rfc4, Cenpu, Ilf2, Fanca, Prim2, Cdt1, Ezh2, Mtfr2, Gins3, Cks1b, Kpna2, Ankrd27, Fam3c, Emc8, Mnd1, K…
BENPORATH_MYC_MAX_TARGETS	4.54958e-08	8.25219e-07	0.719513	-0.326607	-1.58766	737	Polr1b, Cebpz, Ddx10, Wdr4, Rrp9, Mybbp1a, Ivns1abp, Prmt5, Pwp1, Mmp15, Trib1, Mat2a, Slc7a1, Abce1, Maff, Psme3, Gtf3c4, Rcl1, Mettl1, Srsf7, Eea1, Eef1e1, Tulp3, Timm9, Erlin1, Cdc6, Pa2g4, Nup54, Mthfd1, Ssb, Prep, Etf1, Srsf2, Usp1, Cacybp, Zpr1, Aimp2, Xrcc6, Ddx3x, Wdr46, Rnf4, Atm, Supt16, Sco1, Nufip1, Coro1c, Pkn2, Cad, Mphosph6, Dpysl3, Rab3gap2, Mcm3, Pno1, Hspa9, Rps6kb1, Polr3g, Tmp…
REACTOME_REGULATION_OF_TP53_ACTIVITY	4.69098e-08	8.47516e-07	0.719513	-0.467867	-2.04843	154	Prmt5, Noc2l, Ehmt1, Smyd2, Rad1, Hus1, Nbn, Atm, Supt16, Taf2, Gatad2a, Ing5, Exo1, Mapk11, Ppp2r1b, Atr, Taf3, Taf4b, Chek1, Taf1, Kmt5a, Blm, Ssrp1, Trp53rka, Kat6a, Rbbp7, Hipk1, Hdac2, Tbp, Dna2, Rfc3, Rhno1, Topbp1, Brd1, Mre11a, Prr5, Rpa2, Hdac1, Mapkap1, Rad17, Rbbp8, Brip1, Usp7, Csnk2a1, Akt1, Rfc4, Rpa1, Taf5, Prkaa1, Hipk2, Mbd3, Brd7, Pou4f1, Rmi2, Mdm2, Mlst8, Top3a, Csnk2a2, Cdk2,…
CHARAFE_BREAST_CANCER_LUMINAL_VS_MESENCHYMAL_DN	4.9216e-08	8.85695e-07	0.719513	-0.365365	-1.73656	439	Zeb1, Hmga2, Nol9, Akap12, Stambpl1, Itgav, Zcchc24, Tnfaip3, Skp2, Adamts12, Pde7b, B3gnt5, Nav3, Chsy1, Adamts5, Msantd3, Etv5, Cav2, Wipf1, Igf2bp3, Nt5e, Ppp4r1, Zc3h12c, Bcat1, Pfas, Rab31, Rbms3, Bag2, Spry2, Tead1, Syde1, Atm, Coro1c, Ext1, Nexn, Antxr1, Serpine2, Mcam, Grk5, Fst, Pxdn, Lamc1, Lix1l, Bicc1, Fbn1, Kpnb1, Sfpq, Tbc1d1, Tubb6, Socs3, Cav1, Trio, Aak1, Dock10, Tpm1, Nab1, Gng1…
WP_CELL_CYCLE	4.96971e-08	8.90859e-07	0.719513	-0.498826	-2.10405	115	Ccnd1, Ccnd2, Cdkn2b, Orc2, Skp2, Ccne2, Cdc14a, Cdc6, Myc, Tfdp1, Cdc25a, Atm, Mcm2, Mcm3, Atr, Chek1, Mcm6, E2f3, Mcm4, Orc6, Cdk7, Anapc1, Cdc14b, Orc5, Orc4, Ccnd3, Hdac2, Orc1, Smad4, Cdc16, Stag2, Ccne1, Smc3, Cdc7, E2f1, Dbf4, Hdac1, E2f5, Cdk4, Gadd45g, Mcm5, Stag1, Wee1, Pcna, Ccnh, E2f4, Cdc23, Mdm2, Cdc27, Cul1, Cdk2, Mcm7, Espl1
KRIGE_RESPONSE_TO_TOSEDOSTAT_6HR_UP	5.04506e-08	9.00847e-07	0.719513	-0.322534	-1.57441	838	Wdr43, Wdr75, Spry1, Nop56, Nolc1, Utp20, Trib2, Wdr4, Sh3pxd2a, Noc3l, Hip1, Ifrd2, Myo1b, Tsr1, Itgav, Zcchc24, Arfgap3, Ears2, Esf1, Pum3, Prmt3, Pwp2, Ivns1abp, Noc2l, Ddx21, Lmo4, Trib1, Naa15, Slc7a1, Maff, Dph2, Ddx31, Plch1, Rcl1, B3gnt5, Nifk, Nop14, Kif21b, Urb1, Umps, Dennd1b, Adgra3, Utp15, Timm9, Slc29a1, Pa2g4, Bysl, Etv5, Pdcd11, Ndufaf4, Scaf11, Zbtb41, Zfp451, Nol10, Riok1, Fbl, …
REACTOME_M_PHASE	5.12856e-08	9.12208e-07	0.719513	-0.384643	-1.79435	341	Eml4, Clasp1, Set, Psme3, Rcc1, Cdk5rap2, Ahctf1, Nup54, Nup43, Tnpo1, Nup210, Nup50, Ranbp2, Tmpo, Nup160, Haus6, Nup153, Ppp2r1b, Plk4, Kpnb1, Tubb6, Kmt5a, Xpo1, Dync1li1, Pds5a, Rae1, Nup188, Nup205, Ube2e1, Nupl1, Nup107, Seh1l, Haus2, Wapl, Nedd1, Nup62, Nup155, Anapc1, Nipbl, Cenpq, Nup98, Cep192, Ube2i, Mcph1, Nup37, Csnk1e, Cep41, Lpin1, Ran, Nek6, Cep76, Psmd1, Rcc2, Cdc16, Nup93, Stag2…
NUYTTEN_NIPP1_TARGETS_UP	5.17552e-08	9.17007e-07	0.719513	-0.337011	-1.6315	653	Pus7, Samd4, Usp36, Noc3l, Gar1, Larp4, Sdad1, Lgalsl, Dhrs2, Ptgfr, Krr1, Wdr12, Prmt3, Dis3, Pwp1, Lima1, Tnfaip3, Il1rap, Cdc14a, Chd7, Iars, Mest, Chsy1, Fmn2, Etv5, Wipf1, Syncrip, Tnik, Adamts14, Rbm25, Ddx50, Rbms3, Bag2, Limk1, Nbn, Fermt2, Bag3, Ptpn12, Adss, Arap2, Uba5, Pno1, Hspa9, Pcolce2, Gtf2e1, Ppil4, Alg13, Trnt1, Spin4, Pnn, Egr2, Rbm26, Pnpt1, Zcchc9, Pitpnb, Tanc1, Hhipl2, Btb…
CHIARADONNA_NEOPLASTIC_TRANSFORMATION_KRAS_UP	5.23536e-08	9.24041e-07	0.719513	-0.495303	-2.09092	123	Ccnd1, Hmga2, Myo1b, Phlda1, Kcnn4, Etv4, Ivns1abp, Set, Sms, Cask, Adam19, Ppid, Uhrf1, Areg, Plk4, Myef2, Tubb6, Hnrnpd, Pola1, Itga6, Dhx9, Ssrp1, Top1, Bzw2, Has2, Dnmt1, Uba2, Mapk6, Tiparp, Hmgb3, Gdnf, Topbp1, Cdc7, Tcf12, Rrm2, Spred2, Haus3, Rad51, Noct, Igf2r, Rasa1, 1810030O07Rik, Pcna, Thbs2, Smc2, Spcs3, Anp32e, Ilf2, Bach1, Gtf2a2, Nap1l1, Cks1b, Fignl1, Plscr1, Slc6a8, Rbl1, Mrpl18…
JOHANSSON_GLIOMAGENESIS_BY_PDGFB_UP	5.47055e-08	9.61852e-07	0.719513	-0.604209	-2.2528	57	Ccnd1, Rev3l, Ccnd2, Chst11, Pdgfra, Cdc42se1, Mcm2, Serpine2, Mcm3, Mcam, Tpm4, Tagln2, Hspa14, Nin, Ppp1r14b, Tpm1, Epn2, Klf6, Stat3, Sulf2, Rrm2, Frmd8, Ppfibp1, Cdk4, Sdc3, Pcna
KOBAYASHI_EGFR_SIGNALING_24HR_UP	5.53611e-08	9.69664e-07	0.719513	0.474469	2.30774	88	Id3, Calcoco1, Wdr45, Ccng2, Id2, Grn, Mxi1, Tjp3, Anxa4, Ctsh, Pik3r3, Hcfc1r1, Fth1, Cdk19, Aqp3, Tpp1, Mettl7a1, Hmox1, Cldn3, Pik3ip1, Irf7, Trim2, Man1a, Scnn1a, Acp5, Pdcd4, Pbxip1, St6galnac2, Selenbp1, Cyp1b1, Ass1, Ypel5, Bcam, Lxn, Bcl6
MOHANKUMAR_HOXA1_TARGETS_UP	5.56259e-08	9.70599e-07	0.719513	-0.376493	-1.7721	379	Nolc1, Ppan, Nop2, Wdr77, Ttc27, Kctd3, Dhrs2, Mat2a, St3gal4, Hells, Rcc1, Srsf1, Mest, Tfap4, Cdc6, Tbrg4, Isg20l2, Mthfd1, Mogs, Actl6a, Eif5, Cdc25a, Ier3, Cct6a, Ttc39a, Wdr46, Rhoq, Traf4, Gnl2, Coro1c, Nup210, Mcm3, Chka, Sf3b3, Ruvbl1, Farsb, Smg7, E2f7, Elovl5, Memo1, Lrrc59, Ddah1, Snx27, Eif4g2, Hspa14, Sec63, Xpo1, Naa50, Rae1, Frmd4a, Ube2e1, Cdyl2, Txndc11, Kcnk2, Ppfia1, Abtb2, Gpa…
DAZARD_RESPONSE_TO_UV_SCC_DN	5.93078e-08	1.02735e-06	0.719513	-0.496775	-2.0828	112	Hmga2, Chd1, Rrs1, Tnfaip3, Nop16, Nav3, Mphosph10, Myc, Zfp146, Dusp4, Traf4, Ext1, Adsl, Ddx3y, Ago2, Nup153, Atp13a3, Mark3, Ythdf3, Klf7, E2f3, Coil, Kat6a, Rpp38, Phf3, Cdyl, Cstf1, Tiparp, Brd1, Adnp, Pgrmc2, Rybp, Tnfaip8, Cnot2, Kif2a, Wee1, N4bp1, Amd1, Tlk2, Pxdc1, Hmgcr, Sacs, Tram2, Jarid2, Erf, Chd8, Morc3, Siah2, Mtf2, Tnfrsf1a, Wsb1, Pum1, Ctcf
MIKKELSEN_ES_LCP_WITH_H3K4ME3	5.93264e-08	1.02735e-06	0.719513	0.423884	2.21908	114	Prtn3, Cd68, Glmp, Arhgef19, BC028528, Cd79b, Apobr, Gpsm3, Slc39a4, Glrx, Spi1, Rinl, Tmem268, Spon2, Pstpip1, Serpinf1, Vwa5a, Tnfsf13, Itga2b, Cox7a1, Selplg, Rhbdf2, Nos3, Susd2, Fgd4, Ifitm1, Nxnl1, Hacd4, Hvcn1, Mrgprf, Tbc1d10c, Tspan32, Tm4sf5, Aldh3b1, 2900026A02Rik, Ankrd2, Mmrn2, Gimap5, Arhgap27, Unc13d, Robo4, Hexim2, Treml2, Dapk3, Ebi3, P2rx6, Oprk1, Exoc3l, Fbxw10, Aspg, Notch4, H…
CHANDRAN_METASTASIS_UP	6.24133e-08	1.07675e-06	0.704976	-0.450978	-2.00099	178	Eml4, Larp1, G3bp1, Ibtk, Tars, Bcl2, Nol8, Pdlim5, Eif5, Msi2, Shprh, Bptf, Ints8, Ago2, Pitpnb, Vcan, Pvt1, Sfpq, Ddx17, Nlk, E2f3, Trio, Map4k4, Ubfd1, Slc7a5, Orc6, Kmt2c, Gramd4, Basp1, Hba-a1, Smg1, Zfp605, Nktr, Lrrc58, Taf1d, U2surp, Eif1ax, Fscn1, Celf1, Hbb-bt, Wdfy1, Prrc1, Tgfbrap1, Rnf149, Fus, Secisbp2, Abhd5, Taok1, Zfyve16, Thbs2, Rbbp6, Foxm1, Vegfa, Rbm39, Adam10, Zfp281, Arhgap…
REACTOME_POSITIVE_EPIGENETIC_REGULATION_OF_RRNA_EXPRESSION	6.84784e-08	1.17696e-06	0.704976	-0.660555	-2.36169	46	Polr1b, Cd3eap, Polr1a, Mybbp1a, Polr1e, Ddx21, Taf1a, Gatad2a, Kat2a, Smarca5, Sf3b1, Ercc6, Baz1b, Rbbp7, Hdac2, Tbp, Taf1d, Myo1c, Hdac1, Cbx3, Polr2h, Dek
REACTOME_TRANSCRIPTIONAL_REGULATION_BY_E2F6	7.67562e-08	1.31431e-06	0.704976	-0.702786	-2.37433	34	Mga, E2f6, Ehmt1, Tfdp1, Bmi1, Chek1, Pcgf6, Suz12, Rbbp7, L3mbtl2, Cdc7, Yaf2, E2f1, Phc3, Max, Rrm2, Cbx3, Rad51, Eed, Rybp, Rbbp8
REACTOME_S_PHASE	7.85795e-08	1.34053e-06	0.704976	-0.455555	-1.99711	159	Ccnd1, Orc2, Skp2, Psme3, Ccne2, Cdc6, Myc, Tfdp1, Cdc25a, Pold2, Mcm2, Mcm3, Mcm6, Pola1, Pds5a, Ube2e1, Wapl, Mcm4, Orc6, Cdk7, Anapc1, Orc5, Orc4, Orc1, Dna2, Psmd1, Cdc16, Stag2, Ccne1, Smc3, Rfc3, E2f1, Max, Pole4, Rpa2, E2f5, Psmd12, Cdk4, Mcm5, Stag1, Wee1, Pcna, Pola2, Rfc1, Akt1, Rfc4, Rpa1, Psmd11, Ccnh, E2f4, Psmd14, Lin9, Pole, Pds5b, Prim2, Cdc23, Psmd6, Cdt1, Lin54, Mcm8, Gins1, Pol…
RHEIN_ALL_GLUCOCORTICOID_THERAPY_DN	8.24072e-08	1.40062e-06	0.704976	-0.381512	-1.78611	352	Dctd, Ung, Atic, Akap12, Kctd3, Ivns1abp, Dimt1, Set, Tmem97, Bcl2, Adgra3, Mest, Sms, Dph5, Mthfd1, Cacybp, Dtl, Fbl, Gmps, Cdc25a, Rsl1d1, Cct6a, Jade3, Adsl, Mcm2, Dusp6, Ints8, Eprs, Isoc1, Anp32b, Pxdn, Chek1, Dars, Mcm6, Apex1, Psmg1, Mrpl3, Metap2, Nasp, Cnbp, Cct3, Ssrp1, Atrx, Pdlim1, Myb, Slc5a3, Mcm4, Ak2, Cep68, Nhp2, Bzw2, Prmt1, Rpp40, Me2, Ccnd3, Klf4, Nup37, Cct8, Tyms, Ada, Hmgb3…
MARTENS_TRETINOIN_RESPONSE_DN	8.71248e-08	1.47534e-06	0.704976	-0.332603	-1.61361	696	Dkc1, Gnl3, Cdca7, Gpatch4, Peg12, Nop56, Nolc1, Grwd1, Srm, Eif3j1, Cd3eap, Tsr1, Pus1, Smarcc1, Mybbp1a, Ccnd2, Mat2a, Rrs1, Psme3, Nle1, Nop16, Timm8a1, Mettl1, Srsf7, Umps, Srsf1, Cmtr2, Imp4, Tfap4, Hnrnpu, Fam136a, Pa2g4, Tbrg4, Zfp948, Myc, Usp1, Cacybp, Thumpd3, Rabep1, Hnrnpf, Aimp2, Eif5, Nip7, Rsl1d1, Rpl7l1, Ccnj, Rad1, Cct6a, Ddx3x, Prpf38b, Fzd1, Tex30, Rnpc3, Pold2, Trmt10c, Telo2,…
WP_DNA_REPLICATION	8.7962e-08	1.48403e-06	0.704976	-0.66839	-2.3417	41	Orc2, Cdc6, Pold2, Mcm2, Mcm3, Mcm6, Pola1, Mcm10, Mcm4, Orc6, Orc5, Orc4, Orc1, Rfc3, Cdc7, Dbf4, Rpa2, Mcm5, Pcna, Pola2, Rfc1, Rfc4, Rpa1, Pole, Prim2, Cdt1, Pole2, Pold3, Cdk2, Mcm7
RUTELLA_RESPONSE_TO_CSF2RB_AND_IL4_DN	9.39784e-08	1.57973e-06	0.704976	0.303191	1.78069	300	Itpk1, Mapre2, Lpxn, Ctsb, C3ar1, Cfp, Ms4a4a, Ang, Ctsd, Calml4, Ptgds, Pirb, Tsc22d1, Ccrl2, Map4k1, Abcc3, Lgals3, Calhm2, Zfp185, Fah, Ctsl, Slc7a7, Irak3, Ms4a6c, Cx3cr1, Sigirr, Pstpip1, Cd48, Osbpl1a, Tlr1, Lmo2, Cd300a, C5ar1, Icam2, Ccr5, Fcgr1, Arhgef6, Fpr1, Cybb, Vwa5a, Plac8, S100a9, Timp2, Atp6v0a1, Nrep, Pnp2, Cd52, Gns, C1qa, Emc7, Hdac9, Rgs2, Lair1, Cyp27a1, Oaz2, Sdr39u1, Pecam…
MARKEY_RB1_CHRONIC_LOF_UP	1.01727e-07	1.70374e-06	0.704976	-0.511865	-2.13794	109	Cdca7, Prkg2, Kcnn4, Slc25a15, St3gal4, Rasa3, Elovl6, Pdgfra, Piga, Cyp51, Uhrf1, Sqle, Mcm2, Areg, Anp32b, Sdc1, Tipin, Vcan, Lss, Idi1, Pola1, Dnph1, Wdhd1, Slc27a3, Cbx2, Nab1, Gas2, Dnmt1, Klf4, Chaf1b, Cbfb, Rfc3, Cdca4, Map3k4, Hjurp, Gpc3, Angpt2, Msh2, Slc1a5, Igf2r, Zmym4, Pcna, Casp2
GROSS_HYPOXIA_VIA_ELK3_DN	1.03639e-07	1.72945e-06	0.704976	-0.474866	-2.06054	144	Prkg2, Akap12, Trps1, Rars, Cd93, Myc, Scaf11, Pdlim5, Dusp4, Riok1, Spry2, Acsl4, Map3k1, Ifrd1, Pdlim4, Tnc, Eprs, Atf4, Fst, Nfil3, Atf1, Jmjd1c, Mthfd2, Slc39a14, Itga6, Tm4sf1, Hbegf, Pfkfb3, Cars, Klf6, Klf4, Asns, Rad23b, Cd44, Acbd3, Nedd9, Aldh1l2, Il6, Traf6, Chic2, Hspa5, Noct, Zfp330, Csrnp1, Ets1, Cxcl2, Ascc2, Bcl10, Vegfa, Slc20a1, Rad54b, Fbxo42, Fos, Adm, Usp47, Cxcl1, Xbp1, Txnl…
NUYTTEN_NIPP1_TARGETS_DN	1.11211e-07	1.84908e-06	0.704976	-0.324015	-1.57737	776	Ccnd1, Rrp1b, Hmga2, Arhgap42, Phlda1, Kcnn4, Krr1, Etv4, Lzic, Spry4, Exosc2, Dimt1, Rif1, Naa15, Slc7a1, Nmd3, Maff, Dennd2a, Nudt4, Tmem97, Epb41l4b, Vash2, Xpo4, Mak16, Fubp1, Erlin1, Zfp518b, Sms, Galnt3, Cav2, Bik, Cbr3, Ssb, Ppp1r8, Fgfrl1, Pfas, Dock11, Klf5, Ano6, Sfxn1, Kctd20, Pdik1l, Parp8, Nup210, Uhrf1, Galnt10, Rap2c, Ptbp1, Antxr1, Nup50, Mcam, Rps6kb1, Tmpo, Six4, Nup160, Ralgapa…
CAIRO_LIVER_DEVELOPMENT_UP	1.135e-07	1.88032e-06	0.704976	-0.4663	-2.04158	155	Rrp8, Grwd1, Hmga2, Srm, Trps1, Pogk, Polr1e, Itga8, Srsf7, Ctbp2, Mak16, Mest, Fam136a, Npas2, Ctps, Bysl, Nes, Smyd2, Spats2, Pdgfra, Ifrd1, Serpine2, Pno1, Pcolce2, Rbm34, Pxdn, Slc39a6, Socs6, Rnf138, Wt1, Uchl3, Basp1, Kctd15, Hdac2, Igf2bp2, Hmgn1, Cbfb, B4galt2, Rcn1, Pfdn4, Mycn, Sema3d, Flrt3, Golt1b, Smarca1, Rarb, Plod2, Mex3d, Rwdd1, Lrfn4, Pdgfc, Tulp4, Armcx2, Tro, Adgrl2, Col5a2, T…
BROWNE_HCMV_INFECTION_18HR_UP	1.15778e-07	1.91117e-06	0.704976	-0.461101	-2.02665	157	Ddx18, Utp20, Rif1, Nop16, Baz1a, Etv5, Gapvd1, Fnbp1l, Thoc2, Mcm3, Tmpo, Tor1b, Ago2, Smg7, Nelfa, Sec24a, Pak3, Snx27, Cxadr, Mthfd2, Cd2ap, E2f3, Tm4sf1, Wwp1, Ppfia1, Ubfd1, Coil, Zfx, Nup98, Topbp1, Mphosph9, Eya4, Med13, Rsbn1, Zw10, E2f5, Crebzf, Slc1a4, Slc25a13, Mkln1, Nf1, Dhx30, Polr2h, Amd1, Helz, Casp2, Sar1a, Hsf2, Gap43, Traf3ip1, Rpp30, Tmem251, Akap10, Gosr2, Slc39a7, Ppp1r26, E…
SCHLOSSER_SERUM_RESPONSE_DN	1.20046e-07	1.97451e-06	0.690132	-0.330776	-1.60053	657	Akap12, Rev3l, Ppig, Dis3, Set, Msh6, Knop1, Isg20l2, Ptpn13, Fmr1, Ppp1r8, Tra2b, Cacybp, Smc5, Hspa4, Eif5, Adam19, Acsl4, Nbn, Taf5l, Top2b, Eif2s2, Tcea1, Cry1, Sqle, Prkx, Arap2, Bzw1, Atf4, Tor1b, Rbm34, Exo1, Bmi1, Nup160, Lamc1, Slc35a1, Prrc2c, Mtdh, Azin1, Pde8a, Elovl5, Pggt1b, Ube3a, Sec24a, Idi1, Hs2st1, Tbc1d1, Strap, Socs6, Gpn1, Bclaf1, Sec63, Srsf11, Xrcc5, Gmfb, Cd2ap, Eif2s3x, …
BHATTACHARYA_EMBRYONIC_STEM_CELL	1.28225e-07	2.10152e-06	0.690132	-0.551005	-2.17333	76	Gnl3, Ddx21, Set, Brix1, Srsf7, Sms, Mthfd1, Hnrnpab, Ssb, Elovl6, Sephs1, Hspa4, Dtl, Eprs, Tubb6, Mthfd2, Nasp, Eif4a1, Hdac2, Rsl24d1, Cct8, Igf2bp2, Rcc2, Snrpf, Arl5b
REACTOME_NUCLEOBASE_BIOSYNTHESIS	1.57216e-07	2.56749e-06	0.690132	-0.842134	-2.32344	15	Atic, Ppat, Umps, Gart, Pfas, Gmps, Cad, Adsl, Adss
WP_TRANSLATION_FACTORS	1.63718e-07	2.66419e-06	0.690132	-0.611769	-2.21861	50	Eif3j1, Eif4e, Eif4ebp2, Etf1, Eif5, Eif2s2, Eif3j2, Eif3b, Eif2s1, Eif2s3x, Eif2b3, Eif4g1, Eif4a1, Eif3a, Eif1ax, Eif3d, Eif2b1, Eif4ebp1, Cluh, Eif3g, Paip1, Eif2ak3, Eif3e, Eif5a, Eif6, Eif4h, Eef2k, Eif5b
GRAHAM_CML_DIVIDING_VS_NORMAL_QUIESCENT_UP	1.66938e-07	2.707e-06	0.690132	-0.444224	-1.96573	169	Pdss1, Ccne2, Nudt4, Cdc6, Syncrip, Elovl6, Rab31, Ranbp1, Sfxn1, Gspt1, Mcm2, Chek1, Lrrc59, Npm3, Tubb6, Stk39, Hspa14, Mcm10, Cse1l, Trip13, Tpsb2, Tpm1, Pdlim1, Mcm4, Slc7a5, Dlc1, Tyms, Eif1ax, Cep76, Ccne1, Rfc3, Hbb-bt, Cdc7, Pmp22, Rrm2, Rad51, Slc25a13, Minpp1, Nup85, Mcm5, Sac3d1, Ppbp, Rad51ap1, Rfc4, Smc2, Cenpu, Fbxo5, Hat1, Dscc1, Piezo2, Shmt2, Ammecr1, Kif15, Ezh2, Gins1, Pole2, D…
DING_LUNG_CANCER_EXPRESSION_BY_COPY_NUMBER	1.68528e-07	2.72316e-06	0.690132	-0.513511	-2.10165	96	Dctd, Chd7, Thumpd1, Map3k1, Dcaf13, Taf2, Uri1, Mettl4, Cdk8, Nup153, Pnpt1, Dnajc2, Gtf3a, Prkci, Cebpg, Rae1, E2f3, Fam91a1, Ppfia1, Ipo8, Mynn, Nipbl, Cog3, Mfn1, Ryk, Dbr1, Pik3ca, Ppp4r2, Phc3, Pak2, Gabpa, Kpna4, Gatad1, Rasa1, Ash2l, Mrpl47, Rfc4, Fbxw11, Tomm70a, Thoc1, Ankrd10, Akap9, Atp11b, Txnl1, Siah2, Krit1, Ppp1r12a, Cbll1, Trim35, Cttn, Sec23ip
MULLIGHAN_MLL_SIGNATURE_2_UP	1.75466e-07	2.82531e-06	0.690132	0.274594	1.68702	388	Capg, Ctsa, Id2, Plin3, Cxcr4, Sirpb1a, Ciao1, Grn, Naga, Fam53b, Htatip2, Apobr, Plod1, Apbb1ip, Ptafr, Ptms, Mfsd13a, Stambp, Pold4, Pirb, Grb2, Syk, Mr1, Rnf167, Lat2, Slc8b1, Uqcrc1, Spi1, Cyth4, Rassf4, Rps6ka1, Kynu, Vps37c, Tada3, Fes, Arl6ip5, Msrb1, Lcp1, Ctsl, Ndufs7, Cyba, Osbpl1a, Rbm47, Arntl, Pld3, Cln3, Akr7a5, S100a6, Tpp1, Laptm5, Fcgr1, Myo1f, Ehbp1l1, Rbks, Atp6v1d, Pip4k2c, Co…
LIAO_METASTASIS	1.76359e-07	2.82976e-06	0.690132	-0.347484	-1.65864	498	Cdca7, Zmynd19, Atic, Wdr5, Cdca7l, Trps1, Morc2a, Urb2, Rhobtb1, B3gnt5, Nav3, Ttll4, Chd7, Surf2, Adamts5, Npas2, Nup43, Msantd3, Igf2bp3, Syncrip, Bcat1, Tnpo1, Sestd1, Rhoq, Msi2, Chml, Yars, Tdg, Parp8, Pes1, Stox2, Ifrd1, Bop1, Adsl, Serpine2, Mcam, Ankrd52, Slc22a15, Ptpn14, Ints8, Enah, Ccdc93, Taf3, Ckap4, Myef2, Tshz2, Mrto4, Pusl1, Vcan, Snapc4, Fam199x, Farp1, Aldh18a1, Jrk, Usp34, Mt…
ZWANG_CLASS_3_TRANSIENTLY_INDUCED_BY_EGF	1.84023e-07	2.94244e-06	0.690132	-0.430382	-1.93956	199	Adamts9, Arhgap42, Rasa2, Dennd3, Josd1, Trib1, Tnfaip3, Maff, Il1rap, B3gnt5, Txnrd1, Zfp202, Zc3h12c, Ier3, Ano6, Rpusd2, Gabpb1, Fermt2, Hes1, Sbno2, Hoxa1, Ppp1r14c, Plaur, Kdm6b, Socs3, Frmd6, Per1, Nr4a1, Dnmbp, Hbegf, Ncl, Nab1, Pfkfb3, Zswim6, Zbtb38, Dlc1, Ptp4a1, Klf4, Csnk1e, Tiparp, Fndc3a, Galnt7, Arl5b, Panx1, Sik1, Il6, Ppfibp1, Bcl3, Itga2, Fkbp5, Cldnd1, Wee1, Csrnp1, Ets1, Cxcl2…
BROWNE_HCMV_INFECTION_14HR_UP	1.99839e-07	3.18424e-06	0.690132	-0.460501	-2.00999	150	Tars, Ccne2, Rcc1, Baz1a, Zfp202, Zbed4, Jmjd6, Cdc6, Isg20l2, Etv5, Gapvd1, Taf1a, Thumpd1, Usp1, Foxk2, Cdr2, Ddx3x, Prpf3, Hes1, Pno1, Ddx3y, Pnn, Ccdc93, Smg7, Prpf4b, Slc39a14, Cebpg, Clint1, Nfatc3, Med1, Ppfia1, Tsfm, Hyal2, Slc7a5, Top1, Uspl1, Eif4a3, Hipk1, Zfp143, Ubn1, Ccne1, Klhdc10, Luc7l3, Eya4, Zfp263, Dbf4, Max, Zfp410, Polr2h, Amd1, Agtr1a, Hinfp, Anp32e, Rbm14, Taf5, Fos, Ppp2r…
WP_PYRIMIDINE_METABOLISM	2.05415e-07	3.26177e-06	0.690132	-0.542168	-2.14847	78	Polr1b, Dctd, Polr3e, Polr1a, Polr1e, Polr3d, Uck2, Umps, Ctps, Uprt, Polr3h, Pold2, Cad, Polr3g, Pnpt1, Pola1, Polr3k, Polr3f, Tyms, Dtymk, Pole4, Rrm2, Dpyd, Polr3b, Polr2h, Pola2, Cda, Nme6, Pole, Prim2, Pole2, Dut, Pold3, Polr2b, Rrm2b, Dhodh, Dck, Polr2d, Pold1, Rrm1, Dctpp1, Uck1, Nme4, Cmpk1, Prim1
BENPORATH_SOX2_TARGETS	2.12887e-07	3.36876e-06	0.690132	-0.327486	-1.58681	680	Ccnd1, Noc3l, Wdr77, Polr3e, G3bp1, Pwp1, Ddx21, Set, Rif1, Rrs1, Fip1l1, Fam98a, Hells, Amotl1, Nudt4, Snx1, Txnrd1, Srsf7, Vash2, Timm9, Wdr36, Bmp7, Lsg1, Spred1, Igf2bp3, Bcat1, Obsl1, Tnrc6a, Nip7, Lefty1, Klf5, Cfap20, Fzd1, Zfp664, Usp44, Sfxn1, Mtss1, Fzd10, Dpysl3, Rab3gap2, Zfp770, Polr3g, Dusp6, Tnc, Gxylt1, Atf4, Ago2, Nup160, Kif26a, Anp32b, Ppp2r1b, Ccdc93, Smg7, Dph6, Dnajc2, Iws1,…
LIAN_LIPA_TARGETS_6M	2.22273e-07	3.5052e-06	0.690132	0.495501	2.2942	72	Ms4a7, Cd68, Ctsb, C3ar1, Cfp, Cd84, Pirb, Slc11a1, Slc40a1, Spic, Adam8, Ms4a6c, Fcer1g, Igsf6, Msr1, Trem2, Fcgr3, Cd5l, Neu1, C1qc, Ly9, Apobec1, Hmox1, Clec4d, S100a9, C1qb, C1qa, Acp5, Ccr1, Gm15448, Slc15a3, Fcgr4, Clec4n, Pla2g7, Mpeg1, Tlr7, Mmp8, Slc37a2, Fcgr2b
NGUYEN_NOTCH1_TARGETS_DN	2.26619e-07	3.54934e-06	0.690132	-0.541407	-2.14546	78	Nop2, Rev3l, Tars, Ptpn13, Myc, Smyd5, Klf5, Rpe, Ext1, Adsl, F3, Ppp2r1b, Pnn, Apex1, Mthfd2, Trio, Il1r1, Brd2, Huwe1, Pbx3, Stc2, Basp1, Klf4, Tiparp, Gars, Fndc3a, Itga2, Serp1, Slc20a1, Net1, Psme4, Tfap2a, Xbp1, Klf10, Trip12
REACTOME_ANTIVIRAL_MECHANISM_BY_IFN_STIMULATED_GENES	2.26619e-07	3.54934e-06	0.690132	-0.544867	-2.16369	79	Abce1, Eif4e, Nup54, Nup43, Nup210, Nup50, Ranbp2, Nup160, Nup153, Kpnb1, Eif4g2, Rae1, Nup188, Nup205, Ube2e1, Nupl1, Nup107, Seh1l, Eif4g1, Pde12, Nup62, Nup155, Eif4e2, Eif4a1, Eif4a3, Nup98, Rnasel, Nup37, Flna, Nup93, Tpr, Nup85, Pom121, Ndc1, Kpna4
REACTOME_DEADENYLATION_DEPENDENT_MRNA_DECAY	2.29879e-07	3.58815e-06	0.690132	-0.615656	-2.25956	53	Exosc1, Dis3, Exosc2, Eif4e, Patl1, Lsm2, Ttc37, Exosc8, Exosc7, Eif4g1, Cnot6, Eif4a1, Eif4a3, Cnot9, Hbs1l, Cnot11, Nt5c3b, Exosc9, Cnot1, Cnot2, Cnot6l, Paip1, Edc3, Dcps, Lsm6, Lsm7, Lsm5, Wdr61, Pan2, Dcp2, Exosc4, Cnot10, Eif4b, Lsm1, Cnot7, Exosc3, Dcp1a
CROONQUIST_IL6_DEPRIVATION_DN	2.61472e-07	4.06744e-06	0.674963	-0.52023	-2.12265	94	Skp2, Ccne2, Cdc6, Sephs1, Gmps, Cdc25a, Sbno2, Mcm2, Mcm3, Plk4, Chek1, Nasp, Trip13, Mybl2, Mcm4, Chaf1a, Rrp12, Spout1, Tyms, Dtymk, Rfc3, Snrpa1, Rrm2, Abhd5, Wee1, Gale, Pcna, Stil, Smc2, Foxm1, Anp32e, Gins1, Pole2, Dut, Cks1b, Mcm7, Smc4, Kpna2
KEGG_CELL_CYCLE	2.70401e-07	4.17819e-06	0.674963	-0.488719	-2.06481	119	Ccnd1, Ccnd2, Cdkn2b, Orc2, Skp2, Ccne2, Cdc14a, Cdc6, Myc, Tfdp1, Cdc25a, Atm, Mcm2, Mcm3, Atr, Chek1, Mcm6, E2f3, Mcm4, Orc6, Cdk7, Anapc1, Cdc14b, Orc5, Orc4, Ccnd3, Hdac2, Orc1, Smad4, Cdc16, Stag2, Ccne1, Smc3, Cdc7, E2f1, Dbf4, Hdac1, E2f5, Cdk4, Gadd45g, Mcm5, Stag1, Wee1, Pcna, Ccnh, E2f4, Cdc23, Mdm2, Cdc27, Cul1, Cdk2, Mcm7, Espl1
REACTOME_RESPIRATORY_ELECTRON_TRANSPORT	2.70412e-07	4.17819e-06	0.674963	0.435226	2.17962	100	Ndufaf3, Ndufs5, Ndufs8, Uqcrc1, Ndufv1, Ndufb6, Ndufs7, Ndufa13, Surf1, Cox6a1, Ndufa3, Cox8a, Cox19, Ndufa4, Ndufa11, Cox5b, Ndufs3, Ndufb7, Cox7b, Coq10a, Ndufv3, Cox4i1, Tmem126b, Ndufa8, Ndufa6, Ndufb10, Uqcrc2, Ndufb3, Ndufa9, Uqcrfs1, Uqcr11, Uqcrq, Ndufa5, Cox5a, Ndufc2, Ndufb9, Ndufa10, Cox6c, Cox6b1, Ndufa7, Etfb, Ndufb4, Ndufaf7, Ndufs6, Ndufa1, Uqcr10, Ndufa2, Sdha
PUIFFE_INVASION_INHIBITED_BY_ASCITES_DN	2.79566e-07	4.30512e-06	0.674963	-0.462601	-1.99297	137	Znhit6, Cebpz, Noc3l, Esf1, Ivns1abp, Inpp5f, Trib1, Nol11, Ctbp2, Eef1e1, Tex30, Rap2c, Rbm34, Pnn, Elovl5, Zcchc10, Nfya, Exosc8, Slc5a3, Dhcr7, Cdk7, Ldlr, Klf6, Eri2, Orc4, Taf1d, Fndc3b, Cd44, Sh3glb1, Tgif2, Acbd3, Lamtor3, Rybp, Tnfaip8, Zfp330, Stag1, Zfp410, N4bp1, Amd1, Zmym4, Ak6, Atg5, Cald1, Pdgfc, Dusp1, Ccnh, Hat1, Thoc1, Ankhd1, Ccnl1, Gch1, Txndc9, Nap1l1, Ppic, Hnrnpdl, 1600012H…
ZWANG_CLASS_1_TRANSIENTLY_INDUCED_BY_EGF	2.86933e-07	4.4038e-06	0.674963	-0.354801	-1.68403	431	Dkc1, Wdr75, Socs2, Akap12, Noc3l, Adamts1, Stambpl1, Ppat, Arfgap3, Chd1, Spry4, Iffo2, Mat2a, Lins1, Ctbp2, Mak16, Ahctf1, Myc, Midn, Ccnt1, Rps6ka3, Fnbp1l, Pdlim5, Fam210a, Dusp4, Eif5, Spry2, Cct6a, Shisa3, Taf5l, Itpkc, Nufip1, Taf2, Ext1, Lrrfip1, Arap2, Tnc, Areg, Ago2, Fst, Egr2, Ier2, Ube3a, Tpm4, Slc38a2, Klhl21, Socs6, Abl2, Atf1, Stk40, Cebpg, Pvr, Rnf217, Mars2, Synj2, Klf7, Tm4sf1,…
PAL_PRMT5_TARGETS_UP	2.94151e-07	4.49953e-06	0.674963	-0.428583	-1.92816	194	Nop58, Set, Rhoj, Hells, Srsf1, Casp8ap2, Fmr1, Hspa4, Fkbp4, Uhrf1, Mcm2, Srsf6, Ints8, Tmpo, Anp32b, Haus6, Slc35a1, Lsm2, Vcan, Strap, Tardbp, Rars2, Apex1, Eif4g2, Postn, Cstf3, Trip13, Mcm4, Larp7, Gas2, U2af2, Has2, Odc1, Cops3, Tyms, Eif1ax, Pbrm1, Smarce1, Abcg2, Topbp1, Arglu1, Luc7l3, Rpa2, Haus3, Cdk4, Nup85, Dnajc13, Ipo4, Arl2bp, Carm1, Rasa1, Wtap, Amd1, Irak1, Sf3a3, Dock7, Anp32e,…
REACTOME_CELLULAR_RESPONSE_TO_HEAT_STRESS	2.96989e-07	4.52785e-06	0.674963	-0.502989	-2.07019	98	Nup54, Nup43, Hspa4, Bag2, Fkbp4, Atm, Nup210, Bag3, Nup50, Hspa9, Ranbp2, Nup160, Nup153, Atr, Dnajc2, Hspa14, Rps19bp1, Rae1, Nup188, Nup205, Nupl1, Nup107, Ptges3, Seh1l, Nup62, Nup155, Nup98, Nup37, Nup93, Rpa2, Tpr, Hspa5, Nup85, Pom121, Ndc1, Hsf1, Rpa1, St13, Hspa13, Sirt1, Mlst8, Hspa1a, Hsp90aa1, Sec13, Hdac6, Tnfrsf21, Mrpl18, Dnajb1, Nup88, Ep300
APPEL_IMATINIB_RESPONSE	3.08423e-07	4.68661e-06	0.674963	0.634411	2.50567	33	Ctsa, Cd68, Ctsb, Ctsz, Ctsd, Pirb, Ctsh, Ctsl, Eng, Msr1, Cd300a, C5ar1, Pld1, Neu1, Gba, Gns, Acp5, Hexb, Lamp1, Apoe
REACTOME_TRANSLATION	3.19736e-07	4.84247e-06	0.674963	-0.389482	-1.80151	283	Eif3j1, Ears2, Tars, Eif4e, Eef1e1, Iars, Rars, Etf1, Aimp2, Eif5, Yars2, Gspt1, Mrpl16, Yars, Eif2s2, Mtrf1l, Eif3j2, Eprs, Ptcd3, Eif3b, Farsb, Dars, Farsa, Rars2, Mrpl3, Mrps5, Eif2s1, Mrps10, Mrps2, Eif2s3x, Mars2, Eif2b3, Mrps18b, Mrpl22, Lars, Mrpl50, Eif4g1, Tsfm, Cars, Gfm1, Eif4a1, Eif3a, Eif1ax, Mrpl15, Gars, Mrpl12, Nars2, Eif3d, Eif2b1, Mrps27, Eif4ebp1, Ppa1, Srprb, Vars, Eif3g, Mrpl…
WP_G1_TO_S_CELL_CYCLE_CONTROL	3.25549e-07	4.91429e-06	0.674963	-0.572514	-2.17918	64	Ccnd1, Ccnd2, Cdkn2b, Orc2, Ccne2, Myc, Tfdp1, Cdc25a, Atm, Mcm2, Mcm3, Mcm6, E2f3, Mcm4, Orc6, Cdk7, Orc5, Orc4, Ccnd3, Myt1, Orc1, Ccne1, E2f1, Rpa2, Cdk4, Mcm5, Wee1, Pcna, Creb1, Pola2, Rpa1, Ccnh, Pole, Prim2, Pole2, Mdm2, Cdk2, Mcm7, Atf6b
IVANOVA_HEMATOPOIESIS_MATURE_CELL	3.34816e-07	5.02349e-06	0.674963	0.301911	1.75382	265	Otud5, Smim5, Mkrn1, Ap5s1, Lgmn, Ctsb, Hagh, Itgam, Mpp1, Pqlc3, Mxi1, Htatip2, Smox, Ifit1bl1, Plbd1, Tlr6, Clic6, Colec12, Cdkn2d, Pirb, Slc11a1, Rnf167, Arl6ip1, Col1a1, Ctsh, Slc40a1, Tspan17, Grina, Nat9, Ptdss2, Stradb, Mxd1, Gadd45a, Bnip3l, Gpcpd1, Lrrc28, Nxpe2, Supt4a, Ehbp1l1, Gpx4, Fpr1, Fam210b, Cybb, Fgr, Slc7a8, Gtf2a1, Ppp3r1, Tfdp2, M1ap, Klf11, C1qb, Sdcbp, Endod1, Atp6v0a1, Wi…
MODY_HIPPOCAMPUS_POSTNATAL	3.34973e-07	5.02349e-06	0.674963	0.535849	2.35452	56	Mapk3, Grina, Aip, Napa, Tyro3, Mdh1, Apbb1, Aldoa, Cox8a, Atp6v1c1, Atp6v1b2, Atp6v1e1, Eno2, Ppp3ca, Prdx6, Arhgef25, Eef1a2, Atp6ap1, Vamp2, Cx3cl1, Sh3gl2, Bin1, Fbxw7, Sdha, Dgkz, Ptk2b, Tpi1, Pkm, Hras, Cltb, Nptx1, Stxbp1, Kcnab1, Cck, Nrgn, Rasgrf1, Sirt3, Vdac1, Syt1, Gria1, Pfkl, Ldhb
DIAZ_CHRONIC_MEYLOGENOUS_LEUKEMIA_DN	3.68734e-07	5.5118e-06	0.674963	0.405055	2.12051	114	Cd53, Ms4a4a, Clec4a3, Ifi30, Pirb, Glipr1, Dact1, Vamp5, Ifi205, Hal, Ms4a6c, Gapdh, Prnp, Ninj1, Ccr2, Fcgr1, Mndal, Gpr137b, Mvp, S100a9, Blnk, Irf7, Lpl, Fgl2, Gadd45b, Myo5c, Tgfbi, Csf1r, Myof, Il16, Ly86, Faah, Il10ra, Sell, Ccr7, Ank3, Bcl6, Il7r, S100a8, Dntt, Rplp1, Clec5a, Adap2, Fzd2, Nkg7, Mafb, Vpreb1, H2-M3, H2-DMb2
REACTOME_CYTOSOLIC_TRNA_AMINOACYLATION	3.80244e-07	5.66539e-06	0.674963	-0.755152	-2.33607	23	Tars, Eef1e1, Iars, Rars, Aimp2, Yars, Eprs, Farsb, Dars, Farsa, Lars, Cars, Gars, Ppa1, Vars, Nars, Sars, Aars, Hars
MIKKELSEN_IPS_LCP_WITH_H3K4ME3	3.88627e-07	5.77155e-06	0.674963	0.376326	2.01882	147	Capg, Cd68, Glmp, BC028528, Gpsm3, Egfl7, Slc39a4, Glrx, Zfand6, Stra6, Spi1, Rinl, Pdgfrb, Spon2, Pstpip1, Tnip1, Gstm2, Laptm5, Vwa5a, Tnfsf13, Itga2b, Tango2, Cox7a1, Zscan2, Selplg, Lst1, Nos3, Susd2, Fgd4, Ccdc88b, Ifitm1, Sema4a, Hacd4, Gpr35, Adamtsl1, Hvcn1, Oas3, Tbc1d10c, Cd79a, Tspan32, Pla2g4f, Aldh3b1, Prickle3, Gpa33, Myo3b, C1rl, Mmrn2, Serpinb9, Unc13d, Robo4, Dmtn, Hexim2, Dapk3,…
RUTELLA_RESPONSE_TO_HGF_VS_CSF2RB_AND_IL4_UP	4.0391e-07	5.97917e-06	0.674963	0.27267	1.66351	387	Itpk1, Sqstm1, Mapre2, Lpxn, Ctsb, C3ar1, Ms4a4a, Ctsd, Calml4, Ptgds, Pirb, Tsc22d1, Slc29a3, Ccrl2, Abcc3, Lgals3, Calhm2, Kynu, Fah, Fth1, Ctsl, Slc7a7, Irak3, Alas1, Ltbp2, Mdh1, Cx3cr1, Sigirr, Pstpip1, Cd48, Osbpl1a, Rbm47, Tlr1, Lmo2, Cd300a, Tmbim6, Nat2, C5ar1, Icam2, Ccr5, Fcgr1, Fpr1, Cybb, Ufsp2, Vwa5a, S100a9, Timp2, Atp6v1c1, Atp6v0a1, Pnp2, Gba, Cd52, Gns, Lpar1, C1qa, Got2, Emc7, …
LEIN_CHOROID_PLEXUS_MARKERS	4.06077e-07	5.99193e-06	0.674963	0.433917	2.15346	92	Trpv4, Calml4, Txnip, Sostdc1, Stra6, Rsph9, Adh1, Hemk1, Rbm47, Cldn1, Ctsc, Cldn2, Col8a2, Itgb5, Kif9, Lbp, Slc6a20a, Msx1, Spint2, Cdh3, Perp, Elovl7, Tgfbi, Abca4, Fxyd1, Lepr, Kl, Cfap44, Pbxip1, Pltp, Otx2, St6galnac2, Lum, Ttc21a, Dnali1, Myo7a, Cfh, Tcn2, Fhad1, Spata17, Prr32, Mxra8, Notch2, Rnaset2a
GROSS_HYPOXIA_VIA_ELK3_AND_HIF1A_DN	4.09793e-07	6.02737e-06	0.674963	-0.505464	-2.09328	100	Ccnd1, Ppat, G3bp1, Mat2a, Cd276, Srsf7, Srsf1, Srsf10, Mogs, Gart, Srsf2, Cacybp, Elovl6, Tnrc6a, Cdc25a, Rad1, Tex30, Akap8, Frrs1, Exo1, Lsm2, F2r, Tbc1d1, Tardbp, Il1r1, Dido1, Cdk2ap1, Sigmar1, Pycr2, Rcc2, Rad23b, Topbp1, Pmp22, Rrm2, Lpcat1, Notch1, Gadd45g, Sac3d1, Amd1, Prpf19, Zmat3, Gna11
BURTON_ADIPOGENESIS_3	4.26087e-07	6.24701e-06	0.674963	-0.501403	-2.07729	102	Cdca7, Ptgfr, Lmo4, Hells, Ccne2, Cdc6, Tfdp1, Usp1, Dtl, Klf5, Mcm2, Mcm3, Bzw1, Vcan, Tubb6, Pola1, Cstf2, Mcm10, Nasp, Mcm4, Dnmt1, Tyms, Dtymk, Topbp1, Cdc7, Rrm2, Rad51, Nup85, Mcm5, Wnt4, Pcna, Rad51ap1, Smc2, Ilf2, Ezh2, Cks1b, Mcm7, Fignl1, Atf6b, Kpna2, Asf1b, Fen1, Dck, Rrm1, Rfc5, Top2a, Ttk, Il13ra1, Aqp1, Lrp5
NAGASHIMA_NRG1_SIGNALING_UP	4.28353e-07	6.26023e-06	0.674963	-0.448385	-1.97274	163	Usp36, Pprc1, Pwp2, Josd1, Trib1, Maff, Tnfrsf11b, Jmjd6, Myc, Tra2b, Pdlim5, Dusp4, Eif5, Gtpbp4, Ier3, Itpkc, Fermt2, Hes1, Ifrd1, Areg, Sphk1, Plaur, Ier2, Tnfrsf12a, Nfil3, Tubb6, Kdm6b, Per1, Nr4a1, Hbegf, Herc4, Pfkfb3, Top1, Ldlr, Aen, Klf6, Lif, Tiparp, Yrdc, Map3k14, Flrt3, Spred2, Sik1, Nedd9, Nab2, Lypd3, Wee1, Homer1, Csnk1d, Fosb, Vcl, Dusp1, Bcl10, Vegfa, Epha2, Fos, Adm, Ccnl1, Psm…
FLECHNER_BIOPSY_KIDNEY_TRANSPLANT_OK_VS_DONOR_UP	4.34419e-07	6.32873e-06	0.674963	-0.338739	-1.62721	540	Zeb1, Dctd, Myo1b, G3bp1, Aoc1, Tnfrsf11b, Srsf1, Fam168b, Parp1, Etf1, Srsf2, Scaf11, Prpf40a, Rps6ka3, Fnbp1l, Tnpo1, Pdlim5, Zfp146, Ppid, Acsl4, Ddx3x, Nbn, Top2b, Mapk1ip1l, Pkn2, Desi2, Lrrfip1, Ptpn12, Nup50, Serpine2, Bzw1, Nup153, Mtdh, Slc39a6, Azin1, Gtf3a, Elovl5, F2r, Vcan, Smad5, Tardbp, Srsf11, Prkci, Xpo1, Cd2ap, Cnbp, Mtmr4, Mrps18b, Ptges3, E2f3, Dhx9, Ttc37, Topors, Pik3c2a, Ww…
ROSTY_CERVICAL_CANCER_PROLIFERATION_CLUSTER	4.75309e-07	6.90251e-06	0.674963	-0.465063	-2.00093	136	Slc25a15, Hells, Ccne2, Cdc6, Dtl, Mcm2, Tmpo, Polq, Chek1, Mcm10, Neto2, Trip13, Mybl2, Acaca, Lrp8, Mcm4, Slc38a1, Dna2, Tyms, Dtymk, Chaf1b, Ercc6l, E2f1, Dbf4, Rrm2, Hjurp, Lmnb1, Eif4ebp1, Atad2, Sac3d1, Pcna, Rad51ap1, Pola2, Stil, Smc2, Cenpu, Foxm1, Fbxo5, Anp32e, Dnmt3b, Kif15, Ezh2, Gins1, Kif20b, Smc4, Espl1, Kpna2, Asf1b, Fen1, Ect2, Fanci, Melk, Top2a, Ttk, Ube2s
DACOSTA_UV_RESPONSE_VIA_ERCC3_XPCS_DN	4.93752e-07	7.14772e-06	0.659444	-0.538027	-2.14642	80	Agfg1, Abce1, Tsc22d2, Nav3, Mtap, Rps6ka3, Pdlim5, Arap2, Grk5, Ranbp2, Ago2, Bicd1, Nfatc3, Pik3c2a, Wwp1, Herc4, Sos2, Smad4, Eif3a, Atp8b1, Mphosph9, Son, E2f5, Il6, Bmpr1a, Cdh2, Asxl1, Pds5b, Akap10, Phf14, Cul2, Nectin3, Myo9b
PASINI_SUZ12_TARGETS_DN	5.03748e-07	7.26949e-06	0.659444	-0.382245	-1.77654	302	Samd4, Hmga2, Sh3pxd2a, Igfbp3, Phlda1, Itgav, Limd1, Cdkn2b, Trib1, Cd276, Amotl1, Baz1a, Myc, Cav2, Sox11, Nt5e, Prpf40a, Rps6ka3, Pdlim5, Dock11, Ier3, Acsl4, Col11a1, Coro1c, Pdlim3, Lrrfip1, Ptpn12, F3, Dusp6, Pxdn, Slc39a6, Tnfrsf12a, Sdc1, Vcan, Tpm4, Idi1, Socs6, Farp1, Tubb6, Cxadr, Cav1, Gmfb, Ube2e1, Klf7, Abtb2, Hbegf, Tpm1, Bach2, Gng12, Lrp8, Slc25a24, Abhd2, Dcbld2, Suz12, Klf6, Ph…
MIKKELSEN_MEF_ICP_WITH_H3K27ME3	5.08837e-07	7.31992e-06	0.659444	0.368299	2.00348	150	Tjp3, Hepacam2, Arhgap9, Car14, Col4a3, Cd72, 1700028P14Rik, Abcc3, Hc, Tnfrsf8, Tmem184a, Ly6g6e, Fgr, Rasgrp4, Chdh, Wnt8b, Cldn9, 1700020L24Rik, C1qa, Fxyd7, Rln1, Dnajb13, Pik3cd, Vtn, Alox8, Chrnb4, Pou2f2, Ankmy1, Cd40, Slfn5, Sox17, Qprt, AI593442, 1700012B09Rik, Guca1a, Faim2, Pde1c, Lrrc4b, Prss16, Tnf, Syt3, Islr2, Pnmal1, Nsg2, Tnfrsf13c, Cd3d, Sybu, Gdap1l1, Lrrc36, Pkhd1l1, Car3, Grb…
LI_INDUCED_T_TO_NATURAL_KILLER_UP	5.33976e-07	7.65756e-06	0.659444	0.300184	1.75027	294	Capg, Ftl1, Prr13, Sh3bgrl3, Pigz, Id2, Susd3, Apobr, Uap1l1, B3gnt8, Slc39a4, Ptms, Tspo, Capns1, Glrx, Ifi30, Glipr1, Lat2, Tmem158, Evi2a, Tyrobp, Napsa, Lgals3, Hhex, Fes, Arl6ip5, Fhl2, Ctsl, Prr7, Fcer1g, Rab19, Arap3, Cx3cr1, Capzb, Fcgr3, Pdzk1, Neurl3, Ndfip1, Tmem141, Traf1, S100a6, Ccr5, Aldoa, Myo1f, S100a11, Fxyd5, Ncf4, Tnfrsf18, Rom1, Asb2, Cxcr3, Mvp, Adgrg5, Tmbim4, Ahnak, Tmem15…
LE_EGR2_TARGETS_UP	5.56283e-07	7.9526e-06	0.659444	-0.500827	-2.08263	104	Ccnd1, Hmga2, Slc4a7, Usp1, Coro1c, Uhrf1, Mcam, Tnc, Chl1, Plk4, Pde8a, Lsm2, Tubb6, Ppp1r14b, Mcm4, Nhp2, Bzw2, Basp1, Pspc1, Hdac2, Cdc7, Cd44, Rrm2, Spred2, Rad51, Lmnb1, Tnfaip8, Mcm5, Ets1, Col18a1, Smc2, Tenm3, Lin9, Sox2, Ezh2, Klf10, Nt5dc2, Cks1b, Hnrnpa2b1, Mcm7, Fignl1, Kpna2, Tnfrsf21, Rbl1, Ect2, Rrm1, Rfc5, Top2a
BILD_E2F3_ONCOGENIC_SIGNATURE	5.7039e-07	8.12894e-06	0.659444	-0.403338	-1.83299	231	Peg12, Pum3, Slc35g1, Pwp1, Mmp15, Rasef, Mdn1, Tnfaip3, Ccne2, Tmem97, Srsf7, Epb41l4b, Chd7, Zfp275, Phtf2, Tfdp1, Faxc, Rbm25, Dtl, Dclre1b, Fzd1, Chml, Cry1, Rdh13, Srsf6, Pcolce2, Tnc, Pde8a, E2f7, Kdm2b, Ddah1, Phf10, Nasp, Neto2, Nin, Slc27a3, Nfatc3, Cspg5, Myb, Lrp8, Pfkfb3, Nup155, Uspl1, Eif4a1, Nemf, Kctd15, Ccnd3, Creld2, Taf1d, Ccne1, Abcg2, Insr, Pxylp1, Zfp367, Slc30a4, Lrp4, Samd…
RAMALHO_STEMNESS_DN	5.93694e-07	8.43487e-06	0.659444	0.484598	2.24372	72	Cd68, Ablim1, Ctsb, Cyfip2, Cd53, Clec4a3, Slc11a1, Lat2, Grina, Evi2a, Tyrobp, Coro1a, Rtn3, Rogdi, Pld4, Mal, B4galnt1, Zdhhc14, Arg2, Ptprc, Rgs10, Mllt11, Csf1r, Ppp3ca, Ly86, Sirpa, Itgb2, Adgre1, Pglyrp1, Ctss, Mpeg1, Slfn4, Abr, Rgs14, Bin1, Cbx4, Stmn1, Nrp1, Ap2a2, Ly6h, Ccl6, H2-Ke6
RODWELL_AGING_KIDNEY_UP	5.96862e-07	8.4537e-06	0.659444	0.260525	1.63101	453	Ms4a7, Cxcr4, Lyz2, Grn, Htatip2, Dok1, St8sia4, Cd53, Apbb1ip, Clec4a3, Rab3gap1, Rftn1, Milr1, Col1a1, Slc40a1, Evi2a, Dok3, Tyrobp, Rps6ka1, Calhm2, Slc46a3, Adam8, Runx2, Spon2, Tor4a, Coro1a, Stab1, Ms4a6c, Fcer1g, Tbxas1, Col1a2, Ifnar2, Col14a1, Kxd1, Cx3cr1, Vsir, Igkv2-109, Tesc, Prickle1, Il17b, Ppp1r14a, Msr1, Loxl1, Actn1, Cldn1, Nfix, Cxcl16, Shisa5, Laptm5, Myo1f, Ehbp1l1, Arhgef6, …
WP_ENDODERM_DIFFERENTIATION	6.02984e-07	8.51414e-06	0.659444	-0.477699	-2.02961	128	Cebpz, Naa15, Plch1, Ctbp2, Bmp7, Dusp4, Parp8, Ext1, Leo1, Btaf1, Ctnnb1, Hoxa1, Bptf, Lamc1, Phf6, Taf4b, Apc, Ddah1, Pax9, Wdhd1, Ascc3, Nlk, Acaca, Cdc73, Vav3, Pbx3, Ubr5, Rfx7, Cdyl, Smad4, Elavl1, Atp8b2, Cand1, Zfp462, Bmpr1a, Notch1, Cul4b, Wdfy2, Epb41l5, Zic5, Mbtd1, C1qbp, Zfp281, Ncapg2, Sox2, Taf5, Dnmt3b, Ezh2, Foxn3, Jarid2, Aebp2, Elp4, Siah2, Onecut1, Mtf2, Map2k3, Wwc1, Lrpprc,…
BURTON_ADIPOGENESIS_PEAK_AT_16HR	6.19738e-07	8.72386e-06	0.659444	-0.644737	-2.25884	41	Cdca7, Grwd1, Ifrd2, Ddx21, Hells, Msh6, Cdc6, Mcm3, Abcf1, Vcan, Mcm6, Nap1l4, Prps1, Mcm4, Abcf2, Dnmt1, Chaf1b, Rrm2, Rad51, Serpina3c, Mcm5, Pola2, Fam111a, Smc2, Hat1, Dut, Mcm7, Asf1b, Pgp, Fen1, Mrpl18, Serpina3m
REACTOME_HCMV_EARLY_EVENTS	6.22952e-07	8.74228e-06	0.659444	-0.562329	-2.16241	67	Nup54, Nup43, Nup210, Nup50, Ranbp2, Nup160, Nup153, Tubb6, Dync1li1, Rae1, Nup188, Nup205, Nupl1, Nup107, Seh1l, Nup62, Nup155, Tbl1x, Nup98, Suz12, Rbbp7, Nup37, Itgb1, Nup93, Ncor1, Tpr, Eed, Nup85, Pom121, Ndc1, Creb1, Cbx1, Ezh2, Tuba1a, Tuba1b, Sec13
GENTILE_UV_RESPONSE_CLUSTER_D4	6.55166e-07	9.16363e-06	0.659444	-0.605126	-2.22091	53	Samd4, Hmga2, Usp10, Eef1e1, Chsy1, Thumpd1, Usp1, Ddx3x, Atp13a3, Ddx17, Xpo1, Clint1, Sec24b, Mapk6, Ube2g1, Arf6, Bmpr1a, Snrnp40, Dicer1, Arid5b, Smurf2, Rab1a, Tpst1, Klf10, Kpna2, Krit1, Pum1, Spen, Uap1, Dusp7, Ufl1
JOHANSSON_BRAIN_CANCER_EARLY_VS_LATE_DN	6.5697e-07	9.16363e-06	0.659444	0.575888	2.39242	43	Cryab, Ctsd, Itm2b, Grina, Acot7, Mmd2, Gstm2, Dcn, Ghitm, Mat2b, Ndn, Igfbp4, Qdpr, Chn1, Pla2g7, Caly, Nsf, Cst3, Clstn1, Hdac11, Selenop, Atp1b1, Ndrg1, Ncdn, Calm1, Camk2g, Pfkm, Clu, Pygb, Tef, Gnas, Plekhb2
ZHAN_MULTIPLE_MYELOMA_DN	6.82585e-07	9.49207e-06	0.659444	0.623872	2.51107	35	Lyz2, Dpysl2, Syk, Ctsh, Cd72, Hhex, Col1a2, Lipa, Itga2b, S100a9, Msx1, Pygl, Rnase6, Lst1, Itgb2, Aif1, Gp5, Cxcl12, Pla2g7, Lcn2, Apoe, Hnmt, Smpdl3a
REACTOME_GPCR_LIGAND_BINDING	6.94972e-07	9.63513e-06	0.659444	0.288392	1.71659	315	Gpr65, Cxcr4, C3ar1, Pyy, Ptafr, Npb, Cysltr1, Gpr183, Ptgir, Hcar1, Ccrl2, F2rl3, Gpr55, Gngt2, Hc, Gper1, Tshr, Cx3cr1, Ccr2, P2ry6, Psap, Gnb5, Ptch2, Plppr2, C5ar2, Adora2b, Cysltr2, Cxcl16, C5ar1, Ccr5, Xcr1, Fpr1, Gnb3, Ptger4, S1pr5, Cxcr3, Fzd6, Wnt8b, Lpar1, P2ry13, Gnb2, Rln1, Hebp1, Wnt11, Cxcl13, Gpr35, Cxcr5, Cxcl11, Ccr1, Cmklr1, Adrb2, Ackr1, Gpr18, Sstr3, Cd55, Gng2, Crhr1, Ltb4r1…
LIAN_LIPA_TARGETS_3M	7.32926e-07	1.01139e-05	0.659444	0.514374	2.31858	59	Ms4a7, Cd68, Ctsb, C3ar1, Cfp, Pirb, Slc11a1, Slc40a1, Spic, Ms4a6c, Fcer1g, Igsf6, Msr1, Trem2, Fcgr3, Cd5l, Neu1, C1qc, Ly9, Apobec1, Hmox1, Clec4d, S100a9, C1qb, C1qa, Acp5, Ccr1, Gm15448, Slc15a3, Clec4n, Pla2g7, Mpeg1, Tlr7, Mmp8
SMID_BREAST_CANCER_BASAL_DN	7.33912e-07	1.01139e-05	0.659444	0.237177	1.47658	593	Efhc1, Tmem143, Hmgcs2, Blvrb, Gprc5c, Ccng2, Fmo5, Chn2, Gstt2, Bmp4, Dnajc12, Ivd, Slc48a1, Ecm1, Tjp3, Pnpla2, Tppp3, Ang, Npdc1, Msx2, Aspa, Pold4, Eva1b, Med24, Slc1a1, Lrrn3, Crip2, Cldn5, Elf1, Reep5, Hcfc1r1, Abcc3, Ucp2, Slc2a8, Hhex, Amdhd2, Fah, Tkfc, Ift122, Lmf1, Aldh4a1, Galnt6, Col14a1, Cx3cr1, Misp, Krt8, Adh1, Prss23, Sigirr, Isyna1, AU040320, Hemk1, Rbm47, Trem2, Afp, Pdzk1, Krt…
BROWNE_HCMV_INFECTION_16HR_UP	7.51179e-07	1.03208e-05	0.659444	-0.413108	-1.86718	211	Socs2, Ddx10, Chd1, Ddx21, Inpp5f, Mat2a, Slc7a1, Srsf10, Fubp1, E2f6, Cdc6, Gnl2, Tex30, Pdlim3, Zbtb6, Prpf4, Nup153, Pak3, Ykt6, Mphosph8, Alkbh1, Ptpn21, Tbc1d12, Adamts3, B3galt5, Zbtb33, Ppfia1, Pou2f1, Clcn5, Arl4a, Sos1, Sike1, Rrp12, Zfx, Suz12, Bpgm, Smg1, Zfp131, Ireb2, Gk, Yaf2, Prkd3, Son, Slc30a4, Eed, E2f5, Dhx8, Tubgcp4, Slc25a13, Gabre, Bmp2, Tmf1, Blmh, Fkbp5, Igf2r, Polr2h, Set…
GRESHOCK_CANCER_COPY_NUMBER_UP	7.63577e-07	1.04599e-05	0.659444	-0.387961	-1.79509	290	Ccnd1, Ddx10, Prrx1, Hmga2, Atic, Hip1, Etv4, Ccnd2, Set, Fip1l1, Msh6, Etv1, Bcl2, Myc, Rabep1, Pdgfra, Gmps, Nbn, Atm, Msi2, Tcea1, Ext1, Ctnnb1, Olig2, Apc, Trim24, Tpm4, Sfpq, Abl2, Atf1, Blm, Srsf3, Ccdc6, Cnbp, Per1, Nin, Wt1, Cars, Top1, Ktn1, Nup98, Suz12, Klf6, Ccnd3, Tlx3, Mllt1, Nras, Jak2, Smad4, Cbfb, Pik3ca, Mycn, Tcf12, Lpp, Ncoa4, Tpr, Tcf3, Fus, Bmpr1a, Cbl, Bcl3, Chic2, Arhgef12…
KAMIKUBO_MYELOID_CEBPA_NETWORK	8.06693e-07	1.10176e-05	0.659444	0.657798	2.49486	29	Prtn3, Itgam, Lyz2, Glrx, Cd177, Csf2ra, Cybb, Lbp, Dgat2, S100a9, Aldh2, Hp, Spint2, Casd1, Pgd, Il18, Ltf, Adgre1, Lcn2, Fpr2, Mmp8, S100a8
FARMER_BREAST_CANCER_CLUSTER_1	8.31013e-07	1.13161e-05	0.659444	0.569686	2.39775	45	Ifit1bl1, Mzb1, Ccr2, Cd48, Ccr5, Iglc1, Gmfg, Lcp2, Ighg2c, Gpr18, Pou2af1, Oas3, Oasl1, Igkv9-120, Oas1g, Ighm, Il10ra, Cytip, Jchain, Oas1a, Sh2d1a, Gimap4, Trbc2, Cd3d, Gpr171, Cd8a, Cd2, Gzmk, Trbc1, Igkv9-124, Isg15, Itk, Gzma
REACTOME_PROCESSING_OF_DNA_DOUBLE_STRAND_BREAK_ENDS	8.36765e-07	1.13607e-05	0.659444	-0.566923	-2.14661	61	Rad1, Hus1, Rnf4, Nbn, Atm, Exo1, Atr, Chek1, Tipin, Blm, Trp53bp1, Ube2i, Dna2, Rnf168, Rfc3, Rhno1, Topbp1, Ppp4r2, Mre11a, Rpa2, Rad17, Timeless, Rbbp8, Brip1, Rfc4, Rpa1, Clspn, Mdc1, Rmi2, Brcc3, Top3a, Cdk2, Rad9a, Ube2v2, Rfc5, Rmi1, Atrip, Ube2n
JAATINEN_HEMATOPOIETIC_STEM_CELL_UP	8.52279e-07	1.15372e-05	0.659444	-0.3833	-1.77292	283	Dkc1, Cdca7, Socs2, Hmga2, Ung, Ubtd2, Kctd3, Itga9, Prmt5, Rhobtb1, Adgra3, Mest, Timm9, Qser1, Bcat1, Golim4, Dtl, Obsl1, Msi2, Uhrf1, Bend4, Jade3, Dpysl3, Areg, Spin4, Pxdn, F2r, Trim24, Tanc1, Ddah1, Socs6, 4931406C07Rik, Frmd6, Psmg1, Slc39a10, Nasp, Srsf3, Ccdc6, Cbx2, Ruvbl2, Txnrd3, Acaca, Myb, Cep170, Vav3, Zfp618, Lrch2, Alg10b, Cdk2ap1, Kctd15, Abcc1, Rdx, Adgrg6, Taf1d, Lpin1, Hspd1,…
LEIN_NEURON_MARKERS	9.5895e-07	1.2943e-05	0.643552	0.496843	2.29	65	Cyfip2, Prkaca, Gabarapl1, Ndfip1, Uchl1, Map2k1, Alcam, Ptprn, Calm2, Rtn1, Snrpn, Prkar1b, Chn1, Faim2, Cx3cl1, Sh3gl2, Gpr162, Chst1, Camk2b, Tuba4a, Nsg2, Lrp11, Napb, Madd, Syp, Disp2, Atp6v1g2, Chgb, Lhx9, Dpp6, Slc22a17, Syngr3, Smarca2, Bex2, Rab6a, Map2k4, Jakmip1, Reps2, Ywhag, Syt1, Phf24, Nefl, Clstn3, Add2, Fbxw5, Ndrg4, Pacsin1, Snap25
KEGG_RNA_DEGRADATION	9.96985e-07	1.34169e-05	0.643552	-0.599332	-2.19964	53	Exosc1, Dis3, Exosc2, Patl1, Mphosph6, Hspa9, Pnpt1, Lsm2, Papola, Ttc37, Exosc8, Exosc7, Cnot6, Cnot9, Hspd1, Exosc10, Exosc9, Cnot1, Cnot2, Cnot6l, Xrn2, Edc3, Dcps, Lsm6, Lsm7, Lsm5, Wdr61, Dcp2, Exosc4, Cnot10, Lsm8, Lsm1, Cnot7, Exosc3, Dcp1a
SHEN_SMARCA2_TARGETS_UP	1.02388e-06	1.37385e-05	0.643552	-0.348676	-1.6488	413	Rev1, Srsf10, Trmt11, Fmr1, Ssb, Senp6, Usp1, Tnpo1, Smc5, Sephs1, Polr2m, Prpf38b, Scaf8, Nhlrc2, Pkn2, Dhx29, Setx, Adss, Fem1c, Rhot1, Appbp2, Rbm34, Apc, Pank3, Socs6, Atf1, Zcchc10, Bclaf1, Sec63, Xrcc5, Xpo1, Arid4b, Cse1l, Cnbp, Osbpl8, Clint1, Ttc37, Atrx, Smarca5, Twf1, Nab1, Tank, Sos2, Ankrd17, Chtop, Sec24b, Ktn1, Rock1, Larp7, Nemf, Phf3, Orc4, Hipk1, Rdx, Pcnp, Ddx46, Ryk, Smad4, U2…
REACTOME_HDR_THROUGH_HOMOLOGOUS_RECOMBINATION_HRR	1.03053e-06	1.37875e-05	0.643552	-0.552797	-2.1176	66	Rad1, Hus1, Nbn, Atm, Pold2, Exo1, Atr, Chek1, Blm, Slx4, Dna2, Rfc3, Rhno1, Topbp1, Mre11a, Pole4, Rpa2, Polh, Rad51, Rad17, Xrcc2, Rbbp8, Brip1, Pcna, Rad51ap1, Rfc1, Rfc4, Rpa1, Pole, Gen1, Rtel1, Rmi2, Pole2, Pold3, Top3a, Palb2, Rad9a, Pold1, Rfc5, Rmi1, Spidr, Atrip
KRIEG_HYPOXIA_NOT_VIA_KDM3A	1.09321e-06	1.45836e-05	0.643552	-0.318811	-1.54554	685	Wdr43, Spry1, Ccnd1, Usp36, Akap12, Dhrs13, Igfbp3, Tsr1, Kctd3, Tnfaip3, Gab2, Maff, Il1rap, Tsc22d2, Jmjd6, Rasa3, Chsy1, Sms, Cask, Msantd3, Myc, Fbxo17, Faxc, Agpat5, Uprt, Usp1, Smyd2, Fgfrl1, Dtl, Fam210a, Ier3, Ano6, Rnf4, Tex10, Fzd1, Cdc42ep1, Uhrf1, Nexn, Dpysl3, Antxr1, Ctnnb1, Serpine2, Bzw1, Ptpn14, Rbm15b, Disc1, Sphk1, E2f7, Polg, Sdc1, Slc38a2, Kdm2b, Smtn, Nfil3, Tubb6, Aldh18a1,…
REACTOME_RMTS_METHYLATE_HISTONE_ARGININES	1.18573e-06	1.57719e-05	0.643552	-0.696209	-2.27712	30	Ccnd1, Wdr77, Wdr5, Smarcc1, Prmt3, Prmt5, Prmt7, Actl6a, Arid2, Prmt1, Rbbp7, Jak2, Pbrm1, Smarce1, Dnmt3a, Cdk4, Carm1
NIKOLSKY_BREAST_CANCER_11Q12_Q14_AMPLICON	1.20259e-06	1.595e-05	0.643552	0.370226	1.98664	136	Coro1b, Cdk2ap2, Neu3, Cyb561a3, Pold4, Ccdc89, Carns1, Aip, B4gat1, Ndufv1, Rab1b, Vps37c, Tkfc, Slco2b1, Gstp1, Cabp4, Kctd21, Xrra1, Tmem134, Brms1, Dgat2, Ccs, Cd248, Tmem151a, Lrrc32, Wnt11, Klhl35, Ppp1r32, B3gnt6, Capn5, Cd6, Aamdc, Mrgprf, Tmem126b, Uvrag, Sdhaf2, Gstp2, Tbc1d10c, Slc15a3, Bbs1, Ssh3, Ptprcap, Ccdc87, Cpt1a, Myo7a, Me3, Gdpd5, Ndufc2, Tenm4, Klc2, Actn3, Ankrd13d, Mrpl11,…
REACTOME_G2_M_DNA_DAMAGE_CHECKPOINT	1.21064e-06	1.60104e-05	0.643552	-0.560149	-2.09557	58	Rad1, Hus1, Nbn, Atm, Exo1, Atr, Chek1, Blm, Trp53bp1, Dna2, Rnf168, Rfc3, Rhno1, Topbp1, Mre11a, Rpa2, Rad17, Rbbp8, Brip1, Wee1, Rfc4, Rpa1, Mdc1, Rmi2, Brcc3, Top3a, Rad9a, Ube2v2, Ywhaq, Rfc5, Rmi1, Atrip, Ube2n
SMID_BREAST_CANCER_BASAL_UP	1.2485e-06	1.64637e-05	0.643552	-0.329068	-1.5835	566	Dkc1, Rasa2, Cspg4, Kcnn4, Lgalsl, Ptgfr, Lgr5, Set, Lmo4, Skp2, Hells, Dennd2a, Plch1, Msh6, Car6, Uck2, Ttll4, Vash2, Tnfrsf11b, Mtap, Hnrnpu, Bysl, Myc, Sox11, Chst11, Tfdp1, Fbxo17, Nes, Igf2bp3, Gart, Tra2b, Syncrip, Adgrg2, Ptprz1, Pdgfra, Itpkb, Cdc25a, Bag2, Klf5, Chml, Cdc42ep1, Prkx, Ifrd1, Bop1, Mcm2, Mybl1, Pcolce2, Ptpn14, Eprs, Exo1, Pxdn, Mocos, Atp13a3, Chek1, Nfil3, Tagln2, Ddx17…
JAIN_NFKB_SIGNALING	1.31351e-06	1.7222e-05	0.643552	-0.532219	-2.08673	74	Noc2l, Rcc1, Tfap4, Slc29a1, Myc, Metap1, Fbl, Prr3, Smg7, Pola1, Psmg1, Itpa, Las1l, Ascc3, Xpo7, Med1, Uchl3, Lig3, Ipo8, Lig4, Orc5, Zzz3, Ddx46, Jak2, Mphosph9, Mre11a, Cbx3, Cluh, Ddx42, Alg3, Vegfa, Psph, Stk4, Zfp160, Clns1a, Hddc2, Sympk, Nap1l1, Pla2g4c, Hk2, Armc6
WP_PATHWAYS_AFFECTED_IN_ADENOID_CYSTIC_CARCINOMA	1.31337e-06	1.7222e-05	0.643552	-0.565082	-2.15423	63	Mga, Cmtr2, Myc, Atm, Uhrf1, Mybl1, Chek1, Kdm6b, Jmjd1c, Arid4b, Atrx, Myb, Kmt2c, Kat6a, Srcap, Smarce1, Ncor1, Pik3ca, Mycn, Brd1, Max, Maml3, Notch1, Setd2, Arid5b, Akt1, Raf1, Magi1, Fgfr4, Il17rd, Morf4l1, Ep300, Smc1a, Nsd1, Erbb2, Prkdc
SENESE_HDAC1_AND_HDAC2_TARGETS_UP	1.36087e-06	1.77921e-05	0.643552	-0.415504	-1.87251	199	Prrx1, Hip1, Larp4, Ccnd2, Usp10, Tnfaip3, Maff, Nav3, Tnfrsf11b, Mtap, Phtf2, Chst11, Tfam, Fgfrl1, Supt16, Ptbp1, Ptpn12, Pdlim4, Ago2, Sphk1, Plaur, Tnfrsf12a, Papola, Klhl21, Iqgap1, Megf10, Rpap3, Frmd4a, Itga6, Nus1, Dhx9, Ttc37, Twf1, Eif4g1, Mcm4, Cep170, Zbtb38, Spopl, Cdv3, Has2, Smg1, Scyl2, Exoc5, Cbfb, Ccne1, Reep3, Adamts6, Il6st, Spred2, Ppara, Pstpip2, Ddx42, Bmp2, Tmem65, Lman1, …
MISSIAGLIA_REGULATED_BY_METHYLATION_DN	1.36674e-06	1.78181e-05	0.643552	-0.475874	-2.00799	116	Shmt1, Msh6, Rcc1, Cdc6, Hnrnpab, Fbl, Ranbp1, Gmps, Pold2, Cad, Alyref, Tmpo, Anp32b, Chek1, Cav1, Cse1l, Srsf3, Exosc8, Dancr, Dnmt1, Tyms, Dtymk, Hmgb3, Yes1, Lmnb1, Snrnp40, Mcm5, Lbr, Dek, Rfc4, Smc2, Foxm1, Hat1, Aars, Fasn, Mdc1, Cdt1, Ezh2, Dut, Pold3, Zfp719, Smc4, Dclre1a, Espl1, Hmgb1, Ilf3, Sema3a, Trim28, Mdfi, Smc1a, Rrm1, Rfc5, Zfp715, Prkdc, Hnrnpa1, Ncapd3, Snrpa, Prim1, Rbmx
DACOSTA_UV_RESPONSE_VIA_ERCC3_TTD_DN	1.39727e-06	1.81645e-05	0.643552	-0.526649	-2.10103	80	Ccnd1, Tsc22d2, Nav3, Tead1, Btaf1, Arap2, Ago2, Dnajc2, Trim24, Bicd1, Wdhd1, Lrp6, Synj2, Pik3c2a, Usp15, Herc4, Acvr2a, Top1, Has2, Ptprm, Eif3a, Dmd, Mphosph9, Gpr176, Son, Zfhx3, Msh3, Asxl1, Klhl20, Pds5b, Itch, Phf14, Nectin3
REACTOME_TRNA_AMINOACYLATION	1.4354e-06	1.86075e-05	0.643552	-0.634815	-2.22407	41	Ears2, Tars, Eef1e1, Iars, Rars, Aimp2, Yars2, Yars, Eprs, Farsb, Dars, Farsa, Rars2, Mars2, Lars, Cars, Gars, Nars2, Ppa1, Vars, Nars, Sars, Aars, Hars, Tars2
PID_FANCONI_PATHWAY	1.46861e-06	1.89844e-05	0.643552	-0.61223	-2.18204	45	Usp1, Rad1, Hus1, Nbn, Atm, Hes1, Atr, Chek1, Blm, Fancb, Rfc3, Topbp1, Mre11a, Rpa2, Fancm, Rad17, Brip1, Fancf, Rfc4, Rpa1, Fbxw11, Fanca, Faap24, Top3a, Palb2, Rad9a, Faap100, Wdr48, Fanci, Rfc5, Rmi1
GEORGES_CELL_CYCLE_MIR192_TARGETS	1.56854e-06	2.02192e-05	0.643552	-0.568585	-2.11998	57	Cdc14a, Bcl2, Usp1, Dtl, Rad1, Nbn, Tdg, Mtss1, Mcm3, Polq, Mcm6, Mcm10, Nin, Nfya, Cdc73, Top1, Lmnb2, Cdc7, Crk, Rad51, Tubgcp3, Dek, Mis12, Fgf2, Prpf38a, Kif20b, Sertad2, Cul5, Ctcf
PID_ATR_PATHWAY	1.6535e-06	2.12547e-05	0.643552	-0.648551	-2.24848	39	Cdc6, Cdc25a, Rad1, Hus1, Nbn, Mcm2, Atr, Chek1, Tipin, Rfc3, Topbp1, Rpa2, Cep164, Rad51, Rad17, Timeless, Rfc4, Rpa1, Fbxw11, Clspn, Mdm2, Cdk2, Mcm7, Rad9a
REACTOME_COMPLEMENT_CASCADE	1.66042e-06	2.1284e-05	0.643552	0.500246	2.25489	59	C3ar1, Cfp, Hc, Igkv8-28, Igkv2-109, Ighv3-6, C5ar2, C5ar1, C1qc, Iglc1, C1qb, C1qa, Vtn, Ighg2c, Iglv1, Cd55, Igkv15-103, Igkv9-129, Igkv9-120, Igkv12-44, Cd81, Ighv8-8, Cfh, Igkv1-135, Cpn1, Igkv8-30, Igkv9-124, Fcna, Igkv10-96, Cd19, Igkv12-41, Masp1
CREIGHTON_ENDOCRINE_THERAPY_RESISTANCE_4	1.7406e-06	2.22497e-05	0.643552	-0.383897	-1.77099	277	Rrp1b, Pus1, Polr1e, Xylt1, Prmt5, Skp2, Nop14, Srsf7, Bcl2, Grik3, Timm9, Bysl, Myc, Lyar, Simc1, Zbtb41, Rps6ka3, Foxk2, Hspa4, Rab31, Myo16, Ttc39a, Rhoq, Msi2, Naf1, Bag3, Rap2c, Kat2a, Mybl1, Haus6, Elovl5, Vcan, Kpnb1, Sfpq, Stc1, Nln, Tubb6, Apex1, Psmg1, Hr, Slc27a3, Cbx2, Ttc37, Afap1l2, Pdlim1, Ruvbl2, Mex3a, Myb, Pik3r1, Slc25a24, Cep68, Dhcr7, Cdv3, Dlc1, Tbl1x, Tmem164, Sigmar1, Slc7…
REACTOME_MITOTIC_PROPHASE	1.74686e-06	2.22676e-05	0.643552	-0.5135	-2.06135	83	Set, Nup54, Nup43, Nup210, Nup50, Ranbp2, Tmpo, Nup160, Nup153, Ppp2r1b, Kmt5a, Rae1, Nup188, Nup205, Nupl1, Nup107, Seh1l, Nup62, Nup155, Nup98, Mcph1, Nup37, Lpin1, Nek6, Nup93, Tpr, Lmnb1, Nup85, Pom121, Ndc1, Blzf1, Smc2, Ncapg2, Gorasp1, Rab1a, Lemd2, Sec13, Smc4, Nup88, Gorasp2, Vrk1, Nup35, Nup214, Uso1, Ncapd3
PECE_MAMMARY_STEM_CELL_DN	1.77932e-06	2.26186e-05	0.643552	-0.4501	-1.93655	136	Dctd, Slc7a6, Shq1, Srsf7, Rabep1, Tnrc6a, Ddx3x, Parp8, Desi2, Sqle, Uri1, Lamc1, Klf12, Zcchc9, Vcan, Tpm4, Kpnb1, Sfpq, Idi1, Pank3, Slc30a7, Jmjd1c, Sec63, Xrcc5, Nasp, Slc25a43, Timm23, Trim27, Trio, Ncbp3, Atrx, Ak2, Ubr5, Nemf, Nktr, Itgb1, Slc41a2, Cdc16, Spon1, Cbx3, Rpp14, Scaf4, Rasa1, Pum2, Dennd4c, Zbtb1, Cald1, Xrn2, Pcdhb18, Kitl, Pcm1, Zdhhc6, Ccnl1, Cul3
BENPORATH_ES_CORE_NINE_CORRELATED	1.80369e-06	2.2865e-05	0.643552	-0.494447	-2.01003	93	Mybbp1a, Polr1e, Lmo4, Myc, Sox11, Tfdp1, Foxk2, Klf5, Taf2, Gatad2a, Mybl1, Atf4, Nfil3, Cebpg, Wdhd1, Trip13, E2f3, Mafg, Ssrp1, Mybl2, Hdac2, Vgll4, Cbfb, Hmgb3, E2f1, Tgif2, Eed, Hivep1, Yeats2, Hsf1, Med8, Dek, En1, Msl3, Foxm1, Ilf2, Plagl2, Tcf20, Ezh2, Hif1a, Mlxip, Dr1, Kdm1a, Ilf3, Rbl1, Mdfi, Wwtr1
WHITFIELD_CELL_CYCLE_S	1.81864e-06	2.2991e-05	0.643552	-0.467853	-1.98538	125	Arhgap42, Hells, Phtf2, Srsf10, Eif4ebp2, Usp1, Ints7, Liph, Exo1, Bmi1, Nup160, Slc38a2, Blm, Ptar1, Nab1, Sp1, Man1a2, Rad18, Cenpq, Adgrg6, Phip, Dna2, Tyms, Rhobtb3, Cdc7, Rpa2, Rrm2, Ddias, Rad51, Crebzf, Osgin2, Rbbp8, Brip1, Atad2, Oser1, Map3k2, Casp2, Rad51ap1, Rsrc2, Lyrm7, Cald1, Rfc4, Cenpu, Cdkn2aip, Fanca, Dscc1, Prim2, Mcm8, Ezh2, Dcun1d3, Klhl23, Acap3
WP_NSP1_FROM_SARSCOV2_INHIBITS_TRANSLATION_INITIATION_IN_THE_HOST_CELL	1.85793e-06	2.34231e-05	0.643552	-0.781301	-2.22787	17	Eif3j1, Eif5, Eif2s2, Eif3j2, Eif3b, Eif2s1, Eif2s3x, Eif3a, Eif1ax, Eif3d, Eif3g, Eif3e
ODONNELL_TARGETS_OF_MYC_AND_TFRC_UP	1.86357e-06	2.34299e-05	0.643552	0.430739	2.03629	82	Id2, Itgam, Lyz2, Ak1, Ptafr, Txnip, Pold4, Glipr1, Mr1, Anxa4, Ifi205, Cd72, Llgl2, Ucp2, Ube2h, Cx3cr1, F11r, Lmo2, Mndal, Il4ra, Aldh2, Lcp2, Apcdd1, Trim34b, Fcmr, Sat1, Myo1g, Mpeg1, Ypel5, Crebrf, Trp53inp1, Cd37, C1rl
REACTOME_HOMOLOGOUS_DNA_PAIRING_AND_STRAND_EXCHANGE	1.89668e-06	2.37811e-05	0.643552	-0.631457	-2.21749	42	Rad1, Hus1, Nbn, Atm, Exo1, Atr, Chek1, Blm, Dna2, Rfc3, Rhno1, Topbp1, Mre11a, Rpa2, Rad51, Rad17, Xrcc2, Rbbp8, Brip1, Rad51ap1, Rfc4, Rpa1, Rmi2, Top3a, Palb2, Rad9a
OSMAN_BLADDER_CANCER_UP	1.9648e-06	2.45105e-05	0.627257	-0.355086	-1.67384	384	Socs2, Nol9, Rasa2, Esf1, Rif1, Nmd3, Oxr1, Prep, Syncrip, Scaf11, Prpf40a, Usp1, Thumpd3, Tnpo1, Pdlim5, Golim4, Eif5, Nbn, Sestd1, Rhoq, Rnpc3, Desi2, Usp16, Adss, Alg13, Tmpo, Spin4, Ptcd3, Haus6, Mtdh, Tpm4, Kpnb1, Sec24a, Smad5, Iqgap1, Blm, Bclaf1, Srsf11, Eif2s1, Otud6b, Mrps10, Dhx36, Rps6kc1, Twf1, Eif4g1, Pik3r1, Sf3b1, Ankrd17, Sos1, Top1, Ktn1, Kmt2c, Appl1, Nemf, Suz12, Edem3, Ccnd3,…
RIEGE_DELTANP63_DIRECT_TARGETS_UP	1.96554e-06	2.45105e-05	0.627257	-0.467699	-1.98712	128	Cdca7, Hmga2, Sh3pxd2a, Tsr1, Nom1, Uck2, Mreg, Pa2g4, Tcof1, Spats2, Cdc42se1, Myo19, Mcm3, Dusp6, Kremen1, Sdc1, Smtn, Smad5, Btbd11, Ascc3, Trip13, Itga6, Ssrp1, Chaf1a, Rrp12, Ldlr, Myo5a, Myo10, Rfx7, Ndst1, Orc1, Mapk6, Tyms, Fscn1, Yes1, Dusp11, Ercc6l, Cdca4, Cd44, Ehd4, Qsox2, 5031439G07Rik, Ppfibp1, Slc1a5, Wdfy2, Cct4, Kirrel, Lrrfip2, Rgs20, Gm2a
IVANOVA_HEMATOPOIESIS_STEM_CELL_AND_PROGENITOR	2.0573e-06	2.55852e-05	0.627257	-0.334177	-1.59991	514	Cebpz, Rrp1b, Nop58, Hmga2, Slc7a6, Ttc27, Pogk, Gemin5, Smarcc1, Ears2, Ccnd2, Ivns1abp, Rhobtb1, Nop14, Ctbp2, Bcl2, Epb41l4b, Cd93, Hnrnpu, Qser1, Sms, Bysl, Midn, Sh3pxd2b, Spred1, Smyd5, Fnbp1l, Tnik, En2, Ccar1, Elovl6, Hspa4, Syde1, Sestd1, Msi2, Nufip1, Bend4, Zbtb10, Stox2, Kat2a, Ppil4, Naa25, Eprs, Enah, Lix1l, Klf12, Ccdc93, Prrc2c, Slc39a6, Dnajc2, Usp28, Tamm41, Taf4b, Dag1, Kremen1…
REACTOME_CHROMOSOME_MAINTENANCE	2.0934e-06	2.59638e-05	0.627257	-0.494529	-2.00313	91	Dkc1, Gar1, Shq1, Pold2, Ruvbl1, Pola1, Blm, Atrx, Smarca5, Ruvbl2, Nhp2, Cenpq, Chtf8, Rbbp7, Dna2, Rfc3, Rpa2, Hjurp, Polr2h, Pcna, Pola2, Rfc1, Rfc4, Rpa1, Cenpu, Dscc1, Prim2, Rtel1, Tinf2, Pold3, Polr2b, Cdk2, Fen1, Cenpw, Polr2d, Pold1, Rfc5, Rbbp4, Knl1, Nop10, Prim1, Tert, Cenpi, Terf2, Mis18bp1, Rsf1, Cenpn
YOSHIMURA_MAPK8_TARGETS_DN	2.16546e-06	2.67851e-05	0.627257	-0.359255	-1.67831	344	Nolc1, Zeb1, Ppat, Scfd2, Nudt4, Qser1, Cask, Myc, Tra2b, Nvl, Rabep1, Pdgfra, Aimp2, Eif5, Champ1, Rnf4, Col11a1, Cyp51, Thoc2, Pdlim4, Rasl11a, Hspa9, Rps6kb1, Dusp6, Tmpo, Ankib1, Mtdh, Kpnb1, Sfpq, Lss, Stk39, Pacsin2, Cebpg, Srsf3, Cct3, Timm23, Abtb2, Twf1, Acaca, Cdk7, Ldlr, Tatdn2, Nup98, Atp7a, 4930503L19Rik, Ptprm, Jak2, Samd4b, Ube2g1, Spon1, Wdfy1, Ide, Cntf, Pmp22, Kif3c, Max, Slc30a…
COLDREN_GEFITINIB_RESISTANCE_UP	2.23427e-06	2.7562e-05	0.627257	-0.509447	-2.04508	83	Zeb1, Usp36, Slc7a1, Cdk5rap2, Iars, Bms1, Ctps, Twnk, Dph5, Nol8, Pdcd11, Rhoq, Tub, Trnt1, Ppp2r1b, Lix1l, Tamm41, Fbxo30, Slc39a14, Cebpg, Pcgf6, Supv3l1, Tbl1x, Kctd15, Crtap, Uba2, Ikbip, Ide, Ptprg, Cdh2, Sox12, Qpct, Sacs, Timm50, Polrmt, Srrt, Pdha1, P3h1, Nap1l1, Parvb, Mdm4, Nfkbiz, Nsmaf, Rflnb, Coprs, Kmt2b
FERREIRA_EWINGS_SARCOMA_UNSTABLE_VS_STABLE_DN	2.42574e-06	2.98437e-05	0.627257	0.425018	2.07046	87	Tmem53, Otud5, Dnajc4, Sqstm1, Cryab, Abtb1, Map1lc3a, Pqlc3, Lrpap1, Grb2, Rnf167, Wfs1, Stx5a, Fes, Ypel3, Fbxl15, Ccdc97, Gnb5, Ifi27l2a, Dhrs1, Ahnak, Cox7a1, Atp6v1e1, Naglu, Inpp5a, Sphk2, Tmem230, Oas1g, Cyld, Pglyrp1, Oas1a, Nenf, Slc27a1, Ubash3a, Dnajb12, Mxra8, Chrdl1
REACTOME_NUCLEOTIDE_EXCISION_REPAIR	2.51769e-06	3.08922e-05	0.627257	-0.473011	-1.97567	110	Ercc8, Cops7b, Parp1, Actl6a, Tcea1, Pold2, Ruvbl1, Ino80, Aqr, Lig3, Cdk7, Nfrkb, Ercc6, Ube2i, Rnf111, Hmgn1, Cops3, Yy1, Rad23b, Gps1, Rfc3, Pole4, Rpa2, Cul4a, Cul4b, Usp7, Polr2h, Pcna, Rfc1, Rfc4, Rpa1, Ccnh, Actr5, Prpf19, Pole, Isy1, Ppie, Pole2, Zfp830, Pold3, Polr2b, Ube2v2, Actb, Ino80d, Gtf2h3, Ep300, Parp2, Cops5, Ercc2, Polr2d, Ino80e, Pold1, Cops8, Rfc5, Gtf2h1, Ube2n, Chd1l
REACTOME_HIV_LIFE_CYCLE	2.61611e-06	3.20143e-05	0.627257	-0.453019	-1.95724	139	Rcc1, Nup54, Nup43, Ccnt1, Ranbp1, Xrcc6, Supt16, Taf2, Tcea1, Nup210, Nup50, Gtf2e1, Ranbp2, Nup160, Nup153, Taf3, Nelfa, Taf4b, Taf1, Ncbp1, Xrcc5, Xpo1, Rae1, Nup188, Nup205, Nupl1, Nup107, Seh1l, Ssrp1, Nup62, Nup155, Cdk7, Nmt2, Lig4, Nup98, Nup37, Tbp, Ran, Nup93, Tpr, Nup85, Pom121, Ctdp1, Ndc1, Polr2h, Rnmt, Ccnh, Taf5, Ncbp2, Gtf2a2, Polr2b, Gtf2e2, Nelfe, Sec13, Chmp4c, Fen1, Gtf2h3, Nu…
OSWALD_HEMATOPOIETIC_STEM_CELL_IN_COLLAGEN_GEL_UP	2.69692e-06	3.29154e-05	0.627257	-0.410556	-1.85219	201	Larp1, Trib1, Tnfaip3, Slc7a1, Skp2, Maff, Agap1, Rcc1, Ssb, Ier3, Spry2, Rhoq, Fermt2, Gatad2a, Kat2a, F3, Areg, Ddx3y, Nup160, Ier2, Fbn1, Chek1, Tipin, Kpnb1, Tnfaip6, Las1l, Arl4a, Sf3b1, Klf6, Edem3, Hipk1, Klf4, Srrm1, Tiparp, Rhobtb3, Szrd1, Yrdc, Smc3, Abcg2, Prrc1, Luc7l3, Cd44, Akap13, Mageh1, Gcfc2, Il6, Fus, Nf1, Brd4, Ehd1, Cxcl2, Fosb, Sf3a3, Timm17a, Psmd11, Dusp1, Angel2, Runx1, A…
REACTOME_MRNA_SPLICING_MINOR_PATHWAY	2.70711e-06	3.29521e-05	0.627257	-0.577867	-2.1056	51	Srsf7, Srsf1, Srsf2, Rnpc3, Srsf6, Sf3b3, Lsm2, Ncbp1, Zrsr2, Sf3b1, Eftud2, Snrpf, Ddx23, Snrnp40, Ddx42, Snrpd3, Polr2h, Snrpb, Prpf8, Ncbp2, Sf3b4, Txnl4a, Polr2b
ACOSTA_PROLIFERATION_INDEPENDENT_MYC_TARGETS_UP	2.72258e-06	3.30527e-05	0.627257	-0.518172	-2.06721	80	Rrp1b, Nolc1, Eif3j1, Pwp1, Skp2, Uck2, Slc29a1, Ctps, Aatf, Parp1, Pdcd11, Nup210, Eif3j2, Uri1, Slc39a6, Mtrr, Psmg1, Cse1l, Las1l, Mast2, Mtmr4, Slc5a3, Dhcr7, Xpo6, Eif4a3, Odc1, Ccne1, 5031439G07Rik, Cluh, Blmh
KIM_ALL_DISORDERS_DURATION_CORR_DN	2.75942e-06	3.34115e-05	0.627257	0.362387	1.95051	140	Pef1, Cryab, Slc25a11, Trappc12, Ndufaf3, Rabac1, Ptgds, Mapk3, Ndufs8, Hcfc1r1, Gdi1, Cdipt, Ndufs7, Acot7, Cx3cr1, Vps51, Atp5g1, Arrb2, Rps29, Cox8a, Mal, Klk6, Cox7a1, Os9, Esyt1, Akr1a1, Clta, Taldo1, Nbl1, Fxyd7, Dcxr, Dctn2, Atp6v0e2, Rnh1, Cox4i1, Sfxn3, Spag7, Nipsnap1, Chmp2a, Uqcrq, Endog, Cacng3, Atp6ap1, Stoml1, Cx3cl1, Psmb5, Mast3, Ndufa7, Pmm1, Etfb, Clasp2, Tuba4a, Nsg2, Dnajb2, …
REACTOME_REGULATION_OF_TP53_ACTIVITY_THROUGH_PHOSPHORYLATION	2.86907e-06	3.46478e-05	0.627257	-0.498517	-2.01632	89	Noc2l, Rad1, Hus1, Nbn, Atm, Supt16, Taf2, Exo1, Mapk11, Atr, Taf3, Taf4b, Chek1, Taf1, Blm, Ssrp1, Trp53rka, Hipk1, Tbp, Dna2, Rfc3, Rhno1, Topbp1, Mre11a, Rpa2, Rad17, Rbbp8, Brip1, Csnk2a1, Rfc4, Rpa1, Taf5, Prkaa1, Hipk2, Rmi2, Mdm2, Top3a, Csnk2a2, Cdk2, Rad9a, Mdm4, Pin1, Taf15, Rfc5, Rmi1, Atrip, Taf4, Rad9b, Dyrk2, Prkab2, Mapk14, Bard1, Plk3, Brca1
KONG_E2F3_TARGETS	2.88331e-06	3.47284e-05	0.627257	-0.491504	-1.99088	91	Skp2, Srsf7, Cdc6, Usp1, Nup50, Mcm3, Nasp, Cbx2, E2f3, Med1, Myb, Cenpq, Dna2, Taf1d, Tyms, Chaf1b, Ccne1, Ercc6l, Cdc7, Hjurp, Rad51, Lmnb1, Rbbp8, Rad51ap1, Fam111a, Smc2, Ncapg2, Ezh2, Rprd1b, Fignl1, Asf1b, Fen1, Rbl1, Dck, Melk, Top2a, Prim1, Ncapg, Rad54l, Spdl1, Racgap1, Brca1, Pbk, Spc25, Psip1, Nuf2, Tk1, Psors1c2, Ccna2, Bub1, Cenpf
ALFANO_MYC_TARGETS	2.91291e-06	3.49931e-05	0.627257	-0.39463	-1.79767	225	Nop56, Zeb1, Akap12, Phlda1, Ppat, Larp1, Kcnn4, Ddx21, Mdn1, Akap1, Tarbp1, Ebna1bp2, Rcc1, Uck2, Imp4, Surf2, Tfap4, Myc, Aatf, Pdcd11, Metap1, Tcof1, Pcyt1b, Rsl1d1, Fkbp4, Pes1, Ptpn12, Pdlim4, Ruvbl1, Plaur, Plk4, Slc39a6, Sdc1, Stc1, Smtn, Farsa, Ddx17, Blm, Psmg1, Cse1l, Itga6, Mybl2, Dhcr7, Rrp12, Tatdn2, Abcf2, Rbbp7, Rsl24d1, Atp8b1, Hmgb3, Dnajc11, 5031439G07Rik, Kif3c, Eif2b1, E2f5, A…
REACTOME_ROS_AND_RNS_PRODUCTION_IN_PHAGOCYTES	2.93242e-06	3.51354e-05	0.627257	0.632027	2.46821	32	Atp6v0d1, Slc11a1, Cyba, Atp6v1f, Ncf4, Cybb, Atp6v1d, Atp6v0c, Atp6v1c1, Atp6v0a1, Atp6v1b2, Rac2, Nos3, Atp6v1e1, Ncf2, Hvcn1, Tcirg1, Atp6v0e2, Atp6v1g1, Ncf1
MORI_IMMATURE_B_LYMPHOCYTE_DN	2.96506e-06	3.5434e-05	0.627257	-0.49656	-2.00255	87	Cdca7, Uck2, Slc29a1, Hnrnpab, Prep, Dtl, Xrcc6, Mcm2, Mcm3, Tmpo, Chek1, Mcm6, Mthfd2, Mcm10, Smarca5, Dnmt1, Hmgb3, Rrm2, Hjurp, Haus3, Rad51, Lmnb1, Pcna, Hnrnpa3, Smc2, Anp32e, Cbx1, Ezh2, Tuba1a, Tuba1b, Cks1b, Mcm7, Smc4, Kpna2, Slc16a1, Hmgb1, Dck, Melk, Rrm1, Top2a, Ttk, Rbbp4, Prim1, Slbp, Smarca4, Ckap5
ELVIDGE_HIF1A_AND_HIF2A_TARGETS_UP	2.98862e-06	3.56228e-05	0.627257	-0.639275	-2.21632	39	Socs2, Srm, Wdr77, Rrs1, Slc29a1, Lsg1, Hspa4, Chka, Aunip, Adat1, Ccdc86, Rrp12, Polr3k, Abcf2, Rpp40, Ccnd3, Chuk, Slc5a6
REACTOME_G_ALPHA_I_SIGNALLING_EVENTS	3.02575e-06	3.5972e-05	0.627257	0.309467	1.7978	237	Cxcr4, C3ar1, Pyy, Gpsm3, Prkca, Npb, Gpr183, Hcar1, Gpr55, Gngt2, Hc, Prkaca, Gper1, Cx3cr1, Ccr2, Psap, Gnb5, Cxcl16, C5ar1, Ccr5, Fpr1, Gnb3, S1pr5, Cxcr3, Ppp3r1, Pla2g4a, Gna15, Lpar1, P2ry13, Gnb2, Mapk1, Hebp1, Cxcl13, Gnai2, Cxcr5, Cxcl11, Ppp3cc, Ppp1r1b, Rgs10, Ccr1, Gpr18, Sstr3, Ppp3ca, Gng2, Sucnr1, Cdk5, Prkar1b, Ppp3cb, Cxcl12, Adora3, Ccr7, Prkcg, Adra2a, Pde1c, S1pr4, Lpar5, Fpr2…
KEGG_HUNTINGTONS_DISEASE	3.12551e-06	3.69953e-05	0.627257	0.335681	1.84605	163	Dnal4, Ndufa4l2, Sod1, Ndufs5, Creb3l4, Ap2m1, Ndufs8, Uqcrc1, Ndufv1, Ndufb6, Ndufs7, Atp5g1, Cox6a1, Atp5o, Ap2s1, Ndufa3, Casp9, Cox8a, Cox7a1, Ndufa4, Cox5b, Clta, Dctn2, Atp5d, Ndufs3, Atp5h, Ndufb7, Cox7b, Ndufv3, Cox4i1, Ndufa8, Ndufa6, Ndufb10, Polr2l, Slc25a4, Uqcrc2, Ndufb3, Ndufa9, Uqcrfs1, Uqcr11, Uqcrq, Creb3l3, Dnali1, Ndufa5, Cox5a, Ndufc2, Ndufb9, Ndufa10, Cox6c, Atp5j, Cox6b1, Nd…
MILI_PSEUDOPODIA_CHEMOTAXIS_UP	3.12796e-06	3.69953e-05	0.627257	-0.506189	-2.032	83	Dkc1, Samd4, Zeb1, Akap12, Sh3pxd2a, Ccnd2, Gab2, Ssb, Zbtb12, Eif2s2, Gxylt1, Bmi1, Anp32b, Pggt1b, Apc, Nbeal1, Naa50, Ppfia1, Ncl, Eif3a, Kif5b, Zfp976, Ankrd11, Vcpip1, Ddr2, Hmgn5, Hnrnpa3, Rgs20, Ammecr1, Pdap1, Eif3e
PYEON_HPV_POSITIVE_TUMORS_UP	3.16269e-06	3.731e-05	0.627257	-0.505964	-2.03842	86	Cdca7, Hells, Casp8ap2, Fubp1, Hnrnpu, Usp1, Dtl, Pdik1l, Ints7, Uhrf1, Mcm3, E2f7, Tardbp, Nasp, Cstf3, Prdm15, Myb, 4930503L19Rik, Fbxo22, Trim56, Wdr76, Tyms, Cdc7, Mphosph9, Slf1, Zfp367, Notch1, Slfn9, Atad2, Ly75, Ahsa2, Cep78, Gabpb2, Gen1, Kif15, Mcm8, Nemp1, Ezh2, Rmi2
SANSOM_APC_TARGETS_UP	3.27602e-06	3.85479e-05	0.627257	-0.458752	-1.93502	115	Cdca7, Ung, Ccnd2, Trib1, Skp2, Gtf3c4, Qser1, Ctps, Parp1, Tcof1, Dtl, Ints7, Eif2s2, Kat2a, Uri1, Mcm2, Mcm3, Tnfrsf12a, Mcm6, Slc39a14, Adat1, Ccdc86, Txnrd3, Zc3h8, Ergic1, Dtymk, Mri1, Wdfy1, Cd44, Recql, Shf, Psat1, Rpp14, Slc1a4
REACTOME_NEGATIVE_EPIGENETIC_REGULATION_OF_RRNA_EXPRESSION	3.415e-06	4.00804e-05	0.627257	-0.596172	-2.15401	49	Polr1b, Rrp8, Cd3eap, Polr1a, Polr1e, Taf1a, Arid4b, Smarca5, Cdk7, Hdac2, Dnmt1, Tbp, Taf1d, Suv39h1, Hdac1, Polr2h, Baz2a, Sin3a, Ccnh, Sirt1, Dnmt3b
SONG_TARGETS_OF_IE86_CMV_PROTEIN	3.4568e-06	4.04675e-05	0.627257	-0.576195	-2.10548	52	Ung, Umps, Slc29a1, Tfam, Mcm2, Mcm3, Mcm6, Pola1, Blm, Nasp, Cspg5, Mybl2, Tyms, Ccne1, Rfc3, Topbp1, E2f1, Ddx23, Msh2, Mcm5, Pcna, Rpa1, Foxm1, Cdt1, Ezh2, Pold3, Mcm7, Btg3, Dck, Rrm1, Ppih, Nup214
HELLER_HDAC_TARGETS_UP	3.4772e-06	4.06027e-05	0.627257	0.290835	1.69678	270	Efhc1, Wdr19, Ftl1, Calcoco1, Blvrb, Vrk3, Tst, Wasf1, Id2, Grn, Ifit1bl1, Atp6v0d1, Txnip, Cdkn2d, Gmpr, Crip2, Adam15, Por, Katnb1, Rnf128, Hcfc1r1, Llgl2, Gstm4, Ift122, Aldh4a1, Zer1, Tyk2, Aplp1, Pld3, Pfn2, Khk, Plppr2, Pdgfrl, Pigv, Ehbp1l1, Neu1, Ptger4, Enpp2, Tspan13, Msx1, Rnase4, Hspa2, Rras, Fam20c, Gns, Clptm1, Arg2, Pik3cd, G6pdx, Snta1, Sfxn3, Atp13a2, Trip6, Cep131, S100a4, Ankzf…
REACTOME_MITOTIC_PROMETAPHASE	3.54356e-06	4.12726e-05	0.627257	-0.41515	-1.85635	189	Eml4, Clasp1, Cdk5rap2, Ahctf1, Nup43, Ranbp2, Nup160, Haus6, Ppp2r1b, Plk4, Tubb6, Xpo1, Dync1li1, Pds5a, Nup107, Seh1l, Haus2, Wapl, Nedd1, Cenpq, Nup98, Cep192, Nup37, Csnk1e, Cep41, Nek6, Cep76, Rcc2, Stag2, Smc3, Ercc6l, Cep164, Zw10, Haus3, Ninl, Tubgcp4, Cep152, Nup85, Cep290, Tubgcp3, Taok1, Alms1, Stag1, Kif2a, Csnk1d, Csnk2a1, Cep78, Smc2, Cenpu, Pds5b, Mis12, Pcm1, Mapre1, Ppp1cc, Nde1…
LIAN_NEUTROPHIL_GRANULE_CONSTITUENTS	3.60764e-06	4.19126e-05	0.627257	0.731913	2.44917	19	Ctsb, Lyz2, Ctsd, Ctsh, Ctsl, Ctsc, Fpr1, Cybb, Srgn, Ltf, Itgb2, Ctse, Ctss, Lcn2, Man2c1
GRAHAM_NORMAL_QUIESCENT_VS_NORMAL_DIVIDING_DN	3.79918e-06	4.40263e-05	0.627257	-0.506753	-2.02962	84	Ccne2, Cdc6, Dtl, Cdc25a, Mcm2, Chek1, Npm3, Mcm6, Mcm10, Cse1l, Trip13, Mcm4, Slc7a5, Tyms, Ccne1, Rfc3, Hbb-bt, Rrm2, Minpp1, Nup85, Msh2, Mcm5, Sac3d1, Pcna, Rad51ap1, Rfc4, Smc2, Cenpu, Hat1, Dscc1, Ammecr1, Kif15, Gins1, Pole2, Dut, Cks1b, Fen1, Melk, Vrk1, Rrm1, Top2a
BHAT_ESR1_TARGETS_NOT_VIA_AKT1_UP	3.88279e-06	4.47691e-05	0.610527	-0.406816	-1.83336	199	Polr1b, Gpatch4, Ccnd1, Nolc1, Srm, Pprc1, Dhrs2, Mybbp1a, Mat2a, Gab2, Rcl1, Ahctf1, Mreg, Pop1, Chsy1, Slc29a1, E2f6, Cdc6, Isg20l2, Fgfrl1, Nudcd1, Nip7, Fkbp4, Wdr46, Gnl2, Pdlim3, Uhrf1, Ifrd1, Aunip, Snapc4, Farp1, Sox3, Hr, Mcm10, Cish, Thoc5, Morc4, Myb, Spats2l, Slc7a5, Rrp12, Nxt1, Axin1, Stc2, Rpp40, Tsen54, Tsku, Tiparp, Prr5, Tgif2, Slc1a4, Smtnl2, Trmt61a, Ier5l, Sytl4, Chd9
TAKAO_RESPONSE_TO_UVB_RADIATION_DN	3.87959e-06	4.47691e-05	0.610527	-0.48474	-1.97057	93	Nolc1, Atic, Pum3, Ccnd2, Usp10, Prmt5, Pwp1, Rrs1, Tnfaip3, Nop14, Setdb1, Klf5, Rnf4, Pkn2, Bzw1, Lss, Slc39a14, Gmfb, Srsf3, Nup188, Clint1, Trp53bp1, Cdk7, Cct8, Cbfb, Rad23b, Exosc10, Hnrnpm, Rbbp8, Wtap, Pum2, Dhcr24, Phb2, Psen2, Aars, Tjp1, Adm, Morf4l2, Eif4h, Serpinb8, Tnfrsf1a, Cd164
KAMMINGA_EZH2_TARGETS	4.0294e-06	4.63432e-05	0.610527	-0.618887	-2.15798	40	Cdca7, Tfdp1, Setdb1, Mcm2, Mcm3, Xpo1, Mcm4, Topbp1, Dbf4, Eed, Pcna, Rfc1, Smc2, Hat1, Ipo5, Ppp1cc, Cul2, Pole2, Nap1l1, Smc4, Kpna2, Rbl1, Ect2, Rrm1, Top2a
QI_PLASMACYTOMA_UP	4.10795e-06	4.71285e-05	0.610527	0.299263	1.72843	249	Capg, Prtn3, Mkrn1, Nfam1, Id2, Cap1, Tgfb1, Tjp3, Dok1, Cd53, Gpsm3, Grb2, Cd82, Capn1, Rassf4, Rps6ka1, Abi3, Arl6ip5, Lcp1, Alox5ap, Pstpip1, Ccr2, Card11, Tlr1, Tmbim6, Traf1, Ccr5, Dpp4, Cd5l, Cib1, Blk, Fgr, Lsp1, Rbp4, Plac8, Casp6, Il4ra, Stap1, Batf, Gna15, Lst1, Itgb7, Ptpn18, Sp100, Rac2, Il21r, Hcls1, Fgl2, Dapp1, Cd22, Vav1, Sema4a, Ddt, Epor, Ptges, Ccr1, Cnp, Cd40, Arhgdib, Il18, C…
WP_EUKARYOTIC_TRANSCRIPTION_INITIATION	4.12477e-06	4.72034e-05	0.610527	-0.618478	-2.15656	40	Polr1b, Polr3e, Polr1a, Polr1e, Polr3d, Polr3h, Gtf2e1, Cdk7, Polr3k, Tbp, Ilk, Polr3b, Polr2h, Ccnh, Taf5, Gtf2a2, Polr2b, Gtf2e2, Gtf2h3, Ercc2, Gtf2h1
GENTILE_RESPONSE_CLUSTER_D3	4.373e-06	4.99196e-05	0.610527	-0.56925	-2.0742	51	Ung, Cdc6, Cdr2, Rnf4, Zfp623, Bmi1, Ppp2r1b, Plk4, Tm4sf1, Coil, Zmiz1, Rpp40, Tiparp, Ripk1, Adnp, Pom121, Tnfaip8, Tubgcp3, Cnot2, Bnip2, Amd1, Lsm14a, C2cd2, Gins1, Pole2, Dr1, Trappc8, Siah2, Sertad2
REACTOME_G2_M_CHECKPOINTS	4.56658e-06	5.2e-05	0.610527	-0.449809	-1.91999	130	Orc2, Psme3, Cdc6, Cdc25a, Rad1, Hus1, Nbn, Atm, Mcm2, Mcm3, Exo1, Atr, Chek1, Mcm6, Blm, Mcm10, Mcm4, Trp53bp1, Orc6, Orc5, Orc4, Orc1, Dna2, Psmd1, Rnf168, Rfc3, Rhno1, Topbp1, Cdc7, Mre11a, Dbf4, Rpa2, Psmd12, Rad17, Rbbp8, Mcm5, Brip1, Wee1, Rfc4, Rpa1, Psmd11, Clspn, Psmd14, Mdc1, Psmd6, Mcm8, Rmi2, Brcc3, Psme4, Top3a, Psmd7, Cdk2, Mcm7, Rad9a
REACTOME_EXTENSION_OF_TELOMERES	4.66948e-06	5.30402e-05	0.610527	-0.569656	-2.06588	50	Dkc1, Gar1, Shq1, Pold2, Ruvbl1, Pola1, Blm, Ruvbl2, Nhp2, Chtf8, Dna2, Rfc3, Rpa2, Pcna, Pola2, Rfc1, Rfc4, Rpa1, Dscc1, Prim2, Rtel1, Tinf2, Pold3, Cdk2, Fen1, Pold1, Rfc5, Nop10, Prim1, Tert, Terf2
BLANCO_MELO_BRONCHIAL_EPITHELIAL_CELLS_INFLUENZA_A_INFECTION_DN	4.81547e-06	5.45634e-05	0.610527	0.486646	2.18644	61	Smim5, Ecm1, Tjp3, Rdh14, B3gnt8, Osr1, Tpgs1, Ypel3, Prr7, Tmem125, Ppp1r14a, Zfp524, Tmem160, Crip1, Rhpn1, Limd2, Ccdc88b, Acbd4, Gm1673, Atp6v0e2, Bspry, Sncg, Grhl3, Lmtk3
BOYLAN_MULTIPLE_MYELOMA_C_D_UP	4.97797e-06	5.62657e-05	0.610527	-0.458443	-1.94779	128	Nolc1, Akap12, Gar1, Rbm38, Shmt1, Tarbp1, Srfbp1, Fubp1, Slc29a1, Mthfd1, Agpat5, Bcat1, Bag2, Supt16, Chml, Eprs, Farsb, Mark3, Pvt1, Idi1, Iqgap1, Bpnt1, Pdlim1, Ncl, Bach2, Edaradd, Cpsf2, Cep68, Xylb, Taf1d, Snrpf, Polh, Fus, Eps8, Srgap2, Scarb1, Sf3a3, Gabpb2, Fanca, Smpd4, Rcor1, Tra2a, Cnn3, Gch1, Serf1, Bcl2l1, Nap1l1, Nt5dc2, Ddx19b, Ccdc85c, Gid4, Slc16a1, Siva1, Ptk2, Hook3
ENK_UV_RESPONSE_KERATINOCYTE_UP	5.01082e-06	5.64979e-05	0.610527	0.242367	1.53701	484	Capg, Hmgcs2, Blvrb, Cryab, Tst, Plin3, Lgmn, Grn, Pyy, Ecm1, Cap1, Tgfb1, Cdk2ap2, Rabac1, Ech1, Ctsd, Ifi30, Pold4, Ercc1, Itm2b, Tsc22d1, Idh3b, Tecr, Ndufs8, Cope, Uqcrc1, Igfbp6, Kynu, Gdi1, Ccna1, Ube2h, Fhl2, Dusp14, Smad7, Gstp1, Slc25a14, Cyba, Alas1, Acaa1a, Mxd1, Gadd45a, Eng, Krt8, Ubb, Ppp1r11, Stxbp2, Tnfrsf1b, Surf1, Atp6v1f, Vamp8, Krt18, Cox6a1, Gabarapl2, Aldoa, Supt4a, S100a11,…
HESS_TARGETS_OF_HOXA9_AND_MEIS1_DN	5.13005e-06	5.77004e-05	0.610527	0.446354	2.1011	81	Id2, C3ar1, Lyz2, Clec4a3, Slc11a1, Anxa4, Tpd52, Ctsl, Ms4a6c, Psap, Msr1, Lipa, Ccr5, Fcgr1, Fpr1, Cybb, Fgr, Lsp1, Gpr137b, Pilrb2, Clec7a, Arg2, Cdh1, Lpl, Tgfbi, Il18, Csf1r, Trpv2, Sirpa, Dab2, Csf2rb2, S100a4, Ctss, Cpt1a, Lcn2, Mpeg1, Slfn4, Hck, Fpr2, P2ry14, Mmp8, Car4, Plek, Samhd1, Il1b, Ndrg1
WP_INTEGRATED_BREAST_CANCER_PATHWAY	5.78642e-06	6.49239e-05	0.610527	-0.440278	-1.90859	143	Ccnd1, Msh6, Bcl2, Myc, Cdc25a, Atm, Itpkc, Usp16, Ctnnb1, Atr, Dag1, Chek1, Atf1, Alkbh1, Blm, Usp15, Nab1, Sp1, Cdk7, Zmiz1, Rpp38, Odc1, Myt1, Smad4, Chuk, E2f1, Mre11a, Max, Hdac1, Tpr, Rad51, Ube2f, Bmpr1a, Dcakd, Cdk4, Nf1, Nup85, Msh2, Usp38, Wee1, Kras, Csnk1d, Phb, Creb1, Zfp655, Akt1, Hmgcr, Vegfa, Bach1, Sirt1, Hipk2, Fosl2, Fer, Bak1
REACTOME_HATS_ACETYLATE_HISTONES	6.08764e-06	6.81371e-05	0.610527	-0.512447	-2.02124	76	Wdr5, Kansl2, Actl6a, Taf5l, Ing5, Jade3, Kat2a, Ruvbl1, Elp6, Ruvbl2, Kat6a, Rbbp7, Zzz3, Mrgbp, Brd1, Kansl3, Hcfc1, Eny2, Atxn7, Tada1, Yeats2, Supt20, Msl3, Jade1, Hat1, Clock, Elp2, Ing4, Ep400, Dr1, Morf4l2, Elp4, Brpf1, Msl2, Actb, Morf4l1, Ep300, Sap130, Phf20, Ncoa2
BILD_CTNNB1_ONCOGENIC_SIGNATURE	6.19877e-06	6.92121e-05	0.610527	-0.524075	-2.04517	72	Tnfaip3, Urb1, Srsf10, Scaf11, Rbm25, Thoc2, Srsf6, Eprs, Vcan, Dhx36, Pik3c2a, Atrx, Gng12, Top1, Nemf, Srek1, Smg1, Taf1d, Smc3, Fam120a, Cbx3, Mapkap1, Arl5a, Secisbp2, Chd9, Ddr2, Katnbl1, Ythdc1, Larp4b, Zmat3, Hipk2, Lats2, Bod1l
VALK_AML_CLUSTER_5	6.54387e-06	7.28879e-05	0.610527	0.63538	2.3859	28	Sirpb1a, Ptafr, Pirb, Rassf4, Tlr8, Psap, Gns, Ccr1, Gm15448, Gm14548, Ifngr2, Slc15a3, Tfeb, Nod2, Pilra, Hnmt, Smpdl3a, Efhd2, Siglece, Mafb, Kcnq1
REACTOME_ACTIVATION_OF_ANTERIOR_HOX_GENES_IN_HINDBRAIN_DEVELOPMENT_DURING_EARLY_EMBRYOGENESIS	6.72755e-06	7.47523e-05	0.610527	-0.545552	-2.02712	56	Wdr5, Hoxa1, Egr2, Pknox1, Cnot6, Kmt2c, Cnot9, Suz12, Rbbp7, Yy1, Pias2, Ncor1, Eed, Zfp335, Hoxa4, Rarb, Polr2h, Ash2l, Ezh2, Rxra, Polr2b, Hoxa3, Paxip1, Ep300, Ctcf, Rara, Polr2d, Ncoa6, Rarg, Rbbp4, Kmt2d, Rbbp5
GARGALOVIC_RESPONSE_TO_OXIDIZED_PHOSPHOLIPIDS_BLUE_UP	6.77022e-06	7.50448e-05	0.610527	-0.448574	-1.89366	123	Trib1, Jmjd6, E2f6, Zc3h12c, Eif5, Rsl1d1, Klf5, Mthfd2l, Bag3, Ifrd1, F3, Ago2, Plaur, Znrf3, Pcyt1a, Klhl21, Nfil3, Mafg, Eid3, Hbegf, Sos1, N4bp2l2, Yrdc, Rab23, Kctd5, Kbtbd8, Ammecr1l, Rybp, Rtca, Vcpip1, Oser1, Cxcl2, Stip1, Sav1, Rbbp6, Pxdc1, 2310057M21Rik, Inhba, Bach1, Tnfsf9, Nfatc2, Kitl, Zfp160, Gna13, Tsc22d3, Hspa1a, Reln, Rbm33, Sowahc, Banp, Crem, Spire1, Chordc1, Frs2, Zbtb21, D…
MEBARKI_HCC_PROGENITOR_FZD8CRD_DN	7.00432e-06	7.74526e-05	0.610527	0.272985	1.63484	326	Dhrs3, Hmgcs2, Slc6a12, BC028528, Cyp4f18, Apbb1ip, Asgr1, Ang, Clip3, Sgk2, Klc4, Glrx, Crb3, Ctsh, Slc40a1, Dcaf8, Nat8f1, Rassf4, Hhex, Lca5l, Aldh4a1, Sox13, Acaa1a, Acad11, Vps51, Dand5, Lmntd2, Khk, Pdzk1, Neurl3, Akr7a5, C5ar1, Nat8, Serpinf1, Nudt16, Dpp4, Pdk2, Col3a1, Slc6a16, Dcn, H6pd, Kank1, Hp, Blnk, 2810459M11Rik, Slc22a18, Sp100, Fgd4, Plk5, Ablim2, Scarf1, Rasl10a, Wnt11, Cxcl13,…
REACTOME_TELOMERE_MAINTENANCE	7.19112e-06	7.9327e-05	0.610527	-0.530937	-2.03386	66	Dkc1, Gar1, Shq1, Pold2, Ruvbl1, Pola1, Blm, Atrx, Ruvbl2, Nhp2, Chtf8, Dna2, Rfc3, Rpa2, Polr2h, Pcna, Pola2, Rfc1, Rfc4, Rpa1, Dscc1, Prim2, Rtel1, Tinf2, Pold3, Polr2b, Cdk2, Fen1, Polr2d, Pold1, Rfc5, Nop10, Prim1, Tert, Terf2
BIOCARTA_MCM_PATHWAY	7.32498e-06	8.0417e-05	0.610527	-0.760922	-2.20169	18	Orc2, Cdc6, Mcm2, Mcm3, Mcm6, Mcm4, Orc6, Orc5, Orc4, Orc1, Ccne1, Mcm5, Cdt1, Kitl, Cdk2, Mcm7
TONKS_TARGETS_OF_RUNX1_RUNX1T1_FUSION_HSC_DN	7.32085e-06	8.0417e-05	0.610527	0.324747	1.81185	174	Capg, Id2, Cxcr4, Ciao1, Slc48a1, Smox, Apobr, Gpr183, Tsc22d1, Igfbp2, Gmpr, Cd82, Lat2, Spi1, Chst12, Tyrobp, Rps6ka1, Ccna1, Fhl2, Galnt6, Stab1, Alox5ap, Cd48, Tesc, Sash3, Bin2, Fcgr3, Actn1, Aqp3, Laptm5, Ncf4, Cybb, Tnfsf13, Plac8, Itga2b, Ldlrap1, Rmnd5b, S100a9, Selplg, Lcp2, Cd52, Lst1, Mgat1, Gpr35, Tgfbi, Cd36, Fut7, Cd55, Csf2rb2, Myl4, S100a4, P2rx5, Nod2, Rhoh, Igfbp4, Il10ra, Lat,…
HELLER_HDAC_TARGETS_SILENCED_BY_METHYLATION_DN	7.39542e-06	8.09966e-05	0.610527	-0.379265	-1.74072	260	Ccnd1, Srm, Polr3e, Pprc1, Slc25a15, Ccnd2, Trib1, Maff, Rhobtb1, Srsf7, Bcl2, Uck2, Itga4, Myc, Cbr3, Wipf1, Igf2bp3, Srsf2, Smyd5, Pfas, Eif5, Nup210, Desi2, Bag3, Ifrd1, Hspa9, Dusp6, Atf4, Anp32b, Pxdn, Sdc1, Fam149a, Klhl21, Farp1, Jmjd1c, Cebpg, Ube2e1, Fkbp11, Mafg, Pde3b, Mybl2, Dock10, Herc4, Nol12, Trib3, Sec24d, Myb, Lrp8, Syne3, Slc7a5, Zbtb38, Aven, Zmiz1, Gas2, Slc38a1, Thumpd2, Tym…
PHONG_TNF_RESPONSE_VIA_P38_COMPLETE	7.44098e-06	8.13016e-05	0.610527	-0.390489	-1.77788	224	Myo1b, Larp1, Zcchc24, Rbm19, Slc7a1, Skp2, Nudt4, Tmem97, Nav3, Baz1a, Tnfrsf11b, Etv5, Elovl6, Obsl1, Gtpbp4, Mthfd2l, Rhoq, Traf4, Cdc42ep1, Ext1, Nup210, Rap2c, Ptpn12, Serpine2, Enah, Trim24, Vcan, Sec24a, Mcm6, Kdm6b, Jrk, Arid4b, Cav1, Mafg, Sec24d, Acaca, Map4k4, Slc5a3, Sos1, Cep68, Sike1, Otud4, Myo10, Csnk1e, Zfp131, Phip, Nktr, U2surp, Myo1c, Crk, Sema4c, Bcl3, Notch1, Tcp1, Insig1, P…
REACTOME_TRANSCRIPTIONAL_REGULATION_BY_TP53	7.57147e-06	8.25308e-05	0.610527	-0.352583	-1.64714	344	Igfbp3, Prmt5, Noc2l, Ccne2, Txnrd1, Ehmt1, Tfdp1, Ccnt1, Smyd2, Tnrc6a, Rad1, Hus1, Nbn, Atm, Supt16, Sco1, Taf2, Tcea1, Gatad2a, Ing5, Ago2, Exo1, Mapk11, Ppp2r1b, Atr, Taf3, Nelfa, E2f7, Taf4b, Chek1, Taf1, Kmt5a, Blm, Taco1, Cdk12, Ssrp1, Cnot6, Cdk7, Trp53rka, Cnot9, Kat6a, Prmt1, Rbbp7, Hipk1, Hdac2, Cnot11, Tbp, Dna2, Ccne1, Rfc3, Rhno1, Topbp1, E2f1, Brd1, Mre11a, Prr5, Cdk13, Ago1, Rpa2,…
POOLA_INVASIVE_BREAST_CANCER_UP	7.70332e-06	8.3769e-05	0.593325	0.290764	1.69015	262	Gpr65, Cxcr4, Lpxn, Fap, Lyz2, Ecm1, Cd53, Cd79b, Bcl2l11, Ifi30, Pirb, Gpr183, Grb2, Glipr1, Lat2, Ifi205, Evi2a, Map4k1, Slc7a7, Fcer1g, Pstpip1, Cd48, Btk, Ighv3-6, Fcgr3, Loxl1, Ctsc, Traf1, Laptm5, Fcgr1, Mndal, Cxcr3, Plac8, Ms4a1, Selplg, Clec7a, Lcp2, Cd52, Lst1, Srgn, Hcls1, Kmo, Man1a, Tpk1, Stag3, Ncf2, Cxcl13, Arhgap25, Themis2, Cxcl11, Ptprc, Ighg2c, Rhof, Dock2, Ccr1, Tfec, Cd40, Cd…
JISON_SICKLE_CELL_DISEASE_UP	8.20203e-06	8.89813e-05	0.593325	0.318531	1.79894	180	Ctsa, Blvrb, Plin3, Ndufaf3, Mpp1, Myl9, Htatip2, Dok1, Smox, Ifit1bl1, Ifi30, Lyl1, Ccrl2, Vamp5, Kynu, Ctsl, Gadd45a, Rit1, Bnip3l, P2rx4, Ccr2, Mknk1, Vamp8, Lipa, Fcgr1, Itgb5, Hmox1, Atp6v1d, Tcta, Itga2b, Bloc1s1, Anxa3, Ngfr, Atp6v0a1, Nrep, Akr1a1, Taldo1, Psmb2, Gadd45b, Ndufb7, Ywhah, Tfec, Gm15448, Zfp759, Leprot, Gm14548, Trip6, Prdx1, Oasl1, Ly6e, Bst2, Il15
WANG_LMO4_TARGETS_DN	8.48045e-06	9.17848e-05	0.593325	-0.353333	-1.6489	343	Dkc1, Gpatch4, Prmt5, Knop1, Ccdc137, Srfbp1, Ddx27, Cask, Aatf, Ehmt1, Prpf40a, Thumpd3, Cdr2, Rbm25, Aimp2, Ccdc15, Tdg, Mapk1ip1l, Bag3, Tgs1, Trmt10a, Atp11c, Bzw1, U2af1, Rpf1, Rbm26, Phf6, Usp28, Dusp16, Ddx20, Tardbp, Iqgap1, Nufip2, Rrn3, Snx22, Usp37, Tmtc2, Pcgf6, Gstcd, Topors, Ppfia1, Gpatch2, Lars, Wapl, Cpsf2, Gpkow, Casc3, Top1, Ubr5, Abcf2, Rnasel, Pde3a, Rdx, Ddx46, Mapk6, Mtmr2,…
BENPORATH_ES_2	9.15128e-06	9.88123e-05	0.593325	-0.651054	-2.16403	32	Rrp9, Etv4, Pwp2, Orc2, Hells, Cdc25a, Txlng, Mcm10, Mybl2, Aen, Orc1, Dtymk, Ercc6l, Prkd3, Slc5a6, Dnmt3a, Wscd1, Dscc1
LEE_DIFFERENTIATING_T_LYMPHOCYTE	9.18656e-06	9.89604e-05	0.593325	0.325649	1.85106	179	Cxcr4, Lpxn, Cyfip2, Cd53, Apbb1ip, Bcl2l11, Fli1, Arhgap9, Txnip, Mr1, Ndufs8, Sema4d, Evi2a, Map4k1, Ucp2, Dock8, Slc46a3, Tmem71, Coro1a, Dgka, Ifnar2, Nckap1l, Cd48, Sash3, Aqp3, Icam2, Laptm5, Arhgef6, Fam107b, 2210016F16Rik, Mzt2, Mal, Gmfg, Tmbim4, Selplg, Cd52, Rac2, Hcls1, Stag3, Tmc8, Vav1, Arhgap25, Ptprc, Slc9a3r1, Ociad1, Dock2, Arhgdib, Klf13, Snx20, Slfn5, Pik3cg, Ap1g2, Itgb2, Tbc…
KOHOUTEK_CCNT1_TARGETS	9.27395e-06	9.96678e-05	0.593325	0.547994	2.27683	42	Sqstm1, Wdr45, Cryab, Cd68, Slc39a4, Capns1, Fhl2, Galm, Cln3, Aqp3, Krt18, Cxcl16, Mvp, Chrnb1, Arl4c, Bbs2, Stmn3, Sfn, Abcb1a
WP_PROXIMAL_TUBULE_TRANSPORT	9.55652e-06	0.000102465	0.593325	0.535484	2.24494	44	Slc5a5, Slc1a1, Slc47a1, Slc22a6, Slc7a7, Atp6v1f, Slc16a10, Atp6v1d, Slc6a19, Atp6v0c, Slc7a8, Slc6a20a, Slc36a2, Atp6v1c1, Atp6v1e1, Atp6v1g1, Slc13a3, Car2, Slc22a8, Abcb1a, Fxyd2, Slc4a2, Car4, Atp1b1
CHEMNITZ_RESPONSE_TO_PROSTAGLANDIN_E2_UP	9.66287e-06	0.000103363	0.593325	-0.446854	-1.90786	131	Stambpl1, Larp1, Gemin5, Slc7a1, Polr3d, Nop16, Urb1, Xpot, Cdc6, Fbxo17, Nes, Gmps, Adam19, Nup210, Uhrf1, Tgs1, Hspa9, Pvt1, Mthfd2, Slc39a14, Zgrf1, Afap1l2, Akap17b, Mcm4, Chaf1a, Anapc1, 2410002F23Rik, Wdr76, Kif3c, Rrm2, Pwwp2a, Ddias, Hjurp, Sae1, Lmnb1, Eif4ebp1, Pcbd1, Micall1, Brip1, Atad2, Wdfy2, Afap1l1
REACTOME_ACTIVATION_OF_GENE_EXPRESSION_BY_SREBF_SREBP	9.74138e-06	0.000103961	0.593325	-0.596154	-2.10842	43	Elovl6, Cyp51, Sqle, Tgs1, Lss, Idi1, Nfya, Med1, Acaca, Sp1, Dhcr7, Tbl1x, Ggps1, Ppara, Chd9, Hmgcs1, Carm1, Hmgcr, Fasn, Sc5d, Fdps, Srebf2, Mvd, Rxra, Gpam, Ncoa2, Ncoa6
KEGG_DNA_REPLICATION	9.85068e-06	0.000104883	0.593325	-0.624738	-2.11045	35	Pold2, Mcm2, Mcm3, Mcm6, Pola1, Rnaseh1, Mcm4, Dna2, Rfc3, Pole4, Rpa2, Mcm5, Pcna, Ssbp1, Pola2, Rfc1, Rfc4, Rpa1, Pole, Prim2, Pole2, Pold3, Mcm7, Fen1, Pold1, Rfc5, Rnaseh2b, Prim1
BOYLAN_MULTIPLE_MYELOMA_C_D_DN	1.04492e-05	0.000110998	0.593325	0.286677	1.65049	259	Dhrs3, Sema4f, Prtn3, Id2, Plin3, Sirpb1a, Lyz2, Cfp, Ms4a4a, Pirb, Gpr183, Gpr160, Cd177, Tspan2, Ifi205, Rnf128, Runx2, Pafah2, Pon3, Igsf6, Rab32, Ccr2, Saraf, Khk, Afp, Aqp3, Coro2b, Myo1f, Fpr1, Itgb5, S100a9, Tmem154, Pygl, Ms4a1, Hp, Atp6v0a1, Arl4c, Wipi1, Alcam, Fgl2, Rsph1, Sema4a, Elovl7, Tgfbi, Tfec, Cp, Rab3d, Gm15448, Zfp467, Olfm1, Ltf, Rtp4, Cfap61, Ltb4r1, Ifitm3, Iqgap2, Pglyrp1…
KATSANOU_ELAVL1_TARGETS_UP	1.04834e-05	0.000111105	0.593325	0.342371	1.88814	158	Dhrs3, Ablim1, Ccng2, Bloc1s3, Bmp4, C3ar1, Lyz2, Tceal1, Txnip, Prss35, Igfbp2, Ctsh, Foxd1, Spon2, Slc7a7, Gadd45a, Eng, Mcee, Ppp1r14a, Ctsc, Laptm5, C1qc, Fam210b, Cybb, Esd, Fzd6, C1qb, Cd52, Ankrd44, C1qa, Susd2, Kcnmb1, 2200002D01Rik, Slamf9, Ssbp2, Popdc2, 1700007K13Rik, Sncg, Scube3, Vnn1, Sat1, Emcn, Sfn, Cxcl12, Sort1, Lpcat2, Stom, Palmd, Il2rg, Nrk, Foxc1, Ctss, Myo7a, Gdpd5, Mpeg1, …
LIU_SOX4_TARGETS_DN	1.06241e-05	0.000112336	0.593325	-0.363076	-1.68422	297	Nolc1, Ppat, Larp1, Ptgfr, Dis3, Usp10, Surf6, Dimt1, Skp2, Psme3, Msh6, Srsf1, Fubp1, Hnrnpu, Dock1, Gart, Nsun5, Spats2, Pdlim5, Rab31, Rad1, Traf4, Ptbp1, Eprs, Pggt1b, Camsap2, Sgpp1, Usp34, Psmg1, Bclaf1, Nupl1, Mthfd1l, Pcgf6, Ube3c, Dhx9, Ppfia1, Gpatch2, Twf1, Wdr55, Akap17b, Ak2, Cars, Spata5l1, Eif4e2, Prmt1, Kctd15, Ccnd3, Srrm1, Eif3a, Arih2, Psmc3ip, Pias2, Stag2, Sfrp5, Smc3, Rfc3, …
CROONQUIST_NRAS_SIGNALING_DN	1.08712e-05	0.000114685	0.593325	-0.523267	-2.0156	68	Cdc6, Eif5, Sbno2, Mcm2, Mcm3, Plk4, Chek1, Cse1l, Nasp, Trip13, Mybl2, Mcm4, Chaf1a, Rfc3, Snrpa1, Wee1, Plod2, Gale, Pcna, Stil, Smc2, Foxm1, Gins1, Dut, Pold3, Cks1b, Mcm7, Smc4
SHAFFER_IRF4_TARGETS_IN_ACTIVATED_B_LYMPHOCYTE	1.11713e-05	0.000117581	0.593325	-0.501742	-2.00166	80	Bcl2, Uck2, Xpot, Myc, Gart, Prpf40a, Yars, Eif2s2, Cyp51, Sqle, Bmi1, Tnfrsf12a, Tagln2, Srpk1, Cav1, Osbpl8, Rin2, Ktn1, Ldlr, Me2, Gtf2ird1, Gars, Canx, Snx9, Insig1, Kras, Hmbs, Hmgcr, Vegfa, Rpp30, Serf1, Gid4, Hk2, Adgre5, Pgk1, Ldha, Uap1, Lonp1, Ccnc, Pam, Hilpda, Tert, Scd1, Gfod1, Casp3
PETROVA_ENDOTHELIUM_LYMPHATIC_VS_BLOOD_DN	1.12625e-05	0.000118269	0.593325	0.337739	1.83281	153	Capg, Cxcr4, Lpxn, Fap, Cyfip2, Plau, Plod1, Lyl1, Procr, Slc1a1, Ccrl2, Txnrd2, Efemp1, Arl6ip5, Fhl2, Slc7a7, Ltbp2, Prnp, Col1a2, Gadd45a, Slc38a6, Pfn2, Ctsc, Icam2, Itgb5, Hmox1, Mvp, Uchl1, Anxa3, Il4ra, Pla2g4a, Mboat7, Rras, Aldh2, Arl4c, Rac2, Srgn, Bmp6, Rgs10, Tgfbi, Pcdh1, Tfec, Zbtb18, Mllt11, Tpm2, Arhgdib, Eno2, Mt3, Trim34b, Mmp14, Nnmt
KARLSSON_TGFB1_TARGETS_DN	1.13383e-05	0.000118793	0.593325	0.318312	1.80866	191	Id3, Wbp2, Ctsa, Id1, Mgst1, Id2, Ctsb, Osbpl9, Slc48a1, Grn, Ctsz, Pnrc1, Itm2b, Maf1, Tecr, Grina, Dcaf8, Gdi1, Fth1, Npc2, Scp2, Tmem59, Serinc3, Bnip3l, Gabarapl1, F11r, Isyna1, Tnip1, Atp6v1f, Vamp8, Actn1, Ndfip1, Tmbim6, Cdkn2c, Gstm2, Nudt14, Fam234a, Crip1, Bloc1s1, Dcn, Timp2, Paip2, Nrep, Mat2b, Alcam, Acbd4, Fut8, Slc9a3r1, Rgs10, Sesn1, Ctdsp2, Leprot, Mgat3, Dab2, Ly6e, Ccni, Gabara…
AMIT_EGF_RESPONSE_240_HELA	1.14525e-05	0.000119716	0.593325	-0.54253	-2.02283	57	Zeb1, Akap12, Mat2a, Txnrd1, Pdlim5, Syde1, Nup160, Tpm4, Vav2, Ykt6, Farsa, Dnmbp, Tm4sf1, Lrp8, Epn2, Top1, Ryk, Arf6, Spred2, Bcl3, Thbs1, Ehd1, Caprin2, Thoc1, Fgf2, Srpr, Tnfrsf1a, Crem, Gfpt2
HAHTOLA_MYCOSIS_FUNGOIDES_CD4_DN	1.14934e-05	0.000119871	0.593325	-0.463103	-1.93427	109	Ddx18, Atic, Dimt1, Slc7a1, Abce1, Snx1, Fubp1, Syncrip, Cacybp, Rnf4, Gspt1, Rbm26, Pitpnb, Nck2, Cpsf6, Tardbp, Mrpl3, Osbpl8, Ttc37, Wwp1, Ktn1, Eif1ax, Mphosph9, Luc7l3, Slc12a7, Il6st, Sema4c, Mettl3, Pgrmc2, Cnot2, Kif2a, Ly75, Ahsa2, Hnrnpa3, C1qbp, Trim33, Pcyox1l, Cdc23, Ipo7, Ubp1, Dut, Ubap2, Nap1l1, Eif5b, Stat5b, Trim28, Tug1, Mdfic, Tmem123, Nucks1, Gorasp2, Ppp1r2, Rcn2, Add3, Hnrn…
BENPORATH_OCT4_TARGETS	1.16525e-05	0.000121255	0.593325	-0.365541	-1.68213	271	Trps1, Set, Rif1, Josd1, Gtf3c4, Ddx31, Wdr36, Bmp7, Lsg1, Spred1, Obsl1, Tnrc6a, Klf5, Usp44, Sfxn1, Fzd10, Dpysl3, Polr3g, Dusp6, Tnc, Ppp2r1b, Dph6, Myef2, Trim24, Wdr70, Lama4, Ncbp1, Alkbh1, Eif2s1, Timm23, Klf7, Ptpn2, Abtb2, Prps1, Tstd2, Pard3, Cdc14b, Ubr5, Kat6a, Has2, Cdyl, Srsf4, Orc1, Stat3, Dbr1, Gps1, Cdc7, Exosc9, Tgif2, Tcf12, Dusp12, Efl1, Pbdc1, Nudt5, Kcnmb4, Prpf31, Fus, Gpc3…
HUANG_GATA2_TARGETS_DN	1.17519e-05	0.000122012	0.593325	-0.511231	-1.97867	69	Rrp1b, Dctd, Phlda1, Skp2, Jmjd6, Ctps, Etf1, Tcof1, Pfas, Mthfd2, Mthfd1l, Nup107, Gpat4, Gbx2, Asns, Txndc5, Chac1, Eif3d, Slc1a4, Golt1b, Trmt61a, Rcor1, Plagl2, Shmt2, Slc6a9, Fdps, Ipo11, Nomo1, Hk2, Actb, Fhl1, Fam3c
REACTOME_DNA_STRAND_ELONGATION	1.19014e-05	0.000123286	0.593325	-0.647746	-2.15303	32	Pold2, Mcm2, Mcm3, Mcm6, Pola1, Mcm4, Dna2, Rfc3, Rpa2, Mcm5, Pcna, Pola2, Rfc1, Rfc4, Rpa1, Prim2, Mcm8, Gins1, Pold3, Gins3, Mcm7, Fen1, Pold1, Rfc5
RHODES_CANCER_META_SIGNATURE	1.21216e-05	0.000125002	0.593325	-0.536386	-2.04483	63	G3bp1, Tars, Iars, Traf4, Mcm3, Mthfd2, Mrpl3, Acly, Nup205, Cct5, Eif4a3, Hspd1, Snrpf, Canx, Hdac1, Cbx3, E2f5, Dvl3, Hsp90b1, Cct4, Ssbp1, Copb2, Rfc4, Ilf2, Ssr1, Ptma, Ncbp2, Rbm4, Hnrnpa2b1, Hspe1, Kpna2, Kdelr2, Manf, Nono, Top2a, Ldha, Ube2s
VILIMAS_NOTCH1_TARGETS_UP	1.2109e-05	0.000125002	0.593325	0.508253	2.13519	47	Id2, Card11, Traf1, Tnfrsf18, Nfkb2, Cd80, Irf7, Hey1, Tox, Il10ra, Lat, Ccr7, Thy1, Dtx1, Cx3cl1, Bcl2a1a, Birc3, Cd69, Birc2, Cd3d, Cd3g, Cd2, Cd28, Cd7, Notch3, Gzma, Relb, Zap70, Il12b, Icam1, P2ry10, Gzmb, Cd86, Ccl5, Nrarp
REACTOME_HCMV_LATE_EVENTS	1.22442e-05	0.000125983	0.593325	-0.554983	-2.02221	51	Nup54, Nup43, Nup210, Nup50, Ranbp2, Nup160, Nup153, Rae1, Nup188, Nup205, Nupl1, Nup107, Seh1l, Vps36, Nup62, Nup155, Nup98, Nup37, Nup93, Tpr, Hnrnpk, Nup85, Pom121, Ndc1
REACTOME_NUCLEAR_ENVELOPE_NE_REASSEMBLY	1.23246e-05	0.000126244	0.593325	-0.527013	-2.0266	67	Rcc1, Ahctf1, Nup54, Nup43, Tnpo1, Tmpo, Nup160, Kpnb1, Tubb6, Nup188, Nup205, Nupl1, Nup107, Seh1l, Nup62, Nup155, Nup98, Ube2i, Nup37, Ran, Nup93, Lmnb1, Nup85, Pom121, Ndc1, Lbr, Ankle2, Ppp2r2a, Tuba1a, Tuba1b, Lemd2, Sec13, Chmp4c
YAO_TEMPORAL_RESPONSE_TO_PROGESTERONE_CLUSTER_0	1.23193e-05	0.000126244	0.593325	0.436882	2.00853	71	Wdr45, Ablim1, Ccng2, Gstt2, Mxi1, Pnpla2, Bbs9, Tmem159, Ypel3, Alas1, Gabarapl1, Mycl, Enpp2, Hsd17b11, Map1lc3b, Lama3, Nrep, Dbp, Cyp4v3, Sesn1, Abca4, Dkk3, Adrb2, Nr1d1, Txndc16, Foxp1, Pla2g7, Haus4, Crebrf, Cfh, Ngef, Lox, Smpdl3a, Klhl24
NAKAMURA_CANCER_MICROENVIRONMENT_DN	1.2479e-05	0.000127541	0.593325	-0.584394	-2.08197	44	Tars, Txnrd1, Iars, Cdc6, Pa2g4, Syncrip, Bcat1, Usp39, Psmg1, Trip13, Cars, Agps, Asns, Artn, Psat1, Slc30a5, Tcp1, Ndc1, Rfc4, Psph
REACTOME_DNA_REPLICATION	1.2786e-05	0.000130389	0.593325	-0.444635	-1.88685	125	Orc2, Skp2, Psme3, Ccne2, Cdc6, Pold2, Mcm2, Mcm3, Mcm6, Pola1, Mcm10, Ube2e1, E2f3, Mcm4, Orc6, Anapc1, Orc5, Orc4, Orc1, Dna2, Psmd1, Cdc16, Ccne1, Rfc3, Cdc7, E2f1, Dbf4, Pole4, Rpa2, Psmd12, Mcm5, Pcna, Pola2, Rfc1, Rfc4, Rpa1, Psmd11, Psmd14, Pole, Prim2, Cdc23, Psmd6, Cdt1, Mcm8, Gins1, Pole2, Psme4, Cdc27, Pold3, Cul1, Gins3, Psmd7, Cdk2, Mcm7
GALE_APL_WITH_FLT3_MUTATED_UP	1.2888e-05	0.000131137	0.593325	-0.549864	-2.03707	55	Socs2, Nolc1, Myo1b, Heatr1, Inpp5f, Trmt11, Dhx15, Wipf1, Nsun5, Telo2, Hnrnph1, Atr, Kpnb1, Srsf11, Abcc1, Cdc16, Rfc3, Luc7l3, Tcf12, Mtmr1, Slc25a13, Chd9, Vps54, Gemin4, Rita1, Lypla1
MATTIOLI_MGUS_VS_PCL	1.32967e-05	0.000134997	0.593325	-0.458861	-1.91637	107	Rrp9, Shq1, Exosc2, G3bp1, Akap1, Abce1, Msh6, Kif21b, Srsf1, Tbrg4, Parp1, Hnrnpf, Sephs1, Ints7, Cad, Nup210, Mcm2, Ruvbl1, Mcm6, Itpa, Xpo1, Nasp, Cct3, Mcm4, Cdc73, Nup62, Hba-a1, Ran, Snrpf, Asf1a, Snrpd3, Mcm5, Lbr, Sac3d1, Cct4, Ppbp, Pcna, Csnk2a1, Cpne3
NAGASHIMA_EGF_SIGNALING_UP	1.34622e-05	0.000136376	0.593325	-0.546859	-2.01561	54	Trib1, Maff, Tnfrsf11b, Myc, Ier3, Hes1, Areg, Ier2, Tnfrsf12a, Kdm6b, Nr4a1, Hbegf, Aen, Klf6, Lif, Tiparp, Spred2, Sik1, Nedd9, Nab2, Rybp, Fosb, Dusp1, Bcl10, Epha2, Fos, Nap1l1, Klf10, Sowahc, Dnajb1
HOSHIDA_LIVER_CANCER_SUBCLASS_S1	1.46697e-05	0.00014828	0.593325	0.292197	1.69645	228	Id3, Cxcr4, Lgmn, C3ar1, Grn, Cd53, Prkd2, Dpysl2, Ifi30, Procr, Glipr1, Anxa4, Crip2, Adam15, Ifi205, Adam8, Efemp1, Coro1a, Lcp1, Npc2, Dgka, Gstp1, Cyba, Ltbp2, Col1a2, Rit1, Alox5ap, Tcf4, Cd48, Tnfrsf1b, Pld3, Atp6v1f, Fcgr3, Ctsc, Pim2, Laptm5, Aldoa, S100a11, Cybb, Ap2s1, Lsp1, Col3a1, Ikbke, M6pr, C1qb, Rnase6, Timp2, Pnp2, Gns, Atp6v1b2, Nbl1, Srgn, Hcls1, Fgl2, Acp5, Dctn2, Gnai2, Ptprc…
PID_TELOMERASE_PATHWAY	1.48434e-05	0.000149707	0.593325	-0.524117	-2.01546	67	Dkc1, Ccnd1, Pinx1, Myc, Xrcc6, Rad1, Hus1, Nbn, Atm, Rps6kb1, Ube3a, Blm, Xrcc5, Ptges3, Wt1, Ncl, Sp1, Rbbp7, Hdac2, Sp3, E2f1, Mre11a, Max, Hdac1, Smg5
MOREAUX_B_LYMPHOCYTE_MATURATION_BY_TACI_DN	1.49763e-05	0.000150716	0.593325	-0.51209	-1.99639	70	Dkc1, 2810004N23Rik, G3bp1, Ebna1bp2, Iars, Aimp2, Nudcd2, Mcm2, Chek1, Nasp, Cct5, Edrf1, Rfx7, Eftud2, Slc38a1, Tyms, Ran, Ireb2, Cep295, Tefm, Asf1a, Zfp367, Nudt5, Cep152, Eif3g, Ssbp1, Aasdhppt, C1qbp, Cdc23, Tdp2, Ezh2, Timm50, Lsm5, Slc16a1, Nomo1, Ppp1r12a, Tmem126a, Ddx1, Prkdc, Cct2
SCHUETZ_BREAST_CANCER_DUCTAL_INVASIVE_UP	1.51765e-05	0.000152396	0.593325	0.257786	1.54033	333	Ftl1, Snai2, Gpr65, BC028528, Lpxn, Fap, Plau, C3ar1, Myl9, Cd53, Ms4a4a, Fli1, Clec4a3, Olfml1, Colec12, Glrx, Ifi30, Glipr1, Col1a1, Tmem158, Dact1, Ifi205, Evi2a, Tyrobp, Pdgfrb, Meis2, Spon2, Slc7a7, Smad7, Irak3, Ms4a6c, Fcer1g, Prnp, Col1a2, Col14a1, Dse, Tcf4, Msr1, Fcgr3, Loxl1, Lmo2, Laptm5, Serpinf1, Fcgr1, Col8a2, Fxyd5, Mndal, Hmox1, Islr, Hsd17b11, Iglc1, Col3a1, Jam3, Dcn, C1qb, Zeb…
WONG_MITOCHONDRIA_GENE_MODULE	1.55185e-05	0.00015549	0.57561	0.2992	1.72267	212	Hmgcs2, Auh, Tspo, Ndufs5, Hscb, Slc40a1, Ndufs8, Ndufv1, Ndufb6, Hint2, Scp2, Mcee, Surf1, Gcdh, Atp6v1f, Atp5g1, Prdx5, Cox6a1, Atp5o, Gpx4, Ndufa3, Atp6v1d, Cox8a, Cryzl1, Cox7a1, Chdh, Atp6v1c1, Ndufa4, Cox5b, Got2, Nfs1, Nqo1, Atp6v1e1, Cyp27a1, Ndufs3, Atp5h, Mipep, Fibp, Mrps33, Cox7b, Acadsb, Atp5j2, Cp, Pdhb, Atp6v1g1, Sucla2, Cox4i1, Slc25a19, Ndufa8, Atp5k, Ndufa6, Crat, Ndufb10, Ndufb…
REACTOME_RNA_POLYMERASE_I_TRANSCRIPTION_INITIATION	1.61209e-05	0.000161174	0.57561	-0.58185	-2.07376	45	Polr1b, Cd3eap, Polr1a, Polr1e, Taf1a, Gatad2a, Kat2a, Rrn3, Cdk7, Ercc6, Rbbp7, Hdac2, Tbp, Taf1d, Hdac1, Polr2h, Ccnh, Mbd3, Gatad2b, Gtf2h3, Ercc2, Gtf2h1, Rbbp4
REACTOME_PERK_REGULATES_GENE_EXPRESSION	1.62751e-05	0.000162362	0.57561	-0.654287	-2.12838	29	Exosc1, Dis3, Exosc2, Eif2s2, Atf4, Cebpg, Eif2s1, Eif2s3x, Nfya, Exosc8, Exosc7, Asns, Exosc9, Hspa5
JI_RESPONSE_TO_FSH_DN	1.66411e-05	0.000165652	0.57561	-0.560556	-2.05733	53	Mat2a, Tfdp1, Ddx3x, Top2b, Cdk8, Pitpnb, Vcan, Prpf4b, Pank3, Pacsin2, Eif2s3x, Itga6, Prps1, Top1, Ube2g1, Arf6, Serbp1, Gpr176, Kif5b, Rrm2, Pak2, Cyb5b, Raf1, Dusp1, Fgf2, Gna13
REACTOME_RNA_POLYMERASE_I_TRANSCRIPTION	1.71736e-05	0.000170584	0.57561	-0.548667	-1.98977	50	Polr1b, Cd3eap, Polr1a, Polr1e, Taf1a, Gatad2a, Kat2a, Rrn3, Cdk7, Ercc6, Rbbp7, Hdac2, Tbp, Taf1d, Hdac1, Cbx3, Polr2h, Ccnh, Mbd3
BOYAULT_LIVER_CANCER_SUBCLASS_G123_UP	1.72419e-05	0.000170863	0.57561	-0.580366	-2.06761	44	Pogk, Isg20l2, Cacybp, Tmpo, Enah, Ckap4, Cpsf6, Prkci, Acly, Cct3, Caprin1, Dusp12, Atad2, Sac3d1, Snrpb, Suco, Rfc4, Hat1, Larp4b, Ubap2l, Cbx1, Gins1, Nt5dc2, Smc4, Kpna2
RAO_BOUND_BY_SALL4	1.72762e-05	0.000170863	0.57561	-0.389109	-1.75388	202	Nolc1, Bend3, Akap12, Stambpl1, Etv1, Chd7, Spred1, Syncrip, Cacybp, Bcat1, Spry2, Txlng, Gnpnat1, Mapk1ip1l, Zfp57, Liph, Zfp280c, Dusp6, Smg7, Slc38a2, Kdm2b, Ddah1, Slc39a14, Srsf11, Slco5a1, Fam91a1, Exosc7, Map4k4, Trp53bp1, Zfp704, Ubr5, Eya1, Lmbrd2, Asns, Sulf2, Reep3, Serbp1, Mycn, Max, Flrt3, Il6st, Dnmt3a, Mbtps2, Rest, Dennd2c, Rybp, Itga1, Wee1, Cwf19l2, Gtf3c6, Wtap, Ptgfrn, Pdgfc, …
KEGG_AMINOACYL_TRNA_BIOSYNTHESIS	1.78182e-05	0.000175845	0.57561	-0.593401	-2.06912	40	Ears2, Tars, Iars, Rars, Yars2, Yars, Eprs, Farsb, Dars, Farsa, Rars2, Mars2, Lars, Cars, Gars, Nars2, Vars, Nars, Sars, Aars, Hars, Tars2
GAURNIER_PSMD4_TARGETS	1.82815e-05	0.00018003	0.57561	0.449276	2.05395	67	C3ar1, Tgfb1, Cxcl16, C5ar1, Ccr5, Nfkb2, Il21r, Cxcl13, Cxcl11, Ccr1, Il16, B2m, Il17ra, Ccr7, Tnf, H2-T22, H2-M3, H2-DMb2, Ccl19, Ccl6, H2-T23, Relb, H2-DMb1, Il12b, Il18r1, Ccl9, H2-Q7, Ccl2, H2-Eb1, H2-K1, H2-D1, Cd86, H2-Q1, Il10, Ccl3, H2-Q2, Ccl12, Ccl5, Ccl7, C2, Il7, H2-Q4, H2-Ab1, H2-DMa, H2-Aa
REACTOME_MITOTIC_METAPHASE_AND_ANAPHASE	1.83578e-05	0.000180394	0.57561	-0.378247	-1.71787	222	Clasp1, Psme3, Rcc1, Ahctf1, Nup54, Nup43, Tnpo1, Ranbp2, Tmpo, Nup160, Ppp2r1b, Kpnb1, Tubb6, Xpo1, Dync1li1, Pds5a, Nup188, Nup205, Ube2e1, Nupl1, Nup107, Seh1l, Wapl, Nup62, Nup155, Anapc1, Cenpq, Nup98, Ube2i, Nup37, Ran, Psmd1, Rcc2, Cdc16, Nup93, Stag2, Smc3, Ercc6l, Zw10, Psmd12, Lmnb1, Nup85, Pom121, Taok1, Ndc1, Lbr, Stag1, Kif2a, Cenpu, Psmd11, Fbxo5, Psmd14, Pds5b, Cdc23, Psmd6, Mis12,…
MULLIGHAN_MLL_SIGNATURE_1_UP	1.84822e-05	0.000181228	0.57561	0.260565	1.5769	353	Capg, Ctsa, Slc25a11, Id2, BC028528, Nagk, Cxcr4, Sirpb1a, Oxld1, Grn, Fam53b, Htatip2, Apobr, Plod1, Ptafr, Mfsd13a, Stambp, Pold4, Pirb, Grb2, Syk, Mr1, Rnf167, Lat2, Slc8b1, Uqcrc1, Spi1, Evi2a, Cyth4, Rassf4, Rps6ka1, Txnrd2, Tada3, Fes, Arl6ip5, Lcp1, Ndufs7, Cyba, Csf2ra, Pld3, Fcgr3, Cln3, Akr7a5, S100a6, Tpp1, Laptm5, Borcs6, Fcgr1, Myo1f, Ehbp1l1, Rbks, Cox8a, Tnfsf13, Rmnd5b, M6pr, Sdf4…
REACTOME_HDR_THROUGH_SINGLE_STRAND_ANNEALING_SSA	1.86022e-05	0.000182016	0.57561	-0.607492	-2.07578	37	Rad1, Hus1, Nbn, Atm, Exo1, Atr, Blm, Dna2, Rfc3, Rhno1, Topbp1, Mre11a, Rpa2, Rad51, Rad17, Rbbp8, Brip1, Rfc4, Rpa1, Rmi2, Top3a, Rad9a, Rfc5, Rmi1, Atrip, Rad9b, Bard1, Brca1
WHITFIELD_CELL_CYCLE_M_G1	1.88468e-05	0.000184016	0.57561	-0.444745	-1.87287	117	Dkc1, Ccnd1, Larp1, Agfg1, Tcerg1, Nudt4, Xpo4, Lyar, Foxk2, Gspt1, Nudcd2, Antxr1, Kpnb1, Zcchc10, Jmjd1c, Nufip2, Slc39a10, Mrps2, Srsf3, Mrps18b, Top1, Cdk7, Larp7, Aoc2, Nup37, Cnih4, Yy1, Akap13, Cbx3, Vangl1, Zfp24, Snupn, Kras, Amd1, Vcl, Anp32e, Ilf2, Tulp4
SARTIPY_NORMAL_AT_INSULIN_RESISTANCE_UP	1.90988e-05	0.000186081	0.57561	-0.659287	-2.1406	28	Nop58, Nop56, Ppan, Phlda1, Mak16, Bysl, Cdr2, Dusp6, Ier2, Tubb6, Synj2
KEGG_PYRIMIDINE_METABOLISM	2.01139e-05	0.000195557	0.57561	-0.476192	-1.93012	90	Polr1b, Dctd, Polr1a, Polr1e, Polr3d, Txnrd1, Uck2, Umps, Ctps, Nt5e, Uprt, Polr3h, Pold2, Cad, Polr3g, Pnpt1, Pola1, Itpa, Polr3k, Polr3f, Tyms, Dtymk, Pole4, Rrm2, Dpyd, Polr3b, Polr2h, Pola2, Cda, Nme6, Pole, Prim2, Pole2, Dut, Pold3, Polr2b, Rrm2b, Dhodh, Dck, Polr2d, Pold1, Rrm1
WANG_LMO4_TARGETS_UP	2.05364e-05	0.000199242	0.57561	-0.347982	-1.62104	330	Usp36, Ubtd2, Dhrs2, Cacng4, Skp2, Hells, Tmem97, Fubp1, Bmp7, Rbmxl1, Stard7, Mogs, Agpat5, Cdc42se1, Rpe, Rhoq, Sfxn1, Parp8, Lrrfip1, Ctnnb1, Naa25, Enah, Slc35a1, Atp13a3, Mtdh, Pphln1, Sfpq, Nln, Smad5, Usp34, Nlk, E2f3, Il1r1, Abtb2, Rin2, Sos1, Dancr, Gfm1, N4bp2l2, Kmt2c, Cdv3, Man1a2, Zmiz1, Srsf4, Srek1, Inip, 2410002F23Rik, Vgll4, Pigm, Dmtf1, Tiparp, Noa1, Ergic1, Nek6, Lpgat1, Max, C…
WANG_TUMOR_INVASIVENESS_UP	2.06355e-05	0.000199782	0.57561	-0.345455	-1.62456	371	Wdr75, Ccnd1, Ppan, Wdr3, Abce1, Srsf7, Brd3, Rasa3, Hnrnpu, Hnrnpab, Ssb, Smc5, Hspa4, Tnrc6a, Fkbp4, Tex10, Scaf8, Eif2s2, Nudcd2, Eif3b, Lamc1, Pnn, Ier2, Taf3, Abcf1, Gtf3a, Kpnb1, Strap, Tubb6, Tardbp, Eif4g2, Psmg1, Postn, Srsf3, Cct3, Per1, Eif2b3, Cct5, Tpm1, Ncl, Cpsf2, Eif4g1, Ubfd1, Brd2, Ipo9, S100a14, Ak2, Nhp2, Spout1, U2af2, Smg1, Uba2, Rdx, Creld2, Agps, Samd4b, Hspd1, Szrd1, Ncor…
SLEBOS_HEAD_AND_NECK_CANCER_WITH_HPV_UP	2.14888e-05	0.000207604	0.57561	-0.503559	-1.94897	69	Wnk3, Fmr1, Usp1, Actl6a, Nepro, Nup210, Hes1, Mcm2, Mcm6, Senp5, Mynn, Rad18, Rnf168, Topbp1, Cdc7, Slf1, Rpa2, Slfn9, Dnajc13, Wee1, Gk5, Polr2h, Nr2c2ap, Rfc4, Mlh1, Tmem41a, Kif15, Ezh2, Rmi2, Prpf38a
MISHRA_CARCINOMA_ASSOCIATED_FIBROBLAST_DN	2.24667e-05	0.000216596	0.57561	0.671698	2.3243	21	Ftl1, Ctsa, Mgst1, Id2, Tceal1, Krt8, Krt18, Mfap4, Spint2, Cat, Cd55
TIEN_INTESTINE_PROBIOTICS_2HR_DN	2.25762e-05	0.000217195	0.57561	-0.481785	-1.94101	86	Noc3l, Dimt1, Inpp5f, Gab2, Baz1a, Taf1a, Ppp4r1, Fermt2, Hoxa1, Ckap4, Jmjd1c, Fkbp11, Ppfia1, Map4k4, Sos1, Phip, Fubp3, Cep76, Fndc3b, Recql, Flrt3, Haus3, Eed, Zfyve16, N4bp1, Ak6, Cald1, Raf1, Hspa13, Nck1, Gins3, Ufm1, Picalm, Tial1, Lrpprc, Zfp512b, Tigar, Wwtr1
GOLUB_ALL_VS_AML_DN	2.29692e-05	0.000220053	0.57561	0.697013	2.33239	19	Sqstm1, Lyz2, Cfp, Ctsd, Lgals3, Fah, Ltc4s, Srgn, Cat, Leprot, Stom, Lyn, Cst3
PID_E2F_PATHWAY	2.29331e-05	0.000220053	0.57561	-0.514924	-1.98347	68	Prmt5, Ccne2, E2f6, Cdc6, Myc, Tfdp1, Ranbp1, Cdc25a, Atm, Kat2a, Mcm3, E2f7, Pola1, E2f3, Mybl2, Sp1, Ccnd3, Orc1, Tyms, Yy1, Ccne1, Topbp1, E2f1, Rrm2, Hdac1, E2f5, Rybp, Rbbp8
LANDIS_ERBB2_BREAST_TUMORS_324_UP	2.31302e-05	0.000221134	0.57561	-0.421665	-1.81421	136	Socs2, Ccnd1, Akap12, Kcnn4, Lmo4, Knop1, Etv1, Ctbp2, Slc29a1, Galnt3, Bag2, Ier3, Acsl4, Traf4, Lrrfip1, F3, Frrs1, Dusp6, Enah, Ier2, Chek1, Mob1b, 4931406C07Rik, Stk39, Fgd1, Nr4a1, Ptpn2, Lig3, Ndst1, Golph3, Zc3h15, Rnf149, Epcam, Rrm2, Serp1, Igf2r, Wee1, Lman1, Rab10, Mlh1, Litaf, Wsb2, Erbb3, Fhdc1, Smagp, Cxcl1, Xbp1
GINESTIER_BREAST_CANCER_ZNF217_AMPLIFIED_DN	2.38624e-05	0.00022766	0.57561	-0.354483	-1.65059	305	Zmynd19, Ifrd2, Pprc1, Larp1, Pus1, Atad3a, Urb2, Mdn1, Rcc1, Zfp202, Cops7b, Hnrnpu, Nol8, Mogs, Tcof1, Cdc42se1, Setdb1, Rad54l2, Sppl2b, Cdc42ep1, Gatad2a, Setd5, E130309D02Rik, Ptbp1, Dot1l, Sbno2, Thoc2, Msto1, Xpo5, Rbm15b, Eif3b, Mapk11, Ccdc93, Smg7, Npm3, Snapc4, Hnrnpd, Tardbp, Ccdc134, Zfp598, Zc3h7b, Qtrt1, Gfer, Nup62, Gramd4, Baz1b, Rnps1, U2af2, Sf1, Phf5a, Csnk1e, L3mbtl2, Dhx33, …
IVANOVA_HEMATOPOIESIS_INTERMEDIATE_PROGENITOR	2.40403e-05	0.000228882	0.57561	-0.437871	-1.85815	125	Ercc8, Cebpz, Nol9, Noc3l, Wdr77, Polr3e, G3bp1, Surf6, Tmem97, Erlin1, Tbrg4, Isg20l2, Agpat5, Sco1, Pes1, Desi2, Chchd4, Gtf3a, Tamm41, Ddx20, Apex1, Naa50, Luc7l, Thoc5, Trmt6, 3110082I17Rik, Ubfd1, Gpt2, Dhx37, Gfm1
SPIELMAN_LYMPHOBLAST_EUROPEAN_VS_ASIAN_DN	2.54506e-05	0.000241807	0.57561	-0.31271	-1.50584	573	Nolc1, Prmt5, Pwp1, Ddx21, Lima1, Nmd3, Dbt, Slc25a32, Txnrd1, E2f6, Tbrg4, Fmr1, Ppp1r8, Dhx15, Etf1, Scaf11, Usp1, Rps6ka3, Pdlim5, Eif5, Gtpbp4, Rad1, Bag2, Rnf4, Nbn, Rhoq, Yars, Eif2s2, Ptpn12, Usp16, Uri1, Mcm2, Srsf6, Grk5, Prpf4, Azin1, Ckap4, Pitpnb, Nck2, Pcyt1a, Sfpq, Slc38a2, Nfil3, Srpk1, Alkbh1, Cstf2, Itpa, Hspa14, Prkci, Eif2s1, Gmfb, Ccdc6, Timm23, Map3k7, Eif2b3, Nfatc3, Med1, P…
HELLER_SILENCED_BY_METHYLATION_UP	2.56423e-05	0.000243125	0.57561	0.292944	1.70182	237	Capg, Id1, Ccng2, Lpxn, Pyy, Cfp, Ifit1bl1, A530064D06Rik, Gpr183, Ctsh, Dok4, Kynu, Tada3, Lcp1, Zer1, Cx3cr1, Tfpt, Tnfrsf1b, Msr1, Vamp8, S100a6, C5ar1, Il3ra, Serpinf1, Ncf4, Mettl7a1, Blk, Ptger4, Enpp2, Lsp1, Tnfrsf11a, Col9a2, Cldn3, Aldh2, Tnfrsf4, Arl4c, Rel, Clec7a, Alcam, Cdh1, Nqo1, Ifitm1, Dapp1, Ncf2, Cxcl13, Pecam1, Pik3cd, Mbnl2, Fut7, Myof, Atp13a2, Trip6, Trim34b, Sirpa, Ephx2, …
ODONNELL_TARGETS_OF_MYC_AND_TFRC_DN	2.67757e-05	0.000253348	0.57561	-0.582796	-2.08368	46	G3bp1, Hells, Cdc6, Ranbp1, Rad1, Plk4, Mybl2, Acaca, Chaf1a, Dna2, Lrrc58, Ercc6l, Dbf4, Fus, Kbtbd8, Foxm1, Pole2, Cks1b, Fam181b, Mnd1, Top2a, Tfrc, Fam72a, Scd1, 4930579G24Rik, Spc25, Ccna2, Cenpf
BIOCARTA_EIF_PATHWAY	2.70027e-05	0.00025497	0.57561	-0.747628	-2.09758	16	Eif4e, Eif5, Eif2s2, Eif4g2, Eif2s1, Eif2s3x, Eif4g1, Eif4a1, Eif3a, Eif1ax
FOSTER_KDM1A_TARGETS_UP	2.73709e-05	0.000257916	0.57561	0.305143	1.74214	198	Ctsa, Tst, Map1lc3a, Htatip2, Ttc39c, Clic6, Hsh2d, Slc6a13, Gmpr, Tspan2, Slc16a9, Spic, Tmem159, Ctsl, Alox5ap, Nckap1l, Defb42, Prickle1, Rbm47, Crabp1, Gstm2, Nat2, Mycl, Fxyd5, Ly6g6e, Cct6b, Vwa5a, Gpr137b, Gsta3, Plac8, H6pd, Cox7a1, Tnni2, Selplg, Mansc1, Brdt, Lpar1, Plxdc1, Lpl, Ifitm1, Cpne2, Cdh3, Slamf9, Pla1a, Tekt1, Trpv2, Mt3, Agrp, Cfap206, 9530077C05Rik, Myl4, Oas1g, Zc4h2, Ly6e…
REACTOME_RNA_POLYMERASE_I_PROMOTER_ESCAPE	2.76008e-05	0.000259549	0.57561	-0.627317	-2.08238	31	Polr1b, Cd3eap, Polr1a, Polr1e, Taf1a, Rrn3, Cdk7, Tbp, Taf1d, Cbx3, Polr2h, Ccnh
ZHANG_RESPONSE_TO_CANTHARIDIN_DN	2.766e-05	0.000259574	0.57561	-0.524278	-1.99868	63	Nop56, Nop16, Pa2g4, Ctps, Myc, Mthfd1, Supt16, Pold2, Eif3b, Farsb, Gtf3a, Farsa, Mrpl3, Rhoc, Timm23, Ruvbl2, Myb, Pik3ca, Snrpa1, Rrm2, Cdk4, Polr2h
FEVR_CTNNB1_TARGETS_UP	2.79657e-05	0.000261374	0.57561	0.222182	1.39653	608	Wbp2, Pde9a, Atp2c2, Ablim1, Emc9, Fmo5, Ctsb, B3galt4, Hagh, Pyy, Rnf181, Cap1, Fam53b, Parm1, Smox, Bace2, Ifit1bl1, Hepacam2, Tmem140, Prkca, Npdc1, Aspa, Sgk2, Capns1, Sostdc1, Procr, B3gnt3, Ndufs5, Slc1a1, Spata2, Tradd, Vamp5, Por, Bst1, Wfs1, Pdgfrb, Fam214b, Lgals3, Slc47a1, Slc2a8, Slc46a3, Fam122a, Pnpla6, Coro1a, Ctsl, Dgka, Slc7a7, Hal, Col1a2, Gadd45a, Optn, Gabarapl1, F11r, P2rx4, …
RASHI_RESPONSE_TO_IONIZING_RADIATION_6	2.79452e-05	0.000261374	0.57561	0.377576	1.88767	96	Ighv1-85, Ighv1-26, Cxcr4, Lyz2, Pqlc3, Cfp, Cd79b, Evi2a, Tyrobp, Hhex, Zfp688, Adh1, Ccr2, Cd48, Csf2ra, Igkv2-109, Arntl, Fermt3, Laptm5, Unc93b1, Aldoa, S100a9, Ms4a1, Selplg, Cxcl13, Ptprc, Ighg2c, Ighv1-59, Igkv15-103, Igkv9-129, Igkv9-120, Ighm, Rhoh, Zfp653, Ubd
ZHENG_GLIOBLASTOMA_PLASTICITY_UP	2.84707e-05	0.000265552	0.57561	-0.372366	-1.69963	241	Spry1, Socs2, Ccnd1, Trib2, Hip1, Myo1b, Etv4, Ccnd2, Spry4, Vwc2, Mmp15, Fbn2, Hells, Rcc1, Ctps, Etv5, Nes, Usp1, Pdgfra, Dusp4, Ier3, Spsb4, Mapk1ip1l, Uhrf1, Lrrfip1, Mcm2, Mcm3, F3, Dusp6, Chl1, Exo1, Syt4, Plk4, E2f7, Metrn, Mcm6, Pola1, Mthfd2, Rlbp1, Nasp, Nup107, Mcm4, Ctnnbip1, Gpd1, Cenpq, Adgrg6, Reep3, Tdrd7, Dbf4, Lsm12, Rrm2, Zfp367, Rad51, Lmnb1
WP_MESODERMAL_COMMITMENT_PATHWAY	2.87166e-05	0.000267036	0.57561	-0.436506	-1.86368	131	Ccnd1, Hmga2, Plch1, Ctbp2, Bmp7, Lefty1, Klf5, Adam19, Tead1, Parp8, Ext1, Phf6, Lats1, Acvr2b, Ddah1, Wdhd1, Ascc3, Ccdc6, Nlk, Acaca, Arl4a, Acvr2a, Vav3, Pbx3, Axin1, Ubr5, Klf4, Jak2, Smad4, Atp8b2, Zfp462, Bmpr1a, Cul4b, Ccdc88a, Rarb, Wdfy2, Setd2, Arid5b, Epb41l5, Zic5, Inhba, Mbtd1, C1qbp, Zfp281, Ncapg2, Sox2, Dnmt3b, Dll1, Jarid2, Aebp2, Elp4, Mtf2, Acvr1
YU_BAP1_TARGETS	2.87461e-05	0.000267036	0.57561	-0.648248	-2.10874	29	Ccnd2, Skp2, Ccne2, Cdc6, Usp1, Elovl6, Pdgfra, Cdc25a, Chek1, Uxs1, Rfc3, E2f5, Brip1
WP_MICROGLIA_PATHOGEN_PHAGOCYTOSIS_PATHWAY	2.90576e-05	0.000269385	0.57561	0.519621	2.1267	40	Itgam, Pik3c3, Syk, Pik3r3, Tyrobp, Cyba, Fcer1g, Nckap1l, Trem2, Fcgr1, Ncf4, C1qc, Cybb, C1qb, C1qa, Pik3r6, Rac2, Vav1, Ncf2, Pik3cd, Pik3cg, Itgb2, Ncf1, Lat, Hck
WILCOX_RESPONSE_TO_PROGESTERONE_UP	2.92456e-05	0.000270581	0.57561	-0.419409	-1.81717	142	Larp4, Shmt1, Rif1, Tmem97, Etv1, Cdc6, Elovl6, Klf5, Cyp51, Areg, Nup160, Lss, Idi1, Zcchc10, Tnfaip6, Wdhd1, Pds5a, Dhcr7, Ldlr, Adamts20, Cenpq, Klf6, Orc4, Hbs1l, Adgrg6, Lpin1, Tyms, Cep76, Gk, Hbb-bt, Kcnj16, Rrm2, Hjurp, Ttf2, Ttc30a1, Insig1, Hmgcs1, Atg2b, Dnaaf2, Cyb5b, Smc2, Cenpu, Hmgcr, Cdkn2aip, Sgk3, Tmem251, Sc5d, Fdps
RAMASWAMY_METASTASIS_UP	3.07156e-05	0.00028361	0.557332	-0.523647	-1.98275	61	Fam98a, Hnrnpu, Hnrnpab, Tdg, Uri1, Akap8, Bptf, Tmpo, Vav2, Gpn1, Itpa, Nup62, Eif4e2, Nhp2, Prmt1, Cdk2ap1, Ubn1, Snrpf, Canx, Cand1, Lmnb1, Pom121, Srgap2, Stil, Psen2, Fasn
GARGALOVIC_RESPONSE_TO_OXIDIZED_PHOSPHOLIPIDS_RED_UP	3.1323e-05	0.000288637	0.557332	-0.745068	-2.0904	16	Ddx10, Grpel2, Atf4, E2f7, Mthfd2, Cebpg, Lrp8, Slc7a5, Stc2, Chac1
KOINUMA_TARGETS_OF_SMAD2_OR_SMAD3	3.40927e-05	0.000313529	0.557332	-0.299545	-1.45774	760	Sh3pxd2a, Rasa2, Igfbp3, Cd3eap, Slc7a6, Itgav, Arfgap3, Ivns1abp, Lima1, Slc7a1, Eif4e, Brix1, Amotl1, Knop1, Tsc22d2, B3gnt5, Txnrd1, Dennd1b, Fubp1, Cdc6, Ctps, Msantd3, Myc, Spred1, Tra2b, Nt5e, Trub2, Nsun5, Bcat1, Tnpo1, Rbm25, Dtl, Dclre1b, Rad1, Ier3, Adam19, Sestd1, Ints7, Gspt1, Yars, Coro1c, Tcea1, Parp8, Ext1, Uhrf1, Dennd4a, Hnrnph1, Hes1, Leo1, Ifrd1, Rdh13, F3, Dusp6, Tnc, Ranbp2, …
BLANCO_MELO_HUMAN_PARAINFLUENZA_VIRUS_3_INFECTION_A594_CELLS_DN	3.42438e-05	0.00031429	0.557332	0.390749	1.90352	87	Myl9, Tjp3, Atoh8, Tmem37, Crb3, Llgl2, Gal3st1, Lmntd2, Aqp3, Efcab12, Rom1, Syngr4, Vps37d, Cldn3, Dbp, Gpr35, Arhgef16, Rnf208, Slc29a4, Vasn, Sema6b, Eln, Ifitm10, Selenbp1, Bcam, Abcc6, Gpr162, Nudt16l1, Npw, Enho, Fcgbp, Fbxo2
FALVELLA_SMOKERS_WITH_LUNG_CANCER	3.45344e-05	0.000316324	0.557332	-0.51007	-1.96145	67	Adamts1, Usp10, Rasef, Mat2a, B3gnt5, Scaf11, Ddx3x, Supt16, Stc1, Iqgap1, Otud4, Top1, Prkg1, Hspd1, Il6st, Fus, Fkbp5, Taok1, Rnf125, Sec61a1, Gabpb2, Dusp1, Pgs1, Fer, Mvd, Ufm1, Srpr, Atp6v0d2
ZHOU_CELL_CYCLE_GENES_IN_IR_RESPONSE_6HR	3.46824e-05	0.000317047	0.557332	-0.491679	-1.96867	81	Qser1, Usp1, Dtl, Ranbp1, Uhrf1, Mcm2, Mcm3, Exo1, Mcm6, Wdhd1, Trip13, Mybl2, Dtymk, Chaf1b, Sulf2, Hmgb3, Topbp1, E2f1, Rpa2, Haus3, Rad51, Lmnb1, Timeless, Mcm5, Lbr, Dek, Rfc4, Smc2, Fbxo5, Cdt1, Ezh2, Mtfr2, Gins3, Cdk2, Mcm7, Dclre1a, Dsn1, Nup88, Sema3b, Rfc5, Ttk, Sap30, Dctpp1, Magohb
REACTOME_GLYCOLYSIS	3.52577e-05	0.000321665	0.557332	-0.509754	-1.96024	67	Nup54, Nup43, Adpgk, Nup210, Nup50, Ranbp2, Nup160, Nup153, Ppp2r1b, Rae1, Nup188, Nup205, Nupl1, Nup107, Seh1l, Pfkfb3, Nup62, Nup155, Nup98, Bpgm, Nup37, Nup93, Tpr, Nup85, Pom121, Ndc1
REACTOME_TRANSCRIPTION_COUPLED_NUCLEOTIDE_EXCISION_REPAIR_TC_NER	3.56436e-05	0.00032454	0.557332	-0.4814	-1.90767	78	Ercc8, Cops7b, Tcea1, Pold2, Aqr, Lig3, Cdk7, Ercc6, Hmgn1, Cops3, Gps1, Rfc3, Pole4, Rpa2, Cul4a, Cul4b, Usp7, Polr2h, Pcna, Rfc1, Rfc4, Rpa1, Ccnh, Prpf19, Pole, Isy1, Ppie, Pole2, Zfp830, Pold3, Polr2b, Gtf2h3, Ep300, Cops5, Ercc2, Polr2d, Pold1, Cops8, Rfc5, Gtf2h1
BERENJENO_TRANSFORMED_BY_RHOA_FOREVER_DN	3.59048e-05	0.000326272	0.557332	-0.673659	-2.10914	25	Nop58, Akap12, Phlda1, Chd1, Ier3, Lrrfip1, Plaur, F2r, Postn, Hbegf
ELVIDGE_HYPOXIA_BY_DMOG_DN	3.63721e-05	0.000329388	0.557332	-0.513197	-1.91991	58	Socs2, Srm, Wdr77, Pus1, Urb2, Psme3, Srsf1, Slc29a1, Ctps, Hspa4, Adat1, Gpatch2, Pycrl, Polr3k, Nup98, Rpp40, Ccnd3, Odc1, Jak2, Ide, Slc5a6
VANLOO_SP3_TARGETS_DN	3.63914e-05	0.000329388	0.557332	0.404591	1.93439	83	Dnase1l1, Lgmn, Dhrs7, Pqlc3, Cfp, Tspo, Glrx, Ifi30, Anxa4, Cd82, Ctsh, Evi2a, Lgals3, Fah, Tm2d2, Krt8, P2rx4, Nxpe2, Khk, Cfap57, Cd5l, Hsd17b11, C1qb, Acbd4, F7, Mgl2, Myd88, Klk8, Serpinb6a, Rnh1, Fuom, Pdzk1ip1
REACTOME_ESTROGEN_DEPENDENT_GENE_EXPRESSION	3.71083e-05	0.000335216	0.557332	-0.466904	-1.88846	89	Ccnd1, Chd1, Bcl2, Myc, Ccnt1, Tnrc6a, Fkbp4, Ago2, Ptges3, Med1, Pou2f1, Myb, Sp1, Axin1, Prmt1, Tbp, Cbfb, Yy1, Stag2, Smc3, Ago1, Hdac1, Carm1, Stag1, Polr2h, Fosb, Ddx5, Runx1, Fos, Gtf2a2, Hsp90aa1, Polr2b, Greb1, Kdm1a, Kpna2, Gpam, Ep300, Polr2d, Ncoa2, Ago3, Smc1a
REACTOME_RNA_POLYMERASE_III_TRANSCRIPTION	3.77482e-05	0.000340327	0.557332	-0.588184	-2.0607	41	Polr3e, Polr3d, Gtf3c4, Ssb, Polr3h, Bdp1, Polr3g, Gtf3a, Snapc4, Pou2f1, Polr3k, Polr3f, Tbp, Zfp143, Polr3b, Gtf3c6, Polr2h, Gtf3c5
NAKAMURA_TUMOR_ZONE_PERIPHERAL_VS_CENTRAL_UP	3.84024e-05	0.000345546	0.557332	-0.366032	-1.67988	259	Dkc1, Gpatch4, Nop2, Hmga2, Akap12, Adamts1, Pus1, Iffo2, Naa15, Psme3, Ebna1bp2, Ctps, Cav2, Aatf, Hnrnpab, Syncrip, Tnpo1, Eif5, Adam19, Bop1, F3, Naa25, Tmpo, Fst, Gemin6, Tipin, Vcan, Lama4, Eif2s1, Cav1, Trip13, Klf7, Mrpl22, Tpm1, Lrp8, Dph3, Abhd2, Lims1, Psmd1, Dtymk, Psmc3ip, Ide, N4bp2, Pmepa1, Rrm2, Nudt5, Lrp4, Psmd12, Micall1, Mcm5, Itfg2, Pigw, Stag1, Thbs1, Ets1, Kras, Pelp1, Irak1…
LUI_THYROID_CANCER_PAX8_PPARG_UP	3.88661e-05	0.000349035	0.557332	-0.565835	-2.01585	44	Ccnd1, Clasp1, Smarcc1, Ctbp2, Tulp3, Srsf6, Dusp6, Atp13a3, Fbn1, Sfpq, Idi1, Atp10b, Il1r1
WILENSKY_RESPONSE_TO_DARAPLADIB	3.91737e-05	0.00035111	0.557332	0.603997	2.28111	27	Cd68, Ptafr, Evi2a, Ucp2, Ccr2, Cd48, Bin2, Arrb2, Cybb, Hmox1, Cxcr3, Lair1, Ccr1, Itgb2, Ncf1, Pla2g7, Ctss
REACTOME_CD22_MEDIATED_BCR_REGULATION	4.07233e-05	0.000364287	0.557332	0.606788	2.27853	28	Cd79b, Igkv8-28, Igkv2-109, Ighv3-6, Iglc1, Cd22, Iglv1, Igkv15-103, Cd79a, Igkv9-129, Igkv9-120, Igkv12-44, Ighm, Ighv8-8, Igkv1-135, Lyn, Igkv8-30, Igkv9-124, Igkv10-96, Ptpn6, Igkv12-41
BASSO_B_LYMPHOCYTE_NETWORK	4.13873e-05	0.000369506	0.557332	-0.4259	-1.84007	139	Ccnd2, Fam98a, Ebna1bp2, Nop16, Rcc1, Uck2, Xpot, Srsf1, Eef1e1, Ctps, Bysl, Hnrnpab, Aimp2, Pold2, Pes1, Hspa9, Slc39a14, Mrpl3, Eif2s1, Cse1l, Trip13, Usp4, Ssrp1, Ruvbl2, Eif4g1, Slc7a5, N4bp2l2, Orc5, Asns, Psmd1, Gars, Mrpl12, Serbp1, Snrpf, Cd44, Dbf4, Anxa6, Tcp1, Blmh, Emg1, Polr2h, Pcna, Ssbp1, Sar1a, Timm17a, Rfc4, Litaf, Psmd14
HOSHIDA_LIVER_CANCER_SUBCLASS_S3	4.15924e-05	0.000370617	0.557332	0.286261	1.64673	216	Hmgcs2, Slc6a12, Blvrb, Bphl, Tst, Cyfip2, Apoh, Ivd, Ifit1bl1, Hmox2, Asgr1, Sod1, Pold4, Dcaf8, Fah, Aldh1b1, Aldh4a1, Pon3, Alas1, Mapre3, Btd, Crabp1, Tmbim6, Arsa, Tjp2, Bloc1s1, Tgfbr3, Rnase4, Aldh2, Cox5b, Got2, Kmo, Cbr1, Cyp27a1, Atp5d, Slc9a3r2, Cat, Acadsb, Cp, Fkbp2, Haao, Lcat, Nnmt, Iqgap2, Car2, Qdpr, Cd81, Selenbp1, Ass1, Mthfs, Abcc6, Cfh, Mgst2, Atp5j, Slco2a1, Cstb, Dpagt1, Cy…
SCHAEFFER_PROSTATE_DEVELOPMENT_48HR_UP	4.18985e-05	0.00037262	0.557332	0.242898	1.48101	408	Dhrs3, Trpv4, Id3, Id1, Atp2c2, Tst, Id2, Cxcr4, Twf2, Susd3, Ecm1, Smox, Slc2a12, B3gnt8, Clic6, Tmem37, Itm2b, Suox, Abhd12, Igfbp2, Car14, Slc31a2, Tmem35b, Rnf128, Llgl2, Napsa, Bbs9, Fam83h, Efemp1, Zfyve21, Insl6, Dusp14, Serinc3, Nmrk1, AA986860, Adh1, Dmrtc1a, Iscu, Hhip, Tesc, Aldh1a2, Glb1l2, Erp29, Tmem184a, Vamp8, Aqp3, Emc4, Cystm1, Gabarapl2, Ppfibp2, Ly6g6e, Igsf5, Tspan13, Gsta3, …
WIERENGA_STAT5A_TARGETS_DN	4.21582e-05	0.000374205	0.557332	0.309242	1.71713	172	Smad6, Cxcr4, Susd3, Ndufaf3, Lyz2, Tceal1, Cd84, Prkd2, Cracr2b, Ptgir, Psrc1, Chst12, Cldn5, Ifi205, Nat8f1, Dok3, Zfp185, Hc, Coro1a, Fcer1g, Arap3, Angptl6, Actn1, Fermt3, Nat8, Serpinf1, Dlk1, Itgb5, Jam3, Gja4, Mansc1, Batf, Lst1, Itgb7, Tmem163, Tmc8, Pecam1, Dnaaf3, Nap1l3, Gm15448, Tpm2, Klhdc1, Vwf, Gm14548, Ephx2, Bank1, Cgrrf1, Tspan32, Ninj2, Bambi, Il17ra, Spns3, Adra2a, Mcemp1, Lcn2
GRAESSMANN_APOPTOSIS_BY_SERUM_DEPRIVATION_UP	4.31511e-05	0.000382279	0.557332	-0.31289	-1.50105	523	Rrp15, Wdr75, Spry1, Nop58, Prrx1, Hmga2, Exosc1, Trib2, Wdr4, Wdr77, Rev3l, Wdr12, Shmt1, Heatr1, Ivns1abp, Surf6, Dimt1, Spata5, Lmo4, Polr3d, Nmd3, Dbt, Ebna1bp2, St3gal4, Rcl1, Nifk, Rev1, Slc10a6, Mest, Erlin1, Ctps, Senp1, Myc, Aatf, Hnrnpab, Taf1a, Tirap, Ndufaf4, Etf1, Smyd5, Trub2, Slfn3, Rad1, Ppid, Rpe, Ints7, Coro1c, Rnpc3, Pes1, Trmt10a, Arap2, Uri1, Dusp6, Alg13, Ptpn14, Ints8, Tmpo…
REACTOME_PKMTS_METHYLATE_HISTONE_LYSINES	4.3428e-05	0.000383991	0.557332	-0.583544	-2.04924	42	Wdr5, Ehmt1, Smyd2, Suv39h2, Setdb1, Dot1l, Kmt5a, Kmt2c, Suz12, Rbbp7, Suv39h1, Setdb2, Eed, Setd6, Setd2, Ash2l, Ezh2, Kmt2a, Aebp2, Rela, Setd1a, Setd7, Nsd1, Kmt2b, Rbbp4, Kmt2d, Rbbp5
FRASOR_RESPONSE_TO_SERM_OR_FULVESTRANT_DN	4.37144e-05	0.00038578	0.557332	-0.547867	-1.9679	47	Ttll4, Myc, Mthfd1, Mcm2, Mcm3, Cdk8, Mcm6, Blm, Myb, Chaf1a, Nfrkb, E2f1, Timeless, Mcm5, Wee1, Pola2, Foxm1, Pole, Rnf126, Polrmt, Cks1b, Mcm7, Brpf1
WP_STEROL_REGULATORY_ELEMENTBINDING_PROTEINS_SREBP_SIGNALLING	4.60928e-05	0.000405988	0.557332	-0.50468	-1.94401	68	Cyp51, Sqle, Cdk8, Kpnb1, Sec24a, Lss, Idi1, Acly, Nfya, Sec24d, Acaca, Sp1, Sec24b, Ldlr, Lpin1, Yy1, Pik3ca, Mbtps2, Insig1, Hmgcs1, Creb1, Scarb1, Sar1a, Akt1, Hmgcr, Fasn, Sirt1, Prkaa1, Fdps, Srebf2, Sec24c, Mvd, Sec13, Ppargc1b, Gpam, Sec23b, Scap
KIM_WT1_TARGETS_8HR_UP	4.82018e-05	0.000423751	0.557332	-0.40483	-1.77632	162	Cspg4, Ivns1abp, Set, Trib1, Naa15, Slc7a1, Maff, Il1rap, Pa2g4, Golim4, Rsl1d1, Adam19, Rhoq, Pdlim4, Srsf6, Areg, Ranbp2, Sphk1, Plaur, Dars, Metap2, Synj2, Nlk, Cdr2l, Tm4sf1, Wwp1, Hbegf, Wt1, Top1, Zmiz1, Hipk1, Cbfb, Pias2, Son, Il6st, Spred2, Mtmr1, Ergic2, Dicer1, Micall1, Pom121, Rybp, Carm1, Pdgfc, Slc20a1, Chst3, Eif5a, Adm, Hspa1a, Hsp90aa1, Klf10, Rab14, Sertad2, Btg3, Khsrp, Grb10, …
CUI_TCF21_TARGETS_2_UP	5.04647e-05	0.000442695	0.557332	-0.328071	-1.5521	403	Cdca7, Socs2, Rrp1b, Ppan, Grwd1, Hmga2, Srm, Atic, Cdca7l, Atad3a, Ccnd2, Skp2, Hells, Cd276, Plch1, Tmem97, Mettl1, Mmp16, Vash2, Utp15, Hnrnpu, Pa2g4, Tbrg4, Etv5, Sox11, Faxc, Prmt7, Dtl, Ranbp1, Klf5, Fkbp4, Spsb4, Pold2, Cad, Uhrf1, Antxr1, Mcm3, Pdlim4, Mrto4, Vcan, Lama4, Aldh18a1, Apex1, Blm, Tnfaip6, Postn, Cdh6, Smchd1, Exosc8, Ppp1r14b, Mex3a, Pycrl, Adamts20, Bzw2, Zmiz1, Rad18, Cdk2…
REACTOME_IRON_UPTAKE_AND_TRANSPORT	5.05496e-05	0.000442695	0.557332	0.463944	2.01612	52	Ftl1, Mcoln1, Hfe, Hmox2, Atp6v0d1, Slc40a1, Fth1, Ubb, Atp6v1f, Hmox1, Atp6v1d, Atp6v0c, Atp6v1c1, Atp6v0a1, Atp6v1b2, Atp6v1e1, Tcirg1, Cp, Atp6v0e2, Atp6v1g1, Fbxl5, Atp6ap1, Lcn2, Ubc
REACTOME_ANTIGEN_ACTIVATES_B_CELL_RECEPTOR_BCR_LEADING_TO_GENERATION_OF_SECOND_MESSENGERS	5.06486e-05	0.000442717	0.557332	0.478474	2.08711	53	Cd79b, Grb2, Syk, Btk, Igkv8-28, Igkv2-109, Ighv3-6, Blk, Iglc1, Blnk, Stim1, Dapp1, Cd22, Vav1, Pik3cd, Iglv1, Pik3ap1, Igkv15-103, Cd79a, Igkv9-129, Trpc1, Igkv9-120, Igkv12-44, Ighm, Ighv8-8, Igkv1-135, Lyn, Igkv8-30, Plcg2, Igkv9-124, Igkv10-96, Cd19, Ptpn6, Igkv12-41, Calm1
YUAN_ZNF143_PARTNERS	5.08838e-05	0.000443927	0.557332	-0.69501	-2.0531	20	Rrp1b, Gtpbp4, Dcaf13, Ruvbl1, Ino80, Pnn, Jrk, Brd2, Dido1, Yy1, Hcfc1, Snw1, Chd8, Rbm33
BLUM_RESPONSE_TO_SALIRASIB_UP	5.11592e-05	0.000445483	0.557332	-0.371352	-1.6886	237	Ddx10, Dctd, Ung, Tars, Tnfaip3, Maff, Xpot, Iars, Timm9, Bcat1, Zpr1, Dus4l, Eif5, Eif2s2, Tcea1, Ifrd1, Hspa9, Hoxa1, Eprs, Atf4, Fst, Sphk1, Ykt6, Mthfd2, Sec63, Cebpg, Rrn3, Mafg, Hyou1, Trib3, Cars, Cdk7, Aven, Myo5a, Supv3l1, Tbl1x, Stc2, Rsl24d1, Mapk6, Asns, Gars, Canx, Cdk13, Csrnp2, Acbd3, Psat1, Il6, Eif4ebp1, Azi2, Chic2, Cox10, Kpna4, Slc1a5, Hsp90b1, Rtca, Serp1, Gale, Cxcl2, Suco, …
REACTOME_COMPLEX_I_BIOGENESIS	5.27062e-05	0.000458085	0.557332	0.466053	2.04548	55	Ndufaf3, Ndufs5, Ndufs8, Ndufv1, Ndufb6, Ndufs7, Ndufa13, Ndufa3, Ndufa11, Ndufs3, Ndufb7, Ndufv3, Tmem126b, Ndufa8, Ndufa6, Ndufb10, Ndufb3, Ndufa9, Ndufa5, Ndufc2, Ndufb9, Ndufa10, Ndufa7, Ndufb4, Ndufaf7, Ndufs6, Ndufa1, Ndufa2
WP_DNA_IRDOUBLE_STRAND_BREAKS_DSBS_AND_CELLULAR_RESPONSE_VIA_ATM	5.28819e-05	0.000458743	0.557332	-0.52788	-1.94566	54	Rif1, Parp1, Actl6a, Nbn, Atm, Exo1, Atr, Lats1, Chek1, Blm, Trp53bp1, Mcph1, Smc3, E2f1, Mre11a, Rad51, Rad17, Traf6, Hsf1, Pcna, Rassf1, Mdc1, Bak1, Mdm2, Rad9a, Trim28, Smc1a, Stk3, Prkdc, Terf2, Cdkn2a, Casp3, Brca1, Nabp2, Bid, Upf1
CAIRO_HEPATOBLASTOMA_CLASSES_DN	5.34097e-05	0.000462448	0.557332	0.30231	1.69498	183	Micu1, Tst, Lpxn, Ecm1, Aspa, Tsc22d1, Anxa4, Hspb6, Tradd, Arl6ip5, Amotl2, Smad7, Alas1, Eng, Cx3cr1, Adh1, Kank2, Gabarapl1, P4htm, Khk, Mycl, Cd5l, Bloc1s1, Dcn, Lama3, Rras, Aldh2, Blnk, Nbl1, Dbp, Hdac9, Abhd6, Myl12b, Cat, Pacrg, Dkk3, Zbtb18, Kank3, B2m, Trim34b, Sra1, Cyld, Emcn, Cd81, Uqcrq, Fabp3, Bcl6, Pebp1, Phyh, Naxd, Blcap, Zbtb20, Atn1, Fam189a2, Mmrn2, Gimap5, Gpr171, Lama2, Fry…
DUNNE_TARGETS_OF_AML1_MTG8_FUSION_UP	5.46269e-05	0.000472096	0.557332	0.512379	2.12886	42	Cxcr4, Lyz2, Lcp1, Acot7, Alox5ap, Pstpip1, Laptm5, Myo1f, Ptger4, Itm2c, Plac8, Selplg, Os9, Lst1, Srgn, Cat, Csf3r, Aldh3b1, Nucb2, Gca, Arl15, Btg1, Igfbp7, S100a8
CAIRO_PML_TARGETS_BOUND_BY_MYC_UP	5.57752e-05	0.000481113	0.557332	-0.679695	-2.07252	22	Cdca7, Ddx18, Ccnd2, Polr3d, Eif4e, Bcat1, Cdc25a, Cad, Dnph1
REACTOME_GLUTATHIONE_CONJUGATION	5.84735e-05	0.000503442	0.557332	0.567571	2.17969	30	Mgst1, Gstt2, Gsto2, Gstm4, Gstp1, Gstm2, Gsta3, Esd, Ggt5, Akr1a1, Cndp2, Gstp2, Mgst2, Ggt1, Gclm, Gstm1, Hpgds, Gstz1, Mgst3, Gstm7, Gstm5, Gss
WANG_METHYLATED_IN_BREAST_CANCER	6.01668e-05	0.000517051	0.557332	-0.633936	-2.06218	29	Myo1b, Maff, Etv5, Cdc25a, F3, Sphk1, Cav1, Hbegf, Slc7a5, Klf6, Ptprg, Thbs1, Dusp1, Inhba, Epha2, Smurf2, Irs2, Serpinb8
SMITH_TERT_TARGETS_UP	6.02882e-05	0.000517126	0.557332	-0.42167	-1.8218	139	Ddx10, Lmo4, Josd1, Cdc6, Klf5, Piga, Col11a1, Gnl2, Fermt2, Tcea1, Tnc, Nfil3, Hnrnpd, Alkbh1, Mthfd2, Nfx1, Srsf11, Cebpg, Eif2s1, Rae1, Hyou1, Exosc7, Gpkow, Top1, Asns, Ppwd1, Gk, Snrpa1, Epcam, Hspa5, Cdk4, Bmp2, Slc1a5, Eps8, Hsf2, Psmd11, Mlh1, Dusp1, Ccnh, Kdm5c, Ilf2, Prrc2a, Aars, Rcor1, Rpp30, Epha2, Snw1, Shmt2, Fgf2, R3hdm1, Slc39a7, Ppp2r2a, Cxcl1, Dr1, Ufm1, Xbp1, Gtf2e2, Nelfe, Gf…
KIM_WT1_TARGETS_DN	6.10537e-05	0.000522715	0.538434	-0.32336	-1.53691	439	Ccnd1, Rev3l, Larp4, Ppig, Xylt1, Lmo4, Akap1, Skp2, Kansl2, Rhobtb1, Cdc14a, Agap1, Rev1, Zcchc2, Mtap, Srsf10, Fubp1, Itga4, Tbrg4, Igf2bp3, Prpf40a, Elovl6, Prmt7, Rbm25, Bag2, Nbn, Hes1, Nif3l1, Adss, Mybl1, Grk5, Cdk8, Appbp2, Tmpo, Ptcd3, Nelfa, Lsm2, Papola, Slc38a2, Farsa, Dnph1, Srsf11, Ascc3, Mrps18b, Nfatc3, Trim27, Rin2, Sec24d, Arl4a, Slc5a3, Fastkd1, Zmym1, Nmt2, Dlc1, Orc5, Phf3, Z…
ZHOU_CELL_CYCLE_GENES_IN_IR_RESPONSE_24HR	6.26105e-05	0.000535046	0.538434	-0.430395	-1.8184	119	Qser1, Usp1, Cacybp, Ranbp1, Uhrf1, Alyref, Mcm2, Mcm3, Exo1, Igsf10, Eif2s1, Cse1l, Nasp, Trip13, Nup107, Mybl2, Exosc8, Bora, Dtymk, Sulf2, Hmgb3, Topbp1, E2f1, Rpa2, Haus3, Lmnb1, Timeless, Rbbp8, Lbr, Pcna, Rfc4, Smc2, Fbxo5, Smpd4, Mdc1, Fbln1, Mcm8, Ezh2, Mtfr2, Gins3, Cdk2, Mcm7, Kpna2, Nup88, Melk, Sema3b, Pold1, Rfc5, Top2a, Ttk
BLANCO_MELO_COVID19_SARS_COV_2_POS_PATIENT_LUNG_TISSUE_DN	6.36561e-05	0.00054297	0.538434	-0.393179	-1.73403	166	Tsr1, Tcerg1, Mphosph10, Rasa3, Sh3pxd2b, Nes, Spred1, Zfp451, Arhgap10, Sephs1, Itpkb, Cfap20, Kctd20, Grpel2, Prkx, Sphk1, Taf1, Stc1, Smtn, Itpa, Per1, Txndc11, Mafg, Atrx, Ppp1r14b, Exosc7, Akap17b, Adcy6, Eif4e2, Thap2, Ndst1, Srek1, Dchs1, 2410002F23Rik, Pycr2, Fam118a, Actr1b, Rsad1, Mettl3, Hmces, Vps54, Rassf1, Rnmt, Chfr, Edc3, Smpd4, Lrrc47, Mdc1, C2cd2, Nfatc2, Zfp160, Fos, Sema3f, Dl…
ZAMORA_NOS2_TARGETS_UP	6.42189e-05	0.000546754	0.538434	-0.54379	-1.9958	53	Srm, Sms, Ifrd1, Mcm2, Ptpn14, Ier2, Mcm6, Acly, Mcm4, Cdk7, Eif4e2, Rbbp7, Csn3, Tyms, Ran, Ccne1, Eed, Ppa1, Mcm5, Pcna, Zfp607a, Adm, Pabpc4, Pcsk7, Nelfe, Cdk2, Actg1, Fen1, Dnajb1
BUYTAERT_PHOTODYNAMIC_THERAPY_STRESS_DN	6.80722e-05	0.000578488	0.538434	-0.300944	-1.4532	606	Ccnd1, Eml4, Wdr77, Cd3eap, Shmt1, Pwp2, Ivns1abp, Mat2a, Rrs1, Skp2, Psme3, St3gal4, Hells, Pdss1, Timm8a1, Nav3, Srsf7, Bcl2, Ttll4, Surf2, Mreg, Cops7b, Erlin1, Ctps, Adam12, Cav2, Cbr3, Igf2bp3, Srsf2, Slfn3, Elovl6, Sephs1, Prmt7, Pdlim5, Fzd1, Ccdc15, Nhlrc2, Galnt10, Hes1, Arap2, Antxr1, Mcm3, Hoxa1, Isoc1, Exo1, Med22, Atr, Pnn, Gemin6, Lsm2, Fbn1, Apex2, Dag1, Vcan, Tpm4, Aste1, Smtn, Fa…
HUTTMANN_B_CLL_POOR_SURVIVAL_UP	7.21875e-05	0.000612326	0.538434	0.282071	1.61379	244	Fa2h, Capg, Rfxank, Grn, A530064D06Rik, Ang, Prkca, Tspo, Dpysl2, Pirb, Ercc1, Hpcal1, Grina, Hs3st1, Cope, Uqcrc1, Chst12, Tyrobp, Tkfc, Fcer1g, Mzb1, Stxbp2, Ccr2, Tnfrsf1b, Rogdi, Ino80b, Pim2, Serpinf1, Ehbp1l1, S100a11, Pld1, Neu1, Blk, Atp6v0c, Cxcr3, Crip1, Iglc1, Tgfbr3, Med15, Ip6k1, Pnp2, Ptpn18, Clptm1, Irf7, Trim2, Lpl, Rin3, Ncf2, Atp5d, Naglu, Fzr1, Themis2, Msrb2, Sertad3, Ankrd55,…
SEIDEN_ONCOGENESIS_BY_MET	7.23308e-05	0.000612409	0.538434	-0.466249	-1.87285	85	Tcerg1, Hspa4, Eif5, Cct6a, Tcea1, Slc39a6, Pde8a, Papola, Slc38a2, Itga6, Gnai3, Slc25a24, Clic4, Rsl24d1, Uba2, Taf1d, Smn1, Serbp1, Capza1, Arhgef12, Tmx1, Eps8, Rtca, Serp1, Plod2, Yme1l1, Hnrnpa3, Lypla1, Hat1, Aasdhppt, Ipo7, Adam9, Hsp90aa1, Mmadhc, Tmem123, Tram1, Csde1, Rrm1, Sh3bgrl
MIKKELSEN_MEF_HCP_WITH_H3K27ME3	7.36992e-05	0.000622847	0.538434	0.231572	1.44463	443	Gstt2, Pyy, Plbd1, Sox18, Cracr2b, Slc5a5, Crb3, Ephx3, C1ql2, Slc47a1, Galnt6, Acaa1a, Jhy, Aqp3, Mmd2, Mal, Slc6a20a, Slc16a11, Lbx2, Prr36, Nrros, Prrt1, Cdh20, Insm1, Igfbpl1, Plk5, Fam43b, Gprin1, Themis2, Pik3cd, Ugt8a, Myo5c, Scgn, Tmem114, Ttc9b, Kcns1, Slc13a3, Grhl3, Ky, Des, Stmn3, Prom2, Mpzl2, Nkx2-2, Exoc3l2, Kl, Npas1, Eef1a2, Il10ra, Scn3b, Sprn, Sertm1, Shtn1, Lamc3, She, Prrt3, …
KLEIN_PRIMARY_EFFUSION_LYMPHOMA_DN	7.45785e-05	0.000629119	0.538434	0.458299	2.00847	54	Capg, Id3, Mapre2, Cd79b, Ctsh, Cd72, Gstp1, Ncf4, Ms4a1, Blnk, Cd52, Cd22, Pkig, Cxcr5, Mmd, Pou2f2, Cd40, Gstp2, Cd79a, Birc3, Spib, Aldh5a1, H2-DMb2, Sit1, Cd19, Ptpn6, Scrn1, Bcl11a
TAKAO_RESPONSE_TO_UVB_RADIATION_UP	7.53109e-05	0.000634132	0.538434	0.408189	1.9264	79	Grn, Sod1, Tsc22d1, Fth1, Acot7, Ubb, Ppp1r11, Iscu, Cox6a1, Tpp1, Gpx4, Cox8a, Ptov1, Ndufa4, Cox5b, Plcl1, Spint2, Ccdc85b, Cox7b, Cox4i1, Ubxn1, Polr2l, Gps2, S100a4, Sat1, Uqcrfs1, Arf5, Txn1, Cox5a, Selenow, Cox6c, Ubc, Atp5g3, Sri
KANG_DOXORUBICIN_RESISTANCE_UP	7.58911e-05	0.000637846	0.538434	-0.527826	-1.92326	51	Cdc6, Polq, Plk4, Mcm4, Abcc1, Tyms, Dtymk, Rrm2, Hjurp, Lmnb1, Atad2, Rad51ap1, Pola2, Fosb, Rfc4, Foxm1, Dscc1, Ncapg2, Nemp1, Gins1, Asf1b, Fanci, Rrm1, Top2a
KEGG_METABOLISM_OF_XENOBIOTICS_BY_CYTOCHROME_P450	7.61915e-05	0.000639201	0.538434	0.558829	2.16133	31	Mgst1, Gstt2, Gsto2, Gstm4, Gstp1, Adh1, Gstm2, Gsta3, Ugt1a6b, Ugt1a7c, Gstp2, Aldh3b1, Cyp1b1, Dhdh, Mgst2, Gstm1, Gstz1, Aldh3a1, Mgst3, Gstm7, Gstm5
DURCHDEWALD_SKIN_CARCINOGENESIS_DN	7.66285e-05	0.000641693	0.538434	-0.363139	-1.65881	247	Phlda1, Kcnn4, Eea1, Slc4a7, Uck2, Dock1, Adam12, Fam168b, Nvl, Ptprz1, Tnpo1, Rbm25, Ddx3x, Spred3, Sqle, Ptpn12, Arap2, Hoxa1, Enah, Farsb, Atp13a3, Tpm4, Prpf4b, Eaf1, Camsap2, Itga6, Tpm1, Twf1, Map4k4, Lrp8, Dhx37, Fchsd2, Tatdn2, Tbl1x, Klf6, Hba-a1, Odc1, Smg1, Abcc1, Zfp131, Agps, Itgb1, Mapk6, Tiparp, Hbb-bt, Cd44, Ubl4a, Zdhhc5, Kif5b, Pmepa1, Cmtm4, Med13, Ripk1, Flrt3, Adnp, Snx9, Hmg…
VANTVEER_BREAST_CANCER_METASTASIS_DN	7.67747e-05	0.000641747	0.538434	-0.447391	-1.85352	102	Ivns1abp, Agfg1, Slc7a1, Ccne2, Ctps, Syncrip, Dtl, Gmps, Ints7, Ext1, Mtdh, Mcm6, Trip13, Pitrm1, Orc6, Adgrg6, Mtmr2, Asns, Hmgb3, Lpcat1, Hjurp, Mgat4a, Atad2, Tmem65, Rfc4, Fbxo5, Vegfa, Mllt10, Ezh2, Sacs, Adm, Serf1, Psmd7, Smc4, Ect2, Dck, Pgk1, Melk, Oxct1, Stk3, Col4a2, Tfrc, Diaph3, Armc1, Cdk16
STEIN_ESRRA_TARGETS_RESPONSIVE_TO_ESTROGEN_DN	7.74254e-05	0.000646009	0.538434	-0.571803	-2.00331	41	Skp2, Ccne2, Cdc6, Dtl, Rab31, Cdc25a, Mcm2, Tmpo, Mcm6, Sox3, Wdhd1, Mcm10, Nab2, Mcm5, Atad2, Pcna, Cenpu, Ncapg2, Nemp1, Sacs, Pole2, Gins3, Zwilch, Smc4, Btg3, Fen1, Rai14, Rrm1
BHAT_ESR1_TARGETS_VIA_AKT1_UP	7.76017e-05	0.000646305	0.538434	-0.358028	-1.64099	262	Polr1b, Gpatch4, Ccnd1, Nolc1, Srm, Slc7a6, Pprc1, Dhrs2, Mybbp1a, Mat2a, Gab2, Rcl1, Nop14, Imp4, Pop1, Slc29a1, Cdc6, Pa2g4, Isg20l2, Twnk, Aatf, Fgfrl1, Nudcd1, Nip7, Ier3, Fkbp4, Wdr46, Gnl2, Pdlim3, Cdc42ep1, Gatad2a, Uhrf1, Ifrd1, Sbno2, Ruvbl1, Eif3b, Farp1, Hr, Eif2s1, Thoc5, Myb, Hdac4, Slc7a5, Rrp12, Nxt1, Axin1, Tbx2, Stc2, Rpp40, Tsku, Tiparp, Qsox2, Prr5, Tgif2, Ubqln4, Slc1a4, Smtnl…
VANTVEER_BREAST_CANCER_BRCA1_UP	7.86392e-05	0.00065376	0.538434	-0.61218	-2.06822	34	Wdr43, Rrp1b, Eml4, Kcnn4, Atad3a, Pum3, Dnttip2, Dennd1b, Myc, Zpr1, Mybl1, Kdm2b, Slc11a2, Serbp1
REACTOME_RHOBTB_GTPASE_CYCLE	7.99786e-05	0.000663693	0.538434	-0.587335	-1.9841	35	Rhobtb1, Tra2b, Cct6a, Msi2, Rnf20, Twf1, Rock1, Phip, Srrm1, Gps1, Ddx39b, Rbbp6, Stk38, Cul3, Hsp90aa1, Txnl1, Actg1, Spen, Tmod3, Vim, Cct2, Hnrnpc, Cpsf7, Rbmx, Cct7
SUNG_METASTASIS_STROMA_DN	8.14182e-05	0.000674419	0.538434	-0.543423	-1.96299	48	Nop56, Nolc1, Hells, Bysl, Lyar, Hnrnpf, Mcm3, Nup153, Mcm6, Vps50, Ubr7, Dtymk, Arf6, E2f1, Zfp367, Lgals2, Mcmbp, Mcm5, Dek, Pcna, Cenpu, Ncapg2, Hipk2, Pole2, Kifc3, Pitpnc1
REACTOME_FCGR_ACTIVATION	8.17312e-05	0.000675792	0.538434	0.546108	2.19874	36	Syk, Igkv8-28, Igkv2-109, Ighv3-6, Fcgr3, Fcgr1, Fgr, Iglc1, Ighg2c, Iglv1, Igkv15-103, Fcgr4, Igkv9-129, Igkv9-120, Igkv12-44, Ighv8-8, Hck, Igkv1-135, Lyn, Cd3g, Igkv8-30, Igkv9-124, Igkv10-96, Cd247, Igkv12-41
BILD_HRAS_ONCOGENIC_SIGNATURE	8.27911e-05	0.000683324	0.538434	-0.371151	-1.68658	223	Nolc1, Rrp9, Kcnn4, Spry4, Trib1, Skp2, B3gnt5, Nav3, Adamts5, Chst11, Nt5e, Dusp4, Tnrc6a, Ier3, Klf5, Hnrnph1, Lrrfip1, Dusp6, Plaur, Ier2, Tnfrsf12a, Lats1, Sdc1, Smtn, Kdm6b, Ddx17, Tmtc3, Pvr, Hbegf, Lrp8, Nipal1, Syne3, Top1, Ldlr, Kmt2c, Klf6, Odc1, Csnk1e, Lif, Gk, 9130008F23Rik, Flrt3, Sema4c, Itpr3, Itga2, Bmp2, Dennd2c, Ehd1, Lpar2, Ppbp, Ern1, Csnk1d, Cxcl2, Casp2, Col27a1, Lrig3, Slc…
REACTOME_RNA_POLYMERASE_III_TRANSCRIPTION_INITIATION_FROM_TYPE_1_PROMOTER	8.34973e-05	0.000687916	0.538434	-0.636829	-2.06769	28	Polr3e, Polr3d, Gtf3c4, Polr3h, Bdp1, Polr3g, Gtf3a, Polr3k, Polr3f, Tbp, Polr3b, Gtf3c6, Polr2h, Gtf3c5
WP_LNCRNA_INVOLVEMENT_IN_CANONICAL_WNT_SIGNALING_AND_COLORECTAL_CANCER	8.44456e-05	0.000694482	0.538434	-0.468833	-1.88204	83	Peg12, Ccnd1, Ccnd2, Ctbp2, Hnrnpu, Myc, Fzd1, Fzd10, Ctnnb1, Cdk8, Ruvbl1, Kremen1, Apc, Lrp6, Nlk, Map3k7, Nkd2, Ctnnbip1, Axin1, Ccnd3, Csnk1e, Ryk, Sfrp5, Hnrnpk, Tcf3, Dvl3, Wnt2b, Wnt4, Csnk2a1, Ror2, Ezh2, Wnt5a, Fzd3, Chd8, Tfap2a, Csnk2a2
LEE_METASTASIS_AND_RNA_PROCESSING_UP	8.46638e-05	0.000695031	0.538434	-0.726074	-2.03711	16	Gemin5, Ppig, Pa2g4, Fbl, Bop1, Rae1, Exosc8, Coil, Cstf1
REACTOME_HCMV_INFECTION	8.57354e-05	0.000702571	0.538434	-0.455072	-1.8406	89	Nup54, Nup43, Nup210, Nup50, Ranbp2, Nup160, Nup153, Tubb6, Dync1li1, Rae1, Nup188, Nup205, Nupl1, Nup107, Seh1l, Vps36, Nup62, Nup155, Tbl1x, Nup98, Suz12, Rbbp7, Nup37, Itgb1, Nup93, Ncor1, Tpr, Hnrnpk, Eed, Nup85, Pom121, Ndc1, Creb1, Cbx1, Ezh2, Tuba1a, Tuba1b, Sec13, Chmp4c
REACTOME_FATTY_ACID_METABOLISM	8.66645e-05	0.000708919	0.538434	0.319559	1.73808	149	Cpt2, Cyp4f18, Decr2, Acox3, Ptgds, Cbr4, Acot13, Tecr, Hacl1, Acsf3, Acot7, Scp2, Pon3, Acaa1a, Tbxas1, Acad11, Alox5ap, Mcee, Ltc4s, Mlycd, Acot2, Gpx4, Ggt5, Acad10, Ppt1, Pla2g4a, Abcd1, Nudt19, Cbr1, Acbd4, Hacd4, Nudt7, Alox8, Ptges, Elovl7, Prkag2, Hacd2, Faah, Crat, Ephx2, Acot3, Pctp, Cyp1b1, Cpt1a, Acot1, Phyh, Ggt1, Acbd6
WP_NONALCOHOLIC_FATTY_LIVER_DISEASE	8.94805e-05	0.000730652	0.538434	0.328254	1.7719	144	Tgfb1, Bcl2l11, Ndufa4l2, Ndufs5, Ndufs8, Pik3r3, Uqcrc1, Ndufv1, Ndufb6, Mapk9, Smad7, Ndufs7, Ndufa13, Cox6a1, Ndufa3, Cox8a, Cox7a1, Prkag1, Ndufa4, Ndufa11, Cox5b, Ndufs3, Pik3cd, Ndufb7, Cox7b, Prkag2, Ndufv3, Cox4i1, Ndufa8, Ndufa6, Ndufb10, Uqcrc2, Lepr, Ndufb3, Ndufa9, Uqcrfs1, Uqcr11, Uqcrq, Ndufa5, Cox5a, Ndufc2, Ndufb9, Tnf, Ndufa10, Cox6c, Cox6b1, Ndufa7, Nr1h3, Gsk3a, Cox6b2, Ndufb4,…
WP_HISTONE_MODIFICATIONS	8.99293e-05	0.000733012	0.538434	-0.566056	-1.97377	40	Set, Ehmt1, Smyd5, Smyd2, Suv39h2, Setdb1, Setd5, Dot1l, Kmt5a, Kmt2c, Suv39h1, Setdb2, Eed, Setd6, Setd2, Ezh2, Kmt2a, Aebp2, Setd1a, Setd7, Smyd1, Nsd1, Kmt2b, Kmt2d
THUM_SYSTOLIC_HEART_FAILURE_DN	9.1064e-05	0.000740282	0.538434	-0.381953	-1.71993	197	Polr3e, Mmp15, Rif1, Fam98a, Dennd1b, Stard7, Scaf11, Rnpc3, Stox2, Rhot1, Sec14l5, Klf12, Pitpnb, Tanc1, Usp34, Nbeal1, Metap2, Gigyf2, Per1, Ube3c, Zc3h11a, Ptpn2, Map4k4, Ush2a, Sbf2, N4bp2l2, Gramd4, Dlc1, B3galnt2, Zfp131, Slc38a1, Nktr, Smad4, Hspd1, Ubn1, Ncor1, Klhdc10, Bbx, Hnrnpm, Epcam, Dock5, Maml1, Cul4a, Ppfibp1, Stk35, Hsp90b1, Rorb, Csnk2a1, Cep350, Slc25a36, Rbbp6, Adamts15, Spag…
ZWANG_EGF_INTERVAL_DN	9.11439e-05	0.000740282	0.538434	0.296568	1.66279	183	Snai2, Hfe, Plau, Bmp4, Ndufaf3, Mxi1, Ifit1bl1, Glrx, Rps6ka5, Ndufs8, Ccdc181, Osr1, Hcfc1r1, Llgl2, Higd2a, Ypel3, Ndufs7, Ninj1, Tmem125, Sft2d3, Fam214a, Cln3, Tpp1, Arsa, Pld1, Nudt2, Cdk9, Cdip1, Ift172, Cd248, Coq8a, Fgd4, Car5b, Pycard, Cyb5d2, Tomm34, Acap1, Zc4h2, Ring1, Ly6e, Car2, Gabarap, Rhod, Cdc42ep4, Trerf1, Selenom, Pnpo, Reep4, Agfg2, Zc3h12a, Fyb, Tesk2, Btg1, Armc7, Fbxo2, T…
PLASARI_TGFB1_TARGETS_10HR_UP	9.24002e-05	0.00074916	0.538434	-0.382302	-1.70465	185	Socs2, Prkg2, Cspg4, Ivns1abp, Tnfaip3, Maff, Prkar2a, Car6, Tnfrsf11b, Galnt3, Adam12, Chst11, Nes, Ier3, Cry1, Lrrfip1, Mcam, Dusp6, Tnc, Sphk1, Egr2, Plaur, Ier2, Tnfrsf12a, Nfil3, Megf10, Pvr, Btbd11, Las1l, Cdh6, Spata13, Cdyl2, Hbegf, Lrp8, Nipal1, Has2, Lif, Garem2, Slc41a2, Ttc9, Hivep3, Rnf149, Unc5b, Pmepa1, Hectd2, Il6, Ube2g2, Fkbp5, Serp1, Csrnp1, Pdgfc, Inhba, Vegfa, Slc20a1
YAO_TEMPORAL_RESPONSE_TO_PROGESTERONE_CLUSTER_6	9.25871e-05	0.000749352	0.538434	0.420299	1.93023	66	Capg, Id2, Cxcr4, Med24, Crip2, Cldn5, AU021092, Prnp, Prss23, Krt18, Supt4a, Fam107b, Ifi27l2a, Gjb2, Blnk, Arl4c, Lipe, Lpl, Use1, Perp, Ighg2c, Tprgl, Ltf, Cd55, Tec, Abcb1a, Tmem106c
HORTON_SREBF_TARGETS	9.31549e-05	0.000752619	0.538434	-0.665216	-2.05785	23	Elovl6, Cyp51, Sqle, Lss, Idi1, Acly, Aacs, Acaca, Ldlr, Insig1, Hmgcs1, Hsd17b7, Fasn, Sc5d, Fdps, Me1
LANDIS_ERBB2_BREAST_TUMORS_324_DN	9.48712e-05	0.000765139	0.538434	0.333671	1.79222	139	Cpt2, Tmem205, Auh, Dhrs7, Ivd, Myl9, Cfp, Gdpd3, Lyl1, Tsc22d1, Ndufs5, Col1a1, Ndufv1, Igfbp6, Npc2, Scp2, Alas1, Acaa1a, Mfng, S100a6, Fam107b, Crip1, Plac8, Col3a1, Ahnak, Gjb2, H6pd, Man1a, Ptges, Tgfbi, Clec3b, Cd36, Vwf, Ephx2, Nkiras1, Cxcl12, Chchd10, Cd34, Mknk2, Lum, Jchain, Thbd, Phyh, Nr1h3, Slc27a1, Etfb, Fcgbp, Cyb5a, Col6a3, Uqcr10, Nrp1, Gstz1
MARTINEZ_RB1_AND_TP53_TARGETS_DN	9.58206e-05	0.00077144	0.538434	-0.308566	-1.4804	522	Wdr75, Ccnd1, Prokr1, Ccnd2, Wdr12, Shmt1, Iffo2, Prmt5, Lgr5, Set, Mga, Fbn2, Abce1, Car6, Ccdc137, Brd3, Fubp1, Ptpn13, Lyar, Aatf, Sox11, Tfdp1, Scaf11, Elovl6, Tnrc6a, Cct6a, Atm, Col11a1, Cryl1, Dpysl3, Tgs1, Ncoa5, Xpo5, Eprs, Egr2, Ntn1, Slc39a6, Zcchc9, Bicc1, Ube3a, Polg, Acvr2b, Idi1, Atf1, Tardbp, Kmt5a, Dnph1, Slc39a14, Hr, Aqr, Fastkd2, Cebpg, Rrn3, Pds5a, Srsf3, Trip13, Mybl2, Nkd2,…
LEE_RECENT_THYMIC_EMIGRANT	9.78384e-05	0.000786306	0.538434	-0.374084	-1.69106	205	Cdca7, Rasa2, Cdca7l, Tnfaip3, Eef1e1, Cmtr2, Cd93, Ctps, Oxr1, Igf2bp3, Tra2b, Spry2, Mthfd2l, Chml, Yars, Cry1, Pxdn, Zcchc9, Papola, Taf4b, Dars, Tagln2, Socs3, Otud6b, Mthfd1l, Fnip2, Trio, Rnf138, Pdlim1, Nedd1, Sike1, Vav3, Zc3h8, Prmt1, Cdk2ap1, Hdac2, P2ry1, Tyms, Rhobtb3, N4bp2, Qsox2, Lpp, Pmepa1, Maml3, Spred2, Ninl, Arl5a, Fam126a, Cbl, Ybx3, Slc25a37, Usp38, Tmem65, Mysm1, Lypla1, Pr…
MIKKELSEN_MEF_LCP_WITH_H3K4ME3	0.000100323	0.000804863	0.538434	0.348157	1.84495	122	Capg, Glmp, BC028528, Ecm1, Ifit1bl1, Gpsm3, Olfml1, Glrx, Mr1, Zfand6, Pdgfrb, Plppr2, Gstm2, Serpinf1, Lsp1, Vwa5a, Col3a1, Ikbke, Zscan2, Rdh5, Ogn, Pkig, Hacd4, Btc, Cp, Arhgdib, Ecscr, Mrgprf, Nnmt, Osgin1, Tbxa2r, Lum, Prickle3, Myo7a, Slfn4, 2900026A02Rik, Ecm2
REACTOME_PEPTIDE_LIGAND_BINDING_RECEPTORS	0.000100832	0.000807533	0.538434	0.33327	1.79006	139	Cxcr4, C3ar1, Pyy, Npb, Ccrl2, F2rl3, Hc, Gper1, Cx3cr1, Ccr2, Psap, C5ar2, Cxcl16, C5ar1, Ccr5, Xcr1, Fpr1, Cxcr3, Rln1, Hebp1, Cxcl13, Cxcr5, Cxcl11, Ccr1, Ackr1, Sstr3, Cxcl12, Ccl22, Ccr7, Ackr4, Fpr2, Cx3cl1, Npw, Nmb, Ednra, Npffr1, Edn3, Grp, Xcl1, Mchr1, Oprk1, Ccl19, Ccl27a, F2rl1, Ccl6, Cck, Ackr3, Cxcr6, Tacr1, Npy2r, Pmch, Cckbr, Sst, Ece1, Ccr9, Aplnr, Cort, Ccl9, Bdkrb1, Pomc, Ccl2,…
TOOKER_GEMCITABINE_RESISTANCE_DN	0.000101012	0.000807568	0.538434	-0.420486	-1.77591	118	Gnl3, Akap12, Xpot, Sms, Mthfd1, Taf1a, Cacybp, Fkbp4, Ppid, Yars, Vezf1, Slc35a1, Azin1, Papola, Vcan, Slc39a14, Stk39, Cebpg, Trib3, Slc7a5, Top1, Aven, Clic4, Caprin1, Agps, Asns, Sh3glb1, Med17, Lpgat1, Lpcat1, Psat1, Eif4ebp1, Cyb5b, Hsp90b1, Plod2, Gnpat, Pdgfc, Slc20a1, Ipo5, Ssr1, Shmt2
REACTOME_TRISTETRAPROLIN_TTP_ZFP36_BINDS_AND_DESTABILIZES_MRNA	0.000102099	0.00081484	0.538434	-0.721145	-2.02328	16	Exosc1, Dis3, Exosc2, Tnpo1, Exosc8, Exosc7, Exosc9
ODONNELL_TFRC_TARGETS_UP	0.000104393	0.000831698	0.538434	0.254306	1.50879	312	Dnajc4, Sqstm1, Vrk3, Ccpg1os, Id2, Ccdc13, Itgam, Lyz2, Tjp3, Ak1, Slc2a12, Ptafr, Prkd2, Txnip, Serpina9, Pold4, Pirb, Tsc22d1, Glipr1, Mr1, Anxa4, Ifi205, Cd72, Llgl2, Abcc3, Ucp2, Ube2h, Fth1, Fhl2, Dgka, Mxd1, Gadd45a, Cx3cr1, Slamf6, F11r, Gpr85, Zfp524, Btd, Lmo2, Cldn1, Ccr5, Mettl7a1, Mndal, Sh3d21, Enpp2, Slc6a19, Bbof1, Klhl22, Lilra5, Il4ra, Aldh2, Grik2, Fam20c, Haghl, Myh14, Lcp2, W…
HECKER_IFNB1_TARGETS	0.000105163	0.000836385	0.538434	0.395903	1.8554	78	C3ar1, Cyp4f18, Myl9, Ms4a4a, Ifit1bl1, Tmem140, Spon2, C1qc, Itga2b, C1qb, Stap1, Siglec1, C1qa, Irf7, Dhx58, Oas3, Rtp4, Pdzk1ip1, Oasl1, Oas1g, Ly6e, Klrd1, Ddx58, Oas1a, Stat1, Samd9l, Ddx60, Arg1, Dtx3l, Isg15, Parp9, Lgals3bp, Clu, Ccl2, Gbp2, Gzmb, Serping1, Zbp1, Chil1, Cmtm5, Epsti1, Xaf1, Ccl12, Ifit3, Oas2, Ifi27, Rsad2
BRUINS_UVC_RESPONSE_EARLY_LATE	0.000106766	0.000847666	0.538434	-0.342687	-1.58716	292	Stambpl1, Rbm38, Ccne2, Casp8ap2, Pinx1, Dennd1b, Tulp3, Fubp1, E2f6, Msantd3, Etv5, Ssb, Foxk2, Nip7, Alkbh8, Spry2, Desi2, Smc6, Ifrd1, Ptpn12, Exo1, Dusp16, Aunip, Socs3, Nasp, Cstf3, Cish, Ccdc6, Frmd4a, Tada2a, Pcgf6, E2f3, Kcnk2, Atrx, Ptpn2, Zcchc14, Sec24b, Nipbl, Rad18, Has2, Ublcp1, Phf3, Cdyl, Prdm5, Nup37, 2410002F23Rik, Rnf111, Dhx33, Eif3a, Thumpd2, Eif1ax, Ube2g1, Ubn1, Stag2, Smc3…
KEGG_AUTOIMMUNE_THYROID_DISEASE	0.000108268	0.000858107	0.538434	0.551501	2.13299	31	Tshr, Cd80, Cd40, Cd28, H2-M3, Tg, H2-DMb2, H2-T23, H2-DMb1, H2-Q7, H2-Eb1, Gzmb, H2-D1, Cd86, Il10, H2-Q2, Tshb, Fasl, H2-Ab1, Il4, H2-DMa, H2-Aa, Ctla4, Fas
CARD_MIR302A_TARGETS	0.000108795	0.000860794	0.538434	-0.478117	-1.89484	77	Ccnd1, Ccnd2, Phtf2, Sox11, Srsf2, Limk1, Stc1, Tardbp, Eif4g2, Arid4b, Kat6a, Rbbp7, Dnmt1, Myt1, Stat3, Tshz3, Yes1, Zfpm2, E2f1, Zfp367, E2f5, Ric8b, Rarb, Wee1, Rorb, Rbbp6, Vegfa, Ddx5, Clock, Dll1, Epc2, Cdk2, Kpna2
BLANCO_MELO_BRONCHIAL_EPITHELIAL_CELLS_INFLUENZA_A_DEL_NS1_INFECTION_DN	0.000109711	0.000866549	0.538434	-0.397326	-1.74339	162	Cdca7, Tfap4, Cdc6, Dtl, Cdc25a, Uhrf1, Nexn, Mcm2, Exo1, Plk4, Jrk, Blm, Atad5, Wdhd1, Mcm10, Cbx2, Mybl2, Mex3a, Mcm4, Vav3, Ucn2, Orc1, Fancb, Wdr76, Ercc6l, Rhno1, Suv39h1, Cdc7, E2f1, Rrm2, Hjurp, Rad51, Lmnb1, Xrcc2, Rarb, Ddx11, Foxm1, Clspn, Zfp324, Ncapg2, Cdt1, Kif15, Mtfr2, Sfxn2, Zfp248, Per2, Mcm7, Ppargc1b, Phgdh, Asf1b, Fen1, Rbl1, Fanci, Mnd1, Padi3, Top2a, Ttk, Knl1, Diaph3, Kif2…
IWANAGA_CARCINOGENESIS_BY_KRAS_PTEN_DN	0.000109916	0.000866674	0.538434	-0.33794	-1.57343	320	Zeb1, Akap12, Hip1, Lgalsl, Ears2, Hs3st3b1, Set, Scfd2, Rhoj, Tcerg1, Ddx27, Chsy1, Cd93, Hnrnpu, Cav2, Cbr3, Foxk2, Tnpo1, Hnrnpf, Ddx50, Raet1e, Pdlim3, Mcam, Prpf4b, Ccdc134, Vps50, Eif4g2, Arid4b, Slc39a10, Stpg4, Klf7, Smchd1, Ints2, Abtb2, Ppp1r14b, Gpat4, Tpm1, Zcchc14, Lig3, Lrp8, Phex, Spats2l, Pfkfb3, Fbxl7, Myo5a, Klf6, Irx1, Rpp40, Pspc1, Ccnd3, Srek1, B3galnt2, Klf4, Rsl24d1, Tbp, M…
ICHIBA_GRAFT_VERSUS_HOST_DISEASE_D7_UP	0.000112343	0.000884295	0.538434	0.337128	1.7649	114	Itpk1, Lyz2, Cd53, Ms4a4a, Procr, Cdc42se2, Slc11a1, Ifi205, Tyrobp, Cyba, Msr1, Pld3, Krt18, Pld4, Shisa5, Cd5l, C1qc, Mndal, Lbp, Plac8, C1qb, Lcp2, Irf7, Fgl2, Ly86, Adgre1, 1110038F14Rik, Tmsb4x, Ctss, Mpeg1, Hck, Bcl2a1a, Serpina10, Gimap4, Stat1, Tapbp, Mt1, Samhd1, Ptgs1, Pkm, Usp18, H2-DMb2, Isg15, Ly6h, Zic3, Ccl6, Xdh, Vcam1, Lgals3bp, Il18bp, H2-DMb1, Tap1, Il18r1, Uba7, Ccl9, Cd14, Cc…
DAIRKEE_CANCER_PRONE_RESPONSE_BPA	0.000113836	0.00089451	0.538434	-0.533065	-1.91473	47	Uck2, Myc, Mthfd1, Dhx15, Mogs, Ranbp1, Gspt1, Eif2s2, Eif3b, Farsb, Gtf3a, Farsa, Cse1l, Pik3r1, Rdx, Psmd1, Nup93, Snrpa1
RICKMAN_TUMOR_DIFFERENTIATED_MODERATELY_VS_POORLY_DN	0.000117082	0.000918447	0.538434	-0.737155	-2.0338	15	Uck2, Srsf1, Mcm3, Jrk, Srsf3, Cct3, Ipo9, Luc7l3, Tgif2
LASTOWSKA_NEUROBLASTOMA_COPY_NUMBER_UP	0.000120167	0.000941036	0.538434	-0.39319	-1.74218	171	Utp18, Ftsj3, Etv4, Akap1, Nol11, Tmem97, Srsf1, Jmjd6, Cdc6, Srsf2, Foxk2, Utp6, Msi2, Sco1, Alyref, Smc6, Rps6kb1, Bptf, Ntn1, Lrrc59, Kpnb1, Rnaseh1, Taco1, Cbx2, Ncbp3, Ints2, Tnfaip1, Epn2, Sos1, Dph1, Eif4a3, Smg8, Tbx2, Tsen54, Stat3, Birc6, Mrpl12, Ncor1, Gps1, Luc7l3, Pmp22, Myo1c, Crk, Med13, Ankfy1, Nup85, Brip1, Dus1l, Heatr6, Rab10, Phb
REACTOME_PLATELET_ACTIVATION_SIGNALING_AND_AGGREGATION	0.000121108	0.000946786	0.538434	0.282972	1.63357	239	Tex264, Apoh, Rhog, Ecm1, Cap1, Tgfb1, Apbb1ip, Prkca, Sod1, Grb2, Syk, Mapk3, Abhd12, Col1a1, Pik3r3, F2rl3, Gngt2, Tor4a, Dgka, Bcar1, Fcer1g, Col1a2, Stxbp2, Psap, Gnb5, Actn1, Arrb2, Fermt3, Aldoa, Gnb3, Islr, Itga2b, Pla2g4a, Endod1, Lcp2, Gna15, Pik3r6, Gnb2, Rac2, Srgn, Abhd6, Vav1, Mapk1, Gnai2, Pecam1, Pdpn, Stx4a, Clec3b, Cd36, Pik3cg, Chid1, Vwf, Gng2, Serpina1b, Gp5, Daglb, Tbxa2r, Tm…
KATSANOU_ELAVL1_TARGETS_DN	0.000121879	0.000951193	0.538434	-0.4006	-1.72586	137	Pus7, Dkc1, Pus7l, Adamts9, Nolc1, Cdca7l, Etv4, Shmt1, Pwp2, Fbn2, Fpgs, Tfap4, Slc19a1, Adgrg2, Tcof1, Pfas, Pdgfra, Mphosph6, Fst, Pde8a, Igsf10, Btbd11, Cdr2l, Mybl2, Rrp12, Cd44, Tnn, Fam126a, Fus, Ddx23, Timeless, Ccnyl1, Eps8, Ppbp, Nsrp1, Hmgn5, Col5a3, Stk38, Fanca, Dlst, Med18
MORI_PRE_BI_LYMPHOCYTE_DN	0.000122378	0.000953468	0.518848	0.404221	1.89152	75	Ccndbp1, Ablim1, Cd79b, Capn1, Cd72, Ube2h, Tmem71, Gpcpd1, Erp29, Blk, Fam107b, Smim14, Casp9, Lsp1, Il4ra, Ms4a1, Gns, Cd22, Tmem50b, Gucd1, Ptprc, Pnrc2, Ly86, Sat1, Il10ra, Cytip, Atp6ap1, Dtx1, Fcrla, Btg1, Lyn, Birc3, Fcgr2b, Rgs14, Cd2, Nbr1, Samhd1, Ptk2b, Igkc
SCHMIDT_POR_TARGETS_IN_LIMB_BUD_UP	0.000125018	0.000972384	0.518848	-0.655539	-2.04906	24	Elovl6, Cyp51, Sqle, Lss, Idi1, Acly, Dhcr7, Ldlr, Insig1, Hmgcs1, Sc5d, Fdps, Srebf2, Mvd
HOFFMANN_LARGE_TO_SMALL_PRE_BII_LYMPHOCYTE_UP	0.000126257	0.00098036	0.518848	-0.403101	-1.75742	146	Hells, Slc29a1, Gspt1, Hes1, Tmpo, Anp32b, Haus6, Plk4, Azin1, Myef2, Mcm6, Pola1, Mthfd2, Wdhd1, Mcm10, Xpo1, Nasp, Trip13, Coil, Dnmt1, Dna2, Ddx19a, Chaf1b, Hmgb3, Ccne1, Rfc3, Ide, Dbf4, Rrm2, Hjurp, Rad51, Fam111a, Rpa1, Smc2, Jade1, Anp32e, Aars, Ipo5, Cbx1, Kin, Tuba1a, Tuba1b, Nt5dc2, Cks1b, Smc4, Kpna2, Nedd4, Fen1, Rbl1, Ect2, Acy1, Melk, Nucks1, Rrm1, Rfc5, Top2a, Ldha, Ttk, Ube2s
WANG_CLIM2_TARGETS_UP	0.000128583	0.000996738	0.518848	-0.36441	-1.6575	227	Socs2, Cd276, Dennd1b, Bmp7, Cask, Cav2, Tfdp1, Cdc42se1, Mthfd2l, Gspt1, Ptpn12, Dusp6, Tmpo, Ago2, Ralgapa2, Plk4, Tshz2, Zfp850, Sfpq, Taf1, Bicd1, Sgpp1, Xpo1, Nfatc3, Myb, Slc5a3, Chtop, Nedd1, Slc52a2, Arid2, Dido1, Aoc2, 2410002F23Rik, Ccdc59, Fscn1, Arih2, Psmc3ip, Spon1, Ercc6l, Cep295, Tgfbrap1, Polh, Eed, Pak2, C1ql1, Dnajc10, Scaf4, Tmem29, Serp1, Ceacam1, Lman1, Pelp1, Rbsn, Zfp59, C…
WP_DNA_MISMATCH_REPAIR	0.000130416	0.00100924	0.518848	-0.657432	-2.03377	23	Msh6, Pold2, Exo1, Rfc3, Pole4, Rpa2, Msh2, Pcna, Rfc1, Rfc4, Rpa1, Mlh1, Pole, Pms2, Pole2, Pold3, Pold1, Rfc5
BERENJENO_ROCK_SIGNALING_NOT_VIA_RHOA_DN	0.000132172	0.00102111	0.518848	-0.531426	-1.90884	47	Ssb, Klf5, Fermt2, Ext1, F3, Ier2, Tpm1, Sf3b1, Rock1, Klf6, Luc7l3, Sh3glb1, Lpp, Dock5, Hspa5, Jade1, Vcl, Fasn, Wsb2, Sc5d, Col5a2, Bod1l, Xbp1, Wsb1, Col4a1, Atxn2, Myl12a, Col4a2
KOBAYASHI_EGFR_SIGNALING_6HR_DN	0.000132897	0.00102498	0.518848	-0.697981	-1.99029	17	Ccnd1, Hmga2, Maff, Dusp4, Ier3, F3, Dusp6
LY_AGING_OLD_DN	0.000138872	0.00106748	0.518848	-0.519127	-1.89156	51	Fbn2, Parp1, Fbl, Ranbp1, Mcm2, Atr, Postn, Cse1l, Nasp, Mybl2, Has2, Tyms, Psmd12, Cdk4, Pcna, Psmd11, Foxm1, Ppp1cc, Cks1b, Nae1, Nup88
REACTOME_ROLE_OF_PHOSPHOLIPIDS_IN_PHAGOCYTOSIS	0.000138841	0.00106748	0.518848	0.451674	1.939	49	Syk, Igkv8-28, Igkv2-109, Ighv3-6, Pld3, Fcgr3, Pld4, Fcgr1, Pld1, Iglc1, Pld2, Ighg2c, Iglv1, Igkv15-103, Fcgr4, Igkv9-129, Igkv9-120, Igkv12-44, Ighv8-8, Igkv1-135, Cd3g, Prkce, Igkv8-30, Plcg2, Igkv9-124, Igkv10-96, Cd247, Igkv12-41
MORI_LARGE_PRE_BII_LYMPHOCYTE_UP	0.000139758	0.00107249	0.518848	-0.463019	-1.86091	82	Cdca7, Smarcc1, Slc29a1, Hnrnpab, Dtl, Xrcc6, Alyref, Mcm2, Mcm3, Tmpo, Mcm6, Mybl2, Ran, Hmgb3, Ide, Rrm2, Hjurp, Haus3, Lmnb1, Smc2, Anp32e, Cbx1, Tuba1a, Cks1b, Mcm7, Smc4, Kpna2, Hmgb1, Asf1b, Rangap1, Melk, Nucks1, Rrm1, Top2a, Ttk, Ube2s, Rbbp4
CHIANG_LIVER_CANCER_SUBCLASS_PROLIFERATION_UP	0.000143299	0.00109783	0.518848	-0.382204	-1.68121	165	Cdca7, Cdca7l, Etv4, Hells, B3gnt5, Ctbp2, Cdc6, Chst11, Igf2bp3, Bcat1, Dtl, Mcm2, Sphk1, Ckap4, Nck2, Slc39a10, Trip13, Synj2, Orc6, Hdac2, Abcc1, Slc38a1, Mtmr2, Ccne1, Cdc7, Fam118a, Galnt7, Hjurp, Ttf2, Lmnb1, Ybx3, Slc1a5, Tmem65, Rad51ap1, Rfc4, Foxm1, Fbxo5, Dscc1, Papln, Ldlrad3, Pag1, Cmtm3, Ezh2, Rmi2, Glis2, Dusp9, Nt5dc2, Smc4, Atp1a1, Fhod3, Hk2, Tnfrsf21, Fen1, Wsb1, Ect2, Fanci, P…
MIKKELSEN_NPC_HCP_WITH_H3K4ME3_AND_H3K27ME3	0.000144714	0.00110498	0.518848	0.295513	1.66938	189	Smad6, Gprc5c, Bmf, Cxcr4, Foxc2, Tgfb1, Frmd5, Fli1, Msx2, Slc40a1, Kcna1, Adora2b, Foxf2, Podn, Nppc, Ptger4, Slc35f2, Fam78a, Ahnak, Ngfr, Aff3, Arg2, D430041D05Rik, Ablim2, Nog, Wnt11, Ccno, Ascl2, Xkr5, Cpeb1, Plekhg3, Rab20, Prdm6, Foxq1, Cdh11, Wnt6, Pltp, Cxcl12, Tenm4, Chrna5, Cldn23, Kcnk12, Nxph3, Mapk8ip2, Tuba4a, Nxph4, Paqr9, Smoc2, Klhdc8a, Sox1, Fgf5, Ap3b2, Ndrg1, Ocln, Adamts8, …
WINTER_HYPOXIA_DN	0.00014468	0.00110498	0.518848	0.484335	2.03093	46	Parm1, Fli1, Evi2a, Arl6ip5, Nckap1l, Cd48, Iscu, Lmo2, Icam2, Arhgef6, Enpp2, Ankrd44, Gimap1, Ptprc, Dock2, Klhdc1, Inpp5d, Il16, Cd79a, Pbxip1, Abcb1a, Atp8a1, Tlr7, Rubcnl, Ikzf1, Itm2a, Cd28
KEGG_ALLOGRAFT_REJECTION	0.000145333	0.00110786	0.518848	0.544993	2.10782	31	Cd80, Cd40, Il12a, Tnf, Cd28, H2-M3, H2-DMb2, H2-T23, H2-DMb1, Il12b, H2-Q7, H2-Eb1, Gzmb, H2-D1, Cd86, Il10, H2-Q2, Fasl, H2-Ab1, Il4, H2-DMa, H2-Aa, Fas, Ifng, H2-Q10
KEGG_DRUG_METABOLISM_CYTOCHROME_P450	0.000147379	0.0011216	0.518848	0.542266	2.15289	34	Mgst1, Fmo5, Gstt2, Gsto2, Gstm4, Gstp1, Adh1, Gstm2, Gsta3, Ugt1a6b, Ugt1a7c, Gstp2, Aldh3b1, Fmo1, Mgst2, Gstm1, Gstz1, Aldh3a1, Mgst3, Fmo2, Gstm7, Gstm5
REACTOME_RNA_POLYMERASE_III_TRANSCRIPTION_INITIATION_FROM_TYPE_3_PROMOTER	0.000148703	0.00112793	0.518848	-0.62639	-2.03379	28	Polr3e, Polr3d, Polr3h, Bdp1, Polr3g, Snapc4, Pou2f1, Polr3k, Polr3f, Tbp, Zfp143, Polr3b, Polr2h
SEKI_INFLAMMATORY_RESPONSE_LPS_DN	0.000148559	0.00112793	0.518848	0.615648	2.16164	22	Ablim1, Bmf, Lyz2, Atoh8, Slc16a9, Coro2b, Dbp, Plekha6, Rab3d, Sucnr1, Bambi, Selenbp1, Tmem178
STARK_PREFRONTAL_CORTEX_22Q11_DELETION_DN	0.000151371	0.00114627	0.518848	0.224776	1.41669	496	Wdr45, Tmeff2, Oat, Idh3g, Tst, Nagk, Chn2, Psmc3, Hagh, Ndufaf3, Hmox2, Lrpap1, Cyb561a3, Mdh2, Gde1, Hibadh, Ap2m1, Dcaf11, Acot13, Ndufs8, Cldn5, Omg, Evi2a, Tpd52, Hcfc1r1, B4gat1, Txnrd2, Higd2a, Rnf34, Ndufs7, Kxd1, Rit1, Osbpl1a, Eri3, Trappc2l, Sdhaf4, Scand1, Nfix, S100a6, Cystm1, Aldoa, Atp5o, Ttc33, Ddrgk1, Atp6v1d, Cuedc2, Coro7, Ufsp2, Mzt2, Cryzl1, Tango2, Nprl2, Rmnd5b, Scnm1, Lamt…
REACTOME_INFLUENZA_INFECTION	0.000152258	0.00115109	0.518848	-0.400845	-1.74759	146	Nup54, Nup43, Parp1, Nup210, Nup50, Ranbp2, Nup160, Nup153, Kpnb1, Xpo1, Rae1, Nup188, Nup205, Nupl1, Nup107, Seh1l, Nup62, Nup155, Nup98, Nup37, Ran, Nup93, Canx, Tpr, Nup85, Pom121, Ndc1, Kpna4, Polr2h, Ipo5, Pabpn1, Dnajc3, Hspa1a, Hsp90aa1, Polr2b, Sec13, Kpna2, Nup88, Kpna3, Polr2d, Cltc, Nup35, Rps27l, Rpl5, Nup214
PEDERSEN_METASTASIS_BY_ERBB2_ISOFORM_1	0.000158743	0.00119815	0.518848	-0.556607	-1.94082	40	Stambpl1, Phlda1, Spry4, Trib1, Maff, Shc4, Dusp4, Dusp6, Areg, Hbegf, Adgrg6, Lif, Strn3, Itga2
REACTOME_CREATION_OF_C4_AND_C2_ACTIVATORS	0.000165071	0.00124386	0.518848	0.534658	2.11168	33	Igkv8-28, Igkv2-109, Ighv3-6, C1qc, Iglc1, C1qb, C1qa, Ighg2c, Iglv1, Igkv15-103, Igkv9-129, Igkv9-120, Igkv12-44, Ighv8-8, Igkv1-135, Igkv8-30, Igkv9-124, Fcna, Igkv10-96, Igkv12-41, Masp1
GROSS_HYPOXIA_VIA_ELK3_AND_HIF1A_UP	0.000166291	0.00124896	0.518848	-0.40139	-1.72575	135	Phlda1, Pprc1, Spry4, Rars, Jmjd6, Cd93, Slc19a1, Aimp2, Dusp4, Cdc42se1, Spry2, Map3k1, Tnc, Dusp16, Jmjd1c, Frmd6, Tm4sf1, Rps6kc1, Hbegf, Clcn5, Pfkfb3, Atp7a, Klf6, Me2, Klf4, Mapk6, Cd44, Nedd9, Aldh1l2, Traf6, Chic2, Ddx39b, Noct, Zfp330, Csrnp1, Ets1, Homer1, Ptch1, Bcl10, Vegfa, Rcor1, Sox2, Fos, Cxcl1, Nap1l1, Siah2, Sertad2, Pdpr, Hk2, Wsb1, Nfkbiz, Afg3l2, Pgk1, Gprc5a, Il13ra1, Lrp5, …
JOHNSTONE_PARVB_TARGETS_3_UP	0.000166242	0.00124896	0.518848	0.232195	1.41573	396	Ctsa, Sqstm1, Wdr45, Mgst1, Atl1, Lgmn, Ctsb, Plau, Grn, Htatip2, Rabac1, Ppp1r21, Ech1, Ctsd, Prkd2, Txnip, Pnrc1, Pold4, Creg1, Anxa4, Abhd12, Hpcal1, Capn1, Abcc3, Calhm2, Gdi1, Hint3, Ctsl, Npc2, Esam, Prnp, Atg2a, Optn, F11r, Tnip1, Rbm47, Psap, Pld3, Vamp8, Lipa, Aqp3, Prdx5, Ndfip1, Wipf2, Tpp1, Unc93b1, Fxyd5, Pld1, Orai3, Hmox1, Dpp7, Atp6v0c, Plbd2, Mvp, Krt80, Ahnak, Pygl, Timp2, Arl4c…
XIE_ST_HSC_S1PR3_OE_UP	0.000169715	0.00127259	0.518848	0.309934	1.71241	160	Smad6, Pde9a, Gprc5c, Fbxo6, Bmf, Id2, Myl9, Foxc2, Ifit1bl1, Tmem221, Abcc3, Slc7a7, Bcar1, Arap3, AA986860, Angptl6, Shisa5, Blk, Ptger4, Vwa5a, Cd52, Irf7, Hey1, Hdac9, Ifitm1, Dapp1, Wnt11, Cxcl11, Cmklr1, Dhx58, Slfn5, Oas3, Rtp4, Fcmr, Sucnr1, Dab2, Ifitm3, Oasl1, Oas1g, Ly6e, Bst2, Bambi, Cyp1b1, Ddx58, Oas1a, Hpse, Bcl2a1a, Lax1, Ramp1, Stat1, Serpini1, Samd9l, Cd69, Klhdc8a, Col6a3, Plek…
SESTO_RESPONSE_TO_UV_C5	0.000171142	0.00128119	0.518848	-0.557266	-1.9924	46	Hmga2, Myc, Metap1, Ppp4r1, Pkn2, Ext1, Hes1, Iqgap1, Clint1, Wwp1, Pbx3, Ldlr, Abcc1, Vgll4, Cbfb, Yes1, Fam120a, Rbbp8, Rasa1
FISCHER_G2_M_CELL_CYCLE	0.000171593	0.00128248	0.518848	-0.361527	-1.64264	230	Hmga2, Cspg4, Mat2a, Eif4e, Cdr2, Dusp4, Acsl4, Rnf4, Nif3l1, Bag3, Nup50, Mettl4, Tmpo, Six4, Lamc1, Polq, Plk4, Sfpq, Smtn, Pknox1, Trip13, Rin2, Arl4a, Zmym1, Slc25a24, Ldlr, Nup98, Nup37, Adgrg6, Ube2g1, Zfp748, Hmgb3, Mphosph9, Tsn, Dbf4, Kif5b, Rsbn1, Hjurp, E2f5, Ttf2, Vangl1, Bmp2, Ndc1, Lbr, Sapcd2, Wee1, Amd1, Cep350, Stil, Hmgcr, Psmd11, Foxm1, Anp32e, Net1, Eif2ak3, Zfp207, Kif15, Nde…
REACTOME_ATF4_ACTIVATES_GENES_IN_RESPONSE_TO_ENDOPLASMIC_RETICULUM_STRESS	0.000173459	0.00129431	0.518848	-0.64746	-2.0238	24	Exosc1, Dis3, Exosc2, Atf4, Cebpg, Nfya, Exosc8, Exosc7, Asns, Exosc9
KESHELAVA_MULTIPLE_DRUG_RESISTANCE	0.000174219	0.00129788	0.518848	0.40075	1.87289	77	Ighv1-85, Ighv1-26, Blvrb, Hfe, Slc48a1, Crip2, Adam15, Msrb1, Cdkn2c, Myo1f, Lamtor2, Sil1, Ccs, Foxp3, Use1, Bcl7b, Ccdc92, Ighv1-59, Enc1, Pex10, Styxl1, Oas1g, Phf1, Pctp, Dnali1, Tmem104, Cyth1, Ighv1-81, Oas1a
SANA_RESPONSE_TO_IFNG_UP	0.000181365	0.00134892	0.518848	0.394692	1.86271	79	St8sia4, Vamp5, Hsd17b11, Cxcl11, Pla1a, Ppp3ca, Trim34b, Oas1g, Bst2, Ubd, Apol8, Il23a, Cfh, Cx3cl1, Oas1a, Stat1, Samd9l, Ddx60, Samhd1, Tnfsf10, Dtx3l, H2-M3, Parp9, Trim34a, Lgals3bp, H2-T23, Apol7a, Trim30a, Il18bp, H2-Q7, H2-Eb1, Gbp2, Serping1, H2-D1, Lgals9, Ube2l6, Ifih1, H2-Q2, Ido1, Oas2, Gimap7, Trim30d, H2-Ab1, Cd74, H2-DMa, Cd274, H2-Aa, Apol7b, Mmp25, Gbp2b, Cxcl9
ODONNELL_TFRC_TARGETS_DN	0.000186184	0.00138252	0.518848	-0.412062	-1.73904	120	G3bp1, Rif1, Hells, Cdc6, Tnrc6a, Ranbp1, Rad1, Nup50, Bptf, Zbtb6, Plk4, Acvr2b, Tada2a, Mybl2, Acaca, Chaf1a, Dna2, Lrrc58, Asns, Mex3c, Ercc6l, Dbf4, Dscam, Rrm2, Fus, Kbtbd8, Fkbp5, Ankrd50, Foxm1, Fbxo5, Rad54b, Taf5, Pole2, Gins3, Cks1b, B4galnt3, Fam181b, Dcp2, Fetub, Ect2, Mnd1, Mon2, Nfia, Top2a, Ttk, Tfrc, Diaph3
FOSTER_TOLERANT_MACROPHAGE_UP	0.000188963	0.00140089	0.518848	0.307154	1.69962	161	Smad6, Id3, Arhgap8, Id2, Ms4a4a, Rbpms, Tspo, Glrx, Syk, Slc31a2, Bst1, Spic, Agtrap, Smad7, Irak3, Ms4a6c, Igsf6, Rab32, Pgap2, Tnfrsf1b, Msr1, Prdx5, Fpr1, Slc7a8, Naip2, Gsta3, Hp, Brdt, Irf7, Fgl2, Mcoln2, Slamf9, Ppp3cc, Ptges, Ighg2c, Tgfbi, Cp, Gpr18, Psmd10, Rab20, Oas3, Slc13a3, Pik3ap1, Ankrd66, Cdc42ep2, Slc31a1, Clmp, Ccdc173, Aoah, Bst2, Atxn7l1, Sell, Fabp3, Ass1, Ccdc71l, Lcn2, Fp…
TURASHVILI_BREAST_NORMAL_DUCTAL_VS_LOBULAR_UP	0.000200431	0.00148351	0.518848	-0.504643	-1.88963	59	Skp2, Maff, Mak16, Mtap, Galnt3, Rpe, Chml, Trnt1, Pphln1, Smad5, Eri1, Mtmr4, Exosc8, Spata5l1, Smg8, Dbr1, Pmepa1, Adnp, Phf20l1, Smug1, Col27a1, Fosb
VERHAAK_GLIOBLASTOMA_NEURAL	0.000201637	0.00149003	0.518848	0.337832	1.79023	122	Tceal1, Slc31a2, Anxa7, Evi2a, Mdh1, Ankrd46, Rogdi, Akr7a5, Gabarapl2, Enpp2, Cryzl1, Anxa3, Mat2b, Cox5b, Plcl1, Ndufs3, Msrb2, Mmd, Ugt8a, Calm2, Sncg, Fxyd1, Pex11b, Crbn, Ppp1r1a, Slco1a5, Chn1, Lyrm1, Ypel5, Cyth1, Selenow, Shtn1, Sh3gl2, Prpsap2, Serpini1, Kcnj3, Car4, Selenop, Dhrs9, Dync1i1, Slco1a4, Rnd1, Uros, Cutc, Pgbd5, Mgst3, Agtpbp1, Sh3gl3, Slc30a10, Best1, Cck, Thtpa, Atp5l, Cam…
REACTOME_O_GLYCOSYLATION_OF_TSR_DOMAIN_CONTAINING_PROTEINS	0.000205022	0.00151261	0.518848	-0.568169	-1.94142	37	Adamts9, Adamts1, Adamts12, Adamts7, Adamts5, Adamts14, Adamts3, B3glct, Adamts20, Spon1, Adamts6, Thbs1, Adamts4, Adamts17, Thbs2, Pofut2, Adamts15, Adamts19, Adamts10
REACTOME_CELLULAR_SENESCENCE	0.000209143	0.00153807	0.518848	-0.40509	-1.72539	129	Hmga2, Cdkn2b, Ccne2, Ehmt1, Tfdp1, Rps6ka3, Tnik, Tnrc6a, Nbn, Atm, Bmi1, Mapk11, Kdm6b, Ube2e1, Cbx2, E2f3, Map4k4, Sp1, Anapc1, Suz12, Mapk7, Rbbp7, Stat3, Cdc16, Ubn1, Ccne1, E2f1, Mre11a, Phc3, Asf1a, Ago1, Eed, Il6, Lmnb1, Cdk4, Ets1, Hira, Cdc23, Ezh2, Fos, Tinf2, Mdm2, Erf, Cdc27, Ep400, Cdk2, Mdm4, Map2k3, Rps6ka2, Rela
REACTOME_ESR_MEDIATED_SIGNALING	0.000209036	0.00153807	0.518848	-0.389349	-1.70466	154	Ccnd1, Chd1, Bcl2, Myc, Cav2, Ccnt1, Tnrc6a, Fkbp4, Ppid, Areg, Ago2, Sphk1, Xpo1, Cav1, Ptges3, Med1, Hbegf, Pou2f1, Gng12, Gnai3, Myb, Pik3r1, Sp1, Axin1, Prmt1, Tbp, Nras, Cbfb, Yy1, Stag2, Pik3ca, Smc3, Ago1, Hdac1, Fkbp5, Zdhhc21, Carm1, Stag1, Polr2h, Kras, Creb1, Fosb, Akt1, Mmp2, Ddx5, Runx1, Fos, Gtf2a2, Hsp90aa1, Polr2b, Greb1, Kdm1a, Kpna2, Gpam, Ptk2, Src, Ep300, Polr2d, Ncoa2, Ago3, …
VANOEVELEN_MYOGENESIS_SIN3A_TARGETS	0.000215367	0.00158131	0.518848	-0.362702	-1.63866	212	Dctd, 2810004N23Rik, Cd3eap, Gemin5, Zcchc24, Urb2, Nmd3, Ankrd26, Nop16, Txnrd1, Baz1a, Surf2, E2f6, Dtl, Dclre1b, Gnl2, Ing5, Mtrf1l, Chchd4, Sdc1, Hs2st1, Nln, Nfil3, Rae1, Cdh6, Nap1l4, Cct5, Trmt6, Tab3, Ctu2, Uchl3, Clcn5, Gfer, Cep68, Ldlr, Rpp38, Chtf8, Phf5a, Slc7a6os, Tsen54, Lif, Noa1, Ergic1, Zdhhc20, Rcn1, Eif2b1, Actr1b, Cep85, Ddx51, Thoc3, Gnptab, Colgalt1, Coa7, Hsp90b1, Asxl1, R…
TAYLOR_METHYLATED_IN_ACUTE_LYMPHOBLASTIC_LEUKEMIA	0.000215806	0.001582	0.518848	-0.472959	-1.84384	70	Znhit6, Spata5, Agfg1, Myc, Fam184b, Cdc42se1, Foxd2, Azin1, Klhl21, Mob1b, Cav1, Nasp, Kcnk2, Dlc1, Cwf19l1, Maml3, Ddx39b, Arid5b, Smarcad1, Hsf2, Smc2, Bcl10, Tomm70a, Clock
IRITANI_MAD1_TARGETS_DN	0.000216369	0.0015836	0.518848	-0.544401	-1.94029	45	Srm, Mybbp1a, Rars, Fbl, Cad, Hspa9, Mcm6, Apex1, Mrps18b, Eif1ax, Rad23b, Slc5a6, Ppa1, C1qbp, Ipo5, Gga2, Dut, Slc16a1, Gpam, Pold1, Lonp1, Rpl5, Dctpp1
WP_PURINE_METABOLISM_AND_RELATED_DISORDERS	0.00022202	0.00162238	0.518848	-0.653275	-1.99197	22	Atic, Ppat, Mat2a, Gart, Pfas, Adsl, Adss, Itpa, Prps1, Ada
WP_ANDROGEN_RECEPTOR_SIGNALING_PATHWAY	0.000228355	0.00166601	0.518848	-0.43781	-1.77078	89	Ccnd1, Etv5, Fkbp4, Rnf4, Ctnnb1, Ube3a, Cav1, Pik3r1, Sp1, Rock1, Zmiz1, Ube2i, Flna, Smad4, Stat3, Ran, Psmc3ip, Pias2, Smarce1, Ncor1, Ccne1, Ncoa4, Hdac1, Carm1, Nr2c2, Creb1, Akt1, Sin3a, Sirt1, Mdm2, Zfp318, Kdm1a, Rad9a, Ptk2, Src, Rela, Pak6, Ep300, Ncoa2
STEARMAN_TUMOR_FIELD_EFFECT_UP	0.000241131	0.00175643	0.518848	0.503715	2.03827	37	Cd68, Lyz2, Ctsz, Clec4a3, Ctsd, Pirb, Pld3, Wdr81, Lpl, Acp5, F7, Gm15448, Sirpa, Csf2rb2, Sat1, Ctss, Myo7a, Lcn2, Mpeg1, Serpina10, Cstb, Ptgs1, Lrg1, Ccl6, Ctsk
REACTOME_INITIAL_TRIGGERING_OF_COMPLEMENT	0.000242257	0.00176183	0.518848	0.507127	2.05826	39	Cfp, Igkv8-28, Igkv2-109, Ighv3-6, C1qc, Iglc1, C1qb, C1qa, Ighg2c, Iglv1, Igkv15-103, Igkv9-129, Igkv9-120, Igkv12-44, Ighv8-8, Igkv1-135, Igkv8-30, Igkv9-124, Fcna, Igkv10-96, Igkv12-41, Masp1
RIZ_ERYTHROID_DIFFERENTIATION	0.000249478	0.00181148	0.498493	-0.455226	-1.80394	78	Tfdp1, Uhrf1, Mcm2, Mcm3, Exo1, Bmi1, Atf1, Pola1, Blm, Mafg, Trim27, Dhx9, Etaa1, Mybl2, Pou2f1, Mcm4, Dnmt1, Pias2, Smarce1, Ankrd49, Sp3, E2f1, Max, Cbx3, Ankfy1, Mcm5, Ybx3, Hsf1, Clock, Fosl2, Ezh2, Pole2, Rab1a, Rxra, Mcm7, Hnrnpdl, Hmgb1, Stat5b, Fen1, Rbl1, Mid1, Ctcf, Pold1, Top2a
BOYLAN_MULTIPLE_MYELOMA_C_UP	0.000253365	0.0018368	0.498493	-0.519112	-1.86462	47	Zmynd19, Heatr1, Lgr5, Skp2, Zbed4, Cad, Mcm3, Cpsf6, Hnrnpd, Nasp, Nfya, Cstf1, Tyms, Lpcat1, Smtnl2, Ets1, Rlim, Ppm1f
REACTOME_RESOLUTION_OF_SISTER_CHROMATID_COHESION	0.000254112	0.00183931	0.498493	-0.41113	-1.72994	114	Clasp1, Ahctf1, Nup43, Ranbp2, Nup160, Ppp2r1b, Tubb6, Xpo1, Dync1li1, Pds5a, Nup107, Seh1l, Wapl, Cenpq, Nup98, Nup37, Rcc2, Stag2, Smc3, Ercc6l, Zw10, Nup85, Taok1, Stag1, Kif2a, Cenpu, Pds5b, Mis12, Mapre1, Ppp1cc, Nde1, Tuba1a, Tuba1b, Zwilch, Sec13, Nsl1, Dsn1
KEGG_ONE_CARBON_POOL_BY_FOLATE	0.000257822	0.00186322	0.498493	-0.697993	-1.95832	16	Atic, Shmt1, Mthfd1, Gart, Mthfd2l, Mthfd2, Mthfd1l, Tyms
GARGALOVIC_RESPONSE_TO_OXIDIZED_PHOSPHOLIPIDS_YELLOW_UP	0.000262365	0.00189307	0.498493	-0.599723	-1.95089	29	Josd1, Slc7a1, Nav3, Tulp3, Tnpo1, Nup153, Lcor, Xpo1, Ldlr, Klf4, Gk, Rab8b, Chic2, Atxn7, 2310057M21Rik, Kitl
PECE_MAMMARY_STEM_CELL_UP	0.000263677	0.00189658	0.498493	0.334796	1.77415	122	Edf1, Oxld1, Ak1, Cdc42se2, Ndufs5, Wfs1, Cnppd1, Hint3, Gapdh, Krt8, F11r, Rps29, Lamtor2, Il4ra, Ndufa11, Tubb4b, Taldo1, Abhd6, Gucd1, Ddt, Perp, Cnp, Cox4i1, Atp5k, Ndufa6, Pet100, Ubl5, Uqcr11, Txn1, Eif3k, Apoe, Cox6c, Cstb, Tuba4a, Fau, Rplp1, Tubb2a, Ndufaf8, Tmx2, Mt1, Tubb2b, Atp5e, Eps8l2, Cltb, Rps28, Lamb3, Rpl27a, Rps20, Atp5l, Uqcrb, Timm8b, Cox7a2, Clu
TARTE_PLASMA_CELL_VS_PLASMABLAST_UP	0.000263493	0.00189658	0.498493	0.240462	1.43551	340	Ftl1, Cryab, Lgmn, Bmp4, Lyz2, Grn, Tceal1, Ak1, Rbpms, Ptgds, Slc5a5, Gmpr, Col1a1, Cd72, Hhex, Nhlh1, Adam8, Fmod, Ctsl, Prkaca, Cyba, Ltbp2, Fcer1g, Gper1, Col14a1, Alox5ap, Ankrd46, Rab32, Ltc4s, Psap, Fcgrt, Zfp637, Tlr1, Pfn2, Enox2, Traf1, Mycl, Mpp3, Gnb3, Fgr, Iglc1, Itga2b, Ikbke, S100a9, Msx1, Nfkb2, Kank1, Il4ra, Aldh2, Hp, Nrep, Smpd1, Lst1, Slc18a1, Nbl1, Ptprn, Rgs2, Spint2, Ifitm1…
IIZUKA_LIVER_CANCER_PROGRESSION_G1_G2_DN	0.000268457	0.00192794	0.498493	-0.636834	-1.99384	25	Tsc22d2, Prpf40a, Cct6a, Vezf1, Sfpq, Eif4g1, Sp3, Adnp, Dicer1, Aars, Impa2, Fdps, Psme4, Rpn1, Actb, Golga4, Gorasp2, Atxn2l, Ppib, Tpd52l2, Siah1a, Zfp729a, Ubqln2
BOYAULT_LIVER_CANCER_SUBCLASS_G23_UP	0.000273751	0.00196288	0.498493	-0.507433	-1.85421	52	Ccne2, Iars, Igf2bp3, Usp1, Mcm2, Mcm3, Slc39a6, Memo1, Mcm6, 2610507B11Rik, Twf1, Suz12, Slc38a1, Tyms, Dbf4, Pth2r, Smc2, Upf3b, Cenpu, Tmem251
CHANDRAN_METASTASIS_TOP50_UP	0.000280883	0.00200415	0.498493	-0.593256	-1.97191	32	Larp1, G3bp1, Ibtk, Nol8, Msi2, Ddx17, Nufip2, Mettl2, Basp1, Zfp605, U2surp, Eif1ax, Yy1, Hspd1, Celf1
KEGG_RNA_POLYMERASE	0.000281253	0.00200415	0.498493	-0.619082	-1.95813	26	Polr1b, Polr1a, Polr1e, Polr3d, Polr3h, Polr3g, Polr3k, Polr3f, Polr3b, Polr2h
REACTOME_LEISHMANIA_INFECTION	0.000280986	0.00200415	0.498493	0.269103	1.57735	230	Wasf1, Cyfip2, C3ar1, Txnip, Cysltr1, Grb2, Syk, Mapk3, Ptgir, Gngt2, Prkaca, Cyba, Tshr, Nckap1l, Pstpip1, P2rx4, Btk, Igkv8-28, Igkv2-109, Ighv3-6, Gnb5, Fcgr3, Adora2b, Cysltr2, Wipf2, Fcgr1, Arpc3, Gnb3, Ptger4, Hmox1, Fgr, Iglc1, Was, Brk1, Nfkb2, Ggt5, Gpr83, Rhbdf2, Abi1, Gnb2, Rln1, Vav1, Mapk1, Gnai2, Pycard, Entpd5, Ighg2c, Mefv, Iglv1, Adrb2, Il18, Gng2, Crhr1, Igkv15-103, Fcgr4, Igkv9…
REACTOME_MRNA_DECAY_BY_3_TO_5_EXORIBONUCLEASE	0.000280642	0.00200415	0.498493	-0.719968	-1.98638	15	Exosc1, Dis3, Exosc2, Ttc37, Exosc8, Exosc7, Hbs1l, Nt5c3b, Exosc9
IKEDA_MIR1_TARGETS_UP	0.000283313	0.00201569	0.498493	-0.500908	-1.84625	54	Spred1, Syncrip, Ddx3x, Coro1c, Sec63, Ncl, Sf3b1, Fndc3a, Fndc3b, Pmp22, Arcn1, Rsbn1, Hnrnpk, E2f5, Tbc1d15, Arfip1, Anp32e, Hnrnpr, Cnn3, Acvr1, Picalm, Crem, Gclc, Igf1, Arf4, Ywhaq, Cltc, Arhgap21, Rrbp1
AFFAR_YY1_TARGETS_DN	0.000286027	0.00202872	0.498493	-0.355814	-1.6228	243	Ung, Prkg2, Myo1b, Lgr5, Hells, Jmjd6, Tfap4, Slc29a1, Cdc6, Itga4, Bcat1, Elovl6, Pdgfra, Suv39h2, Piga, Sfxn1, Cyp51, Uhrf1, Sqle, Mcm3, Pcolce2, Api5, Exo1, Plk4, Socs4, Dnajc2, Mcm6, Idi1, Aldh18a1, Pola1, Mthfd2, Gfra1, Nasp, Trip13, Il1r1, Ptpn2, Prps1, Trib3, Lig3, Mcm4, Ldlr, Rad18, Has2, Zfp143, Hmgb3, Polh, Lmnb1, Fus, Tcp1, Rest, Hmgcs1, Msh2, Mcm5, Msh3, Ceacam1, Dhcr24, Rad51ap1, Cre…
REACTOME_BINDING_AND_UPTAKE_OF_LIGANDS_BY_SCAVENGER_RECEPTORS	0.000285843	0.00202872	0.498493	0.416743	1.9036	63	Ftl1, Colec12, Col1a1, Fth1, Stab1, Col1a2, Igkv8-28, Igkv2-109, Ighv3-6, Msr1, Iglc1, Col3a1, Hp, Scarf1, Iglv1, Cd36, Hpx, Igkv15-103, Igkv9-129, Igkv9-120, Igkv12-44, Ighv8-8, Apol8, Apoe, Jchain, Igkv1-135
LEE_TARGETS_OF_PTCH1_AND_SUFU_DN	0.000294078	0.0020826	0.498493	0.392651	1.8483	81	Mapre2, Ablim1, Ptgds, Tspan17, Tspan2, Mapre3, Rab3a, Tmem50b, Sema3e, Cnp, Slc13a3, Chchd10, AI593442, Prkcg, Thy1, Cend1, Vamp2, Atp1b1, Prepl, Sez6l2, Napb, Pcsk1n, Ptprr, Pak1, Asph, Cds1, Zic3, Masp1, C1qtnf4, Hk1, Itpka, Kcnd2, Elmod1, Slc1a6, Vsnl1, Nrxn3, Ckmt1, Syt1, Gria1, Slc32a1, Cnih2, Ndrg4, Kcnk1, Aldh1l1, Map4, Slc4a10, Clstn2, Spock2, Nrip3, Rab4a, Atp2b2, Ntm, Nrsn1, Gad1, Kif1a
MOSERLE_IFNA_RESPONSE	0.00030019	0.00212261	0.498493	0.52106	2.06869	34	Ifit1bl1, Ifi205, Ifitm1, Rtp4, Trim34b, Oasl1, Oas1g, Ddx58, Oas1a, Stat1, Samd9l, Zc3hav1, Ddx60, Tnfsf10, Usp18, Trim34a, Trim30a, Gbp2, Epsti1, Ifih1, Ifit3, Oas2, Rsad2, Trim30d, Cd274, Herc6
WP_NCRNAS_INVOLVED_IN_WNT_SIGNALING_IN_HEPATOCELLULAR_CARCINOMA	0.000301612	0.00212938	0.498493	-0.463071	-1.83521	77	Peg12, Ccnd1, Ccnd2, Ctbp2, Myc, Fzd1, Fzd10, Ctnnb1, Mtdh, Kremen1, Apc, Lrp6, Nlk, Nkd2, Ctnnbip1, Dancr, Axin1, Ccnd3, Klf4, Csnk1e, Ryk, Sfrp5, Elavl1, Dvl3, Wnt2b, Wnt4, Csnk2a1, Ror2, Ezh2, Wnt5a, Fzd3, Chd8, Csnk2a2, Dvl2, Cxxc4, Fzd9, Sfrp2, Sfrp4, Sfrp1
MORI_LARGE_PRE_BII_LYMPHOCYTE_DN	0.000303124	0.00213677	0.498493	0.415557	1.86884	60	Capg, Gpr65, Cd79b, Ctsh, Lat2, Sema4d, Capn1, Lcp1, Snapin, Il4ra, Ms4a1, Aldh2, Gns, Cd22, Cxcr5, Ptprc, Dock2, Ly86, Igkv9-129, Igkv9-120, Il10ra, Il2rg, Ctss, Dtx1, Btg1, Birc3, Rgs14, Samhd1, Ltb, Igkv9-124, Serpinb1a, H2-DMb2, Ptpn6, Vcam1, Cnr2, H2-DMb1, Pip4k2a
REACTOME_MITOTIC_SPINDLE_CHECKPOINT	0.000306088	0.00215435	0.498493	-0.418386	-1.74734	107	Clasp1, Ahctf1, Nup43, Ranbp2, Nup160, Ppp2r1b, Xpo1, Dync1li1, Ube2e1, Nup107, Seh1l, Anapc1, Cenpq, Nup98, Nup37, Rcc2, Cdc16, Ercc6l, Zw10, Nup85, Taok1, Kif2a, Cenpu, Cdc23, Mis12, Mapre1, Ppp1cc, Nde1, Cdc27, Zwilch, Sec13, Nsl1, Dsn1, Rangap1, Anapc10, Ube2s, Knl1, Anapc4, Cenpi, Ckap5, Nup133, Spdl1, Dync1li2, Cenpn, Spc25, Nuf2, Anapc5, Kif18a, Bub1, Cenpf
REACTOME_BETA_CATENIN_PHOSPHORYLATION_CASCADE	0.000312497	0.0021961	0.498493	-0.676239	-1.92829	17	Peg12, Ctnnb1, Ppp2r1b, Apc, Amer1, Axin1
KEGG_PURINE_METABOLISM	0.000313769	0.00220166	0.498493	-0.393987	-1.70702	142	Polr1b, Atic, Ppat, Polr1a, Polr1e, Polr3d, Pde7b, Gart, Nt5e, Pfas, Gmps, Polr3h, Pold2, Adsl, Adss, Polr3g, Pnpt1, Pde8a, Pola1, Itpa, Pde3b, Prps1, Adcy6, Ak2, Polr3k, Polr3f, Pde3a, Ada, Npr1, Pole4, Rrm2, Nudt5, Gucy1a2, Polr3b, Polr2h, Prps2, Pola2, Ampd1, Nme6, Pole, Prim2
YU_MYC_TARGETS_DN	0.00031443	0.00220293	0.498493	0.418415	1.83852	56	Mgst1, Ctsh, Ifi205, Gdi1, Dgka, Pld4, Unc93b1, Blk, Mndal, Ms4a1, Gns, Acp5, Gucd1, Ptprc, Olfm1, Txndc16, Il10ra, Myo7a, Slfn4, Cd37, Btg1, Spib, Cd2, Ltb, H2-DMb2, Cmah, H2-T23, H2-DMb1, H2-Eb1, Rbms1, Evl, Arhgef1, Prkcb, Abca1, H2-Ab1, Cd74, H2-DMa, H2-Aa
PID_P53_REGULATION_PATHWAY	0.000315521	0.00220356	0.498493	-0.491192	-1.83142	57	Prmt5, Skp2, Smyd2, Atm, Atr, Chek1, Kmt5a, Cse1l, Csnk1g3, Huwe1, Csnk1e, Yy1, Usp7, Csnk1d, Rassf1, Akt1, Hipk2, Mdm2, Cdk2, Mdm4, Trim28, Pin1, Setd7, Ep300, Csnk1g1, Rpl5, Ppm1d, Dyrk2, E4f1, Cdkn2a, Mapk14
REACTOME_GLOBAL_GENOME_NUCLEOTIDE_EXCISION_REPAIR_GG_NER	0.000315666	0.00220356	0.498493	-0.453387	-1.81588	84	Cops7b, Parp1, Actl6a, Pold2, Ruvbl1, Ino80, Lig3, Cdk7, Nfrkb, Ube2i, Rnf111, Cops3, Yy1, Rad23b, Gps1, Rfc3, Pole4, Rpa2, Cul4a, Cul4b, Pcna, Rfc1, Rfc4, Rpa1, Ccnh, Actr5, Pole, Pole2, Pold3, Ube2v2, Actb, Ino80d, Gtf2h3, Parp2, Cops5, Ercc2, Ino80e, Pold1, Cops8, Rfc5, Gtf2h1, Ube2n, Chd1l
WEI_MIR34A_TARGETS	0.00031596	0.00220356	0.498493	-0.392515	-1.69263	138	Hip1, Zcchc24, Smarcc1, Ears2, Mtap, Erlin1, Msantd3, Metap1, Nol10, Pdgfra, Obsl1, Acsl4, Rhoq, Mapk1ip1l, Nup210, Syt4, Cpsf6, Stc1, Ddx17, Sgpp1, Gmfb, Naa50, Mettl16, Myb, Ipo9, Ak2, Crtap, Slc38a1, Smad4, Ppp4r2, Arglu1, Galnt7, Asxl2, Dpyd, Acbd3, E2f5, Hmgcs1, Kit, Cyb5b, Casp2, Sar1a, Baz2a, Arhgap1, Zfp207, Sft2d1, Glce
ACOSTA_PROLIFERATION_INDEPENDENT_MYC_TARGETS_DN	0.000321291	0.00223395	0.498493	0.350436	1.79289	108	Id1, Rhog, Mpp1, Slc48a1, Naga, Cap1, Ctsd, Gde1, Lyl1, Pold4, Chst12, Capn1, Kynu, Adam8, Slco2b1, Tor4a, Rit1, Krt8, Lmo2, Aqp3, Krt18, Usp11, S100a11, Neu1, Rab5b, Sidt2, Lcp2, Esyt1, Rac2, Hey1, Epor, Ptprc, Tespa1, Sncg, Pex6, Trpv2, Card9, Aif1, Selenbp1, Arhgef5, Adamtsl4, Bcam
BIOCARTA_G1_PATHWAY	0.000321251	0.00223395	0.498493	-0.610097	-1.98089	28	Ccnd1, Cdkn2b, Skp2, Tfdp1, Cdc25a, Atm, Atr, Smad4, Ccne1, E2f1, Hdac1, Cdk4
REACTOME_FCERI_MEDIATED_CA_2_MOBILIZATION	0.000326066	0.00226371	0.498493	0.43784	1.89587	51	Grb2, Syk, Fcer1g, Btk, Igkv8-28, Igkv2-109, Ighv3-6, Iglc1, Ppp3r1, Lcp2, Vav1, Iglv1, Ppp3ca, Igkv15-103, Tec, Igkv9-129, Igkv9-120, Igkv12-44, Grap2, Ppp3cb, Lat, Ighv8-8, Igkv1-135, Lyn, Shc1, Txk, Igkv8-30, Plcg2, Igkv9-124, Igkv10-96, Igkv12-41, Itk, Calm1
LENAOUR_DENDRITIC_CELL_MATURATION_DN	0.000328914	0.00228004	0.498493	0.329859	1.7311	118	Lgmn, C3ar1, Lyz2, Dok1, Ptafr, Txnip, Rab3gap1, Tsc22d1, Slc11a1, Bst1, Evi2a, Kynu, Sdf2, Coro1a, Stab1, Fcer1g, Ninj1, Ccr2, Tnfrsf1b, Tlr1, Fcgr3, C5ar1, Serpinf1, Cybb, Cd180, S100a9, Lst1, Irf7, Fgl2, Arhgdib, Rtn1, Csf1r, Gla, Serpina1b, S100a4, Ncf1, Cytip, Il2rg, Tnf, Fyb, Cd37, Anpep, Tuba4a, S100a8, Atp2a3, Nmb
BIOCARTA_WNT_PATHWAY	0.000330562	0.00228801	0.498493	-0.646658	-1.97179	22	Peg12, Ccnd1, Myc, Fzd1, Ctnnb1, Apc, Nlk, Map3k7, Axin1, Smad4, Hdac1, Csnk2a1
HOUSTIS_ROS	0.000331998	0.00229449	0.498493	0.518897	2.06011	34	Ftl1, Hmox2, Txnip, Sod1, Glrx, Txnrd2, Fth1, Sod3, Gpx4, Hmox1, Hp, Cat, Cp, Hpx, Prdx6, Prdx1, Txn1, Cyp1b1
CHIBA_RESPONSE_TO_TSA_UP	0.000340929	0.00235267	0.498493	0.456511	1.92782	48	Bmp4, Rhog, Tgfb1, Glrx, Igfbp2, Pdgfrb, Sod3, Col1a2, Cdkn2c, Bad, Casp9, Ngfr, Timp2, Efnb3, Bmp6, Vtn, Arhgdib, Cd36, Trip6
KIM_RESPONSE_TO_TSA_AND_DECITABINE_UP	0.000342792	0.00236197	0.498493	0.353008	1.75648	91	Lgmn, Pard6a, Htatip2, Ifi30, Isyna1, Vamp8, Aqp3, Icam2, Serpinf1, Cabyr, Col3a1, Map1lc3b, Hspa2, Irf7, Hcls1, Stag3, Pecam1, Rhof, Myo5c, Il18, Faah, Plin2, Ninj2, Sat1, Sfn, Dnali1, Lxn, Fkbp1b, Serpini1, Rpp25, Nmb, Fbxo2, S100a3, Tspyl5, Ndufa2, Smpd3, Igkc, Rnaset2a, Fam169a, F2rl1, Rnd2, Tob1, Lamb3, Sst, Isg20, Nxt2, Clu, Dazl, Fuca1
REACTOME_DNA_REPLICATION_PRE_INITIATION	0.000346765	0.00238576	0.498493	-0.448875	-1.80192	83	Orc2, Psme3, Cdc6, Mcm2, Mcm3, Mcm6, Pola1, Mcm10, E2f3, Mcm4, Orc6, Orc5, Orc4, Orc1, Psmd1, Cdc7, E2f1, Dbf4, Pole4, Rpa2, Psmd12, Mcm5, Pola2, Rpa1, Psmd11, Psmd14, Pole, Prim2, Psmd6, Cdt1, Mcm8, Pole2, Psme4, Psmd7, Cdk2, Mcm7
VILIMAS_NOTCH1_TARGETS_DN	0.000348137	0.00239162	0.498493	0.582898	2.14385	25	Lrrc25, Itgam, Lyz2, Pirb, Btk, Csf2ra, Trem2, Ncf4, Ncf2, Mgl2, Gm15448, Csf1r, Itgb2, Csf3r, Stom, Pglyrp1, Clec10a, Gfi1, Matk, Vpreb1, Ccl6
REACTOME_SIGNALING_BY_GPCR	0.000357181	0.00245008	0.498493	0.213927	1.34488	538	Gpr65, Arhgef19, Cxcr4, C3ar1, Pyy, Gpsm3, Ptafr, Prkca, Npb, Arhgef15, Cysltr1, Gpr183, Grb2, Mapk3, Abhd12, Ptgir, Hcar1, Pik3r3, Ccrl2, F2rl3, Rps6ka1, Gpr55, Gngt2, Hc, Prkaca, Dgka, Gper1, Tshr, Cx3cr1, Ccr2, Btk, P2ry6, Psap, Gnb5, Ptch2, Plppr2, C5ar2, Adora2b, Cysltr2, Arrb2, Cxcl16, C5ar1, Ccr5, Arhgef6, Xcr1, Fpr1, Gnb3, Plekhg5, Ptger4, S1pr5, Cxcr3, Ppp3r1, Fzd6, Pla2g4a, Gpr83, Wnt8b…
SWEET_KRAS_TARGETS_DN	0.000358534	0.00245203	0.498493	-0.480034	-1.79585	58	Hmga2, Phlda1, Prmt5, Ebna1bp2, Bysl, Etv5, Dusp4, Eif5, Tpsab1, Tpsb2, Ssrp1, Lrp8, Polr3k, Gpd1, Odc1, Mlx, Rrm2, Spred2, Lbr, Ceacam1, Kras
VILLANUEVA_LIVER_CANCER_KRT19_DN	0.000358508	0.00245203	0.498493	0.444784	1.86855	47	Cpt2, Ivd, Sod1, Hibadh, Slc1a1, Igfbp2, Por, Reep5, Aldh1b1, Ndufs7, Gadd45a, Mcee, Pdk2, Mettl7a1, Cbr1, Ddt, Abcb8, Crat, Uqcr11, Pnpo, Ngef
SAKAI_CHRONIC_HEPATITIS_VS_LIVER_CANCER_UP	0.000360717	0.00246329	0.498493	-0.456176	-1.81988	80	Srsf1, Hnrnpu, Myc, Tnpo1, Hspa4, Mphosph6, Ranbp2, Ube3a, Cse1l, Pik3ca, Canx, Cbx3, Hnrnpk, Traf6, Tcp1, Lamtor3, Kpna4, Usp7, Yme1l1, Pcna, Hsf2, Rnmt, Fbxo5, Hat1, St13, Nck1, Hnrnpr, Cul2, Hif1a, Cul1, Hsp90aa1, Espl1, Gpx3, Hnrnpdl, Atf6b, Ube2d3, Ube2v2, Nae1, Cul5
PID_AR_PATHWAY	0.000366496	0.00249903	0.498493	-0.494393	-1.85125	59	Ccnd1, Hip1, Pa2g4, Rps6ka3, Xrcc6, Fkbp4, Ctnnb1, Ube3a, Xrcc5, Med1, Vav3, Appl1, Zmiz1, Ccnd3, Ube2i, Ncoa4, Tmf1, Carm1, Pelp1, Akt1, Cdk11b, Zfp318, Lats2, Kdm1a, Kdm4c, Kdm3a, Ncoa2, Ncoa6, Prkdc, Srf, Hnrnpa1, Klk1b24
SCHAEFFER_PROSTATE_DEVELOPMENT_AND_CANCER_BOX4_DN	0.000368899	0.00251169	0.498493	-0.570282	-1.91045	33	Myo1b, Prpf40a, Zfp664, Ier2, Elovl5, Pphln1, Sfpq, Bclaf1, Vps36, Eif3a, Canx, Zfp462, Chd9, Rest
KANNAN_TP53_TARGETS_DN	0.000373516	0.00253935	0.498493	-0.644753	-1.96598	22	Ppat, Tmem97, Nop14, Cdc6, Slc19a1, Cxadr, Arl4a, Eif4a1, Ccne1, Pmp22, Col18a1, Fosl2
WP_MITOCHONDRIAL_COMPLEX_I_ASSEMBLY_MODEL_OXPHOS_SYSTEM	0.000375673	0.00255024	0.498493	0.424767	1.84588	52	Ndufaf3, Ndufs5, Ndufv1, Ndufb6, Ndufa13, Ndufa3, Ndufs3, Ndufb7, Ndufv3, Tmem126b, Ndufa8, Ndufa6, Ndufb10, Ndufb3, Ndufa5, Ndufc2, Ndufb9, Ndufa10, Ndufa7, Ndufb4, Ndufaf7, Ndufs6, Ndufa1, Ndufa2
FULCHER_INFLAMMATORY_RESPONSE_LECTIN_VS_LPS_DN	0.000380863	0.00258166	0.498493	0.226948	1.39671	409	Ms4a7, Blvrb, Nfam1, Lgmn, Chn2, C3ar1, Mpp1, Cd84, Ms4a4a, Ifit1bl1, Tmem140, Ctsd, Prkd2, Pirb, Tmem212, Hscb, Vamp5, Ifi205, Pla2g15, Slc46a3, Ctsl, Stab1, Ms4a6c, Mxd1, Tlr8, Prickle1, Rbm47, Tbc1d2, Ctsc, Cd300a, Pdgfrl, Unc93b1, Ccr5, Fcgr1, Fpr1, Ly9, Mettl7a1, Ptger4, Mndal, Hmox1, Enpp2, Spata24, 2210016F16Rik, Ifi27l2a, Casp6, Parvg, Kank1, Zeb2, Siglec1, Klhdc8b, Arl4c, Nrep, Lcp2, Rhb…
REACTOME_DUAL_INCISION_IN_TC_NER	0.000386619	0.00261681	0.498493	-0.480105	-1.83031	65	Ercc8, Tcea1, Pold2, Aqr, Cdk7, Ercc6, Hmgn1, Rfc3, Pole4, Rpa2, Cul4a, Cul4b, Usp7, Polr2h, Pcna, Rfc1, Rfc4, Rpa1, Ccnh, Prpf19, Pole, Isy1, Ppie, Pole2, Zfp830, Pold3, Polr2b, Gtf2h3, Ep300, Ercc2, Polr2d, Pold1, Rfc5, Gtf2h1
THILLAINADESAN_ZNF217_TARGETS_UP	0.000392903	0.00265542	0.498493	-0.555673	-1.89872	37	Eif4e, Xpo4, Etf1, Fgfrl1, Nup50, Haus2, Pfkfb3, Kctd15, Haus3, Cnot1, Tcf3, Lmnb1, Lbr, Rad51ap1, Cenpu, Mcm8, Sf3a1
BLANCO_MELO_COVID19_SARS_COV_2_INFECTION_A594_ACE2_EXPRESSING_CELLS_DN	0.000396816	0.00267792	0.498493	0.376708	1.76717	76	Mapre2, Slc25a11, Apoh, Tppp3, Slc40a1, Bst1, Ucp2, Gstm4, Slco2b1, Hc, Ndufs7, Cyba, Ndufa13, Psap, Pdk2, Adi1, Trim2, Igfbpl1, Rln1, Tctn3, Sema3e, Atp6v0e2, Ndufb10, Cdk5, Prdx1, Pbxip1, Slc25a10, Ddc, Etfb, Serpini1, Flrt2
GUO_HEX_TARGETS_UP	0.000401805	0.00270761	0.498493	-0.454205	-1.78085	74	Akap12, Smarcc1, Agfg1, Naa15, Srsf7, Ptpn13, Sox11, Elovl6, Ext1, Akap8, Ube3a, Iqgap1, Fgd1, Dhx36, Klf7, Pou2f1, Sp1, Tbl1x, Eny2, Luc7l2, Rest, Zfhx3, Stil, Vegfa, Pcm1, Slc6a6, Erf, Diaph2
REACTOME_KSRP_KHSRP_BINDS_AND_DESTABILIZES_MRNA	0.00040539	0.00272776	0.498493	-0.686076	-1.92489	16	Exosc1, Dis3, Exosc2, Mapk11, Exosc8, Exosc7, Exosc9, Akt1, Khsrp, Dcp2, Exosc4
REACTOME_TRANSFERRIN_ENDOCYTOSIS_AND_RECYCLING	0.000408054	0.00274167	0.498493	0.563202	2.11486	28	Mcoln1, Hfe, Atp6v0d1, Atp6v1f, Atp6v1d, Atp6v0c, Atp6v1c1, Atp6v0a1, Atp6v1b2, Atp6v1e1, Tcirg1, Atp6v0e2, Atp6v1g1
MASSARWEH_TAMOXIFEN_RESISTANCE_DN	0.000414909	0.00278365	0.498493	-0.353262	-1.60529	223	Hip1, Tma16, Rhobtb1, Bcl2, Mreg, Nsun5, Fgfrl1, Rab31, Myo16, Ttc39a, Tead1, Fzd1, Zbtb10, Mybl1, Areg, Isoc1, Slc39a6, Elovl5, Dars, Stc1, Ddah1, Tubb6, Sox3, Psmg1, Hr, Gfra1, Cish, Cbx2, Afap1l2, Pdlim1, Myb, Pik3r1, Zswim6, Cdv3, Dlc1, Tmem164, Irx5, Tsku, Tiparp, Rhobtb3, Cd44, Anxa6, Dscam, Ptprg, Hcfc1, Nav1, Sema4c, Kdm1b, Slc1a4, Lmnb1, Nab2, Sytl4, Rbbp8, Fkbp5, Frk, Pikfyve, Ahsa2, Tn…
MARTENS_BOUND_BY_PML_RARA_FUSION	0.000415804	0.00278558	0.498493	0.22789	1.4076	417	Tpra1, Nosip, Capg, Tmem143, Id1, Sqstm1, Sh3bgrl3, Glmp, Id2, Auh, Susd3, Fam53b, Ak1, Apbb1ip, Tppp3, Ctsd, Lyl1, Dcaf11, Hpcal1, Cd82, Spi1, Dok3, Cyth4, Tyrobp, Fam214b, Rps6ka1, Adam8, Abi3, Acsf3, Letmd1, Rnf34, Galnt6, Pafah2, Tbxas1, Ifnar2, Tyk2, Ninj1, Alox5ap, Stxbp2, F11r, Tesc, Psap, Fcgrt, Dusp28, Gnb5, Kptn, Tmem115, Iqcd, Lmo2, Fbxo46, Fermt3, C5ar1, Laptm5, Myo1f, Wdr81, Hmox1, P…
HOEBEKE_LYMPHOID_STEM_CELL_UP	0.000417483	0.00278869	0.498493	-0.44209	-1.78975	88	Trib2, Ddx21, Tnfaip3, Tarbp1, Itga4, Dock1, Rab31, Traf4, Setd5, Lrrfip1, Atr, Pnn, Sfpq, Usp34, Sf3b1, Eif4a1, Basp1, Slc38a1, Lpin1, Ada, Spon1, Tpr, Mettl3, Nf1, Rbbp6, Rbm39, Trim33, Ccnl1, Rab14, Rps6ka2, Kdm3a, Plxnd1, Adgre5, Tbcd, Hnrnpa1, Slc33a1, Med13l, Cobl, Smarca4, Naca, Mcm3ap
REACTOME_RESPONSE_OF_EIF2AK1_HRI_TO_HEME_DEFICIENCY	0.000416912	0.00278869	0.498493	-0.708274	-1.95412	15	Eif2s2, Atf4, Cebpg, Eif2s1, Eif2s3x, Trib3, Asns, Chac1
MCBRYAN_PUBERTAL_BREAST_5_6WK_DN	0.000429864	0.00286722	0.498493	-0.400451	-1.6905	123	Prrx1, Cspg4, Ccnd2, Fubp1, Eif4ebp2, Smc6, Dpysl3, Pcyt1a, Sfpq, Ykt6, Pank3, Acly, 2610507B11Rik, Nfatc3, Dhx36, Acaca, Eif4g1, Gpd1, Tbl1x, Ndst1, Srek1, Fscn1, Lpgat1, Tpr, Il6st, Lalba, Dnmt3a, Fus, Zfhx3, Taok1, Brd4, Csnk2a1, Cald1, Sec61a1, Prpf19, Thrap3, Hdlbp, Runx1, Pdap1
PASQUALUCCI_LYMPHOMA_BY_GC_STAGE_UP	0.000430561	0.0028677	0.498493	-0.336518	-1.55016	275	Rrp1b, Phlda1, Kcnn4, Ccnd2, Trib1, Rhobtb1, Nudt4, Uck2, Tulp3, Uaca, Chst11, Fbxo17, Faxc, Oxr1, Agpat5, Spats2, Dclre1b, Antxr1, Farp2, Mtdh, Ckap4, Dusp16, Sdc1, Sec24a, Nfil3, Pvr, Txndc11, Fkbp11, Fnip2, Stard5, Fam135a, Lars, Sec24d, Slc7a5, Cdv3, Basp1, Hipk1, Abcc1, Creld2, Asns, Rhobtb3, Ergic1, Ada, Hivep3, Hnrnpll, Fndc3b, Cd44, Eya4, Epcam, Il6st, Ppa1, Sdc3, Srprb, Piwil4, Hsp90b1, …
GAL_LEUKEMIC_STEM_CELL_DN	0.000438565	0.00291678	0.498493	0.277995	1.59324	210	Tmem53, Capg, Prtn3, Nipal3, Gpr65, C3ar1, Lyz2, Ms4a4a, Ermap, Arhgef15, Ifi30, Pirb, Slc11a1, Igfbp2, Ifi205, Lgals3, Aldh4a1, Hal, Ms4a6c, Adck2, Igsf6, Cx3cr1, Fcgr3, Fcgr1, Fpr1, Mndal, Fgr, Mospd3, Cxcr3, Iglc1, Itga2b, S100a9, Klk6, Ggt5, C1qa, Fntb, Fgl2, Scnn1a, Ncf2, Ccr1, Gm15448, Chst15, Gpr18, Serpina1b, Gm14548, Enc1, Des, Sirpa, Car12, Ccnb2, Slc15a3, Mrc2, Card9, P2rx5, Aoah, Ncf1…
FORTSCHEGGER_PHF8_TARGETS_UP	0.000439272	0.00291725	0.498493	-0.347618	-1.58834	250	Adamts1, Ivns1abp, Set, Lmo4, Tnfrsf11b, Fubp1, Syncrip, Fnbp1l, Tnpo1, Smc5, Eif5, Ddx3x, Top2b, Chml, Gabpb1, Stox2, Fzd10, Trmt10a, Uri1, Zfp280c, Atf4, Enah, Dusp16, Tipin, Kpnb1, Acvr2b, Lcor, Ykt6, Nln, Ddah1, Eif2ak4, Mthfd2, Ccdc6, Nr4a1, Ptpn2, Wwp1, Lrp8, Cnot6, Fam120c, Gpt2, Vav3, Nkain1, Ptp4a1, Stc2, Suz12, Asns, Zfp748, Pias2, Yes1, Chac1, Insr, Slf1, E2f5, Aldh1l2, Ccnyl1, Bmp2, N…
REACTOME_TELOMERE_C_STRAND_LAGGING_STRAND_SYNTHESIS	0.000445885	0.00295689	0.498493	-0.563599	-1.88806	33	Pold2, Pola1, Blm, Chtf8, Dna2, Rfc3, Rpa2, Pcna, Pola2, Rfc1, Rfc4, Rpa1, Dscc1, Prim2, Tinf2, Pold3, Fen1, Pold1, Rfc5, Prim1, Terf2
REACTOME_G1_S_SPECIFIC_TRANSCRIPTION	0.00044968	0.00297775	0.498493	-0.587852	-1.91227	29	E2f6, Cdc6, Tfdp1, Cdc25a, Pola1, Orc1, Tyms, Ccne1, E2f1, Rrm2, Hdac1, E2f5, Pcna, Fbxo5, E2f4, Lin9, Cdt1, Lin54
MARIADASON_RESPONSE_TO_BUTYRATE_SULINDAC_6	0.000459274	0.00303507	0.498493	-0.52375	-1.86591	44	Cdk5rap2, Scaf11, Sestd1, Msi2, Top2b, Hnrnph1, Tmpo, Dhx9, Ncbp3, Myb, Dancr, Eif4a1, Rfx7, Pcna, Smc2, Mgme1, Mlxip, Nap1l1
REACTOME_ABERRANT_REGULATION_OF_MITOTIC_G1_S_TRANSITION_IN_CANCER_DUE_TO_RB1_DEFECTS	0.000459659	0.00303507	0.498493	-0.669923	-1.91028	17	Ccnd1, Ccnd2, Ccne2, Tfdp1, E2f3, Ccnd3, Ccne1, E2f1, Cdk4
DORN_ADENOVIRUS_INFECTION_32HR_DN	0.000463827	0.00305587	0.498493	-0.55421	-1.8722	35	Ccnd1, Txnrd1, Srsf1, Fubp1, Syncrip, Ier3, Traf4, Hnrnph1, Tnfrsf12a, Nr4a1, Fubp3
WAKASUGI_HAVE_ZNF143_BINDING_SITES	0.000464141	0.00305587	0.498493	-0.496252	-1.81336	52	Ercc8, Rev3l, Msh6, Rev1, Rad1, Tdg, Exo1, Chek1, Apex1, Lig4, Rad18, Fancb, Rad23b, Mre11a, Recql, Msh2, Recql4, Msh3, Pole, Pms2, Pms1, Rrm2b, Rad9a, Fen1, Pold1, Prkdc, Ube2n
REACTOME_FORMATION_OF_RNA_POL_II_ELONGATION_COMPLEX	0.000465893	0.003062	0.498493	-0.490258	-1.80699	54	Ccnt1, Supt16, Tcea1, Leo1, Nelfa, Iws1, Eaf1, Ncbp1, Ssrp1, Cdc73, Cdk7, Mllt1, Ctdp1, Polr2h, Ccnh, Ncbp2, Polr2b, Wdr61, Nelfe, Aff4, Gtf2h3, Ercc2, Polr2d, Gtf2h1, Ccnt2, Ccnk
ZHONG_SECRETOME_OF_LUNG_CANCER_AND_FIBROBLAST	0.000466407	0.003062	0.498493	0.322217	1.7191	128	Capg, Ctsb, Apoh, Ecm1, Ctsz, Ctsd, Mdh2, Anxa4, Col1a1, Npc2, Gstp1, Park7, Kxd1, Actn1, Gstm2, Aldoa, Msln, Enpp2, Timp2, Pnp2, Got1, Cdh1, Psmb2, Ywhah, Cp, Serpinb6a, Glod4, Prdx6, Gstp2, Prdx1, Eef1a2, Cd81, Itih2, Cytip, Lxn, Pebp1, Cx3cl1, Psmb5, Cst3, Clstn1, Psmb4, Psma5, Psmb6, Tpi1, Pkm, Qsox1, Gpi1, Atp6ap2, Lgals4, Vcam1, Trf, Lgals3bp, Krt73, Nucb1, Acta2, Psmb3, Cant1, Eno3, Clu, P…
GUENTHER_GROWTH_SPHERICAL_VS_ADHERENT_UP	0.000468278	0.0030699	0.498493	-0.646018	-1.93517	21	Ccnd2, Shc3, Nes, Ptprz1, Olig1, Olig2, Metrn, Cspg5
MORI_IMMATURE_B_LYMPHOCYTE_UP	0.000469101	0.00307091	0.498493	0.434545	1.89549	53	Capg, Gpr65, Ifi30, Lat2, Sema4d, Capn1, Cd72, Gpcpd1, Smap2, Ms4a1, Gns, Tmem50b, Gucd1, Ptprc, Igkv9-129, Igkv9-120, Il10ra, Ctss, Hck, Dtx1, Selenow, Btg1, Lyn, Birc3, Rgs14, Samhd1, Ly6d, Igkv9-124, H2-DMb2, Ptpn6, Cnr2, H2-DMb1, Pip4k2a, Pml
AMIT_EGF_RESPONSE_480_HELA	0.000471788	0.00308374	0.498493	-0.381024	-1.66827	153	Ccnd1, Nudt4, Mtap, Slc19a1, Chst11, Pdlim5, Dusp4, Syde1, Traf4, Gabpb1, Ext1, Ctnnb1, Serpine2, Pno1, Fst, Sphk1, Plaur, Tnfrsf12a, Stc1, Smtn, Pvr, Rhoc, Itga6, Trio, Tm4sf1, Hbegf, Ltbr, Brd2, Rrp12, Abhd2, Cdv3, Cdyl, Ccnd3, P3h2, Snrpf, Cd44, Pmepa1, Cep85, Nedd9, Itpr3, Itga2, Pom121, Slc25a37, Slc1a5, Ehd1
MONNIER_POSTRADIATION_TUMOR_ESCAPE_DN	0.000472406	0.00308374	0.498493	0.233172	1.39696	361	Id1, Tmem205, Fbxo6, Rfxank, Ccng2, Immp2l, Ndufaf3, Grn, Pqlc3, Htatip2, Nol3, Bcl2l11, Arhgap9, Tspo, Sgk2, Tmem37, AI467606, Ifi30, Gsto2, Nit1, Hpcal1, Zfand6, Hscb, Tspan17, Mus81, Ifi205, Zfand2b, Amdhd2, Tmem159, Hacl1, Smad7, Ndufa13, Prnp, Kxd1, Tspyl1, Bnip3l, Pstpip1, Ubald2, Ssbp3, Krt18, Cox6a1, Unc93b1, Cog4, Pld1, Mndal, Itgb5, Msln, Vwa5a, Naip2, Gmppa, Crip1, Cryzl1, Plac8, Sil1,…
REACTOME_RESOLUTION_OF_D_LOOP_STRUCTURES_THROUGH_SYNTHESIS_DEPENDENT_STRAND_ANNEALING_SDSA	0.000473794	0.00308841	0.498493	-0.608786	-1.92556	26	Nbn, Atm, Exo1, Blm, Dna2, Mre11a, Rad51, Xrcc2, Rbbp8, Brip1, Rad51ap1, Rtel1, Rmi2, Top3a, Palb2
HELLER_HDAC_TARGETS_SILENCED_BY_METHYLATION_UP	0.000481414	0.00313034	0.498493	0.229675	1.39002	382	Efhc1, Tmem143, Ftl1, Id1, Sqstm1, Nipal3, Oat, Tst, Wasf1, Id2, Grn, Pyy, Ifit1bl1, Atp6v0d1, Txnip, Gmpr, Arl6ip1, Crip2, Ddx4, Por, Katnb1, Rnf128, Ccna1, Tada3, Ctsl, Aldh4a1, Acot7, Scp2, Zer1, Mapre3, Col14a1, Kiz, Dse, Atg2a, Cyp26b1, Aplp1, Psap, Pfn2, Khk, Sh3bgr, Plppr2, Krt18, Pdgfrl, Nat2, Serpinf1, Pigv, Neu1, Ptger4, Atp6v1d, Enpp2, Tspan13, Hsd17b11, Mapt, Msx1, Hspa2, Rras, Aldh2,…
PID_RB_1PATHWAY	0.000481591	0.00313034	0.498493	-0.488375	-1.82872	59	Ccnd1, Ccnd2, Skp2, Gsc, Aatf, Tfdp1, Mapk11, Taf1, E2f3, Brd2, Ccnd3, Dnmt1, Tbp, Ccne1, Suv39h1, E2f1, Hdac1, Atf7, Cdk4, Raf1, E2f4, Sirt1
OUELLET_OVARIAN_CANCER_INVASIVE_VS_LMP_UP	0.000485437	0.00315088	0.498493	-0.395656	-1.65884	112	Tars, Iars, Mest, Hnrnpu, Parp1, Zfp146, Ranbp1, Tcea1, Eprs, Nup153, Atp13a3, Tpm4, Hnrnpd, Srpk1, Mrpl3, Prkci, Cse1l, Nasp, Nup205, Tm4sf1, Srsf4, Hmgn1, Ccne1, Hnrnpm, Ubxn4, Snrpd3, Copb2, Rfc4, Raf1, Ddx5, Ssr1, Uba1, Cbx1, Mapre1, Cks1b, Efr3a, Btg3, Plscr1, Ube2v2, Lrpprc, Melk, Cops5, Arf4, Kdelr2, Slc35b1, Ldha, Prkdc
KEGG_RETINOL_METABOLISM	0.000491007	0.00318253	0.477271	0.589225	2.06887	22	Rdh12, Dhrs3, Adh1, Cyp26b1, Aldh1a2, Dgat2, Ugt1a6b, Rdh5, Ugt1a7c
ZHONG_SECRETOME_OF_LUNG_CANCER_AND_MACROPHAGE	0.000504476	0.00326522	0.477271	0.375151	1.74629	73	Ctsa, Ctsb, Ctsd, Mdh2, Creg1, Ctsh, Ctsl, Npc2, Mdh1, Gstm2, Aldoa, Msln, Enpp2, Timp2, Got1, Akr1a1, Got2, Cdh1, Taldo1, Cp, Prdx1, Igfbp4, Cd81, Itih2, Cytip, Pebp1, Cx3cl1, Psmb5, Cst3, Clstn1, Cdc25b, Psmb6, Tpi1
ROSS_AML_WITH_MLL_FUSIONS	0.00050628	0.00327228	0.477271	0.373411	1.7437	74	Capg, Rps6ka5, Aph1c, Fes, Ctsl, Alox5ap, Stxbp2, Phka2, Pld3, Akr7a5, Tpp1, Fcgr1, Cox8a, Mvp, Col9a2, Bloc1s1, Rmnd5b, Gba, Srgn, Pycard, Hexb, Rnh1, Ly86, Sirpa, Cpm, Aldh3b1, Slc9a6, Golga2, Hk3, Dexi, Spg21
REACTOME_BUTYRATE_RESPONSE_FACTOR_1_BRF1_BINDS_AND_DESTABILIZES_MRNA	0.000511141	0.00329905	0.477271	-0.68106	-1.91081	16	Exosc1, Dis3, Exosc2, Exosc8, Exosc7, Exosc9, Akt1, Dcp2, Exosc4, Exosc3, Dcp1a
LIEN_BREAST_CARCINOMA_METAPLASTIC	0.000512925	0.00330592	0.477271	-0.582417	-1.93589	32	Prrx1, Mmp16, Adamts5, Pdgfra, Mcam, Tpm4, Postn, Tbx2, Stag2, Acan, Thbs1, Col16a1, Col18a1, Thbs2, Pkd2
SENGUPTA_EBNA1_ANTICORRELATED	0.000515501	0.00331786	0.477271	0.305149	1.62646	129	Cyfip2, Ctns, Neu3, Rubcn, Galns, Napsa, Rps6ka1, Nhlh1, Aurkaip1, Pdzk1, Fcrl1, Borcs6, Wdr81, Tnfrsf18, Pwwp2b, Tnfsf13, Chrnb1, Sidt2, H6pd, Ccdc32, Zdhhc14, Eml3, Fgd2, Tecpr1, Gadd45b, Tnfsf14, Hpx, Sfxn3, Spag7, Tfeb, Anxa11, Traf3ip3, Cyld, Msra, Abcb9, Zfp710, Gdpd5, Kcng1, Stard3, R3hdm2, Slc39a3, Arhgap27, Usp35, Fchsd1, Trac, Arhgap4, Smpd3, Zbtb17, Sun2, Siglece, Rasal3, H2-M3, Wdtc1
STEIN_ESRRA_TARGETS_UP	0.000517953	0.00332897	0.477271	0.228013	1.37962	364	Fa2h, Wdr45, Ablim1, Plin3, Pxmp4, Twf2, Htatip2, Tjp3, Ak1, Hmox2, Uap1l1, Mdh2, Idh3b, Ndufs8, Uqcrc1, Foxd1, Setmar, Ndufv1, Rps6ka1, Slc46a3, Gstm4, Letmd1, Rnf34, Ctsl, Nsun3, Ndufs7, Dhdds, Pafah2, Alas1, Fbxl15, Acaa1a, Mdh1, Pcgf1, Gabarapl1, Osbpl1a, Iscu, Atp5g1, Ctsc, Gstm2, Mlycd, Atp5o, Mettl7a1, Casp9, Scamp5, Wipi1, Yipf2, Cox5b, Got1, Got2, Syngr1, Trim2, Qars, Dffa, Ndufs3, Mipep…
DAIRKEE_CANCER_PRONE_RESPONSE_BPA_E2	0.000537757	0.00345142	0.477271	-0.401641	-1.69001	114	Usp10, Eif4e, Ebna1bp2, Nop16, Ctps, Fbxo17, Fbl, Supt16, Pold2, Ifrd1, Rps6kb1, Eprs, Atf4, Enah, Anp32b, Kpnb1, Sfpq, Eif4g2, Eif2s1, Srsf3, Eif2s3x, Tpm1, Eif4g1, Chaf1a, Eif4a1, Eif3a, Rrm2, Eif4ebp1, Tcp1, Lbr, Polr2h, Tnnt1, Sec61a1
ANDERSEN_LIVER_CANCER_KRT19_DN	0.000541053	0.00346333	0.477271	0.399251	1.81727	62	Hmgcs2, Cpt2, Decr2, Tmem140, Ang, Ptms, Serpind1, Tnip1, Khk, Gstm2, Nfix, Akr7a5, Armc5, Pfkfb1, Prdx6, Slc31a1, Selenbp1, Abcc6, Pcyox1, Mgst2, Tesk2
BROWNE_INTERFERON_RESPONSIVE_GENES	0.000541121	0.00346333	0.477271	0.373075	1.73662	73	Ifi30, Gmpr, Lmo2, Sp100, Irf7, Themis2, Myd88, Trim34b, Oasl1, Oas1g, Bst2, Il15, Cyth1, Oas1a, Zbtb20, Stat1, Rabgap1l, Samhd1, Tnfsf10, Sp110, H2-M3, Isg15, Trim14, Trim34a, H2-T23, Trim30a, Isg20, Pml, Tap1, H2-Q7, Gbp2, H2-D1, Ube2l6, Psmb9, Trim21, Xaf1, H2-Q2, Ccl12, Ifit3, Ido1, Oas2, Ifi27, Rsad2, Psmb8, Trim30d
MORI_PLASMA_CELL_DN	0.000545789	0.00348834	0.477271	0.497322	2.00171	35	Ablim1, Tlr1, Lmo2, Laptm5, Smim14, Gpr137b, Ms4a1, Rel, Cd22, Tespa1, Calm2, Cd40, Tspyl3, Pik3ap1, Cpm, Klhl6, Dtx1, Tnfrsf13c, Spib
AZARE_STAT3_TARGETS	0.000559551	0.00357132	0.477271	-0.632197	-1.95571	23	Ccnd2, Ddx3x, Srsf6, Tnc, Nup160, Nup188, Dhx9, Twf1, Clic4, Cdv3
MCBRYAN_PUBERTAL_TGFB1_TARGETS_UP	0.000569739	0.0036313	0.477271	-0.377542	-1.65545	161	Socs2, Itgav, Cdkn2b, Galnt3, Fmr1, Srsf2, Rps6ka3, Ier3, Hes1, Dpysl3, F3, Tnc, Ptpn14, Egr2, Dusp16, F2r, Vcan, Sfpq, Tnfaip6, Gfra1, Tpsb2, Arl4a, Ak2, Car8, Basp1, Has2, Bpgm, Tpp2, Crk, Smarca1, Ceacam1, Wee1, Col16a1, Plod2, Ets1, Ehd1, Csnk2a1, Akt1, Cald1, Pdgfc, Hspg2, Vegfa, Net1, Hdlbp, Mmp2, Adam10, Runx1, Rab17, Wnt5a, Cnn3, Sntb2, Siah2, Picalm, Grb10, Atp1a1, Acat1, Utrn, Stat5b, F…
CHIBA_RESPONSE_TO_TSA_DN	0.000577014	0.00367256	0.477271	-0.646458	-1.90968	20	Itgav, Hnrnph1, Lig3, Rock1, Mapk6, Dmd, Tpr, Itga1, Ceacam1, Mdm2, Adam9, Grb10, Ptk2
WP_CHOLESTEROL_BIOSYNTHESIS_PATHWAY	0.000578069	0.00367418	0.477271	-0.698738	-1.92781	15	Cyp51, Sqle, Lss, Idi1, Dhcr7, Hmgcs1, Hmgcr, Sc5d, Fdps, Mvd
REACTOME_DETOXIFICATION_OF_REACTIVE_OXYGEN_SPECIES	0.000580848	0.00368674	0.477271	0.522902	2.04205	32	Sod1, Txnrd2, Sod3, Gstp1, Cyba, Prdx5, Ncf4, Cybb, Ccs, Nudt2, Gpx8, Ncf2, Cat, Prdx6, Gstp2, Prdx1, Ncf1, Txn1
BURTON_ADIPOGENESIS_12	0.000585552	0.00370634	0.477271	-0.580646	-1.88883	29	Casp8ap2, Srsf10, Myef2, Nipbl, Ireb2, Sp3, Arglu1, Hnrnpm, Zfp638, Kif2a, Kitl, Dnajc3, Poln, Capn7, Bod1l, Ube2v2, Fam76b, Phf12
REACTOME_MEIOSIS	0.000585512	0.00370634	0.477271	-0.49131	-1.79021	51	Nbn, Atm, Atr, Blm, Dido1, Ube2i, Psmc3ip, Stag2, Smc3, Mre11a, Rpa2, Rad51, Lmnb1, Cdk4, Rbbp8, Stag1, Rpa1, Mlh1, Tinf2, Top3a, Syne2, Cdk2, Sycp1, Mnd1, Smc1a
REACTOME_RESOLUTION_OF_ABASIC_SITES_AP_SITES	0.000597337	0.00377573	0.477271	-0.546662	-1.86793	37	Ung, Parp1, Tdg, Pold2, Apex1, Lig3, Rfc3, Pole4, Rpa2, Mpg, Smug1, Pcna, Rfc1, Rfc4, Rpa1, Pole, Pole2, Pold3, Fen1, Parp2, Pold1, Rfc5
REACTOME_METABOLISM_OF_FOLATE_AND_PTERINES	0.000602793	0.00380497	0.477271	-0.678136	-1.90261	16	Shmt1, Slc25a32, Fpgs, Slc19a1, Mthfd1, Mthfd2l, Mthfd2, Mthfd1l
MILI_PSEUDOPODIA_HAPTOTAXIS_DN	0.000604132	0.00380819	0.477271	-0.286399	-1.38663	668	Dhrs13, Slc7a6, Kcnn4, Trib1, Akap1, Cd276, Nol11, Tmem97, Slc4a7, Ttll4, Xpot, Adgra3, Chsy1, Erlin1, S1pr2, Slc29a1, Slc19a1, Pdcd11, Mogs, Ccnt1, Fgfrl1, Actl6a, Ano6, Raet1e, Taf5l, Atp10a, Sppl2b, Nhlrc2, Sqle, Sbno2, Sf3b3, Tor1b, Pxdn, Slc39a6, Ckap4, Tnfrsf12a, Elovl5, Dag1, Znrf3, Polg, Sdc1, Slc38a2, Hs2st1, Slc30a7, Sgpp1, Iqgap1, Ccdc134, Zfp142, Slc39a14, 2610507B11Rik, Slc39a10, Txn…
BROWNE_HCMV_INFECTION_24HR_UP	0.000612289	0.00385432	0.477271	-0.386303	-1.65505	134	Baz1a, Slc29a1, Etv5, Adgrg2, Fkbp4, Taf5l, Chka, Ago2, Med22, Nelfa, Apex2, Cxadr, Cspg5, E2f3, Pou2f1, Tsfm, Lrp8, Abhd2, Coil, Nup98, Me2, Sf1, Tacr3, Snrpa1, Tgif2, Epcam, Rrm2, E2f5, Pak2, Mettl3, Blmh, Ipo13, Mcm5, Ctdp1, Agl, N4bp1, Snrpb, Traf3ip1, Trip10, Gorasp1, Masp2, Cxcl1, Cdk2, Mcm7, Ppm1g, Mtf2, Crem, Sec23b, Stat5b, Pdia4, Pcgf3, Adarb1, Cdc5l, Parp2
BENPORATH_NOS_TARGETS	0.000625331	0.00393102	0.477271	-0.365958	-1.61398	166	Set, Rif1, Wdr36, Bmp7, Spred1, Obsl1, Tnrc6a, Klf5, Usp44, Fzd10, Dpysl3, Polr3g, Dusp6, Tnc, Ppp2r1b, Dph6, Trim24, Lama4, Timm23, Ptpn2, Cdc14b, Ubr5, Kat6a, Has2, Cdyl, Srsf4, Orc1, Stat3, Cdc7, Exosc9, Dusp12, Csrnp2, Fus, Ier5l, Rest, Gnptab, Atad2, Ric8b, Usp7, Smarcad1, Thbs2, Katnbl1, Jade1, Fbxw11, Rad54b, Spag9, Tcf20, Sox2, Sall1, Kif15, Fgf2, Mllt10, Prpf38a, Jarid2
BIOCARTA_VDR_PATHWAY	0.000648381	0.00406478	0.477271	-0.620765	-1.94036	24	Smarcc1, Actl6a, Supt16, Top2b, Med1, Chaf1a, Baz1b, Prmt1, Smarce1, Ncor1, Hdac1, Carm1
WP_MITOCHONDRIAL_GENE_EXPRESSION	0.000648246	0.00406478	0.477271	-0.660199	-1.93846	19	Pprc1, Tfam, Gabpb1, Myef2, Sp1, Nrf1, Hcfc1, Gabpa, Tfb2m, Creb1, Mterf3, Polrmt, Ppargc1b
WP_BREAST_CANCER_PATHWAY	0.000649581	0.00406675	0.477271	-0.385097	-1.6672	141	Peg12, Ccnd1, Shc4, Myc, Shc3, Parp1, Fgf15, Fzd1, Nbn, Atm, Hes1, Fzd10, Ctnnb1, Rps6kb1, Atr, Apc, Lrp6, E2f3, Pik3r1, Sos2, Sos1, Sp1, Axin1, Nras, Pik3ca, E2f1, Mre11a, Rad51, Dvl3, Notch1, Cdk4, Kit, Gadd45g, Kras, Wnt2b, Wnt4, Dll3, Csnk2a1, Akt1, Raf1, Fgf2, Bak1, Wnt5a, Fos, Fzd3, Dll1
KEGG_SMALL_CELL_LUNG_CANCER	0.000651625	0.00407399	0.477271	-0.438864	-1.76173	83	Ccnd1, Itgav, Cdkn2b, Skp2, Ccne2, Bcl2, Myc, Traf4, Lamc1, Lama4, Itga6, E2f3, Pik3r1, Itgb1, Chuk, Pias2, Ccne1, Pik3ca, E2f1, Max, Traf6, Cdk4, Itga2, Rarb, Traf3, Akt1, Xiap, Ikbkb, Bcl2l1, Rxra, Cks1b, Cdk2, Ptk2, Pik3cb, Rela
ZHAN_MULTIPLE_MYELOMA_SUBGROUPS	0.000653941	0.0040829	0.477271	-0.588889	-1.9261	30	Cdc6, Ranbp1, Xrcc6, Pold2, Eif2s1, Chaf1a, Tyms, Eif2b1, Snrpd3, Msh2, Cct4, Psmd14, Ezh2, Cks1b, Snrpc, Ube2v2, Tmem131, Ewsr1, Prkdc
NUNODA_RESPONSE_TO_DASATINIB_IMATINIB_UP	0.000656723	0.00409471	0.477271	-0.577061	-1.87717	29	Ccnd2, Bcl2, Myc, Cdc25a, Cdk8, E2f3, Ccnd3, Stat3, Ccne1, Cdk13, Rad51, E2f5, Cdk4
PICCALUGA_ANGIOIMMUNOBLASTIC_LYMPHOMA_DN	0.000659534	0.00410109	0.477271	-0.389462	-1.65883	129	Chd1, Tnfaip3, Eif4e, Tsc22d2, Wipf1, Tra2b, Dusp4, Eif5, Ddx3x, Piga, Zbtb10, Ifrd1, Areg, Kdm6b, Jmjd1c, Per1, Thap2, Ptp4a1, Cog3, Klf6, Hipk1, Klf4, Tiparp, Ccdc59, Mex3c, Ppp1r15b, Son, Haus3, Sik1, Rapgef6, Mgat4a, Csrnp1, Cnot6l, Amd1, Setd2, Rsrc2, Fosb, Suco, Fosl2, Smurf2, Zfc3h1, Ccnl1, Tsc22d3, Irs2, Klf10
TSENG_IRS1_TARGETS_UP	0.000658751	0.00410109	0.477271	-0.419976	-1.75549	108	Ddx18, Nop56, Fbn2, Cdkn2b, Rcl1, Tmem97, Uck2, Iars, Hspa4, Xrcc6, Nsun2, Yars, Fermt2, Sqle, Hspa9, Farsb, Lama4, Mthfd2, Mapk12, Acly, Mybl2, Zfp422, Trib3, Cars, Ldlr, Bpgm, Asns, Lbhd1, Ceacam1, Phb, Nars, Ptprf, Spcs3, Tenm3, St13, Pag1, Wnt5a, Nde1, Sf3a1, Zdhhc6
MILI_PSEUDOPODIA	0.000666431	0.00413837	0.477271	-0.532862	-1.90515	46	Dkc1, Samd4, Zeb1, Ccnd2, Gab2, Ssb, Zbtb12, Bmi1, Apc, Naa50, Ppfia1, Kif5b, Ankrd11, Vcpip1, Ddr2, Hnrnpa3, Rgs20, Eif3e
GENTILE_UV_RESPONSE_CLUSTER_D5	0.000683138	0.00423638	0.477271	-0.57029	-1.9267	34	Nav3, Jmjd6, Fermt2, Mphosph6, Pno1, Pitpnb, Tardbp, Srsf3, Mlx, Dusp11, Maml1, Lbr, Pikfyve, Tlk2, Pxdc1, Fosl2
CHYLA_CBFA2T3_TARGETS_UP	0.00068503	0.00423666	0.477271	0.232524	1.39622	347	Tmem53, Prtn3, Id1, Gpr65, BC028528, Cxcr4, Rbpms, B3gnt8, Ttc39c, Calml4, Mfsd13a, Cracr2b, Gpr160, Arl11, Gmpr, Spi1, Slc16a9, Cyth4, Slc28a2, F2rl3, Rsph9, Lcp1, Ctsl, Clec12a, Alas1, Esam, Sox13, Igsf6, Mfng, Cx3cr1, Misp, Alox5ap, Cd48, Ppp1r14a, Fcgr3, Ctsc, Cfap57, Tmem141, Krt18, Gstm2, Pld4, Laptm5, Unc93b1, Arhgef6, S100a11, Ppfibp2, Ncf4, Tifab, Eepd1, Lbp, Clec4d, Krt80, Ikbke, Anxa3,…
JISON_SICKLE_CELL_DISEASE_DN	0.00068426	0.00423666	0.477271	-0.364562	-1.61322	169	Ung, Set, Slc4a7, Fam168b, Srsf2, Smc5, Itpkb, Fbl, Atm, Top2b, Hnrnph1, Srsf6, Anp32b, Prrc2c, Polg, Sfpq, Bclaf1, Pde3b, Pik3c2a, Atrx, Cep68, Otud4, Eif4a1, Csnk1e, Ptprm, Brd1, Eif3d, Hlcs, Tcf3, Itpr3, Zfp354a, Msh2, Polr2h, Lpar2, Setd2, Rnf44, Usp9x, Rbbp6, Rfc4, Ddx5, Rnf126, Eif3e, Specc1l, Ptma, Tmc6, Fnbp4, Pabpc4, Srrt, Tsc22d3, Nap1l1, Otud3
GENTILE_UV_RESPONSE_CLUSTER_D2	0.000686965	0.00424291	0.477271	-0.543152	-1.85594	37	Chd1, Mat2a, Tnfaip3, Eif4e, Zbed4, Gtf2e1, Nup153, Pnn, Edrf1, Has2, Phf3, Rybp, Thbs1, Kif2a, N4bp1, Bach1, Runx1
VANTVEER_BREAST_CANCER_ESR1_DN	0.000693935	0.0042802	0.477271	-0.35088	-1.58737	209	Samd4, Eml4, Kcnn4, Atad3a, Lgalsl, Lmo4, Agfg1, Tnfaip3, Srsf7, Adamts7, Uck2, Ctps, Syncrip, Gmps, Coro1c, Gatad2a, Desi2, Ifrd1, Memo1, Mcm6, Tbc1d1, Blm, Psmg1, Cebpg, Nasp, Smco4, Tm4sf1, Mybl2, Uchl3, Myo10, Cdk2ap1, Odc1, Rdx, Lpin1, Mtmr2, Asns, Fscn1, Topbp1, Serbp1, Fndc3b, Hjurp, Psat1, Golt1b, Chic2, Mcm5, Nf2, Pgm1, BC055324, Amd1, Stil, Steap3, Ilf2, Fanca, Prim2, Nck1, Epha2, Pdxk,…
ISHIDA_E2F_TARGETS	0.000696232	0.0042886	0.477271	-0.488705	-1.78071	51	Cdca7, Mcm3, Trip13, Dna2, Hmgb3, Ccne1, Rfc3, Dbf4, Rrm2, Rad51, Lbr, Pcna, Rpa1, Smc2, Cdt1, Ezh2, Dut, Cdk2, Mcm7, Kpna2, Asf1b, Fen1, Rrm1, Top2a, Dctpp1, Prim1, Slbp
REACTOME_RNA_POLYMERASE_I_TRANSCRIPTION_TERMINATION	0.000703748	0.00432909	0.477271	-0.593013	-1.92542	28	Polr1b, Cd3eap, Polr1a, Polr1e, Taf1a, Cdk7, Tbp, Taf1d, Polr2h, Ccnh
ROSS_AML_WITH_CBFB_MYH11_FUSION	0.000711412	0.00437038	0.477271	0.413984	1.79901	52	Naga, Cfp, Plbd1, Clec4a3, Hpcal1, Slc7a7, Ccr2, Cybb, Tnfsf13, S100a9, Clec7a, Cd52, Lpar1, Mgl2, Tgfbi, Igkv9-120, Anxa11, Il10ra, Ctss, Fyb, Clec10a, Gimap4, Kif17, S100a8, Kctd12, Nrp1
LIM_MAMMARY_LUMINAL_MATURE_UP	0.000729046	0.00446778	0.477271	0.335883	1.68525	97	Hmgcs2, Gprc5c, Dnajc12, Gmpr, Slc40a1, Pon3, Lmntd2, Ankmy2, Tmprss6, Tspan13, Bbof1, Tango2, Fbxo36, Batf, Slc22a18, Btrc, Alcam, G6pdx, Dnaaf3, Ccdc92, Atp6v0e2, Plekhg3, Slc7a4, Faah, Cited1, Prom2, Psd4, Aldh3b1, Eef1a2, Sort1, Trp53inp2, Esr1, Hsd11b2, Hdac11, Zdhhc1, Aqp11, Edem1, Sprr1a, Sult2b1, Pvalb, Ptpn6, Trim6, Klhl5, Nectin4, Cacnb3
WP_MITOCHONDRIAL_CIV_ASSEMBLY	0.000729214	0.00446778	0.477271	0.49808	1.96721	33	Surf1, Cox6a1, Cox8a, Cox19, Ndufa4, Cox5b, Pnkd, Cox7b, Smim20, Cox4i1, Tmem177, Pet100, Coa6, Cox5a, Cox6c, Cox6b1, Coa3, Cox7c, Cox15, Cox7a2, Cox18
IKEDA_MIR133_TARGETS_UP	0.000731158	0.00447371	0.477271	-0.523178	-1.85033	43	Snx1, Ctbp2, Ddx3x, Rap2c, Appbp2, Pitpnb, Hs2st1, Sgpp1, Gnai3, Elavl1, Maml1, Raph1, Lhfp, Slc6a6, Akap9, Hif1a, Ppp1r12a, Ptpro, Ywhaq, Ncoa6, Rbpj, Rbmx, Sacm1l, Ankrd12, Fmnl2, Myh9, Rabgap1, Gpc6
PHONG_TNF_RESPONSE_VIA_P38_PARTIAL	0.000734077	0.00448559	0.477271	-0.375455	-1.6373	149	Trib2, Ttc27, Itgav, Kcnn4, Lgr5, Tnfaip3, Maff, Tsc22d2, Baz1a, Chst11, Ier3, Nbn, Tnc, Sphk1, Lamc1, Plaur, Klhl21, Kdm6b, Slc39a14, Tank, Slc5a3, Ldlr, Klf6, Has2, Lif, Tiparp, Stat3, Fndc3b, Cd44, Tgif2, Slc12a7, Flrt3, Il6st, Il6, Pgrmc2, Hivep1, Insig1, Bmp2, Thbs1, Rnf44, Cxcl2, Creb1, Dusp1, Litaf, Inhba, Slc20a1, Fosl2, Lhfp, Adm, Rxra, Cxcl1, Nap1l1, Tpst1
WANG_CLIM2_TARGETS_DN	0.000738193	0.00450474	0.477271	-0.364592	-1.61412	170	Rrp15, Cebpz, Josd1, Rars, Prpf40a, Gtpbp4, Cct6a, Lrrfip1, Ifrd1, Api5, Tnfrsf12a, Idi1, Farsa, Gorab, Dhx36, Klf7, Topors, Ccdc86, AW549877, Coil, Mynn, Rad18, Hbs1l, Srrm1, Mtmr2, Mex3c, Rad23b, Ncor1, Yrdc, Pfdn4, Strn3, Rnf149, Asf1a, Crk, Cyp20a1, Galnt7, Hnrnpk, Acbd3, Kctd5, Rest, Hmgcs1, Dus1l, Csrnp1, Rnft1, Blzf1, Rbbp6, Zfp292, Rpp30, Prim2, Zfp281, Tnks2, Zfp160, Gna13, Scml2, Sf3a1,…
REACTOME_DISEASES_ASSOCIATED_WITH_O_GLYCOSYLATION_OF_PROTEINS	0.000745815	0.00454521	0.477271	-0.471596	-1.75232	56	Adamts9, Adamts1, Adamts12, Adamts7, Adamts5, Galnt3, Adamts14, Dag1, Adamts3, B3glct, Adamts20, Spon1, Adamts6, Notch1, Thbs1, Adamts4, Adamts17, Thbs2, Adamts15, Adamts19
YU_MYC_TARGETS_UP	0.000755541	0.00459838	0.477271	-0.530827	-1.85975	41	Fam136a, Nup54, Tfdp1, Dtl, Nudcd2, Idi1, Strap, Clic4, Hnrnpll, Ybx3, Pcna, Fdps, Cks1b, Kpna2, Ect2, Rrm1, Top2a, Ube2s, Dctpp1
MOLENAAR_TARGETS_OF_CCND1_AND_CDK4_DN	0.000789506	0.00479873	0.477271	-0.480131	-1.76967	54	Cdca7, Cdca7l, Cdc6, Dtl, Pdlim3, Mybl1, E2f7, Eri1, Trip13, Morc4, Psmc3ip, Elavl1, Zfp367, Ddias, Hjurp, Mtmr1, Mtfr2, Cped1, Pold3, Kif20b, Mcm7, Melk, Gas2l3, Rfc5, Knl1, Donson, Cep55, Fam204a, Cenpn, Spc25, Gpc6, Cenpf, Cdca2, Ptbp3, Cenph, Med30
HSIAO_LIVER_SPECIFIC_GENES	0.000802084	0.00486873	0.477271	0.291656	1.61142	160	Hmgcs2, Mgst1, Tst, Fmo5, Apoh, Cyp4f18, Asgr1, Ang, Sod1, Por, Kynu, Fah, Hc, Serpind1, Pon3, Alas1, Hal, Acaa1a, Adh1, Serpinf1, Supt4a, Rbp4, Pygl, Aldh2, Hp, Cyp27a1, F7, Ddt, Vtn, Cat, Acadsb, Cp, Lipc, Hpx, Lcat, Serpina1b, Plin2, Nnmt, Slc38a3, Itih2, Ass1, Apoe, Abcc6, Cfh, Hnmt, Mgst2, Cyb5a, Selenop, Arg1, Lsr, Gstz1, Hpn, Rarres2, Sds, Aldob, Acaa2, Lgals4, Sephs2, Ptgr1, Pck2, F10
REACTOME_EGR2_AND_SOX10_MEDIATED_INITIATION_OF_SCHWANN_CELL_MYELINATION	0.000807048	0.00489239	0.477271	-0.590632	-1.91769	28	Pou3f2, Tead1, Cyp51, Lamc1, Egr2, Dag1, Nab1, Hdac2, Adgrg6, Pmp22, Nab2, Hmgcr, Srebf2, Utrn, Prx, Wwtr1, Adgrv1, Pou3f1, Smarca4
WP_GASTRIC_CANCER_NETWORK_2	0.000809328	0.00489974	0.477271	-0.582789	-1.90615	30	Cebpz, Brix1, Ahctf1, Myc, Cacybp, Ctnnb1, Mtdh, Fam91a1, Chtf8, Lmnb2, Rfc3, Col9a1, Rad17, Lbr, Atad2, Rfc4, Dscc1
REACTOME_E2F_MEDIATED_REGULATION_OF_DNA_REPLICATION	0.000830441	0.00501433	0.477271	-0.622563	-1.89832	22	Orc2, Tfdp1, Ppp2r1b, Pola1, Orc6, Orc5, Orc4, Orc1, E2f1, Pola2, Prim2, Mcm8
WP_NEURODEGENERATION_WITH_BRAIN_IRON_ACCUMULATION_NBIA_SUBTYPES_PATHWAY	0.000830215	0.00501433	0.477271	0.451107	1.8912	44	Fa2h, Ftl1, Wdr45, Map1lc3a, Pik3c3, Atg13, 1600014C10Rik, Scp2, Atg2a, Wipi2, Wipi1, Cp, Atp13a2, Atg14, Atg12, Atg101
PID_CDC42_REG_PATHWAY	0.000835226	0.0050366	0.477271	-0.582513	-1.90525	30	Dock11, Farp2, Apc, Vav2, Fgd1, Spata13, Dnmbp, Dock10, Vav3
WEST_ADRENOCORTICAL_TUMOR_DN	0.000844183	0.00508393	0.477271	0.210421	1.32884	491	Dnajc4, Ift46, Ablim1, Dnajc12, Foxc2, Fam53b, Rbpms, Olfml1, Inpp5k, Tspo, Arhgef15, Lrrn3, Gmpr, Col4a3, Slc47a1, Zfp688, Calhm2, Igfbp6, Zfp185, Kynu, Ints9, Fah, Meis2, Spon2, Lmf1, Sod3, Dgka, Alas1, Stab1, Neil1, Adh1, Vps51, Ubb, Akr7a5, Pdk2, Pld1, Rbks, Ncf4, Ptger4, Mmp23, Cybb, Casp9, Cuedc2, Cnnm2, Lsp1, Islr, Vwa5a, Mvp, Tnfsf13, Sorbs3, Jam3, Dhrs1, Dcn, Ahnak, Ggt5, Klf11, Cox7a1, …
LIM_MAMMARY_STEM_CELL_UP	0.000854485	0.00513923	0.477271	-0.297062	-1.41204	454	Prrx1, Adamts1, Igfbp3, Cspg4, Itga9, Ccnd2, Lima1, Rhoj, Amotl1, Mest, Bmp7, Myc, Gypc, Sox11, Simc1, Spred1, Wipf1, Nt5e, Tcof1, Fgfrl1, Golim4, Syde1, Fermt2, Ext1, Mtss1, Bag3, Dpysl3, Antxr1, Pdlim4, Mcam, Dusp6, Sorcs1, Fst, Sphk1, Lamc1, Egr2, Pknox2, Tshz2, Vcan, Klhl21, Fbxo30, Smtn, Tubb6, Tmem121, Postn, Btbd11, Cav1, Neto2, Itga6, Slc27a3, Klhl42, Dock10, Eid3, Edaradd, Sec24d, Hdac4,…
KIM_GLIS2_TARGETS_UP	0.000856751	0.00514611	0.477271	0.352882	1.6975	84	Pirb, Tsc22d1, Igfbp2, Col1a1, Adam8, Ltbp2, Fcer1g, Col1a2, Col14a1, Ccr2, Fcgr3, Pdgfrl, S100a6, Lsp1, Col3a1, Dcn, Ogn, Mfap4, Pycard, Tgfbi, Gm15448, Mmp14, Angptl4, Ifitm3, Aif1, S100a4, Cxcl12, Lum, Cdca3, Cfh, Cx3cl1, Bcl2a1a, Lad1, Ltb, H2-DMb2, Isg15, Adamts2, Ccl6, Vcam1, Tlr2, H2-DMb1, Ccl9, Ccl2, H2-Eb1, Icam1, Bbc3, Psmb9, Efemp2
SHAFFER_IRF4_TARGETS_IN_MYELOMA_VS_MATURE_B_LYMPHOCYTE	0.000865435	0.00519148	0.477271	-0.41085	-1.69096	98	Tnfaip3, Uck2, Xpot, Itga4, Myc, Spats2, Yars, Eif2s2, Cyp51, Atf4, Bmi1, 1810055G02Rik, Slc38a2, Nfil3, Cav1, Pds5a, Nr4a1, Fkbp11, Ldlr, Gars, Txndc5, Yes1, Canx, Dnajc10, Hsp90b1, Kras, Ampd1, Hmbs, Ssr1, Pabpc4, Hsp90aa1, Gfpt1, Pdia4, Fhl1, Adgre5, Pgk1, Tram1, Tuft1, Ldha, Ppp1r2, Uap1, Ccnc, Pam
STEGER_ADIPOGENESIS_UP	0.000867327	0.00519604	0.477271	0.636322	2.04243	16	Pnpla2, Enpp2, Cidea, Hp, Lipe, Mmd, Cp, Cd36, Stom, Nr1h3, Cebpa, Gyg, Hsd11b1
KLEIN_TARGETS_OF_BCR_ABL1_FUSION	0.000871577	0.00521469	0.477271	0.464348	1.9142	41	Cxcr4, Syk, Ifi205, Btk, Il3ra, Ncf4, Mndal, Blnk, Ptprc, Myd88, Pou2f2, Cd40, Csf1r, Pou2af1, Cd79a, Csf3r, Mzf1, Tnfrsf13b, Il7r, Anpep, Irf4, Ighmbp2, Spib, Ikzf1, Siglece
BLANCO_MELO_RESPIRATORY_SYNCYTIAL_VIRUS_INFECTION_A594_CELLS_DN	0.000880628	0.00526198	0.477271	0.346652	1.70129	89	Apoh, Tjp3, Tppp3, Tmem37, Llgl2, Dok4, Hc, Slc7a7, Iqcc, Galm, Neil1, Aqp3, Cldn2, Rab40b, Efcab12, Tonsl, Syngr4, 1700016K19Rik, Cldn3, Prr36, Rln1, Spaca9, Dact2, Slc29a4, Eln, Bcam, Gpr162, Abhd1, Ddc, Fcgbp
OZEN_MIR125B1_TARGETS	0.000883588	0.0052728	0.477271	-0.62051	-1.89206	22	Slc7a6, Ppat, Slc7a1, Casc3, Lypla2, Stat3, Cbfb, Plekha8, Qsox2, Samd10, Eif4ebp1, Lactb
HOLLERN_EMT_BREAST_TUMOR_UP	0.000891065	0.00531051	0.477271	0.303346	1.62362	135	Adprh, Cfp, Dok1, St8sia4, Clec4a3, Cysltr1, Glipr1, Spi1, Osr1, Pla2g15, Hhex, Arl6ip5, Gpr85, Ccr2, Ltc4s, Fcgrt, Loxl1, Apbb1, Traf1, Ehbp1l1, Fxyd5, Lsp1, Prrx2, Was, Dcn, Nrros, Tjap1, Gpr34, Timp2, Lpar1, Nbl1, Csf1r, Olfm1, Snx20, Dab2, Mrc2, S100a4, Nrp2, Igfbp4, Fam167b, Ccdc102a, Dbn1
REACTOME_BASE_EXCISION_REPAIR	0.000897966	0.0053447	0.477271	-0.509112	-1.81377	44	Ung, Parp1, Tdg, Pold2, Apex1, Lig3, Rfc3, Pole4, Rpa2, Mpg, Smug1, Pcna, Rfc1, Rfc4, Rpa1, Pole, Pole2, Tinf2, Pold3, Fen1, Parp2, Pold1, Rfc5
DEMAGALHAES_AGING_UP	0.000903534	0.00537088	0.477271	0.408637	1.77578	52	Mgst1, Lyz2, Txnip, Lgals3, Efemp1, Npc2, Fcgr3, S100a6, Laptm5, C1qc, Anxa3, C1qb, Gns, Hcst, C1qa, Vwf, B2m, S100a4, Ctss, Mpeg1, Jchain, Efcab14, Fcgr2b, Apod, Mt1, Ndrg1, H2-M3
MIKKELSEN_NPC_ICP_WITH_H3K4ME3	0.000905941	0.00537822	0.477271	0.216194	1.34488	421	Dnase1l1, Nosip, Dnajc4, Mgst1, Golph3l, Dnajc12, Grn, Tjp3, Ctns, Ak1, Decr2, Ech1, Fbxo16, Cd99l2, Klc4, Pold4, Gpr183, Med24, Lrrn3, Col1a1, Hspb6, Katnal2, Zkscan5, Capn1, Ints9, Tkfc, Coro1a, Pafah2, Dynlrb2, Neil1, Gper1, 1110051M20Rik, Tctn2, Tfpt, Fam214a, Nudt13, Gcdh, Cfap52, Lipa, Atp5g1, Nudt22, Cpt1c, Cdkn2c, Gstm2, Tpp1, Fam189b, Pld1, Nicn1, Dpp7, Rftn2, Gmppa, Hsd17b11, Flad1, Slc…
REACTOME_CYCLIN_D_ASSOCIATED_EVENTS_IN_G1	0.000911773	0.00540585	0.477271	-0.516775	-1.84183	45	Ccnd1, Ccnd2, Cdkn2b, Skp2, Ccne2, Tfdp1, Ppp2r1b, E2f3, Cdk7, Ccnd3, Jak2, Ccne1, E2f1, E2f5, Cdk4, Ccnh, E2f4, Ppp2r2a, Cul1, Cks1b, Cdk2, Src, Rbl1
BLANCO_MELO_BETA_INTERFERON_TREATED_BRONCHIAL_EPITHELIAL_CELLS_DN	0.000916227	0.00542525	0.477271	0.293712	1.58899	143	Slc43a2, Ecm1, Tjp3, Gdpd3, Plbd1, Ephx3, Osr1, Tmem86a, Ctsl, Nlrx1, Tmem184a, Aqp3, Ppfibp2, Dgat2, S100a9, Itgb7, Dbp, Hey1, Coq8a, Ccdc88b, Card14, Ankrd35, Rfx2, Klk8, Zfp467, Fam117a, Vwf, Grhl3, Rnf208, Cep131, Pla2g4f, Kcp, Palmd, Ifitm10, Mzf1, Adamtsl4, Ngef, Slc37a2, Anpep, Cstb, S100a8, Unc13d, Fzd2, Dhrs9, Ly6d, Sprr1a, Sult2b1, Slpi, Rasal1, Lurap1l, Ceacam2, Sytl1, Nectin4, Serf2, …
AMIT_EGF_RESPONSE_120_MCF10A	0.000918088	0.00542926	0.477271	-0.537028	-1.83501	37	Spry4, Maff, Txnrd1, Pdlim5, Dusp6, Plaur, Dync1li1, Hbegf, Cdv3, Lif, Mrgbp, Yrdc, Pcbd1, Bcl10, Epha2
STAMBOLSKY_TARGETS_OF_MUTATED_TP53_UP	0.000925742	0.00546748	0.477271	-0.529762	-1.86037	42	Trps1, Naa15, Hnrnpu, Thumpd3, Rasl11a, Taf4b, Stc1, Snx22, 6030458C11Rik, Mynn, Cdk13, Hnrnpm, Galnt7, Zfp638, Map3k2, Zfp407
GAVIN_FOXP3_TARGETS_CLUSTER_P3	0.000930873	0.00549071	0.477271	0.29417	1.61221	155	Id2, Lgmn, Ms4a4a, Frmd5, Lyl1, Gpr160, Cd200r1, Ccrl2, Evi2a, Ctsl, Tdrp, Serinc3, Galm, Gabarapl1, Pear1, S100a6, Myo1f, Cybb, Itgb5, Fam234a, Dgat2, Tgfbr3, Gjb2, Gpr34, Atp6v0a1, Cd80, Plxdc1, Hdac9, Fgl2, Pnkd, Irf5, Sema4a, Dnajb13, Sdr39u1, Alox8, Ighg2c, Pou2f2, Il18, Pou2af1, Actr3b, Ky, Prdx6, Fcmr, Il21, S100a4, Igfbp4, Rnf166, Ppm1l, Il10ra, Pglyrp1, Naprt, Ggt1, Rabgap1l, Camk2b, Kct…
REACTOME_RHO_GTPASES_ACTIVATE_NADPH_OXIDASES	0.000933353	0.00549828	0.477271	0.580363	2.00826	21	Pik3c3, Prkca, Mapk3, Cyba, Ncf4, Cybb, S100a9, Rac2, Mapk1, Ncf2, Ncf1, Pik3r4, S100a8
LUI_THYROID_CANCER_CLUSTER_1	0.00095887	0.00564135	0.477271	-0.482092	-1.74833	50	Spry1, Ccnd1, Clasp1, Smarcc1, Ctbp2, Hes1, Srsf6, Dusp6, Atp13a3, Fbn1, Sfpq, Srsf11, Nr4a1
REACTOME_DNA_DAMAGE_BYPASS	0.000965384	0.0056724	0.477271	-0.526343	-1.88184	46	Rev3l, Usp10, Rev1, Usp1, Dtl, Pold2, Rad18, Rfc3, Pole4, Rpa2, Polh, Cul4a, Cul4b, Pcna, Rfc1, Rfc4, Rpa1, Sprtn, Pole, Nploc4, Pole2, Pold3
REACTOME_TRANSCRIPTION_OF_THE_HIV_GENOME	0.000967269	0.00567621	0.477271	-0.470308	-1.79293	63	Ccnt1, Supt16, Taf2, Tcea1, Gtf2e1, Taf3, Nelfa, Taf4b, Taf1, Ncbp1, Ssrp1, Cdk7, Tbp, Ctdp1, Polr2h, Rnmt, Ccnh, Taf5, Ncbp2, Gtf2a2, Polr2b, Gtf2e2, Nelfe, Gtf2h3, Taf15, Ercc2, Polr2d, Gtf2h1, Ccnt2, Ccnk, Rngtt, Taf4
GENTILE_UV_RESPONSE_CLUSTER_D8	0.000969449	0.00568174	0.477271	-0.536033	-1.83161	37	Rev3l, Slc7a6, Zcchc24, Parp1, Ppid, Sqle, Rbm15b, Cdyl, Yy1, Cbx3, Spred2, Insig1, Hmgcr, Stk38
WP_TGFBETA_SIGNALING_PATHWAY	0.000975669	0.0057109	0.477271	-0.386414	-1.64939	130	Ccnd1, Zeb1, Stambpl1, Cdkn2b, Prkar2a, Myc, Tfdp1, Tnc, Nup153, Strap, Cav1, Map3k7, Wwp1, Pik3r1, Sos1, Sp1, Rock1, Axin1, Klf6, Ube2i, Itgb1, Rnf111, Smad4, Pias2, Hdac1, E2f5, Pak2, Sik1, Nedd9, Traf6, Itga2, Thbs1, Zfyve16, Ets1, Fosb, Akt1, Raf1, Sin3a, E2f4, Snw1, Itch, Fos, Smurf2, Itgb3, Cul1, Klf10, Map2k3, Ptk2, Src, Pja1, Rbl1
REACTOME_RHOBTB1_GTPASE_CYCLE	0.00100625	0.00588238	0.45506	-0.616258	-1.9064	23	Rhobtb1, Tra2b, Rnf20, Rock1, Srrm1, Gps1, Rbbp6, Stk38, Cul3, Txnl1, Spen, Vim, Cct2, Hnrnpc, Cpsf7, Rbmx, Cct7
REACTOME_SIGNALING_BY_THE_B_CELL_RECEPTOR_BCR	0.00102839	0.00600415	0.45506	0.294297	1.57341	131	Psmf1, Psmc3, Cd79b, Psma8, Grb2, Syk, Psmb11, Ubb, Btk, Igkv8-28, Igkv2-109, Ighv3-6, Card11, Blk, Ikbkg, Iglc1, Ppp3r1, Blnk, Rel, Btrc, Stim1, Dapp1, Cd22, Vav1, Psmb2, Pik3cd, Iglv1, Psmd10, Ppp3ca, Pik3ap1, Igkv15-103, Cd79a, Igkv9-129, Trpc1, Igkv9-120, Igkv12-44, Ighm, Ppp3cb, Ighv8-8, Igkv1-135, Ubc, Psmb5, Lyn, Psmd4, Psmb4, Malt1, Psma5, Psmb6, Igkv8-30, Plcg2, Hras, Igkv9-124, Igkv10-9…
LIU_COMMON_CANCER_GENES	0.00108108	0.00630376	0.45506	-0.468446	-1.74661	57	Polr1b, Nop56, Limd1, Dbt, Ddx27, Uaca, Syncrip, Gatad2a, Lrrfip1, Usp34, Haus2, Lars, Zc3h7b, Atp8b1, Cdk13, Ddx59, Serp1, Alms1, Ints4
REACTOME_O_LINKED_GLYCOSYLATION	0.00108821	0.00633729	0.45506	-0.416149	-1.68675	90	Adamts9, Adamts1, Adamts12, St3gal4, B3gnt5, Adamts7, Adamts5, Galnt3, Adamts14, Galnt10, Gcnt4, Dag1, Adamts3, B3glct, Adamts20, B3galnt2, Spon1, Adamts6, St6galnac3, Galnt7, Thbs1, Adamts4, Adamts17, Thbs2, Pofut2, Adamts15, Adamts19
REACTOME_DISEASES_OF_MITOTIC_CELL_CYCLE	0.00109022	0.00634094	0.45506	-0.534384	-1.84337	38	Ccnd1, Ccnd2, Skp2, Ccne2, Tfdp1, Ube2e1, E2f3, Atrx, Anapc1, Ccnd3, Cdc16, Ccne1, E2f1, Cdk4
KEGG_MISMATCH_REPAIR	0.00109618	0.00636754	0.45506	-0.613118	-1.86952	22	Msh6, Pold2, Exo1, Rfc3, Rpa2, Msh2, Msh3, Pcna, Ssbp1, Rfc1, Rfc4, Rpa1, Mlh1, Pms2, Pold3, Pold1, Rfc5
REACTOME_UNFOLDED_PROTEIN_RESPONSE_UPR	0.00110356	0.0064023	0.45506	-0.411487	-1.66432	89	Exosc1, Dis3, Exosc2, Eif2s2, Atf4, Cebpg, Eif2s1, Eif2s3x, Nfya, Hyou1, Exosc8, Exosc7, Tatdn2, Asns, Exosc9, Mbtps2, Hspa5, Srprb, Hsp90b1, Serp1, Ern1, Ddx11, Pla2g4b, Eif2ak3, Ssr1, Gosr2, Preb, Dnajc3, Xbp1, Srpr, Gfpt1, Dnajb11, Khsrp, Dcp2, Cul7, Exosc4, Arfgap1, Hdgf, Fkbp14, Sec31a, Mydgf, Pdia6, Creb3l2
WP_FLUOROPYRIMIDINE_ACTIVITY	0.00110715	0.00641507	0.45506	-0.57332	-1.87518	30	Ppat, Uck2, Umps, Fpgs, Slc29a1, Tdg, Tyms, Abcg2, Rrm2, Dpyd, Smug1, Cda
BONCI_TARGETS_OF_MIR15A_AND_MIR16_1	0.00112066	0.00648513	0.45506	-0.425314	-1.72183	88	Ccnd1, Hmga2, Pprc1, Ccnd2, Prkar2a, Bcl2, Cdc25a, Bptf, Prdm4, E2f7, Adamts3, E2f3, Wwp1, Usp15, Acvr2a, Has2, Eya1, Ccne1, Cdca4, Tgif2, Sox5, Bmpr1a, Selenoi, Wee1, Wnt2b, Ptch1, Hspg2, Fgf2, Dedd, Dll1, Ube2v1, Hoxa3, Wsb1, Pappa, Kpna3, Dnaja2, Mob4, Snx16, Hnrnpa1
KEGG_PEROXISOME	0.00112401	0.00649634	0.45506	0.360726	1.68799	75	Pxmp4, Decr2, Ech1, Acox3, Sod1, Hacl1, Scp2, Acaa1a, Prdx5, Mlycd, Abcd1, Nudt19, Cat, Pex11g, Pex6, Pex16, Pex14, Pex11b, Crat, Abcd2, Pex10, Ephx2, Prdx1, Abcd4, Phyh, Pxmp2, Mpv17, Ddo, Paox, Pex5
FARMER_BREAST_CANCER_BASAL_VS_LULMINAL	0.00112837	0.0065133	0.45506	-0.329485	-1.52872	295	Dkc1, Dhrs2, Pum3, Lmo4, Rif1, Lima1, Skp2, Pdss1, Nudt4, Bcl2, Ttll4, Casp8ap2, Trmt11, Myc, Ndufaf4, Syncrip, Rabep1, Sephs1, Actl6a, Gtpbp4, Gmps, Klf5, Ttc39a, Coro1c, Vezf1, Galnt10, Prkx, Ifrd1, Areg, Appbp2, Slc39a6, Chek1, Nfil3, Tubb6, Srpk1, Mthfd2, Gfra1, Cebpg, Mcm10, Tbc1d12, Smco4, E2f3, Rnf138, Wwp1, Myb, Fbxl7, Clic4, Myo10, Hdac2, Hhat, Igf2bp2, Mtmr2, Dmd, U2surp, Eif1ax, Ccne1,…
MIKKELSEN_IPS_WITH_HCP_H3K27ME3	0.00114988	0.00662915	0.45506	0.38744	1.7775	64	Pyy, Zfp536, Osr1, Nfix, Prrt1, Ush1g, Kcns1, Cdh11, Zmynd10, Il10ra, Gfi1, Nr2f2, Ache, Tmem59l, Wnt10a, Duox2, Usp18, Nrn1, Lhx9, Insrr, Arx, Alox15, Vsnl1, Actl6b, Fgf12, Cacna1e, Htr2c, Fam155a, Crlf1, Npy5r, Sorcs3, Prdm8, Pcdha9, Car10, Ntm, Pcdha11, Nr2e1, Pcdha12, Igf2, Pcdha2, Slitrk3, Six3, Tbx4, Pcdhb15, Npas4, Rph3a, Mpped1
DELPUECH_FOXO3_TARGETS_DN	0.00116205	0.00669091	0.45506	-0.53284	-1.8207	37	Slc7a1, Xpot, Iars, Areg, Apex1, Mthfd2, Cebpg, Exosc8, Lars, Dtymk, Slc1a4, Foxm1, Vegfa, Aars, Shmt2, Hax1, Smc4, Tial1
SMID_BREAST_CANCER_LUMINAL_A_DN	0.00116903	0.00672265	0.45506	-0.659287	-1.84973	16	Dkc1, Ttll4, Mybl2, Lrp8, Slc7a5, Ccne1, Anp32e
REACTOME_ANTI_INFLAMMATORY_RESPONSE_FAVOURING_LEISHMANIA_PARASITE_INFECTION	0.00121099	0.00695521	0.45506	0.289716	1.57576	149	Cysltr1, Syk, Ptgir, Gngt2, Prkaca, Tshr, Igkv8-28, Igkv2-109, Ighv3-6, Gnb5, Fcgr3, Adora2b, Cysltr2, Fcgr1, Gnb3, Ptger4, Fgr, Iglc1, Ggt5, Gpr83, Rhbdf2, Gnb2, Rln1, Gnai2, Ighg2c, Iglv1, Adrb2, Gng2, Crhr1, Igkv15-103, Fcgr4, Igkv9-129, Igkv9-120, Igkv12-44, Prkar1b, Ighv8-8, Hck, Igkv1-135, Ggt1, Htr6, Ramp1, Lyn, Hrh2, Cd3g, Pth1r, Calca, Adora2a, Igkv8-30, Plcg2, Igkv9-124, Igkv10-96, Cd24…
PID_ATM_PATHWAY	0.00122625	0.0070341	0.45506	-0.544535	-1.80758	31	Cdc25a, Nbn, Atm, Blm, Trp53bp1, Smc3, Mre11a, Rad17, Rbbp8, Mdc1, Mdm2, Top3a, Rad9a, Trim28, Smc1a, Ube2n, Terf2, Brca1, Bid, Rad50, Chek2
NABA_ECM_AFFILIATED	0.00122813	0.00703609	0.45506	0.308212	1.61352	114	Sema4f, Itln1, Parm1, Clec14a, Clec4a3, Colec12, Anxa4, Anxa7, Sema4d, C1ql2, Sema6d, Lgals3, Clec9a, Clec12a, Sema6c, C1qc, Clec2g, Clec4d, Anxa3, C1qb, Sftpc, Clec7a, C1qa, Plxdc1, Sema4a, Mgl2, Lgals8, Sema3e, Clec3b, Hpx, Frem1, Clec4n, Anxa11, Emcn, Sema6b
KEGG_TYPE_I_DIABETES_MELLITUS	0.00123305	0.00705546	0.45506	0.454719	1.84157	38	Cd80, Ptprn, Il12a, Tnf, Il1b, Cd28, H2-M3, H2-DMb2, H2-T23, H2-DMb1, Il12b, H2-Q7, H2-Eb1, Gzmb, H2-D1, Lta, Cd86, H2-Q2, Fasl, Ptprn2, H2-Ab1, H2-DMa, H2-Aa, Gad1, Fas, Ifng, Cpe, H2-Q10, Gad2
WP_INTEGRATED_CANCER_PATHWAY	0.00125773	0.00718769	0.45506	-0.522303	-1.83418	42	Cdkn2b, Msh6, Bcl2, Myc, Cdc25a, Atm, Atr, Chek1, Atf1, Blm, Pou2f1, E2f1, Mre11a, Cdk4, Msh2, Akt1, Bach1
ENK_UV_RESPONSE_EPIDERMIS_DN	0.00126067	0.00719555	0.45506	-0.296884	-1.41387	473	Ccnd1, Ppan, Ddx10, Ung, Adamts1, Igfbp3, Trps1, Itgav, Pwp2, Ivns1abp, Dnttip2, Ddx21, Trib1, Mat2a, Lima1, Tnfaip3, Gab2, Txnrd1, Uck2, Brd3, E2f6, Ctps, Syncrip, Rps6ka3, Gtpbp4, Spry2, Piga, Rnf4, Gspt1, Nufip1, Gnl2, Coro1c, Tdg, Ext1, Cry1, Fzd10, Lrrfip1, Pno1, F3, Rps6kb1, Dusp6, Areg, Plaur, Pitpnb, Apc, F2r, Lss, Ddah1, Ptpn21, Pacsin2, Postn, Nfatc3, Gmeb1, Ctnnbip1, Sos2, Pfkfb3, Slc7…
SMID_BREAST_CANCER_LUMINAL_B_DN	0.00126411	0.00720619	0.45506	0.209469	1.32321	492	Pde9a, Id1, Cryab, Mapre2, Lyz2, Bace2, Cd79b, Clec4a3, Sostdc1, Gpr183, B3gnt3, Glipr1, Tmem158, Ifi205, Map4k1, Kynu, Efemp1, Coro1a, Gstp1, Cyba, Mzb1, Col14a1, Adh1, Ccr2, Cd48, Csf2ra, Igkv8-28, Igkv2-109, Cyp26b1, Ighv3-6, Bin2, Cldn1, Ctsc, Crabp1, Icam2, Ly9, Ptger4, Dlk1, Enpp2, Prrx2, Itm2c, Lbp, Rbp4, Iglc1, Plac8, Anxa3, S100a9, Dcn, Klk6, Ms4a1, Stap1, Tnni2, Pla2g4a, Tnfrsf4, Arl4c,…
ENGELMANN_CANCER_PROGENITORS_UP	0.00127648	0.00726769	0.45506	-0.509729	-1.81672	45	Igfbp3, Kcnn4, Rrs1, Bcl2, Bysl, Wipf1, Sfxn1, Elovl5, Arid4b, Lmcd1, Slc7a5, Myo5a, Cdc14b, Bzw2, Basp1, Abcg2, Pmp22
REACTOME_RNA_POLYMERASE_II_TRANSCRIBES_SNRNA_GENES	0.00128801	0.00732002	0.45506	-0.447735	-1.7455	70	Ccnt1, Ints7, Ice2, Gtf2e1, Ints8, Snapc4, Ncbp1, Ice1, Ints2, Pou2f1, Sp1, Zc3h8, Cdk7, Tbp, Zfp143, Ints5, Polr2h, Ints12, Ints4, Ints10, Taf5, Ncbp2, Srrt, Gtf2a2, Polr2b, Gtf2e2, Rprd1b, Ints3
WP_BASE_EXCISION_REPAIR	0.00129045	0.00732002	0.45506	-0.54324	-1.80328	31	Ung, Parp1, Tdg, Pold2, Apex2, Apex1, Lig3, Pole4, Mpg, Smug1, Pcna, Pole, Pole2, Pold3, Hmgb1, Fen1, Parp2, Pold1
WP_GASTRIC_CANCER_NETWORK_1	0.00129007	0.00732002	0.45506	-0.606504	-1.89579	24	Actl6a, Ruvbl1, E2f7, Apc, Nup107, Mybl2, Mcm4, Cep192, Notch1, Lin9, Kif15, Kif20b, Ino80d, Ect2, Top2a
REACTOME_LAGGING_STRAND_SYNTHESIS	0.0013107	0.00742566	0.45506	-0.626239	-1.84995	20	Pold2, Pola1, Dna2, Rfc3, Rpa2, Pcna, Pola2, Rfc1, Rfc4, Rpa1, Prim2, Pold3, Fen1, Pold1, Rfc5, Prim1
MOOTHA_TCA	0.00131906	0.00746383	0.45506	0.651489	2.01595	15	Idh3g, Mdh2, Idh3b, Sucla2, Sdha, Aco2, Fh1, Suclg1, Sdhb, Sdhc
REACTOME_FCERI_MEDIATED_MAPK_ACTIVATION	0.00132459	0.00747667	0.45506	0.398484	1.73166	52	Grb2, Syk, Mapk3, Mapk9, Fcer1g, Igkv8-28, Igkv2-109, Ighv3-6, Iglc1, Lcp2, Vav1, Mapk1, Iglv1, Igkv15-103, Igkv9-129, Igkv9-120, Igkv12-44, Grap2, Lat, Ighv8-8, Igkv1-135, Lyn, Shc1, Mapk10, Igkv8-30, Plcg2, Hras, Igkv9-124, Igkv10-96, Pak1
WP_CIRCADIAN_RHYTHM_RELATED_GENES	0.00132364	0.00747667	0.45506	-0.365929	-1.62279	175	Prkg2, Mybbp1a, Prmt5, Hnrnpu, Npas2, Suv39h2, Cry1, Setx, Atf4, Ube3a, Sfpq, Nfil3, Hnrnpd, Per1, Dhx9, Drd2, Top1, Pspc1, Hdac2, Csnk1e, Tyms, Ada, Ncor1, Suv39h1, Hdac1, Sik1, Il6, Ppara, Mettl3, Cdk4, Timeless, Zfhx3, Noct, Rorb, Homer1, Csnk1d, Phlpp1, Creb1, Cartpt, Fbxw11, Sin3a, Cipc, Thrap3, Drd1, Ddx5, Clock, Gna11, Sirt1, Prkaa1, Ppp1cc, Ezh2, Cul1, Rbm4, Kmt2a, Rai1, Klf10, Per2, Gfpt1
WP_MIRNA_REGULATION_OF_DNA_DAMAGE_RESPONSE	0.00133684	0.00753656	0.45506	-0.454826	-1.7423	66	Ccnd1, Ccnd2, Ccne2, Myc, Cdc25a, Rad1, Nbn, Atm, Atr, Chek1, Ccnd3, Ccne1, E2f1, Mre11a, Rpa2, Rad51, Rad17, Cdk4, Gadd45g, Creb1, Rfc1, Tlk2, Mdm2, Cdk2, Mcm7, Rrm2b, Rad9a
SESTO_RESPONSE_TO_UV_C2	0.00134259	0.00755969	0.45506	-0.489063	-1.79494	53	Hnrnpu, Ctps, Zfp146, Dusp4, Ptpn12, F3, Atp13a3, Cxadr, Xpo1, Top1, Kat6a, Srsf4, Yy1, Kif5b, Hnrnpk, Raf1, Psmd14, Trip10, Erbb3, Tjp1, Hif1a, Psme4, Morc3, Tfap2a, Cul3, Tial1, Plscr1, Gclc, Fat1
REACTOME_CHOLESTEROL_BIOSYNTHESIS	0.00135568	0.00761473	0.45506	-0.605625	-1.89304	24	Cyp51, Sqle, Lss, Idi1, Arv1, Dhcr7, Ggps1, Hmgcs1, Hsd17b7, Lbr, Dhcr24, Hmgcr, Sc5d, Fdps, Mvd
REACTOME_RESOLUTION_OF_AP_SITES_VIA_THE_MULTIPLE_NUCLEOTIDE_PATCH_REPLACEMENT_PATHWAY	0.00135568	0.00761473	0.45506	-0.605138	-1.89152	24	Parp1, Pold2, Apex1, Rfc3, Pole4, Rpa2, Pcna, Rfc1, Rfc4, Rpa1, Pole, Pole2, Pold3, Fen1, Parp2, Pold1, Rfc5
REACTOME_SIGNALING_BY_TGFB_FAMILY_MEMBERS	0.00135787	0.00761771	0.45506	-0.403044	-1.65884	98	Cdkn2b, Myc, Parp1, Tfdp1, Ccnt1, Cdk8, Fst, Acvr2b, Smad5, Strap, Xpo1, Mtmr4, Usp15, Sp1, Pard3, Acvr2a, Rnf111, Smad4, Ncor1, Tgif2, Pmepa1, Hdac1, E2f5, Bmpr1a, Cbl, Bmp2, Zfyve16, Usp9x, Inhba, E2f4, Trim33, Snw1, Ppp1cc, Smurf2
REACTOME_FORMATION_OF_THE_CORNIFIED_ENVELOPE	0.00137158	0.00767583	0.45506	0.482015	1.90376	33	Capns1, Capn1, Krt8, Krt18, Krt80, Perp, Klk8, Kazn, Pkp3, Lor, St14, Krt10, Sprr1a, Tchh, Krt73, Tgm1, Krt77, Krt9, Krt2, Krt1, Ppl, Furin, Dsg2, Pkp4, Pkp2
REACTOME_KERATINIZATION	0.00137158	0.00767583	0.45506	0.482015	1.90376	33	Capns1, Capn1, Krt8, Krt18, Krt80, Perp, Klk8, Kazn, Pkp3, Lor, St14, Krt10, Sprr1a, Tchh, Krt73, Tgm1, Krt77, Krt9, Krt2, Krt1, Ppl, Furin, Dsg2, Pkp4, Pkp2
CHEN_ETV5_TARGETS_TESTIS	0.00141217	0.00789336	0.45506	-0.64095	-1.88194	19	Cdca7, Ddx10, Hells, Ccne2, Mcm2, Haus6, Sox3
WP_DNA_DAMAGE_RESPONSE	0.00141465	0.00789759	0.45506	-0.460345	-1.75223	64	Ccnd1, Ccnd2, Ccne2, Myc, Cdc25a, Rad1, Nbn, Atm, Atr, Chek1, Ccnd3, Ccne1, E2f1, Mre11a, Rpa2, Rad51, Rad17, Cdk4, Gadd45g, Creb1, Rfc1, Tlk2
REACTOME_RESOLUTION_OF_D_LOOP_STRUCTURES	0.00143837	0.00802029	0.45506	-0.538654	-1.80449	33	Nbn, Atm, Exo1, Blm, Slx4, Dna2, Mre11a, Rad51, Xrcc2, Rbbp8, Brip1, Rad51ap1, Gen1, Rtel1, Rmi2, Top3a, Palb2
LEE_EARLY_T_LYMPHOCYTE_DN	0.0014548	0.00809065	0.45506	0.392512	1.74263	57	Id2, Gpr183, Lrrn3, Actn1, Ldlrap1, Il4ra, Pik3ip1, Ifitm1, Gimap1, Ankrd55, Cyld, Agmat, Cytip, Ccr7, Ank3, Tnfrsf25, Gimap4, Ifitm2, Dennd2d, Tuba4a, Gpr171, Samhd1, Tnfsf10, Rnaset2a, Amigo2, Il27ra, H2-M3, Btla, Man1c1, H2-T23, Nell2, H2-Q7, S1pr1, Gbp2, H2-D1
REACTOME_ARACHIDONIC_ACID_METABOLISM	0.00145805	0.00809065	0.45506	0.451545	1.86142	41	Cyp4f18, Ptgds, Pon3, Tbxas1, Alox5ap, Ltc4s, Gpx4, Ggt5, Pla2g4a, Cbr1, Alox8, Ptges, Faah, Ephx2, Cyp1b1, Ggt1, Alox5, Hpgds, Ptgs1, Ptgr1, Gpx1, Alox12b, Alox15, Cyp2j9, Ptgis, Dpep2
REACTOME_PRC2_METHYLATES_HISTONES_AND_DNA	0.00145772	0.00809065	0.45506	-0.67783	-1.87013	15	Suz12, Rbbp7, Dnmt1, Eed, Dnmt3a, Dnmt3b, Ezh2, Jarid2, Aebp2, Phf19, Mtf2, Rbbp4
REACTOME_RHO_GTPASES_ACTIVATE_FORMINS	0.00145359	0.00809065	0.45506	-0.392151	-1.6679	127	Clasp1, Ahctf1, Nup43, Ranbp2, Nup160, Ppp2r1b, Tubb6, Rhoc, Xpo1, Dync1li1, Nup107, Seh1l, Cenpq, Nup98, Nup37, Itgb1, Rcc2, Ercc6l, Zw10, Dvl3, Nup85, Taok1, Srgap2, Kif2a, Cenpu, Mis12, Mapre1, Ppp1cc, Nde1, Tuba1a, Tuba1b, Diaph2, Zwilch, Sec13, Nsl1, Actg1, Dsn1, Src, Actb, Dvl2, Rangap1, Srf, Knl1, Rhoa, Diaph3, Cenpi, Ckap5, Nup133, Dvl1, Spdl1, Dync1li2, Cenpn, Spc25, Fmnl2, Nuf2
KEGG_B_CELL_RECEPTOR_SIGNALING_PATHWAY	0.00148882	0.00825145	0.45506	0.35392	1.64746	73	Cd79b, Pirb, Grb2, Syk, Mapk3, Pik3r3, Cd72, Btk, Nfatc4, Card11, Ikbkg, Ppp3r1, Blnk, Map2k1, Rac2, Ifitm1, Dapp1, Cd22, Vav1, Mapk1, Pik3cd, Ppp3cc, Pik3cg, Ppp3ca, Inpp5d, Pik3ap1, Cd79a, Ppp3cb, Cd81
WP_INTERACTOME_OF_POLYCOMB_REPRESSIVE_COMPLEX_2_PRC2	0.00149522	0.0082769	0.45506	-0.65366	-1.83394	16	Setx, Bclaf1, Suz12, Rbbp7, Eed, Stk38, Thrap3, Ezh2, Jarid2, Morc3, Aebp2, Mtf2, Trim35, Rbbp4
REACTOME_PEROXISOMAL_LIPID_METABOLISM	0.00149769	0.00828058	0.45506	0.524152	1.97956	27	Decr2, Acox3, Hacl1, Scp2, Acaa1a, Mlycd, Abcd1, Nudt19, Acbd4, Nudt7, Crat, Phyh, Aldh3a2, Ehhadh, Acox2
REACTOME_GLUCOSE_METABOLISM	0.00150908	0.00833353	0.45506	-0.420329	-1.68934	82	Nup54, Nup43, Adpgk, Nup210, Nup50, Ranbp2, Nup160, Nup153, Ppp2r1b, Rae1, Nup188, Nup205, Nupl1, Nup107, Seh1l, Pfkfb3, Nup62, Nup155, Nup98, Bpgm, Nup37, Nup93, Tpr, Slc25a13, Nup85, Pom121, Ndc1
WP_PEPTIDE_GPCRS	0.0015235	0.00840305	0.45506	0.402466	1.76379	54	Cxcr4, C3ar1, Tshr, Cx3cr1, Ccr2, C5ar1, Ccr5, Fpr1, Cxcr3, Cxcr5, Ccr1, Ackr1, Sstr3, Ccr7, Atp8a1, Fpr2, Ednra, Oprk1, Cxcr6, Tacr1, Npy2r, Cckbr, Ccr9, Bdkrb1, Ntsr1, Oprl1, Avpr1b, Ccr8, Sstr2, Npy5r, Oprd1, Nmbr, Oxtr, Npy1r, Avpr1a, Mc1r, Hcrtr2, Ntsr2
RHODES_UNDIFFERENTIATED_CANCER	0.00152953	0.00842621	0.45506	-0.450429	-1.72546	66	Cdc6, Cct6a, Eif2s2, Mcm2, Mcm3, Mcm6, Mthfd2, Cebpg, Trip13, Mybl2, Slc7a5, Gars, Pcna, Ssbp1, Rfc4, Foxm1, Ilf2, Psmd14, Ezh2, Adrm1, Cks1b, Kpna2, Slc16a1, Melk, Top2a, Ube2s
FURUKAWA_DUSP6_TARGETS_PCI35_UP	0.00153681	0.00845614	0.45506	0.389397	1.74951	61	Id3, Bphl, Frmd5, Ifi30, Aph1c, Aldh1b1, Aqp3, Smim14, Hmox1, Ifitm1, Kcnmb1, Pycard, Themis2, Rtp4, Slc15a3, St6galnac2, Zbtb20, Lrrc4c, Olfml2a, H2-M3, Parp9, H2-T23, Mdk, Enpp5, H2-Q7, Klrc2, Rcn3, H2-D1, Psmb9, Sectm1a, H2-Q2, Rnase1, Tapbpl
REACTOME_MEIOTIC_RECOMBINATION	0.00154436	0.0084875	0.45506	-0.581063	-1.83787	26	Nbn, Atm, Blm, Psmc3ip, Mre11a, Rpa2, Rad51, Cdk4, Rbbp8, Rpa1, Mlh1, Top3a, Cdk2, Mnd1, Tex15, Brca1, Spo11
KEGG_NEUROACTIVE_LIGAND_RECEPTOR_INTERACTION	0.00156865	0.00861071	0.45506	0.265068	1.50354	201	C3ar1, Ptafr, Tspo, Cysltr1, Ptgir, F2rl3, Tshr, P2rx4, P2ry6, Adora2b, Cysltr2, C5ar1, Fpr1, Ptger4, S1pr5, Chrnb1, Gpr83, Grik2, Lpar1, P2ry13, Gpr35, Chrnb4, Adrb2, Sstr3, Crhr1, Ltb4r1, Lepr, P2rx5, Tbxa2r, Grik5, Adora3, Adra2a, S1pr4, Fpr2, P2ry14, Chrna5, Htr6, Hrh2, Chrm1, Chrna3, Adra1a, Pth1r, Gabbr1, Gabrb3, Ednra, Npffr1, Chrne, Adora2a, P2rx6, Htr5a, Mchr1, Oprk1, Cnr1, Glra3, Chrna2…
WP_WNT_SIGNALING_PATHWAY_AND_PLURIPOTENCY	0.00158424	0.00868588	0.45506	-0.397872	-1.62837	96	Peg12, Ccnd1, Ccnd2, Ctbp2, Myc, Fzd1, Fzd10, Ctnnb1, Ppp2r1b, Apc, Prkci, Lrp6, Zbtb33, Nlk, Map3k7, Nfya, Nkd2, Ldlr, Axin1, Ccnd3, Csnk1e, Cd44, Dvl3, Prkd1, Wnt2b, Wnt4, Sox2, Wnt5a, Ppp2r2a, Fzd3, Lrrk2
WP_HEMATOPOIETIC_STEM_CELL_GENE_REGULATION_BY_GABP_ALPHABETA_COMPLEX	0.00161372	0.00883692	0.45506	-0.61944	-1.82987	20	Bcl2, Atm, Gabpb1, Zfx, Dnmt1, Smad4, Dnmt3a, Gabpa, Dnmt3b, Bcl2l1, Ep300, Mcl1, Smarca4, Terf2, Etv6
MALTA_CURATED_STEMNESS_MARKERS	0.00161856	0.0088529	0.45506	-0.652209	-1.88713	18	Lgr5, Myc, Nes, Ctnnb1, Bmi1, Klf4, Abcg2, Cd44, Notch1, Sox2, Ezh2, Hif1a
YAO_TEMPORAL_RESPONSE_TO_PROGESTERONE_CLUSTER_10	0.00163443	0.00892903	0.45506	-0.45295	-1.72678	65	Grwd1, Ssb, Cacybp, Nsun2, Fkbp4, Atf1, Timm23, Ssrp1, Ostc, Tm9sf3, Hbb-bt, Canx, Arcn1, Slc1a4, Ap3m1, Slc30a5, Serp1, Bckdhb, Eif3g, Pcna, Hnrnpa3, Sf3a3, Sec61a1, Hnrnpr, Mfsd14a, Tmem11, Sarnp, Ufm1, Gcsh, Hspe1, Rangap1, Ldha, Cers2, Uso1, Pex2, Rrbp1
AMIT_SERUM_RESPONSE_480_MCF10A	0.00165501	0.00903074	0.45506	-0.554652	-1.8436	32	Cd3eap, Slc25a32, Adgrg2, Pvr, Mcm10, Timm23, Tpm1, Cdv3, Sigmar1, Mrgbp, Cox10, Gmeb2
REACTOME_TRANSCRIPTIONAL_ACTIVITY_OF_SMAD2_SMAD3_SMAD4_HETEROTRIMER	0.00167399	0.00912344	0.45506	-0.506905	-1.79278	43	Cdkn2b, Myc, Parp1, Tfdp1, Ccnt1, Cdk8, Sp1, Rnf111, Smad4, Ncor1, Tgif2, Hdac1, E2f5, Usp9x, E2f4, Trim33, Snw1, Smurf2, Ube2d3, Rbl1, Wwtr1, Ccnt2, Ccnc, Ccnk
HOEGERKORP_CD44_TARGETS_TEMPORAL_DN	0.00167846	0.00913697	0.45506	0.565931	1.95832	21	Ccng2, Auh, Lyz2, Pik3r3, Prkaca, Pafah2, Slc18a1, Nucb2
OHGUCHI_LIVER_HNF4A_TARGETS_DN	0.00168578	0.00916591	0.45506	0.318054	1.64141	110	Tnfaip8l1, Asgr1, Arhgap9, Ttc39c, Ctsh, Slc47a1, Tkfc, Slco2b1, Ethe1, Cldn1, Pdzk1, Cldn2, Nat8, Serpinf1, Fam107b, Gjb2, Rdh5, Kmo, Acp5, Hebp1, Cyp4v3, Nudt7, Perp, Lipc, Spata2l, Haao, Faah, Serpina1b, Sucnr1, Tlcd2, Insc, Agmat, Qprt, Slco1a5, Abcc6, Zfand4, Cyp7b1, Pnpla7, Ddc, Enho, Pcyt2, Slco1a4, Aqp11, Rarres2
REACTOME_INSULIN_RECEPTOR_RECYCLING	0.00168963	0.00917599	0.45506	0.554452	1.94678	22	Atp6v0d1, Atp6v1f, Atp6v1d, Atp6v0c, Atp6v1c1, Atp6v0a1, Atp6v1b2, Atp6v1e1, Tcirg1, Atp6v0e2, Atp6v1g1, Atp6ap1
HOLLERN_EMT_BREAST_TUMOR_DN	0.00172012	0.00933053	0.45506	0.320586	1.6085	97	Tjp3, Crb3, Llgl2, Zfp185, Fam83h, Tmem184a, Cldn1, Ppfibp2, Cldn3, Gjb2, Fzd6, Chdh, Myh14, Stard10, Cdh1, Spint2, Stap2, Cdh3, Elovl7, Bspry, Ltf, Dedd2, Arhgef16, Mpzl2, Rnf43, Sort1, Acot1, Gsdma, Kif21a, Pkp3, Dennd2d, Ildr1, Elmo3, Grb7, St14, Lsr, Ocln, Spint1, Marveld2, Eps8l2, Grhl1, Bcl11a, Nectin4, Thrsp, Efna3, Mal2, Ckmt1, Celsr2, Nipal2, Tmc4, Nrtn
GENTILE_UV_RESPONSE_CLUSTER_D6	0.00174937	0.00947797	0.45506	-0.532484	-1.78382	33	Prrx1, Trib2, Igf2bp3, Pdgfra, Zfp146, Nfil3, Cstf3, Nfya, Chtop, Cdk7, Strn3, Eps8, Pum2, Nck1, Hmgxb4, Rab14, Ptk2
WANG_MLL_TARGETS	0.00175657	0.00950578	0.45506	0.24609	1.41682	259	Dhrs3, Pde9a, Lpxn, B3galt4, Gstt2, Foxc2, Tmem140, Frmd5, Aspa, Rassf9, Rab3il1, Foxd1, Rsph9, Gal3st1, Igfbp6, Fes, Spon2, Dgka, Scp2, Cyba, Col14a1, Adh1, Nfatc4, Trem2, Adora2b, Cdkn2c, Rnf130, Arhgef6, Scarf2, Cnnm2, Islr, Def6, Plac8, Notum, Tgfbr3, H6pd, Foxs1, Aldh2, Larp6, Mylip, Hdac9, Dapp1, Tbx15, Ptges, Kazald1, Tgfbi, Dkk3, Arhgdib, Tmem35a, Tox, Omd, Frat2, Mmp14, Dab2, Mrc2, Clmp,…
JINESH_BLEBBISHIELD_TO_IMMUNE_CELL_FUSION_PBSHMS_DN	0.00176436	0.00953669	0.45506	0.223817	1.33455	330	Dhrs3, Smad6, Hmgcs2, Ftl1, Pde9a, Gprc5c, Lgmn, Ifit1bl1, Plbd1, Ang, Tsc22d1, Rps6ka5, Ifi205, Setmar, Ucp2, Kynu, Aldh4a1, Irak3, Arap3, Nmrk1, Bckdha, Fcgrt, Ctsc, Icam2, Arhgef6, Sesn3, Eepd1, Slc7a8, Mal, S100a9, Smim19, Tmem154, Sgce, Klhdc8b, Prkag1, Hey1, Hcls1, Rgs2, Scnn1a, Vps41, Ascl2, Arhgap25, Pigp, Slc9a3r1, Cat, Pgd, Ssbp2, Cp, Vwf, Oas3, Frat2, Fgfbp1, Plin2, Car12, Tmem116, Ifi…
BIOCARTA_ARF_PATHWAY	0.0017718	0.00956561	0.45506	-0.639293	-1.82294	17	Polr1b, Polr1a, Myc, Pik3r1, Tbx2, Pik3ca, E2f1
WP_SELECTIVE_EXPRESSION_OF_CHEMOKINE_RECEPTORS_DURING_TCELL_POLARIZATION	0.00178853	0.00964459	0.45506	0.548465	1.93764	23	Cxcr4, Tgfb1, Ccr2, Ccr5, Cxcr3, Il4ra, Ccr1, Il12a, Ifngr2, Ccr7, Cd28, Cd4, Il12b, Il18r1
REACTOME_CELLULAR_RESPONSES_TO_EXTERNAL_STIMULI	0.00184266	0.00992482	0.45506	-0.284734	-1.37359	590	Hmga2, Limd1, Cdkn2b, Skp2, Psme3, Ccne2, Txnrd1, Nup54, Npas2, Nup43, Ehmt1, Tfdp1, Rps6ka3, Tnik, Hspa4, Tnrc6a, Bag2, Fkbp4, Nbn, Atm, Sco1, Eif2s2, Nup210, Bag3, Tgs1, Nup50, Hspa9, Ranbp2, Atf4, Bmi1, Nup160, Mapk11, Nup153, Atr, Dnajc2, Eif2ak4, Tubb6, Kdm6b, Hspa14, Cebpg, BC048403, Eif2s1, Xpo1, Dync1li1, Taco1, Rps19bp1, Rae1, Eif2s3x, Nup188, Nup205, Ube2e1, Nupl1, Nup107, Cbx2, Ptges3,…
REACTOME_PROCESSING_OF_INTRONLESS_PRE_MRNAS	0.00185089	0.00995749	0.45506	-0.634967	-1.86438	19	Fip1l1, Papola, Ncbp1, Cstf2, Cstf3, Cpsf2, Cstf1, Pabpn1, Ncbp2, Sympk, Cpsf1, Pcf11, Nudt21, Cpsf7, Clp1, Cpsf4
EGUCHI_CELL_CYCLE_RB1_TARGETS	0.00185602	0.00997337	0.45506	-0.598757	-1.82573	22	Ccne2, Mcm2, Mcm3, Mcm6, Mcm4, Mcm5, Smc2, Mcm7, Smc4, Fen1, Ect2
KEGG_NUCLEOTIDE_EXCISION_REPAIR	0.00187844	0.0100599	0.45506	-0.504497	-1.78426	43	Ercc8, Pold2, Cdk7, Ercc6, Rad23b, Rfc3, Pole4, Rpa2, Cul4a, Cul4b, Pcna, Rfc1, Rfc4, Rpa1, Ccnh, Pole, Pole2, Pold3, Gtf2h3, Ercc2, Pold1, Rfc5, Gtf2h1
REACTOME_ANTIMICROBIAL_PEPTIDES	0.0018787	0.0100599	0.45506	0.546361	1.9302	23	Prtn3, Itln1, Lyz2, Slc11a1, Ccr2, Defb42, Tlr1, S100a9, Rnase6, Ltf, Pglyrp1, Lcn2, S100a8, Atox1, Cd4, Chga, Tlr2
WP_NUCLEOTIDE_EXCISION_REPAIR	0.00187844	0.0100599	0.45506	-0.504497	-1.78426	43	Ercc8, Pold2, Cdk7, Ercc6, Rad23b, Rfc3, Pole4, Rpa2, Cul4a, Cul4b, Pcna, Rfc1, Rfc4, Rpa1, Ccnh, Pole, Pole2, Pold3, Gtf2h3, Ercc2, Pold1, Rfc5, Gtf2h1
LU_AGING_BRAIN_UP	0.00189479	0.0101279	0.45506	-0.329236	-1.50435	250	Ung, Itgav, Zcchc24, Gab2, Bcl2, Tnfrsf11b, Adgra3, Chsy1, Bmp7, Ptpn13, Cav2, Smc5, Pdlim5, Itpkb, Actl6a, Fermt2, Pdlim3, Mtss1, Dpysl3, Anp32b, Olig2, Mtrr, Vcan, Iqgap1, Cav1, Tm4sf1, Topors, Pik3c2a, Ppfia1, Rin2, Twf1, Gng12, Cep170, Clic4, Ubr5, Nipbl, Myo10, Phf3, Hba-a1, Eya1, Rdx, Itgb1, Lpin1, Tiparp, Rhobtb3, Spon1, Yes1, Smc3, Hbb-bt, Insr, Sh3glb1, Pmp22, Lpp, Lrp4, Serinc5, Plod2, …
MARTINEZ_RESPONSE_TO_TRABECTEDIN_UP	0.0018958	0.0101279	0.45506	0.367234	1.68653	66	Ctsa, Id2, Lyz2, Sod1, Itm2b, Igfbp6, Ndufa13, Cox8a, Arl2, Cdh1, Srgn, Ifitm1, Atraid, Gadd45b, Laptm4a, Dkk3, Atp6v1g1, Ifitm3, Sat1, Scg5, Cox6b1, Ifitm2, Ndufa1, Ndufa2, Vkorc1, Hsbp1, Tusc3, Itgae, Uqcrb, Cox7a2, Wbp1, Guk1, Rhbdd2, Tnrc18, Gnas, Uba52, Fkbp1a, Glo1, Gng10
CUI_TCF21_TARGETS_2_DN	0.00191115	0.0101862	0.45506	-0.272533	-1.32801	795	Samd4, Trib2, Rasa2, Hip1, Myo1b, Lgalsl, Itga9, Hs3st3b1, Tmem26, Agfg1, Tnfaip3, Gab2, Dbt, Amotl1, Cdc14a, Itga8, Tnfrsf11b, Adamts5, Uaca, Itga4, Cav2, Mark1, Nes, Nt5e, Itpkb, Polr2m, Acsl4, Shisa3, Atp10a, Fermt2, Rnpc3, Mtss1, Galnt10, Zbtb7c, Gimap8, Lrrfip1, Ifrd1, Ptpn12, Rab3gap2, Btaf1, Arap2, Rasl11a, Grk5, Dusp6, Ntn4, Bmi1, Sncaip, Pggt1b, Nck2, Tanc1, Tbc1d1, Pank3, Eaf1, Nfil3, S…
REACTOME_TP53_REGULATES_TRANSCRIPTION_OF_DNA_REPAIR_GENES	0.00191082	0.0101862	0.45506	-0.444776	-1.66394	58	Ccnt1, Atm, Supt16, Tcea1, Atr, Nelfa, Chek1, Cdk12, Ssrp1, Cdk7, Cdk13, Msh2, Ctdp1, Polr2h, Mlh1, Ccnh, Mdc1, Pms2, Fos, Polr2b, Nelfe, Gtf2h3, Fanci, Ercc2, Polr2d, Gtf2h1, Ccnt2, Ccnk
XU_CREBBP_TARGETS_UP	0.00194609	0.0103603	0.45506	-0.608826	-1.82376	21	Gnl3, Rrp1b, Ppan, Xpot, Nvl, Rad1, Adsl, Mcm2, Prmt1, Rcn1
WIERENGA_PML_INTERACTOME	0.00196055	0.0104252	0.431708	-0.518408	-1.78826	38	Abce1, Ctps, Ythdf2, Hnrnpf, Cad, Kpnb1, Abcf2, Nup93, Hspa5, Stk38, Tuba1a, Mcm7, Duox1, Rpn1, Actg1, Plcb4, Calu, Arf4, Prkdc
REACTOME_SIGNALING_BY_CTNNB1_PHOSPHO_SITE_MUTANTS	0.00196721	0.0104485	0.431708	-0.667273	-1.841	15	Ctnnb1, Ppp2r1b, Apc, Amer1, Axin1
DEURIG_T_CELL_PROLYMPHOCYTIC_LEUKEMIA_UP	0.00197915	0.0104998	0.431708	-0.315369	-1.47046	314	Pus7, Hgh1, Ifrd2, Myo1b, Slc7a6, Larp1, Kcnn4, Prmt5, Fbn2, Pde7b, Tmem97, Mettl1, Eea1, Mtap, Mest, Dock1, Pfas, Traf3ip2, Ier3, Nbn, Pold2, Cad, Mtss1, Bop1, Tgs1, Kat2a, Mcm2, Mcam, Mtdh, Taf4b, Acvr2b, Socs6, Farsa, Adamts3, Trip13, Mtfr1, Ncbp3, Clcn5, Mcm4, Drd2, Clic4, Abhd2, Bzw2, Prmt1, Stc2, Cdk2ap1, Klf6, Klf4, Mrpl15, Spon1, Zfp507, Klhdc10, Hcfc1, Maml3, Eif4ebp1, Cluh, Rbbp8, Ybx3,…
REACTOME_G0_AND_EARLY_G1	0.00198178	0.0105016	0.431708	-0.568421	-1.82766	27	Ccne2, Cdc6, Myc, Tfdp1, Cdc25a, Mybl2, Ccne1, E2f1, Max, Hdac1, E2f5, Pcna, E2f4, Lin9, Lin54, Cdk2, Rbl1, Top2a, Dyrk1a, Rbbp4
WP_REGULATION_OF_TOLLLIKE_RECEPTOR_SIGNALING_PATHWAY	0.0020009	0.0105907	0.431708	0.300002	1.58765	121	Smad6, Otud5, Sqstm1, Tlr6, Syk, Mapk3, Pik3r3, Ticam2, Mapk9, Irak3, Ifnar2, Tlr8, Sigirr, Btk, Tlr1, Cd180, Ikbkg, Cuedc2, Lbp, Ikbke, Ctnnal1, Nfkb2, Map2k1, Cd80, Irf7, Irf5, Mapk1, Pik3cd, Cxcl11, Myd88, Cd40, Pik3cg, Ly96, Il12a, Irf3, Tifa, Cyld
REACTOME_INTERFERON_ALPHA_BETA_SIGNALING	0.00200552	0.0106029	0.431708	0.372845	1.71054	64	Ifit1bl1, Ifnar2, Tyk2, Irf7, Irf5, Ifitm1, Ip6k2, Oas3, Ifitm3, Irf3, Oasl1, Oas1g, Bst2, Oas1a, Stat1, Ifitm2, Irf4, H2-T22, Samhd1, H2-M3, Usp18, Isg15, Ptpn6, H2-T23, Irf9, Isg20, Stat2, H2-Q7, Gbp2, H2-K1, H2-D1, Xaf1, H2-Q1, Jak1, H2-Q2, Ifit3, Oas2, Ifi27, Rsad2, Psmb8, H2-Q4
GINESTIER_BREAST_CANCER_ZNF217_AMPLIFIED_UP	0.00201429	0.010637	0.431708	-0.440793	-1.69505	67	Heatr3, Agap1, Srsf10, Scaf11, Rad1, Kctd20, Ice2, Dnajc21, Fam114a1, F2r, Sf3b1, Sp1, Zbtb38, Inip, Stag2, N4bp2, Bbx, Lpp, Cyp20a1, Pwwp2a, Snx9, Pdp2, Creb1, Klhl20, Slc25a36, Lactb
ACEVEDO_LIVER_CANCER_DN	0.0020288	0.0106905	0.431708	0.208033	1.29328	460	Slc6a12, Micu1, Mapre2, Oat, Slc25a11, Id2, Ctsb, Psmf1, Dhrs7, Plod1, Ccdc28a, Acox3, Asgr1, Atoh8, Cd99l2, Ptms, Sod1, Arl6ip1, Slc8b1, Dcaf8, Wfs1, Dmap1, Kynu, Tkfc, Hc, Gstp1, Pafah2, Stab1, Acaa1a, Prnp, Klhl36, Acad11, Krt8, Adh1, Ankrd46, Acp2, Saraf, Tnfrsf1b, Macrod1, Phka2, Trappc2l, Lrrc28, Tcea3, Tmbim6, Akr7a5, Cldn2, Cxcl16, Serpinf1, Ubxn6, Ppfibp2, Adi1, Smim14, Tmprss6, Nudt14, …
CHIARADONNA_NEOPLASTIC_TRANSFORMATION_KRAS_DN	0.00202908	0.0106905	0.431708	0.284454	1.52397	137	Dhrs3, Pef1, Smad6, Id3, Ablim1, Dhrs7, Calml4, Ifi30, Col1a1, Vamp5, Llgl2, Tmem159, Amotl2, Tm2d2, Col1a2, Prss23, Pstpip1, Saraf, Gstm2, Ntpcr, Itgb5, Msln, Plac8, Map1lc3b, Rnase4, Pnp2, Lpl, Nmt1, Inpp5a, Kazald1, Sesn1, Ctdsp2
STEARMAN_LUNG_CANCER_EARLY_VS_LATE_DN	0.00203943	0.0107328	0.431708	0.372048	1.66469	58	Cd68, Lyz2, Bcl2l11, Ctsz, Clec4a3, Ctsd, Pirb, Syk, Adam15, Pld3, Smap2, Lpl, Sh3rf1, Acp5, F7, Gm15448, Csf2rb2, Sat1, Ifitm10, Ctss, Myo7a, Lcn2, Mpeg1, Cstb, Sncb, Cfl1, Lrg1, Agpat1, Agap3, Ccl6, Ctsk, Usf1
JINESH_BLEBBISHIELD_VS_LIVE_CONTROL_UP	0.00207068	0.0108847	0.431708	-0.316555	-1.47373	318	Nop56, Xylt1, Morc2a, Maff, Myrfl, Ankrd26, Ccdc137, Hnrnpu, Galnt3, Shroom4, Wipf1, Eif5, Tdg, Lrrfip1, Ifrd1, Nup50, Atf4, Pnpt1, Dtwd2, Tipin, Pank3, Eif2ak4, Ddx56, Cebpg, Cnbp, Nap1l4, Pik3c2a, Aak1, Haus2, Trib3, Arl4a, S100a14, Gpt2, Dancr, Cars, Slc7a5, Aen, Stc2, Inip, Klf4, 2410002F23Rik, Tsku, Asns, Tyms, Yrdc, Ikbip, N4bp2, Cwf19l1, Kcnmb4, Psat1, Ddx51, Ier5l, Notch1, Denr, Xrcc2, Rb…
REACTOME_DISASSEMBLY_OF_THE_DESTRUCTION_COMPLEX_AND_RECRUITMENT_OF_AXIN_TO_THE_MEMBRANE	0.00208921	0.0109696	0.431708	-0.569978	-1.85063	28	Peg12, Fzd1, Ctnnb1, Ppp2r1b, Apc, Amer1, Cav1, Lrp6, Axin1, Dvl3
REACTOME_BIOLOGICAL_OXIDATIONS	0.00209309	0.0109774	0.431708	0.290313	1.55734	133	Mgst1, Bphl, Gstt2, Cyp4f18, Smox, Gsto2, Aip, Por, Gstm4, Aldh1b1, Gstp1, Tbxas1, Adh1, Cyp26b1, Gstm2, Akr7a5, Nat2, Sult6b1, Gsta3, Ugt1a6b, Esd, Ggt5, Aldh2, Mat2b, Akr1a1, Cyp11a1, Cyp27a1, Cyp4v3, Cndp2, Ugt1a7c, Gstp2, Nnmt, Acss2, Fmo1, Cyp1b1, Mgst2, Cyp46a1, Ggt1, Cyp7b1, Gclm, Fdxr, Paox, Gstm1, Hpgds, Ptgs1, Gstz1, Aldh3a1, Sult2b1, Mgst3, Ncoa1, Fmo2, Abhd14b, Sult4a1, Gstm7
BIDUS_METASTASIS_DN	0.00209706	0.0109857	0.431708	0.292919	1.56781	135	Nagk, Fbxo32, Parm1, Dok1, Eva1b, Mr1, Rassf4, Fam122a, Spon2, Coro1a, Galnt6, Stab1, Ms4a6c, Eng, Gabarapl1, Hemk1, Sash3, Actn1, Pdk2, Vwa5a, Mvp, Brms1, Klhl22, Tfdp2, Sil1, Sidt2, Gmfg, Cox7a1, Selplg, Hp, Nr1h2, Fam3a, Tmem50b, Slc52a3, Trpv2, Sirpa, Gm527, Dab2, Irf3, Cd34, Neil2, Selenom, Lpar5, Abhd17a, Cpped1, Zbtb20, Slc39a3, Klhl2, Bin1, Zbtb17, Ptk2b, Rnd1, Cirbp, Duox2
REACTOME_SIGNALING_BY_RHO_GTPASES_MIRO_GTPASES_AND_RHOBTB3	0.00211578	0.011071	0.431708	-0.276452	-1.33686	627	Akap12, Arhgap42, Clasp1, Sh3pxd2a, Kctd3, Arfgap3, Rhoj, Dbt, Rhobtb1, Ankrd26, Slc4a7, Ahctf1, Uaca, Dock1, Nup43, Ptpn13, Senp1, Wipf1, Tra2b, Fnbp1l, Arhgap10, Dock11, Myo19, Cct6a, Limk1, Syde1, Rhoq, Msi2, Fermt2, Pkn2, Cdc42ep1, Arap2, Ctnnb1, Mcam, Rhot1, Ranbp2, Tmpo, Nup160, Mapk11, Ppp2r1b, Farp2, Ckap4, Tpm4, Nck2, Vav2, Pak3, Ykt6, Farp1, Tubb6, Abl2, Iqgap1, Rnf20, Rhoc, Xpo1, Fgd1,…
REACTOME_INTERFERON_GAMMA_SIGNALING	0.00212469	0.011105	0.431708	0.325013	1.6188	93	Ptafr, Ifi30, Fcgr1, Sp100, Irf7, Trim2, Irf5, Oas3, B2m, Trim34b, Ifngr2, Irf3, Oasl1, Oas1g, Oas1a, Trim3, Stat1, Camk2b, Irf4, H2-T22, Trim46, H2-M3, Trim12c, Ptpn6, Trim6, Vcam1, Trim14, Trim34a, H2-T23, Irf9, Trim30a, Camk2g, Pml, H2-Q7, H2-Eb1, Icam1, Gbp2, H2-K1, H2-D1, Trim21, H2-Q1, Jak1, H2-Q2, Oas2, Trim30d, H2-Q4, H2-Ab1, Mt2, Trim8, H2-Aa
REACTOME_REGULATION_OF_RUNX1_EXPRESSION_AND_ACTIVITY	0.00214032	0.0111613	0.431708	-0.63333	-1.80594	17	Ccnd1, Ccnd2, Tnrc6a, Ago2, Ccnd3, Cbfb, Ago1
STONER_ESOPHAGEAL_CARCINOGENESIS_UP	0.00213811	0.0111613	0.431708	-0.527523	-1.7672	33	Ftsj3, Pvr, Ccdc115, Adamts6, Ubxn4, Crk, Rlim, Ddx5, Rab1a, Txnl1, Map2k3, Cttn, Ttc1, Gpn2, Uso1, Usp14, Ppp1r15a, Tmed2, Bub1
REACTOME_DISEASES_OF_GLYCOSYLATION	0.00215816	0.0112416	0.431708	-0.373901	-1.59597	130	Adamts9, Adamts1, Cspg4, Adamts12, Adamts7, Chsy1, Adamts5, Galnt3, Mogs, Adamts14, Ext1, Alg13, Dag1, Sdc1, Vcan, Adamts3, B3glct, Cspg5, Nus1, Adamts20, Spon1, Adamts6, Gpc3, Notch1, Sdc3, Alg3, Acan, Pgm1, Thbs1, Gale, Adamts4, Adamts17, Thbs2, Bcan, Hspg2, Glb1, Ncan, Adamts15, Adamts19, Chst3, Alg12, Adamts10
PAPASPYRIDONOS_UNSTABLE_ATEROSCLEROTIC_PLAQUE_UP	0.0021686	0.0112745	0.431708	0.386567	1.67987	52	Lgmn, Ctsb, Grn, Cd84, Ms4a4a, Ifi30, Creg1, Nckap1l, F11r, Srgn, Acp5, Slc39a8, Dab2, Fcgr4, Csf2rb2, Sat1, Lamp1, Pla2g7, Ctss, Mpeg1, Atp2b1
REACTOME_PLASMA_LIPOPROTEIN_ASSEMBLY_REMODELING_AND_CLEARANCE	0.0021694	0.0112745	0.431708	0.383182	1.70121	57	Apobr, Ap2m1, Lmf1, Npc2, Prkaca, Lipa, Nceh1, Ap2s1, Ldlrap1, Abcg1, Nr1h2, Mylip, Clta, Lpl, Lipc, Lcat, Angptl4, Pltp, Creb3l3, Apoe, Nr1h3, Npc1, Lsr, Ap2a1, Ap2a2, Amn, Angptl3
REACTOME_GLYCOSPHINGOLIPID_METABOLISM	0.00219448	0.0113919	0.431708	0.458942	1.86269	39	Ctsa, Arsi, Neu3, Psap, Arsa, Gba2, Neu1, B4galnt1, Gba, Smpd1, Esyt1, Ugt8a, Hexb, Gla, Gltp, Arsg
WP_MECP2_AND_ASSOCIATED_RETT_SYNDROME	0.00221629	0.0114922	0.431708	-0.43478	-1.695	70	Pou3f2, Hnrnpf, Hnrnph1, Ube3a, Taf1, Tardbp, Dhx9, Sp1, Myt1, Ncor1, Sp3, Smc3, E2f1, Hdac1, Tet3, Fus, Nf1, Rest, Fkbp5, Creb1, Akt1, Sin3a, Arhgef26, Fgf2, Pou4f1, Ezh2, Prpf38a
BROWNE_HCMV_INFECTION_10HR_DN	0.00222261	0.0115119	0.431708	-0.464881	-1.69872	52	Ptgfr, Mga, Rhobtb1, Etv1, Igf2bp3, Nt5e, Aimp2, Prkx, Setx, Pnn, Rin2, Nipbl, Son, Rad17, Ttc30a1
WILLERT_WNT_SIGNALING	0.00223393	0.0115575	0.431708	-0.598055	-1.85009	23	Ccnd1, Eif3j1, Tnfrsf11b, Gypc, Eif3j2, Vcan, Zrsr2, Cstf1, Snrpa1
XU_GH1_AUTOCRINE_TARGETS_DN	0.00225453	0.0116509	0.431708	-0.374599	-1.58006	115	Pus7, Cacng4, Cmtr2, Rab31, Eif5, Rsl1d1, Rhoq, Map3k1, Nup50, Rps6kb1, Isoc1, Pxdn, Nln, Slc39a10, Neto2, Ppip5k2, Kcnk2, Tpm1, Prex1, Tmem164, Mcph1, Slc38a1, Sulf2, Pik3ca, Cd44, Tgif2, Dscam, Pmepa1, Thbs1, Setd2, Arid5b
DORN_ADENOVIRUS_INFECTION_48HR_DN	0.00226133	0.0116661	0.431708	-0.524508	-1.78502	36	Ccnd1, Txnrd1, Srsf1, Fubp1, Syncrip, Ier3, Traf4, Hnrnph1, Tnfrsf12a, Nr4a1
KEGG_UBIQUITIN_MEDIATED_PROTEOLYSIS	0.00226255	0.0116661	0.431708	-0.381325	-1.61819	125	Ercc8, Skp2, Map3k1, Ube3a, Socs3, Ube2e1, Ube3c, Wwp1, Herc4, Huwe1, Anapc1, Ubr5, Ube2i, Uba2, Birc6, Ube2g1, Cdc16, Pias2, Uba6, Sae1, Cul4a, Ube2f, Cbl, Traf6, Cul4b, Ube2g2, Det1, Fbxw11, Prpf19, Fbxo4, Xiap, Cdc23, Uba1, Itch, Fbxw8, Smurf2, Cul2, Ube2z, Mdm2, Cdc27, Cul3, Cul1, Trip12, Klhl13, Ube2d3, Nedd4, Cul5, Cul7
REACTOME_MISMATCH_REPAIR	0.00227856	0.0117355	0.431708	-0.662648	-1.82824	15	Msh6, Pold2, Exo1, Rpa2, Msh2, Msh3, Pcna, Rpa1, Mlh1, Pms2, Pold3
HOLLERN_MICROACINAR_BREAST_TUMOR_UP	0.00230815	0.0118746	0.431708	0.431955	1.79471	42	Chn2, Dhrs7, Creb3l4, Slc31a2, Bckdha, Tesc, Cldn2, Tspan13, Mansc1, Slc7a4, Pik3ap1, Iqgap2, Bcl2l14, Smpdl3a, Bhlha15, Hdac11, Upb1, Atp1b1, Ddo
VALK_AML_CLUSTER_8	0.00235272	0.012082	0.431708	0.523725	1.87924	24	Mxi1, Dcaf11, Tmem158, Fech, Optn, Cdh1, Tspan5, Selenbp1, Bcam, Tal1, Osbp2
WP_CILIOPATHIES	0.00235374	0.012082	0.431708	0.281856	1.55441	158	Efhc1, Wdr19, B9d2, Ccdc103, Tmem231, Ak7, Rsph9, Dnah6, Bbs9, Ift122, Fam161a, Kiz, Tctn2, Cfap52, Spata7, Arl6, Ift52, Tmem67, Nphp4, Ift80, Ift172, Ccdc65, Drc1, Rsph1, Dnajb13, Tctn3, Ccno, Rpgrip1l, Dnaaf3, Poc1a, Ccdc28b, Cluap1, Bbs2, Nme7, Ttc8, Hydin, Rsph3a, Sdccag8, Cep19, Bbs4, Bbs1, Zmynd10, Ccdc40, Tctn1, Lztfl1, Pik3r4, Arl3, Rpgrip1, B9d1, Lrrc6, Cngb1
WP_VEGFAVEGFR2_SIGNALING_PATHWAY	0.00237011	0.0121524	0.431708	-0.291561	-1.37834	414	Adamts9, Ccnd1, Ptpn9, Adamts1, Igfbp3, Itgav, Usp10, Set, Slc7a1, Rhoj, Eif4e, Eea1, Bcl2, Tfam, Ptprz1, Traf3ip2, Limk1, Nexn, Dhx29, Ctnnb1, F3, Rps6kb1, Ptpn14, Eprs, Atf4, Farsb, Plaur, Prrc2c, Lrrc59, Vav2, Srpk1, Iqgap1, Eif4g2, Mapk12, Prkci, Rhoc, Cav1, Ascc3, Gigyf2, Luc7l, Nr4a1, Dhx36, Hyou1, Hbegf, Ncl, Acaca, Eif4g1, Pik3r1, Hdac4, Rock1, Prkg1, Larp7, Abcf2, Itgb1, Stat3, Fscn1, Tx…
BYSTROEM_CORRELATED_WITH_IL5_DN	0.00237644	0.0121713	0.431708	-0.44578	-1.65639	56	Srsf1, Tfdp1, Nvl, Tmpo, Papola, Pitpnb, Pknox1, Zfp422, Eif4g1, Pik3r1, Sf3b1, Baz1b, Hipk1, Cd44, Cand1, Hcfc1, Il6st, Mtmr1, Pstpip2, Rab10, Foxm1, Adam10, Ap1g1, Stat5b, Kpna3, Ptprj, Tram1, Ercc2, Arnt, Matr3
REACTOME_PARASITE_INFECTION	0.00238877	0.0122208	0.431708	0.333771	1.57788	82	Wasf1, Cyfip2, Grb2, Syk, Mapk3, Nckap1l, Btk, Igkv8-28, Igkv2-109, Ighv3-6, Wipf2, Arpc3, Fgr, Iglc1, Was, Brk1, Abi1, Vav1, Mapk1, Ighg2c, Iglv1, Igkv15-103, Fcgr4, Igkv9-129, Igkv9-120, Igkv12-44, Ighv8-8, Nckipsd, Hck, Igkv1-135, Baiap2, Lyn, Cd3g, Elmo2, Igkv8-30, Igkv9-124, Arpc4, Igkv10-96
SHETH_LIVER_CANCER_VS_TXNIP_LOSS_PAM2	0.00239417	0.0122348	0.431708	-0.3595	-1.57163	151	Ccnd1, Prrx1, Agfg1, Cd276, Cd93, Bmp7, Qser1, Cav2, Ier3, Acsl4, Mcm2, Mcam, Dusp6, Tanc1, Eif2ak4, Tagln2, Rhoc, Rpap3, Fgd1, Fkbp11, Morc4, Tpm1, Nol12, Trib3, Tle6, Map4k4, Pfkfb3, Eri2, Fscn1, Slf1, Rrm2, Acbd3, Slc1a4, Dnajc10, Abhd5, Golm1, Pgm1
REACTOME_FORMATION_OF_TC_NER_PRE_INCISION_COMPLEX	0.00240186	0.0122604	0.431708	-0.475122	-1.74377	53	Ercc8, Cops7b, Tcea1, Aqr, Cdk7, Ercc6, Hmgn1, Cops3, Gps1, Cul4a, Cul4b, Usp7, Polr2h, Ccnh, Prpf19, Isy1, Ppie, Zfp830, Polr2b, Gtf2h3, Ep300, Cops5, Ercc2, Polr2d, Cops8, Gtf2h1
BLANCO_MELO_COVID19_SARS_COV_2_INFECTION_A594_ACE2_EXPRESSING_CELLS_RUXOLITINIB_UP	0.00243397	0.0124072	0.431708	-0.301863	-1.41755	364	Esf1, Hs3st3b1, Tnfaip3, Maff, B3gnt5, Agap1, Srfbp1, Hnrnpu, Ccnt1, Ier3, Cry1, Mtss1, Zbtb10, Hes1, Zfp317, Zbtb6, Atf4, Six4, Pnn, Ier2, 2610021A01Rik, Nfil3, Abl2, Kdm6b, Arid4b, Slco5a1, Per1, Klf7, Mafg, Abtb2, Bach2, Tank, AW549877, Uspl1, Aen, Mynn, Klf6, Odc1, Zfp26, B3galnt2, Dchs1, Klf4, Aoc2, Lif, Zfp143, Taf1d, Tiparp, Zfp748, Mex3c, Celf1, Ankrd49, Ppp1r15b, Zfp639, Zfp184, Tet3, Rs…
REACTOME_PCNA_DEPENDENT_LONG_PATCH_BASE_EXCISION_REPAIR	0.00243601	0.0124072	0.431708	-0.60537	-1.81341	21	Pold2, Apex1, Rfc3, Pole4, Rpa2, Pcna, Rfc1, Rfc4, Rpa1, Pole, Pole2, Pold3, Fen1, Pold1, Rfc5
BOWIE_RESPONSE_TO_TAMOXIFEN	0.00246936	0.0125631	0.431708	0.586886	1.93183	18	Ifit1bl1, Ifi205, Irf7, Ifitm1, Oas1g, Oas1a, Stat1, Isg15, Irf9, Ccl5, Ifit3, Oas2, Ifi27
TAKEDA_TARGETS_OF_NUP98_HOXA9_FUSION_8D_DN	0.00249703	0.0126898	0.431708	0.271698	1.49418	163	Lgmn, Ctsb, Itgam, Plbd1, Clec4a3, Colec12, Rap2a, Slc11a1, Cd200r1, Tspan2, Slco2b1, Slc7a7, Prnp, C5ar1, Il3ra, C1qc, Fpr1, Cybb, S100a9, C1qb, Pygl, Aldh2, Gpr34, Gja4, Clec7a, Lcp2, C1qa, Tmem163, Snx21, Ncf2, Ppp1r1b, Hvcn1, Elovl7, Tgfbi, Serpina1b, Enc1, Mmp14, Dab2, Pla2g7, Adora3, Spns3, Tm6sf1, Hk3, Dock4, Bcl6, Fyb, Il7r, Ptcd1, Cux1, Lfng, Gxylt2, Cst3, Fcgr2b, Folr2, Clec5a, Alox5, N…
TONG_INTERACT_WITH_PTTG1	0.00250039	0.0126928	0.431708	-0.473473	-1.73772	53	Pus7l, Wdr5, Rpf2, Cdc42se1, Ier3, Eif2s2, Rnpc3, Eri1, 3110082I17Rik, Nhp2, Llph, Rsl24d1, Nob1, Ddx54
STAMBOLSKY_TARGETS_OF_MUTATED_TP53_DN	0.00250522	0.0127033	0.431708	0.393048	1.70191	51	Trappc12, Tbc1d22a, Ifit1bl1, Asap3, Slc40a1, Fam214a, Lbp, Sp100, Irf7, Mical3, Ifitm1, Cox4i1, Oas3, Oas1g, Bst2, Ddx58, Oas1a, Stat1, Samd9l, Chrm1, Ddx60, Cirbp, Sp110, Dtx3l, H2-M3, Isg15
REACTOME_CHEMOKINE_RECEPTORS_BIND_CHEMOKINES	0.00253548	0.0128425	0.431708	0.432206	1.81911	45	Cxcr4, Ccrl2, Cx3cr1, Ccr2, Cxcl16, Ccr5, Xcr1, Cxcr3, Cxcl13, Cxcr5, Cxcl11, Ccr1, Cxcl12, Ccl22, Ccr7, Ackr4, Cx3cl1, Xcl1, Ccl19, Ccl27a, Ackr3, Cxcr6, Ccr9, Ccl2, Ackr2, Ccr8, Ccl17, Ccl3, Ccl5, Ccl7
SALVADOR_MARTIN_PEDIATRIC_TBD_ANTI_TNF_THERAPY_NONRESPONDER_POST_TREATMENT_UP	0.00255888	0.0129468	0.431708	0.510323	1.9163	28	Fcgr1, Rhbdf2, Apol8, H2-T22, Odf3b, Dhrs9, Il1b, H2-M3, H2-T23, Gzma, H2-Q7, Gbp2, H2-K1, Serping1, H2-D1, Ube2l6, H2-Q1, Sectm1a, H2-Q2, H2-Q4, Gbp2b, H2-Q10, Tymp, Myom2, Gbp5, Irf1
GARGALOVIC_RESPONSE_TO_OXIDIZED_PHOSPHOLIPIDS_MAGENTA_UP	0.00258549	0.0130629	0.431708	-0.560251	-1.80139	27	Maff, Tnpo1, Prdm4, Dusp16, Fbxo30, Abl2, Mafg, Zswim6, Ptp4a1, Klf6, Bpgm
WP_INTEGRINMEDIATED_CELL_ADHESION	0.00258753	0.0130629	0.431708	-0.38956	-1.59876	97	Itgav, Itga9, Itga8, Itga4, Dock1, Shc3, Cav2, Vav2, Pak3, Mapk12, Cav1, Itga6, Sos1, Vav3, Rock1, Mapk7, Itgb1, Mapk6, Ilk, Crk, Pak2, Itga2, Capn11, Itga1, Akt1, Raf1, Capn2, Vcl, Csk, Itgb3, Capn7, Map2k3, Ptk2, Src, Rapgef1, Sorbs1, Pak6
MIYAGAWA_TARGETS_OF_EWSR1_ETS_FUSIONS_DN	0.00259861	0.0131044	0.431708	-0.331851	-1.50129	209	Prrx1, Hmga2, Hip1, Igfbp3, Maff, Adamts12, Slc4a7, Tnfrsf11b, Dennd1b, Adamts5, Adam12, Spred1, Rps6ka6, Tnik, Elovl6, Riok1, Rbms3, Adam19, Col11a1, Pdlim4, F3, Fst, Vcan, Stc1, Hr, Sec63, Lmcd1, Il1r1, Ltbr, Sec24d, Abhd2, Dcbld2, Tbx2, Stc2, Atp7a, Has2, Plpp4, Lif, Cd44, Eya4, Fam126a, Il6, Hacd1, Eif5a2, Snx9
WP_GLYCOLYSIS_AND_GLUCONEOGENESIS	0.00262626	0.0132293	0.431708	0.442581	1.79089	37	Mdh2, Gapdh, Mdh1, Aldoa, Got1, Got2, Eno2, Hk3, Tpi1, Pkm, Slc2a5, Gpi1, Aldob, Gck, Dld, Mpc2, Pfkm, Hk1, Eno3, Slc2a4, Pfkl, Ldhb, Pcx, Dlat, Pgam1, Pgam2
REACTOME_PROCESSING_OF_CAPPED_INTRONLESS_PRE_MRNA	0.00263422	0.0132549	0.431708	-0.562968	-1.82787	28	Fip1l1, Papola, Ncbp1, Cstf2, Cstf3, Cpsf2, Cstf1, Snrpf, Snrpd3, Snrpb, Pabpn1, Ncbp2, Lsm11, Sympk, Cpsf1, Pcf11, Nudt21, Cpsf7, Slbp, Snrpe, Clp1, Cpsf4
BACOLOD_RESISTANCE_TO_ALKYLATING_AGENTS_DN	0.0026418	0.0132784	0.431708	-0.504409	-1.80342	46	Srsf1, Srsf2, Setdb1, Yars, Vezf1, Cdc42ep1, Tcea1, Eprs, Prpf4, Mtrr, Vcan, Cct5, Atrx, Lig4
DAVICIONI_TARGETS_OF_PAX_FOXO1_FUSIONS_DN	0.00266284	0.0133696	0.431708	-0.438629	-1.64927	60	Trib2, Igfbp3, Larp1, Spry4, Sox11, Tnik, Dusp4, Col11a1, Srsf6, Moxd1, Myl1, Gas2, Bbx
DOUGLAS_BMI1_TARGETS_DN	0.00267481	0.013415	0.431708	0.231658	1.3508	290	Ccndbp1, Ift46, Sqstm1, Micu1, Nipal3, Ccng2, Nagk, Golph3l, Ivd, Parm1, Ifit1bl1, Hmox2, Ech1, Cyb561a3, Ctsd, Atp6v0d1, Cbr4, Mr1, Nit1, Arl6ip1, Mif4gd, Stra6, Tmem175, Pcmtd2, Amdhd2, Tkfc, Mtmr14, Lcp1, Pafah2, Serinc3, Col1a2, Optn, Saraf, Pgap2, Rbm47, Arntl, Zfyve1, Pcmtd1, Serinc1, Tpp1, Icam2, Zdhhc12, Neu1, Smim14, Tmem63a, Tcta, Pip4k2c, Sesn3, Fam234a, Gpr137b, Mvp, Col3a1, Rmnd5b, N…
REACTOME_DEADENYLATION_OF_MRNA	0.00268335	0.0134431	0.431708	-0.593495	-1.83598	23	Eif4e, Eif4g1, Cnot6, Eif4a1, Eif4a3, Cnot9, Cnot11, Cnot1, Cnot2, Cnot6l, Paip1, Pan2, Cnot10, Eif4b, Cnot7
WINNEPENNINCKX_MELANOMA_METASTASIS_DN	0.00270505	0.0135371	0.431708	0.434815	1.76096	38	Ptgds, Txnip, Dpysl2, Lsp1, Dhrs1, Pik3ip1, Pi16, Car5b, Spint2, Mgl2, Clec3b, Prom2, P2ry14, Clec10a, Cst3, Tom1l2, Xcl1, Ltb, Aldh3a2, Cry2, F10, Cebpa, Stmn2
GARY_CD5_TARGETS_UP	0.00275013	0.0137477	0.431708	0.209724	1.31385	446	Tpra1, Wbp2, Mkrn1, Sqstm1, Micu1, Mapre2, Auh, Dhrs7, Susd3, Tgfb1, Bcl2l11, Calml4, Cd99l2, Tspo, Capns1, Pold4, Hibadh, Gpr160, Hpcal1, Mif4gd, Grina, Aip, Uqcrc1, Spi1, Spic, Cd72, Evi2a, Dok3, Hcfc1r1, Map4k1, Ucp2, Tmem159, Tkfc, Letmd1, Alkbh7, Rab11b, Mapk9, Npc2, Ethe1, Serinc3, Tcf4, Bnip3l, Cd48, AU040320, Macrod1, Lrrc28, Pim2, Cystm1, Tpp1, Ubxn6, Fxyd5, Fgr, Lsp1, Dpp7, Lrsam1, Map1…
TURASHVILI_BREAST_DUCTAL_CARCINOMA_VS_LOBULAR_NORMAL_UP	0.00278585	0.013911	0.431708	-0.424646	-1.65857	71	Rrp15, Ccne2, Dennd1b, Dtl, Ints7, Col11a1, Naa25, Trnt1, Rbm34, Fbn1, Vcan, Mrpl3, Cct5, Mcm9, Unc5b, Cthrc1, Inhba, Stk4, Mllt10, Col5a2, Ralgps2, Lrr1, Tigar, Fanci, Melk, Top2a, Sfrp4, Col10a1, Glrx3, Rab18
WANG_TUMOR_INVASIVENESS_DN	0.0028188	0.0140603	0.431708	-0.338036	-1.52339	199	Polr1b, Ivns1abp, Limd1, Gtf3c4, Jmjd6, Phtf2, Isg20l2, Myc, Dhx15, Cacybp, Rpl7l1, Rad1, Rnf4, Map3k1, Coro1c, Tcea1, Uhrf1, Atf4, Exo1, Smg7, Dph6, Myef2, Dars, Sfpq, Iqgap1, Nufip2, Stk39, Cnbp, Ptges3, Tbc1d10a, Cinp, Pcnp, Srrm1, Nras, Ryk, Birc6, Wdfy1, Luc7l3, Cd44, Canx, Mia3, Ergic2, Il17f, Tfb2m, Yme1l1, Irak1, Wnt4, Eif3g, Mysm1, Rlim, Sec61a1, Litaf, Gm2a
AMUNDSON_RESPONSE_TO_ARSENITE	0.00282507	0.0140763	0.431708	-0.337335	-1.52052	202	Rev3l, Dnttip2, Akap1, Maff, Cdc14a, Rcc1, Iars, E2f6, Hnrnpab, Bcat1, Hspa4, Bag2, Rpusd2, Eif2s2, Ext1, Hspa9, Klf12, Dag1, Cebpg, Trip13, Mafg, Rps6kc1, Tank, Hyal2, Cars, Slc7a5, N4bp2l2, Zfx, Man1a2, Dlc1, Tbl1x, Stc2, Mapk7, Cct8, Nktr, Asns, Gars, Zfp184, Il6st, Atp10d, Slc1a4, Zfp24, Eif4ebp1, Adnp, Bcl3, Lamtor3, Tmf1, Tubgcp3, Igf2r, Rad51ap1, Hmbs, Timm17a, Vegfa, St13, Hspa13, Arih1, …
REACTOME_DECTIN_2_FAMILY	0.00282889	0.01408	0.431708	0.597873	1.91902	16	Clec4a3, Syk, Fcer1g, Clec4d, Mgl2, Clec4n, Clec10a, Lyn, Plcg2, Clec4e
REACTOME_RHOF_GTPASE_CYCLE	0.00284691	0.0141543	0.431708	-0.502571	-1.76076	41	Akap12, Slc4a7, Senp1, Syde1, Mcam, Tmpo, Farp1, Cav1, Pik3r1, Basp1, Arhgap39, Mtmr1, Lmnb1, Vangl1, Srgap2, Steap3, Arhgap1, Myo9b, Diaph2, Sowahc, Actb, Diaph3, Add3, Arhgap21
REACTOME_FCGAMMA_RECEPTOR_FCGR_DEPENDENT_PHAGOCYTOSIS	0.00287571	0.0142821	0.431708	0.302091	1.55545	109	Wasf1, Cyfip2, Grb2, Syk, Mapk3, Nckap1l, Btk, Igkv8-28, Igkv2-109, Ighv3-6, Pld3, Fcgr3, Wipf2, Pld4, Fcgr1, Pld1, Arpc3, Fgr, Iglc1, Was, Brk1, Abi1, Pld2, Vav1, Mapk1, Ighg2c, Iglv1, Igkv15-103, Fcgr4, Igkv9-129, Igkv9-120, Igkv12-44, Ighv8-8, Nckipsd, Hck, Igkv1-135, Baiap2, Lyn, Cd3g, Cfl1, Elmo2, Prkce, Igkv8-30, Plcg2, Igkv9-124, Arpc4, Igkv10-96, Pak1
WP_MAP3K1_ROLE_IN_PROMOTING_AND_BLOCKING_GONADAL_DETERMINATION	0.00289072	0.0143411	0.431708	-0.631586	-1.77201	16	Peg12, Map3k1, Ctnnb1, Mapk11, Rock1, Axin1, Map3k4, Gadd45g, Wnt4
SHAFFER_IRF4_TARGETS_IN_ACTIVATED_DENDRITIC_CELL	0.00291371	0.0144395	0.431708	-0.445954	-1.68857	61	Ung, Tnfaip3, Tcerg1, Uck2, Bmi1, 1810055G02Rik, Slc38a2, Cav1, Pds5a, Fkbp11, Atrx, Myb, Gtf2ird1, Txndc5, Canx, E2f5, Hsp90b1, Ssr1, Cdt1, Gfpt1, Gid4, Sec61a2, Pdia4, Fhl1, Tram1, Ppp1r2, Uap1
REACTOME_HIV_INFECTION	0.00296364	0.0146711	0.431708	-0.326637	-1.48261	220	Psme3, Rcc1, Nup54, Nup43, Ccnt1, Ranbp1, Xrcc6, Supt16, Taf2, Tcea1, Nup210, Nup50, Gtf2e1, Ranbp2, Nup160, Nup153, Taf3, Nelfa, Taf4b, Kpnb1, Taf1, Ncbp1, Xrcc5, Xpo1, Rae1, Nup188, Nup205, Nupl1, Nup107, Seh1l, Ssrp1, Nup62, Nup155, Cdk7, Nmt2, Lig4, Nup98, Nup37, Tbp, Ran, Psmd1, Nup93, Tpr, Pak2, Psmd12, Nup85, Pom121, Ctdp1, Ndc1, Polr2h, Rnmt, Psmd11, Ccnh, Psmd14, Taf5, Psmd6, Ncbp2, Ap1g…
PID_BARD1_PATHWAY	0.00307315	0.0151969	0.431708	-0.541372	-1.76107	29	Xrcc6, Nbn, Atm, Atr, Xrcc5, Cstf1, Ccne1, Topbp1, Mre11a, Rad51, Rbbp8, Pcna, Fancf, Fanca, Cdk2, Ube2d3, Ewsr1, Prkdc
ANDERSEN_CHOLANGIOCARCINOMA_CLASS2	0.00309866	0.0152974	0.431708	0.278607	1.49265	137	Fa2h, Capg, Tjp3, Plbd1, Slc39a4, Hsh2d, Sox21, Gpr160, Ephx3, Lgals3, Adam8, Ctsl, Galnt6, Col1a2, Misp, AA986860, Unc93b1, Apobec1, Msln, Plac8, Slc6a20a, Anxa3, Klk6, Myh14, Dapp1, Asphd2, Cdh3, Gpr35, 2200002D01Rik, Ppp1r1b, Cd55, Fgfbp1, Ccnb2, Bcl2l15, Nrp2, Sfn, Ctse, Aldh3b1, Cdca3, Dhdh, Lpar5, Pkp3, Bhlhe41, Bcl11b, Gpa33, Lemd1, Arhgap27, Col6a3, Plek2, Spocd1, St14, Ptprr, Ap1s3, Lgal…
NIKOLSKY_BREAST_CANCER_12Q24_AMPLICON	0.00310051	0.0152974	0.431708	-0.652659	-1.80068	15	Pus1, Pgam5, Noc4l, Ddx51, Sfswap, Chfr, P2rx2, Pole, Ankle2, Ep400
TSENG_IRS1_TARGETS_DN	0.00310349	0.0152974	0.431708	0.294945	1.5736	128	Smad6, Snai2, Tmub2, Trappc12, Ang, Glrx, Tsc22d1, Crip2, Fah, Fth1, Zkscan14, Phka2, Zfp637, Sh3bgr, Cdkn2c, Carhsp1, Hsd17b11, Col3a1, H6pd, Ggt5, Ghitm, Sgce, Lpar1, Sema3e, Tgfbi, Sesn1, Dkk3, Cd40, Ctdsp2, Mmp14, Tnnt3, Dab2, Myl4, Igfbp4, Fmo1, Itih2, Thbd, Rasa4, Cst3, Tapbp, Ephb6, Nmb, Zfp821, Col6a3, Mrfap1, Zfr2, Nrp1, Cirbp, Rab3b, Hsbp1, Mgst3, Ly6h, Zfp773
LASTOWSKA_NEUROBLASTOMA_COPY_NUMBER_DN	0.0031111	0.0153185	0.431708	-0.269268	-1.3099	742	Gnl3, Peg12, Ddx10, Nol9, Sh3pxd2a, Stambpl1, Smarcc1, Ptgfr, Lzic, Limd1, Ddx21, Inpp5f, Ebna1bp2, Prkar2a, Amotl1, Nop14, Ctbp2, Slc4a7, Zfp202, Adgra3, Lyar, Ythdf2, Eif4ebp2, Ppp1r8, Dhx15, Srsf2, Zc3h12c, Thumpd3, Zpr1, Ddx50, Cdc25a, Rbms3, Alkbh8, Ttc39a, Shisa3, Rnf4, Trub1, Atm, Top2b, Nhlrc2, Setd5, Nup210, Bend4, Btaf1, Ctnnb1, Rbm15b, Chl1, Usp28, Nelfa, Chek1, Acvr2b, Sfpq, Lcor, Tbc…
ZHANG_RESPONSE_TO_IKK_INHIBITOR_AND_TNF_DN	0.00312428	0.0153669	0.431708	-0.395532	-1.60535	92	Adamts1, Kctd3, Iffo2, Ccne2, Msh6, Usp1, Zfp451, Thumpd3, Dtl, Znrf3, Wdhd1, Mcm10, Cep170, Rfx7, Kctd15, Orc1, L3mbtl2, Smc3, Mphosph9, Zfp367, Cep85, Thbs1, Phlpp1, Rfc4, Ddx11, Adamts15, Dnmt3b, Gga2, Erf, Abhd10
COATES_MACROPHAGE_M1_VS_M2_UP	0.00316057	0.0155287	0.431708	0.327579	1.54861	82	Cxcr4, Cap1, Plbd1, Txnip, Colec12, Rapsn, Slco2b1, Slc7a7, Msr1, Tifab, Lama3, Srd5a3, P2ry13, Fgd2, Hddc3, Tgfbi, Atp6v0e2, Capn5, Eno2, Pik3ap1, Ocel1, Aif1
BENITEZ_GBM_PROTEASOME_INHIBITION_RESPONSE	0.00322157	0.0157609	0.431708	-0.48168	-1.71604	44	Ccnd1, Kctd3, Skp2, Midn, Sox11, Dtl, Nfil3, Elp6, Tstd2, Trp53rka, Abhd2, Asns, Ireb2, Wee1, Rbm12, Hmgcr, Commd2, Hif1a, Armc6, Dvl2, Maged2, Ep300
CHIANG_LIVER_CANCER_SUBCLASS_POLYSOMY7_DN	0.00321469	0.0157609	0.431708	-0.58832	-1.81997	23	Gnl3, Rhobtb1, Stox2, Mob1b, Aacs, Slc38a1, Rcn1, Plod2, Homer1, Pag1, Akr1b8
PID_CD8_TCR_DOWNSTREAM_PATHWAY	0.00321972	0.0157609	0.431708	0.385015	1.68981	55	Prkca, Mapk3, Mapk9, Ifnar2, Tnfrsf18, Ppp3r1, Tnfrsf4, Map2k1, Mapk1, Ptpn7, Ppp3ca, B2m, Elk1, Ppp3cb, Il2rg, Tnf, Prkcq, Cd3d, Cd3g, Cd8a, Cd3e, Prkce, Hras, Cd247, Cd8b1, Il2ra, Braf, H2-Q7, Il2rb, Gzmb, H2-D1, Tnfrsf9, Egr4, H2-Q2, Prkcb, Fasl
REACTOME_ACTIVATION_OF_THE_MRNA_UPON_BINDING_OF_THE_CAP_BINDING_COMPLEX_AND_EIFS_AND_SUBSEQUENT_BINDING_TO_43S	0.00322153	0.0157609	0.431708	-0.455665	-1.70623	59	Eif3j1, Eif4e, Eif2s2, Eif3j2, Eif3b, Eif2s1, Eif2s3x, Eif4g1, Eif4a1, Eif3a, Eif1ax, Eif3d, Eif4ebp1, Eif3g, Eif3e, Eif3m, Eif4h
MCCLUNG_COCAIN_REWARD_4WK	0.00325082	0.0158871	0.431708	-0.444574	-1.68335	61	Sox11, Klf5, Dusp6, Papola, Ccdc6, Per1, Nr4a1, Klf4, Ada, Tcf3, Traf6, Dusp1, Sirt1, Slc22a5, Pdxk, Nfatc2, Fos, Kin, Ankhd1, Zdhhc6, Klf10, Dclre1a, Swap70, Slc35d1, Corin, Dnajb1, Tug1, Rangap1
MARTINEZ_TP53_TARGETS_DN	0.00326559	0.0159423	0.431708	-0.28402	-1.36261	528	Wdr75, Ccnd1, Ccnd2, Wdr12, Shmt1, Iffo2, Prmt5, Lgr5, Mga, Fbn2, Abce1, Car6, Ccdc137, Brd3, Fubp1, Ptpn13, Lyar, Aatf, Tfdp1, Scaf11, Elovl6, Tnrc6a, Atm, Col11a1, Cryl1, Dpysl3, Tgs1, Xpo5, Ddx3y, Eprs, Egr2, Slc39a6, Zcchc9, Bicc1, Ube3a, Polg, Acvr2b, Idi1, Atf1, Tardbp, Kmt5a, Dnph1, Slc39a14, Hr, Aqr, Fastkd2, Cebpg, Pds5a, Srsf3, Mybl2, Nkd2, Bach2, Nhsl1, Edaradd, Lig3, Brd2, Ctnnbip1, P…
WP_HIPPOMERLIN_SIGNALING_DYSREGULATION	0.00328859	0.0160375	0.431708	-0.380451	-1.58908	111	Ccnd1, Itgav, Itga9, Prkar2a, Itga8, Itga4, Myc, Pdgfra, Tead1, Ctnnb1, Lats1, Pak3, Cdh6, Itga6, Cdh15, Cdh4, Itgb1, Vgll4, Nras, Insr, Cd44, Cul4a, Pak2, Itga2, Cdh2, Kit, Itga1, Nf2, Kras, Sav1, Foxm1, Epha2, Ppp1cc, Itgb3, Lats2, Fgfr4, Ptk2, Ppp1r12a, Amot, Plcb4
HELLER_SILENCED_BY_METHYLATION_DN	0.00331227	0.0161359	0.431708	-0.391514	-1.62138	100	Maff, Mmp16, Adgra3, Myc, Bag3, Ifrd1, Atf4, Fam149a, Ddah1, Stk39, Aak1, Trib3, Sec24d, Ush2a, Slc5a3, Creld2, Asns, Plekha8, Txndc5, Hbb-bt, Chac1, Rrm2, Psat1, Slc1a4, Ppfibp1, Eif4ebp1, Hsp90b1, Ceacam1, Thbs1, Slc6a15, Hspa13, Shmt2, Pkd1
MATSUDA_NATURAL_KILLER_DIFFERENTIATION	0.0033305	0.0162075	0.431708	-0.289371	-1.37635	457	Gpatch4, Socs2, Nop2, Prrx1, Grwd1, Hip1, Sdad1, Kcnn4, Atad3a, Polr1e, Prmt3, Sox6, Tars, Abce1, Klrb1a, Ebna1bp2, B3gnt5, Brd3, Pinx1, Tulp3, Galnt3, Dph5, Mthfd1, Fmn2, Syt6, Hnrnpab, Wipf1, Tirap, Syncrip, Zc3h12c, Dtl, Suv39h2, Ranbp1, Fkbp4, Col11a1, Mcm2, Mcm3, Pdlim4, Ddx3y, Ruvbl1, Plaur, Ube3a, Polg, F2r, Bicd1, Cxadr, Socs3, Acly, Pvr, Rhoc, Postn, Ccdc117, Ssrp1, Gpat4, Twf1, Ncl, Gfm…
GALE_APL_WITH_FLT3_MUTATED_DN	0.00333689	0.0162214	0.431708	0.530892	1.86405	22	Rabac1, Ndufv1, Drap1, Bad, Napg, Ndufb7, Oasl1, Gpr137, H2-M3, St3gal5, H2-T23, H2-Q7, H2-D1, H2-Q2
CHIANG_LIVER_CANCER_SUBCLASS_PROLIFERATION_DN	0.00334663	0.0162382	0.431708	0.293113	1.55119	121	Cpt2, Tst, Hagh, Cyp4f18, Echdc3, Depdc7, Hibadh, Por, Slc46a3, Scp2, Alas1, Adh1, Gcdh, Btd, Akr7a5, Mlycd, Smim14, Bloc1s1, Dhrs1, Cyp27a1, Dcxr, Acbd4, Etnk2, Nudt7, Pfkfb1, Cat, Adrb2, Haao, Slc38a3, Oasl1, Rundc3b, Selenbp1, Ecm2, Pnpo, Serpina10, Cldn14
REACTOME_RHO_GTPASES_ACTIVATE_WASPS_AND_WAVES	0.00334742	0.0162382	0.431708	0.464345	1.86954	36	Wasf1, Cyfip2, Grb2, Mapk3, Nckap1l, Btk, Wipf2, Arpc3, Was, Brk1, Abi1, Mapk1
WU_APOPTOSIS_BY_CDKN1A_VIA_TP53	0.00337366	0.0163482	0.431708	-0.460639	-1.67053	50	Mcm2, Mcm3, Exo1, Mcm6, Wdhd1, Mcm4, Tyms, Atad2, Smc2, Vegfa, Tuba1a, Hnrnpa2b1, Fanci, Parp2, Rrm1, Trim44, Ttk, Zfp300, Ncapd3, Ncapg, Mis18bp1, Cep55, Spdl1, Racgap1, Pbk, Anln, Bub1
NATSUME_RESPONSE_TO_INTERFERON_BETA_DN	0.00339879	0.0164526	0.431708	0.39201	1.64685	47	Ftl1, Sod1, Capn1, Igfbp6, Fth1, Gstp1, Gapdh, Tshr, Cox6a1, Tpm2, Cd6, Cox4i1, Prdx6, Gstp2, Bag1, Prdx1, Ndufb3, Txn1, Cox6c, Tnfrsf25, Shc1, Rplp1
RUIZ_TNC_TARGETS_UP	0.00342955	0.0165666	0.431708	0.274313	1.48671	148	Ctsa, Gprc5c, Id2, Auh, Grn, Pnrc1, Anxa4, Pdgfrb, Pcmtd2, Tbxas1, Col1a2, Bnip3l, Psap, Fcgrt, Ctsc, Foxf2, Tpp1, Mettl7a1, Enpp2, Col3a1, Sidt2, Wipi1, Hey1, Hbp1, Man1a, Pdcd4, Cat, Ssbp2, Chst15, Ctdsp2, Iqgap2, Cdh11, Sat1, Cxcl12, Bambi, Selenbp1, Ypel5, Apoe, Bcl6, Hnmt, Btg1, Igfbp7, C1rl, Zbtb20, Klhl24, Tbl1xr1, Flrt2, Selenop, Kctd12, Eapp, St3gal1, Nbr1, Ednra, Tnfsf10, Aldh3a1
YANG_BREAST_CANCER_ESR1_LASER_DN	0.00342919	0.0165666	0.431708	-0.483792	-1.72428	45	Rrp1b, Ttll4, Syncrip, Ifrd1, Bicd1, Hspa14, Sec63, Smco4, Ak2, Sos1, Odc1, Hdac2, Fscn1, Serbp1, Fndc3b, Prkd3
REACTOME_TRANSLESION_SYNTHESIS_BY_Y_FAMILY_DNA_POLYMERASES_BYPASSES_LESIONS_ON_DNA_TEMPLATE	0.00344937	0.0166447	0.431708	-0.503165	-1.7193	37	Rev3l, Usp10, Rev1, Pold2, Rfc3, Pole4, Rpa2, Polh, Pcna, Rfc1, Rfc4, Rpa1, Sprtn, Pole, Nploc4, Pole2, Pold3
TARTE_PLASMA_CELL_VS_B_LYMPHOCYTE_DN	0.00347124	0.0167327	0.431708	0.420559	1.74736	42	Mapre2, Rhog, Lyl1, Hhex, Blk, Il4ra, Ms4a1, Rel, Cxcr5, Mmd, Gpr18, Trim34b, Rhoh, Cd37, Elf4, Bin1, Ltb, Serpinb1a, H2-DMb2, Trim34a, Trim30a, H2-DMb1
REACTOME_REGULATION_OF_TP53_ACTIVITY_THROUGH_ACETYLATION	0.0034934	0.0168218	0.431708	-0.537749	-1.74929	29	Gatad2a, Ing5, Kat6a, Rbbp7, Hdac2, Brd1, Hdac1, Akt1, Mbd3, Brd7, Brpf1, Gatad2b, Pip4k2b, Pin1, Ep300, Rbbp4, Mta2, Akt2, Akt3
WP_VITAMIN_A_AND_CAROTENOID_METABOLISM	0.00351438	0.0169051	0.431708	0.456533	1.80312	33	Rdh12, Dhrs3, Adh1, Cyp26b1, Aldh1a2, Crabp1, Rbp4, Rdh5, Lpl, Mapk1, Rxrb, Cd36
SUH_COEXPRESSED_WITH_ID1_AND_ID2_UP	0.00353726	0.0169974	0.431708	0.574686	1.89168	18	Id1, Sqstm1, Id2, Plau, Gabarapl1, S100a6, Myo1f, Gadd45b, Rab20
KEGG_GRAFT_VERSUS_HOST_DISEASE	0.00355098	0.0170455	0.431708	0.455189	1.76049	31	Cd80, Klrd1, Tnf, Il1b, Cd28, H2-M3, H2-DMb2, H2-T23, H2-DMb1, H2-Q7, H2-Eb1, Gzmb, H2-D1, Cd86, H2-Q2, Fasl, H2-Ab1, H2-DMa, H2-Aa, Fas, Ifng, Klrc1, H2-Q10
TAKEDA_TARGETS_OF_NUP98_HOXA9_FUSION_8D_UP	0.00355557	0.0170496	0.431708	0.283969	1.51322	132	Dhrs3, Ifit1bl1, Rbpms, Slc6a13, Tsc22d1, Rps6ka5, Slc40a1, Fhl2, Prss23, Isyna1, Hic1, Ppp1r14a, Smim24, Krt18, Pld4, Enpp2, Asb2, Cdh1, Irf7, Ifitm1, Nog, Myct1, Rbm11, Gpr18, Oas3, Tyrp1, Oas1g, Ly6e, Igfbp4, Abcb1a, Foxc1, Ccr7, Ccdc71l, Lxn, Jchain, Ddx58, Sdsl, Oas1a, Tal1, Stat1, Fgf18
TERAO_AOX4_TARGETS_SKIN_UP	0.00359846	0.0172373	0.431708	-0.536586	-1.74551	29	Mettl1, Pa2g4, Fzd10, Bclaf1, Sec63, Wdr45b, Fgd1, Polr3f, Atp7a, Rad23b, Lpgat1
BASSO_CD40_SIGNALING_DN	0.00363297	0.0173844	0.431708	0.36212	1.66905	65	Id3, Id1, Tspo, Syk, Igfbp6, Gper1, Ninj1, Aqp3, Ncf4, Mettl7a1, Blnk, Arl4c, Itgb7, Ptpn18, Hdac9, Grap, Ctdsp2, Pou2af1, Csf2rb2, Aif1, Npas1, Ncf1, Jchain, Bcl6, Lmo3, Tubb2a, Trac, Ube2j1, Ltb, Slc2a5, Rere, Cnr1, Aldh5a1, Runx1t1, Ptpn22
DAVICIONI_PAX_FOXO1_SIGNATURE_IN_ARMS_DN	0.00366495	0.0175192	0.431708	-0.611622	-1.79583	19	Trib2, Igfbp3, Spry4, Dusp4, Moxd1, Gas2
LI_WILMS_TUMOR_VS_FETAL_KIDNEY_1_UP	0.00373735	0.0178313	0.431708	0.254236	1.43608	178	Blvrb, Cryab, Plau, Ifit1bl1, Rbpms, Tspo, Itm2b, Anxa4, Ctsh, Elf1, Reep5, Llgl2, Amotl2, Aldh4a1, Scp2, Prnp, Col1a2, Gadd45a, Serpinf1, Acot2, Cdh5, Anxa3, Cldn3, Ahnak, Zeb2, Sp100, Alcam, Cdh1, Trim2, Pdzrn3, Lrrc32, Cast, Pls1, Leprot, Myof, Car12, Dab2, Iqgap2, Acot3, Ank3, Apoe, Kazn, Cx3cl1, Smpdl3a, Igfbp7, Tek, Lyn, Cyb5a, Selenop, Kctd12, Atp1b1, Fry, Mxra8, Olfml2a, Hpn, Ctso, Il27ra…
REACTOME_RHO_GTPASE_CYCLE	0.00373802	0.0178313	0.431708	-0.293313	-1.38966	425	Akap12, Arhgap42, Sh3pxd2a, Kctd3, Arfgap3, Rhoj, Dbt, Rhobtb1, Ankrd26, Slc4a7, Uaca, Dock1, Ptpn13, Senp1, Wipf1, Tra2b, Fnbp1l, Arhgap10, Dock11, Cct6a, Syde1, Rhoq, Msi2, Fermt2, Pkn2, Cdc42ep1, Arap2, Mcam, Tmpo, Farp2, Ckap4, Tpm4, Nck2, Vav2, Pak3, Ykt6, Farp1, Abl2, Iqgap1, Rnf20, Rhoc, Fgd1, Cav1, Spata13, Dnmbp, Fam91a1, Trio, Dock10, Tnfaip1, Fam135a, Twf1, Pik3r1, Sos2, Sos1, Vav3, Kt…
REACTOME_SCAVENGING_BY_CLASS_A_RECEPTORS	0.00375662	0.0179015	0.431708	0.573101	1.88646	18	Ftl1, Colec12, Col1a1, Fth1, Col1a2, Msr1, Col3a1
KEGG_PRIMARY_IMMUNODEFICIENCY	0.00379189	0.0180508	0.431708	0.471563	1.81099	30	Rfxank, Btk, Ikbkg, Blnk, Ptprc, Cd40, Cd79a, Il2rg, Tnfrsf13b, Il7r, Tnfrsf13c, Cd3d, Jak3, Cd8a, Cd3e, Dclre1c, Cd19, Cd8b1, Cd4, Rfx5, Zap70, Tap1, Tap2
ABDELMOHSEN_ELAVL4_TARGETS	0.0038638	0.0183741	0.431708	-0.623456	-1.7492	16	Bcl2, Parp1, Kmt5a, Itgb1, Cdh2, Itga1, Rab10, Cab39
BIOCARTA_IGF1MTOR_PATHWAY	0.00388539	0.0184576	0.431708	-0.608235	-1.78589	19	Eif4e, Eif2s2, Rps6kb1, Eif2s1, Eif2s3x, Pik3r1, Pik3ca, Eif4ebp1, Akt1
REACTOME_RECOGNITION_OF_DNA_DAMAGE_BY_PCNA_CONTAINING_REPLICATION_COMPLEX	0.00389707	0.0184939	0.431708	-0.545909	-1.78553	30	Usp1, Dtl, Pold2, Rad18, Rfc3, Pole4, Rpa2, Cul4a, Cul4b, Pcna, Rfc1, Rfc4, Rpa1, Pole, Pole2, Pold3, Wdr48, Pold1, Rfc5
KEGG_CARDIAC_MUSCLE_CONTRACTION	0.00393225	0.0186224	0.407018	0.344335	1.58305	71	Uqcrc1, Cox6a1, Cox8a, Cox7a1, Cox5b, Cacnb1, Cox7b, Tpm2, Cox4i1, Uqcrc2, Cacng6, Uqcrfs1, Uqcr11, Uqcrq, Slc9a6, Cacng3, Cox5a, Fxyd2, Cox6c, Cox6b1, Cacng8, Cox6b2, Cacna1f, Uqcr10, Atp1b1, Slc9a1, Tnni3, Cox7c, Cacna2d1, Cacna2d3, Atp1a3, Cacnb3, Cox4i2, Myl2, Cacnb4, Uqcrb, Cox7a2, Cacna2d2, Uqcrh, Cacnb2
TURASHVILI_BREAST_DUCTAL_CARCINOMA_VS_DUCTAL_NORMAL_UP	0.00393182	0.0186224	0.407018	-0.476264	-1.69674	44	Rrp15, Dtl, Col11a1, Alg13, Dnajc21, Fbn1, Vcan, Mrpl3, Postn, Edem3, Cd44, Unc5b, Mbtps2, Kpna4, Dgkh, Nck1, Col5a2, Txndc9
WP_TRANSSULFURATION_AND_ONE_CARBON_METABOLISM	0.00393825	0.0186316	0.407018	-0.553104	-1.79584	28	Shmt1, Mat2a, Mthfd1, Mthfd2l, Mthfd2, Mthfd1l, Dnmt1, Tyms, Psat1, Dnmt3a, Psph, Shmt2, Dnmt3b, Phgdh, Gclc
WP_HUMAN_COMPLEMENT_SYSTEM	0.00401915	0.0189947	0.407018	0.343353	1.57853	71	C3ar1, Cfp, Prkca, Hc, Prkaca, Prnp, C5ar2, Arrb2, C5ar1, Icam2, Fpr1, Itga2b, Was, Dcn, Selplg, Gna15, Gnai2, Vtn, Fkbp2, Cd40, Cd55, Itgb2, Fcgr4, Sell, Txn1, Cfh
HU_GENOTOXIC_DAMAGE_24HR	0.00403689	0.0190589	0.407018	-0.511778	-1.71446	33	Iars, Bag3, Atf4, Aldh18a1, Mthfd2, Slc7a5, Cdh15, Hmgb3, Slc1a4, Eif4ebp1
SALVADOR_MARTIN_PEDIATRIC_TBD_ANTI_TNF_THERAPY_NONRESPONDER_PRE_TREATMENT_UP	0.00404877	0.019085	0.407018	0.452232	1.82022	35	Myl9, Ifitm1, Ifitm3, Oasl1, Klrd1, Trbc2, H2-T22, Trbc1, H2-M3, H2-T23, H2-Q7, H2-K1, H2-D1, Tspan33, Epsti1, H2-Q1, H2-Q2, Ccl5, Acrbp, H2-Q4, Sh3bgrl2
WP_NUCLEOTIDE_METABOLISM	0.00405073	0.019085	0.407018	-0.607123	-1.78262	19	Srm, Adsl, Adss, Polg, Pola1, Mthfd2, Prps1, Rrm2, Prps2, Rrm2b, Pold1, Rrm1
VERRECCHIA_DELAYED_RESPONSE_TO_TGFB1	0.00407751	0.0191915	0.407018	-0.513205	-1.74656	36	Itga4, Ctnnb1, Tnc, Fgd1, Ilk, Pak2, Dvl3, Thbs1, Col16a1, Thbs2, Mmp2, Epha2, Arhgap1, Itgb3, Sema3f, Smo, Tnfrsf1a
BHATI_G2M_ARREST_BY_2METHOXYESTRADIOL_UP	0.00412244	0.0193831	0.407018	-0.376343	-1.55439	99	Cdc6, Ctps, Galnt3, Tnpo1, Ier3, Ttc39a, Limk1, Coro1c, Alg13, Api5, Sphk1, Pnn, Tubb6, Eif2s1, Mybl2, Ubr7, Phip, Nras, Snrpa1, Med17, Cbx3, Hspa5, Eif5a2, Ndc1, Pcna, Pdgfc, Spcs3
FRIDMAN_IMMORTALIZATION_DN	0.0041268	0.0193837	0.407018	0.451676	1.74691	31	Htatip2, Creg1, Ifi205, Igfbp6, Optn, Map1lc3b, Hspa2, Irf7, Irf5, Ndn, Rb1, Igfbp4, Cyp1b1, Igfbp7, Tspyl5
JINESH_BLEBBISHIELD_TO_IMMUNE_CELL_FUSION_PBSHMS_UP	0.00413538	0.0194041	0.407018	-0.297615	-1.39018	349	Itgav, Kcnn4, Slc35g1, Xylt1, Iffo2, St3gal4, Tsc22d2, Zbed4, Cav2, Oxr1, Igf2bp3, Smyd2, Pdlim5, Dusp4, Ranbp1, Msi2, Coro1c, Ctnnb1, Chka, Bicc1, Tnfrsf12a, F2r, Tanc1, Prpf4b, Tubb6, Rhoc, Cav1, Nin, Ube2e1, Txndc11, Rhbdf1, Trio, Aak1, Tpm1, Adcy6, Aen, Dlc1, Basp1, Klf6, Inip, Adgrg6, Igf2bp2, Fbxo22, Itgb1, Tyms, Rhobtb3, Uggt2, Ikbip, Brd1, Dgcr8, Neto1, Pmepa1, Flrt3, Cpa4, Plxna3, Sytl4,…
CHAUHAN_RESPONSE_TO_METHOXYESTRADIOL_DN	0.00415003	0.019453	0.407018	0.311782	1.56141	100	Wbp2, Cyfip2, Mxi1, Capns1, Arl6ip1, Cope, Npc2, Mdh1, Cd48, Erp29, Atp6v1f, Cox6a1, Pim2, Tpp1, Atp5o, Mettl7a1, Lsp1, Hcls1, Add1, Atp5j2, Arhgdib, Eno2, B2m, Tmsb4x, Il2rg, Eif3k, Vamp2, Ggt1, Rasa4, Ubc, Btg1, Tapbp, Trbc2, Tubb2a, Ube2j1, Trbc1, Ctdnep1, Pkm, H2-M3
CHIARADONNA_NEOPLASTIC_TRANSFORMATION_CDC25_UP	0.00417142	0.0195333	0.407018	-0.368343	-1.55623	119	Hmga2, Phlda1, Ivns1abp, Hnrnpu, Cask, Adam19, Ppid, Srsf6, Tnc, Enah, Atp13a3, F2r, Vcan, Slc38a2, Igsf10, Lama4, Eif2ak4, Srsf3, Il1r1, Top1, Has2, Pspc1, Taf1d, Noc4l, Utp14a, Il6, Noct, Hsp90b1, Thbs1, 1810030O07Rik, Thbs2, Pla2r1, Spcs3, Anp32e, Bach1, Srrt, Gtf2a2, Nap1l1, Tpst1, Tmem176a, Slc16a1, Plscr1, Slc6a8
BIOCARTA_MTOR_PATHWAY	0.00418492	0.0195766	0.407018	-0.591451	-1.77172	21	Eif4e, Rps6kb1, Eif4g2, Eif4g1, Pik3r1, Eif4a1, Eif3a, Pik3ca, Eif4ebp1, Akt1
MARIADASON_REGULATED_BY_HISTONE_ACETYLATION_DN	0.00419218	0.0195905	0.407018	-0.50426	-1.74824	39	St3gal4, Bdp1, Klhl42, Rnf138, Otud4, Zfx, Zfp449, Tsen2, Gtf2ird1, Tcf3, Luc7l2, Gabpa, Mtch2, Fgfr4, Ino80d, Col4a2, Glmn, Cers2, Nrap
LEIN_OLIGODENDROCYTE_MARKERS	0.00419662	0.0195914	0.407018	0.333677	1.55815	74	Fa2h, Cryab, Slc48a1, Tppp3, Ptgds, Tspan2, Omg, Tmbim6, Tmem63a, S1pr5, Mal, Opalin, Taldo1, Rnf13, Ugt8a, Cnp, Plekhg3, Car2, Qdpr, Cd81, Mog, Arrdc3, Gltp, Pacs2, Ermn, Pcyt2, Selenop, Apod, Npc1, Abca2, Ndrg1
BIOCARTA_BCR_PATHWAY	0.0042109	0.019638	0.407018	0.452655	1.7878	33	Cd79b, Prkca, Grb2, Syk, Mapk3, Btk, Nfatc4, Map2k1, Vav1, Ppp3cc, Calm2, Ppp3ca, Cd79a, Elk1, Ppp3cb, Calm3, Lyn, Shc1
REACTOME_DNA_DAMAGE_TELOMERE_STRESS_INDUCED_SENESCENCE	0.00422884	0.0197017	0.407018	-0.533654	-1.73597	29	Hmga2, Ccne2, Nbn, Atm, Ubn1, Ccne1, Mre11a, Asf1a, Lmnb1, Hira, Tinf2, Ep400, Cdk2
ABE_VEGFA_TARGETS_2HR	0.00424691	0.0197422	0.407018	-0.547263	-1.75963	27	Cd3eap, Mcm2, Xpo7, Nr4a1, Hbegf, Zcchc14, Cars, Ldlr
GROSS_HYPOXIA_VIA_ELK3_UP	0.00424529	0.0197422	0.407018	-0.327421	-1.47787	200	Ccnd1, Pprc1, Mat2a, Prkar2a, St3gal4, Hells, Cd276, Srsf7, Brd3, Srsf1, Srsf10, Ctps, Cav2, Gart, Srsf2, Elovl6, Sephs1, Tnrc6a, Cdc25a, Cdc42se1, Coro1c, Hes1, Akap8, Gtf2e1, Exo1, F2r, Tardbp, Aacs, Cdk2ap1, Inip, Sigmar1, Pycr2, Eif1ax, Rcc2, Dtymk, Cbfb, Topbp1, Ehd4, Pmp22, Myo1c, Rpa2, Rrm2, Lpcat1, Notch1, Minpp1, Ddx39b, Sac3d1, Amd1, Pola2, Ppm1f, Zmat3, Fasn, Gna11, Cdc23, Pkd1, Ncbp2,…
PEART_HDAC_PROLIFERATION_CLUSTER_DN	0.0042588	0.0197422	0.407018	-0.419142	-1.62225	69	Ifrd2, Ccne2, Pa2g4, Myc, Bcat1, Nbn, Usp16, Mcm3, Plk4, Dnph1, Wt1, Lig3, Hdac4, Cdk2ap1, Dtymk, Suv39h1, Cdc7, Nf1, Mcm5, Zfp330, Rbm14, Nubp1, Pole2, Pold3, Cul1, Pms1, Mcm7, Ilf3
PID_MYC_PATHWAY	0.00425905	0.0197422	0.407018	-0.573811	-1.79359	24	Skp2, Myc, Actl6a, Kat2a, Ruvbl1, Ruvbl2, Axin1, Max, Pak2
REACTOME_RNA_POLYMERASE_III_CHAIN_ELONGATION	0.00425404	0.0197422	0.407018	-0.62393	-1.80531	18	Polr3e, Polr3d, Polr3h, Polr3g, Polr3k, Polr3f, Polr3b, Polr2h
NAGASHIMA_NRG1_SIGNALING_DN	0.00426753	0.0197615	0.407018	-0.465396	-1.68114	48	Socs2, Tsc22d2, Cdc14a, Smyd2, F3, Apc, Pgap1, Etaa1, N4bp2l2, Cd44, Zfp287, Hmgcs1, Rybp, Rbm15, Thbs1, Zfp292, Pds5b, Sox2, Akap9, Zfp248
KIM_MYCN_AMPLIFICATION_TARGETS_UP	0.00431012	0.0199387	0.407018	-0.397864	-1.59905	82	Ung, Stambpl1, Scfd2, Uck2, Imp4, Pop1, Shc3, Bcat1, Phka1, Tub, Znrf3, Stk39, Zswim6, Drd2, P2ry1, Mycn, Lrp4, Dicer1
BIOCARTA_ATRBRCA_PATHWAY	0.00434904	0.0200984	0.407018	-0.589465	-1.76577	21	Rad1, Hus1, Nbn, Atm, Atr, Chek1, Mre11a, Rad51, Rad17, Fancf, Fanca
DIRMEIER_LMP1_RESPONSE_LATE_DN	0.00438579	0.0202275	0.407018	0.495728	1.86149	28	Txnip, Hpcal1, Map4k1, Gapdh, Psap, Cox8a, Was, Ifitm1, Arhgdib, Arf5, Ubc, Btg1, Fau
REACTOME_GLUCONEOGENESIS	0.00438579	0.0202275	0.407018	0.495869	1.86202	28	Slc25a11, Mdh2, Gapdh, Mdh1, Aldoa, Got1, Got2, Eno2, Slc25a10, Slc37a2, Tpi1, Gpi1, Aldob, Pck2, Slc37a1, Eno3, Slc25a12
IVANOVA_HEMATOPOIESIS_STEM_CELL	0.00440082	0.0202765	0.407018	-0.343733	-1.51401	164	Arhgap42, Itga9, Maff, Etv1, Fam168b, Scaf11, Rps6ka3, Zc3h12c, Ccar1, Smc5, Msi2, Gatad2a, Rbm28, Dnajc21, Usp34, Zrsr2, Nr4a1, Abcc12, Mex3a, Cpsf2, Sos1, Prkg1, Itih5, Myo10, Srek1, Zbtb37, Pard6g, Sema3d, Sema4c, Samd10, Dnmt3a, Frmd8, Rest, Trim9, Slc35f1, Usp38, Col18a1, Rbbp6, Paip1, Jade1, Socs5, Pkd2, Hnrnpr, Nfatc2
REACTOME_MYOGENESIS	0.00443678	0.0204217	0.407018	-0.579153	-1.79161	23	Ctnnb1, Mapk11, Mapk12, Cdh15, Cdh4, Tcf12, Tcf3, Cdh2, Bnip2, Spag9
TURASHVILI_BREAST_LOBULAR_CARCINOMA_VS_DUCTAL_NORMAL_UP	0.00447967	0.0205984	0.407018	-0.423329	-1.62789	67	Zeb1, Prrx1, Ubtd2, Naa15, Dock1, Adam12, Wipf1, Col11a1, Rap2c, Fbn1, Vcan, Igsf10, Postn, Smchd1, Uxs1, Sulf2, Cthrc1, Thbs2, Inhba, Spag9, Ssr1, Col5a1, Gna13, Col5a2
LOPEZ_TRANSLATION_VIA_FN1_SIGNALING	0.00451334	0.0207324	0.407018	-0.524118	-1.77071	34	Socs2, Mmp16, Rbm25, Ptbp1, Trio, Pde3a, Eif3d, Tnpo3, Thbs1, Cald1, Ptma, Srpr, Ilf3, Eif5b, Dyrk1a, Imp3, Snrpd1, Mcl1, Zfp36l2, Arhgdia
DACOSTA_ERCC3_ALLELE_XPCS_VS_TTD_DN	0.00452858	0.0207816	0.407018	0.464724	1.81486	32	Cxcr4, Lpxn, Bmp4, Rbpms, Stambp, Col1a2, Pdgfrl, Hmox1, Enpp2, Irf5, Ssbp2
FIRESTEIN_CTNNB1_PATHWAY	0.00453862	0.0208069	0.407018	-0.515855	-1.71238	31	Dkc1, Cdk8, Plk4, Lats1, Csnk1g3, Csnk1e, Dclk2, Nras, Map3k14, Taok1, Dgkh, Epha2, Fer
MORI_PRE_BI_LYMPHOCYTE_UP	0.00454776	0.020828	0.407018	-0.413726	-1.63964	77	Cdca7, Socs2, Smarcc1, Slc29a1, Hnrnpab, Dtl, Sqle, Mcm2, Mcm6, Mthfd2, Ran, Hmgb3, Ide, Rrm2, Hjurp, Rad51, Psat1, Lmnb1, Anp32e, Tuba1a, Tuba1b, Cks1b, Mcm7, Phgdh, Smc4, Kpna2, Melk, Nucks1, Rrm1, Top2a, Ttk, Rbbp4
YAMAZAKI_TCEB3_TARGETS_DN	0.00457362	0.0209047	0.407018	-0.334185	-1.48915	181	Cdca7l, G3bp1, Mdn1, Ebna1bp2, Msh6, Ctbp2, Cbr3, Spred1, Uhrf1, Pno1, Dusp6, Six4, Enah, Dnajc21, Xrcc5, Acly, Fgd1, Nasp, Cct3, Mybl2, Ruvbl2, Arl4a, Zmym1, Dnmt1, Carnmt1, Sulf2, Ccne1, Serbp1, Snrpa1, Dbf4, Epcam, Eed, Slc25a13, Cul4b, Hmgcs1, Lbr, Cwf19l2, Dhcr24, Col18a1, Phb, Ptch1, Ash2l, Jade1, Manba, Hat1, Slc20a1, St13, Ipo5, Sox2, Cul2, Cpsf4l, Nectin3, Jarid2, Tuba1b, Fkbp3, Hsp90aa1…
ZWANG_EGF_PERSISTENTLY_DN	0.00457011	0.0209047	0.407018	0.378198	1.65989	55	Ccndbp1, Pold4, Milr1, Hcar1, Abcc3, Fars2, Esam, Alox5ap, Pgap2, Macrod1, Unc93b1, Pigv, Hectd3, Dctn3, Foxp1, Ctc1, Ifitm10, Tenm4, Rwdd2b, Hook2, Slc2a9, Trpt1
RUTELLA_RESPONSE_TO_HGF_DN	0.004588	0.0209496	0.407018	0.242996	1.3967	224	Itpk1, Mapre2, Ccng2, Cxcr4, Cfp, Ms4a4a, Ang, Calml4, Dpysl2, Pirb, Tradd, Map4k1, Zfp185, Adam8, Slc7a7, Irak3, Ms4a6c, Cx3cr1, Sigirr, Cd48, Lmo2, Cd300a, C5ar1, Icam2, Arhgef6, Fpr1, Crip1, Plac8, S100a9, Nrep, Pnp2, Cd52, Hdac9, Rgs2, Spint2, Dapp1, Sdr39u1, Pecam1, Msrb2, Myd88, Gadd45b, Rab11fip1, Gm15448, Cd55, Ly86, Gm14548, Ltb4r1, Syf2, Plin2, Tle4, Iqgap2, Aif1, Ninj2, Ccni, Aoah, Qpr…
CHARAFE_BREAST_CANCER_LUMINAL_VS_BASAL_DN	0.00459437	0.0209578	0.407018	-0.289167	-1.36816	407	Dctd, Hmga2, Stambpl1, Myo1b, Tnfaip3, Il1rap, B3gnt5, Cav2, Oxr1, Igf2bp3, Gart, Etf1, Nt5e, Ppp4r1, Zc3h12c, Rbms3, Klf5, Spry2, Coro1c, Pkn2, Ext1, Antxr1, Nup50, Serpine2, F3, Hoxa1, Ppp1r14c, Fst, Lamc1, Bicc1, Tbc1d1, Tubb6, Frmd6, Cav1, Itga6, Trmt6, Smchd1, Ptpn2, Nab1, Gng12, Map4k4, Spats2l, Zbtb38, Clic4, Dcbld2, Irx1, Nob1, Ptprm, P3h2, Igf2bp2, Agps, Itgb1, Mtmr2, Dmd, Stat3, Ada, Fs…
SMID_BREAST_CANCER_RELAPSE_IN_LUNG_DN	0.00468421	0.0213464	0.407018	0.479674	1.81928	29	Hmgcs2, Slc1a1, Lrrn3, Cldn5, Col14a1, Adh1, Nat2, Pdcd4, Ackr1, Ppp1r1a, Dnali1
VERHAAK_AML_WITH_NPM1_MUTATED_UP	0.00476309	0.0216843	0.407018	0.272972	1.49604	155	C3ar1, Ptafr, Ctsd, Ifi30, Pirb, Ctsl, Tbxas1, Cx3cr1, Ninj1, Phka2, Fcgr3, S100a6, C5ar1, Fpr1, Hmox1, Fgr, Mvp, Nfkb2, C1qb, Pla2g4a, Gns, C1qa, Fgl2, Cast, Tcirg1, Cat, Pls1, Ccr1, Gm15448, Chst15, Cd36, Serpina1b, Gm14548, Adgre1, Slc15a3, Card9, Vnn1, Fcgr4, Sat1, Qprt, Ncf1, Sort1, Pilra, Kcnj2, Foxc1, Cyp1b1, Aim2, Hk3, Hck, Bcl6, Hnmt, Tnf, Ggt1, Slc2a6, Bcl2a1a, Smpdl3a
KEGG_CHRONIC_MYELOID_LEUKEMIA	0.00477644	0.0217021	0.407018	-0.421251	-1.6439	72	Ccnd1, Gab2, Shc4, Ctbp2, Myc, Shc3, E2f3, Pik3r1, Sos2, Sos1, Hdac2, Nras, Smad4, Chuk, Pik3ca, E2f1, Crk, Hdac1, Cbl, Cdk4, Kras, Akt1, Raf1, Runx1, Ikbkb, Mdm2, Bcl2l1, Pik3cb, Rela, Stat5b
REACTOME_SIGNALING_BY_TGF_BETA_RECEPTOR_COMPLEX	0.00477644	0.0217021	0.407018	-0.420931	-1.64265	72	Cdkn2b, Myc, Parp1, Tfdp1, Ccnt1, Cdk8, Strap, Xpo1, Mtmr4, Usp15, Sp1, Pard3, Rnf111, Smad4, Ncor1, Tgif2, Pmepa1, Hdac1, E2f5, Cbl, Usp9x, E2f4, Trim33, Snw1, Ppp1cc, Smurf2, Ube2d3, Rbl1, Wwtr1, Ccnt2, Rhoa, Cgn, Ccnc, Ccnk
LU_TUMOR_ENDOTHELIAL_MARKERS_UP	0.00478667	0.021727	0.407018	-0.585485	-1.75385	21	Wdr77, Adam12, Fzd10, Vcan, Stc1, Igsf10, Tnfaip6, Postn
RYAN_MANTLE_CELL_LYMPHOMA_NOTCH_DIRECT_UP	0.00483693	0.0219335	0.407018	0.27451	1.4707	137	Id2, Lgmn, Susd3, Grn, Cd84, Hpcal1, Cd82, Rilpl2, Cd72, Galnt6, Ifnar2, Dse, Tnfrsf1b, Tnip1, Prickle1, Sash3, Ubald2, Cd300a, Blk, Fgr, Plac8, Blnk, Batf, Zdhhc14, Il21r, Abhd6, Fgd2, Themis2, Cxcr5, Gadd45b, Klf13, Pou2af1, Il16, Ly86, Pik3ap1, Iqsec1, P2rx5, Cyld, Rhoh, Il10ra, Mpeg1, Neil2, Sh3tc1, Dtx1, Kazn, Tnf, Tnfrsf13b, Bcl2a1a, Lyn, Dennd2d, Mgll, Cbfa2t3, Spib, Ikzf1, Map3k5, Cd28, P…
WP_TRANSCRIPTION_COFACTORS_SKI_AND_SKIL_PROTEIN_PARTNERS	0.00486573	0.0220423	0.407018	-0.620963	-1.79672	18	Prmt5, Tead1, Lats1, Hdac1, Nf1, Sin3a, Lats2, Tead2, Stk3
NAKAMURA_ADIPOGENESIS_LATE_UP	0.00487438	0.0220597	0.407018	-0.375566	-1.53391	95	Pus7l, Yae1d1, Xylt1, Myc, Oxr1, Rab31, Col11a1, Ctnnb1, Nfil3, Usp4, Acaca, Myb, Acvr2a, Eftud2, P3h2, Mapk6, Lpin1, Tpr, Sik2, Zfp24, Insig1, Hmgcs1, Igf2r, E2f4, Gm2a, Fasn, Akap10, Ppp1cc
REACTOME_FACTORS_INVOLVED_IN_MEGAKARYOCYTE_DEVELOPMENT_AND_PLATELET_PRODUCTION	0.004924	0.0222623	0.407018	-0.367391	-1.55485	124	Akap1, Maff, Prkar2a, Kif21b, Dock1, Dock11, Kif26a, Tubb6, Jmjd1c, Mafg, Dock10, Myb, Hdac2, Mfn1, Jak2, Zfpm2, Hbb-bt, Kif3c, Kif5b, Dock5, Hdac1, Capza1, Mical1, Kif2a, Wee1, Ehd1, Rbsn, Sh2b2, Sin3a, Dock7, Rcor1, Kif16b, Akap10, Kif15, Tuba1a, Tuba1b, Kif20b, Cdk2, Kdm1a, Kif26b, Ehd3, Actb
MAYBURD_RESPONSE_TO_L663536_DN	0.00501877	0.0226685	0.407018	-0.439068	-1.61832	54	Nolc1, Psme3, Srsf7, Adpgk, Slc39a6, Cstf3, Usp15, Cnot9, Srrm1, Slc30a5, Msh2, Ndc1, Amd1, Ddx11, Zfp207, Mrpl42, Pcid2, Tubgcp5, Hmgb1, Plscr1, Actb, Tmtc4, Ywhaq, Ccnc, Ifnar1, Osgepl1, Selenot, Laptm4b
BAE_BRCA1_TARGETS_DN	0.00506934	0.0228744	0.407018	-0.526715	-1.71339	29	Tnfaip3, Tcof1, Pkn2, Cad, Lamc1, Smad5, Tnfaip6, Hyou1, Myb, Man1a2, Ireb2, Thbs1, Stil
LU_TUMOR_ANGIOGENESIS_UP	0.00507956	0.0228979	0.407018	-0.565031	-1.76904	25	Itgav, Ccnd2, Vcan, Vav2, Stc1, Tnfaip6, E2f3, Ccne1, Cd44, Notch1, Vegfa, Ezh2
CONRAD_STEM_CELL	0.00510739	0.0230008	0.407018	-0.529404	-1.75968	32	Prrx1, Ttll4, Phtf2, Myc, Elovl6, Hspa4, Klf5, Mybl2, Klf4
REACTOME_RNA_POLYMERASE_III_TRANSCRIPTION_TERMINATION	0.00512753	0.0230689	0.407018	-0.574724	-1.77791	23	Polr3e, Polr3d, Ssb, Polr3h, Polr3g, Polr3k, Polr3f, Polr3b, Polr2h
JINESH_BLEBBISHIELD_TRANSFORMED_STEM_CELL_SPHERES_DN	0.00525953	0.0236395	0.407018	-0.311146	-1.42714	255	Nop56, Xylt1, Morc2a, Maff, Myrfl, Ankrd26, Cdk5rap2, Ccdc137, Hnrnpu, Shroom4, Wipf1, Eif5, Tdg, Lrrfip1, Ifrd1, Chka, Atf4, Pnpt1, Dtwd2, Pank3, Eif2ak4, Stk40, Mthfd2, Cnbp, Nap1l4, Pik3c2a, Ccdc86, Haus2, Trib3, Gpt2, Cars, Dhcr7, Ldlr, Eif4a1, Stc2, Yrdc, Chac1, N4bp2, Kcnmb4, Ddx51, Denr, Xrcc2, Hmgcs1, Rbm15, Recql4, Hsd17b7, Zfp976, Ankrd11, Csrnp1, Ern1, Zfp652, Creb1, Fosb, Blzf1, Zfp97…
REACTOME_PLASMA_LIPOPROTEIN_CLEARANCE	0.00527845	0.0237014	0.407018	0.443111	1.71378	31	Apobr, Ap2m1, Npc2, Lipa, Nceh1, Ap2s1, Ldlrap1, Nr1h2, Mylip, Clta, Lipc, Apoe, Nr1h3, Npc1, Lsr, Ap2a1, Ap2a2, Amn
GUO_TARGETS_OF_IRS1_AND_IRS2	0.00532351	0.0238804	0.407018	-0.39636	-1.59212	85	Dkc1, Pde7b, Nudt4, Ctps, Bysl, Mogs, Cacybp, Cyp51, Sqle, Lss, Gfra1, Acaca, Dhcr7, Nipbl, Lbhd1, Gk, Insr, Lpp, Fus, Bcl3, Dhcr24, Agtr1a, Scarb1, Hmgcr, Rbm39, Sc5d, Fdps, Mvd, Gch1, Hsp90aa1, Pitpnc1, Ppargc1b, Aff4, Actb, Elk4
MALONEY_RESPONSE_TO_17AAG_DN	0.00535072	0.0239559	0.407018	-0.412681	-1.6167	73	Abce1, Srsf7, Iars, Pa2g4, Hnrnpab, Ssb, Srsf2, Cct6a, Smad5, Xrcc5, Srsf3, Timm23, Ptges3, Eif4a1, Snrpf, Hnrnpm, Rrm2, Snrpb, Gnpat, Hat1, Ilf2, Gm2a, Ptma, Gtf2a2, Kpna2, Rsu1
WP_SYNAPTIC_VESICLE_PATHWAY	0.00535081	0.0239559	0.407018	0.399105	1.6854	48	Ap2m1, Napa, Park7, Ap2s1, Clta, Slc18a1, Rab3a, Syn1, Slc25a4, Vamp2, Dnm1, Nsf, Ap2a1, Syn2, Ap2a2, Syp, Stxbp1, Syn3, Unc13a, Ap2b1, Slc17a7, Syt1, Stx1a, Slc32a1, Stx1b, Slc17a8, Snap25, Dnm3, Unc13b, Cplx2
KYNG_WERNER_SYNDROM_AND_NORMAL_AGING_UP	0.00539056	0.0240869	0.407018	-0.413103	-1.61049	70	Larp4, Srsf7, Fam210a, Rnf4, Patl1, Hnrnph1, Ranbp2, Mark3, Tnfrsf12a, Chek1, Ktn1, Dcbld2, Rbm17, Pik3ca, Mycn, Fam118a, Sac3d1, Amd1, Pcna, Ptch1, Larp4b, Slc4a1, Gcsh, Kif20b, Dnase1, Tial1
YIH_RESPONSE_TO_ARSENITE_C1	0.00538842	0.0240869	0.407018	-0.582906	-1.74612	21	Usp4, Mybl2, Wt1, Hspd1, Pik3ca, Smarca1, Rasa1, Hsf2, Ptk2, Sgpl1, Csde1, Top2a
WHITFIELD_CELL_CYCLE_G2_M	0.0054659	0.0243998	0.407018	-0.328752	-1.46993	188	Ccnd1, Ptpn9, Txnrd1, Tnpo1, Dusp4, Cdc42ep1, Usp16, Ncoa5, Anp32b, Sfpq, Smtn, Kmt5a, Srsf3, Trip13, Lrp8, Mcm4, Zmym1, Zfx, Ptp4a1, Rnps1, Nup98, Tsku, Hmgb3, Tsn, Prr5, Kif5b, Lpp, Hcfc1, E2f5, Vangl1, Zfp521, Bmp2, Pom121, Ccdc88a, Psmg3, Lbr, Asxl1, Usp13, Sapcd2, Grk6, Foxm1, Anp32e, Hspa13, Thrap3, Soga1, Mdc1, Atxn1l, Rnf126, Nde1, Cdc27, Txndc9, Dr1, Kif20b, Cks1b, Ppp1r10, Stat5b, Wsb1,…
COATES_MACROPHAGE_M1_VS_M2_DN	0.00547952	0.0244369	0.407018	0.316198	1.49481	82	Ang, Procr, Bst1, Adam8, Ctsl, Tlr1, Myo1f, Tjp2, Cd5l, C1qc, Cd300ld, Lbp, Uchl1, C1qb, F7, Akr1e1, Lrrc27, Ighm, Cytip, Mgst2, Rpgrip1, Flrt2, Pink1, Efhd2, Arg1, H2-M3, Rimbp2, 4833420G17Rik, Xdh, Ctsk, F10, Arsk, H2-T23, Il18bp, Ptger2, Padi4, H2-Q7, Bnip3
COULOUARN_TEMPORAL_TGFB1_SIGNATURE_UP	0.00548902	0.0244555	0.407018	-0.382846	-1.59156	103	Kctd3, Lima1, Slc29a1, Hspa4, Dusp4, Ier3, Tex10, Sqle, Idi1, Tbc1d1, Zcchc10, Iqgap1, Nbeal1, Itga6, Rps6kc1, Fcho2, Nab1, Spats2l, Clic4, Csnk1e, Asns, Ergic1, Lpgat1, Unc5b, Pmepa1, Bcl3, Vcpip1, Amd1, Rassf8, Cxcl2, Hmbs, Slc20a1, Net1, Fosl2, Hmgxb4, Smurf2, Cxcl1, Chmp4c, Picalm, Slc6a8, Pip4k2b
GRABARCZYK_BCL11B_TARGETS_UP	0.00551207	0.0245343	0.407018	-0.412438	-1.62678	76	Dennd1b, Mreg, Rps6ka3, Usp44, Trub1, Msi2, U2af1, Slc35a1, Camsap2, Gmfb, Ppip5k2, Nus1, Acaca, Pik3r1, Spopl, Zfp26, Rdx, Agps, Mapk6, Plekha8, Mycn, Recql, Pmp22, Zfp51, Zdhhc21, Slc35f5, Bicd2, Aasdhppt, Tmem167
DEMAGALHAES_AGING_DN	0.0055814	0.0248189	0.407018	0.578804	1.85781	16	Col1a1, Col3a1, Ghitm, Nrep, Acss2, Uqcrfs1, Uqcrq, Fabp3, Cx3cl1, Atp5g3, Car4
BIOCARTA_GSK3_PATHWAY	0.00559384	0.0248501	0.407018	-0.593945	-1.74393	19	Ccnd1, Fzd1, Ctnnb1, Apc, Pik3r1, Axin1, Pik3ca, Akt1
REACTOME_ERCC6_CSB_AND_EHMT2_G9A_POSITIVELY_REGULATE_RRNA_EXPRESSION	0.00564424	0.0250497	0.407018	-0.616288	-1.7832	18	Gatad2a, Ercc6, Rbbp7, Hdac2, Hdac1, Cbx3, Mbd3, Gatad2b, Rbbp4, Mta2, Ttf1
SABATES_COLORECTAL_ADENOMA_DN	0.00565988	0.0250949	0.407018	0.237496	1.39425	231	Pyy, Tmem140, Zfp536, Aspa, Colec12, Cd177, Osr1, Sema6d, Efemp1, Col14a1, Adh1, Cd48, Pdzk1, Nap1l2, Cnnm2, Slc6a19, Ms4a1, Stap1, Siglec1, Aff3, Lpar1, Ogn, Insm1, Mfap4, Mcoln2, Cxcl13, Ndn, Nap1l3, Cp, Scgn, Ackr1, Rtn1, Clec3b, Cd36, Fxyd1, Enpp6, Fcmr, Car7, Cpm, Traf3ip3, Car2, Rundc3b, Rspo3, Ighm, Ncf1, Vpreb3, Cxcl12, Usp2, Mfap5, Lrrn2, Cfh, Tlr7, Fcrla, Scn7a, Cd37, Trp53inp2, Cldn23,…
JOHNSTONE_PARVB_TARGETS_2_UP	0.00567712	0.0250982	0.407018	0.279	1.50545	146	Coro1b, Wbp2, Dnajc4, Cxcr4, Ecm1, Tgfb1, Ifit1bl1, Uap1l1, Otub1, Grina, Ccrl2, Igfbp6, Rab11b, Galnt6, Krt8, Stxbp2, Vsir, Csf2ra, Krt18, Tpp1, Usp11, S100a11, Fxyd5, Rab29, Clptm1, Ifitm1, Gnai2, G6pdx, B2m, Oasl1, Ly6e, Igfbp4, Eef1a2, Gpr137, Calm3, Slc4a2, Ramp1, Kctd13, Plek2, Hgs, Brd9, Cfl1, Ddx60, Lsr, Snap29, Pkm, H2-M3, Isg15, Mink1
WP_HYPERTROPHY_MODEL	0.00566922	0.0250982	0.407018	-0.602467	-1.71793	17	Zeb1, Eif4e, Ifrd1, Il1r1, Hbegf, Eif4ebp1, Vegfa, Adam10
WP_METAPATHWAY_BIOTRANSFORMATION_PHASE_I_AND_II	0.00568251	0.0250982	0.407018	0.308539	1.56332	104	Mgst1, Fmo5, Gstt2, Cyp4f18, Gsto2, Hs3st1, Chst12, Nat9, Gal3st1, Gstm4, Gstp1, Cyp26b1, Ndst2, Gstm2, Akr7a5, Sult6b1, Nat8, Gpx4, Gal3st3, Gsta3, Ugt1a6b, Akr1a1, Cyp11a1, Nat14, Cyp27a1, Cyp4v3, Ugt1a7c, Gstp2, Nnmt, Ephx2, Fmo1, Ndst4, Cyp1b1, Hnmt, Mgst2, Cyp46a1, Cyp7b1, Chst1, Chst5, Gstm1, Gstz1, Sult2b1, Mgst3, Fmo2, Sult4a1, Kcnab1, Gstm7, Gstm5, Cyp39a1, Nat8l, Chst7, Tpmt
ZHENG_FOXP3_TARGETS_IN_THYMUS_UP	0.00567173	0.0250982	0.407018	-0.333504	-1.50177	197	Socs2, Ibtk, Tnfaip3, Phtf2, Srsf2, Nt5e, Smc5, Map3k1, Top2b, Ext1, Fem1c, Nup153, Pvt1, Nck2, Jmjd1c, Sec63, Pgap1, Mtfr1, Itga6, Fam91a1, Trio, Dock10, Abtb2, Arl4a, Pik3r1, Top1, Man1a2, Klf6, Hbs1l, Tpp2, Reep3, Strn3, Akap13, Dbf4, Slc35b3, Tcf12, Dennd6a, Rab8b, Asxl2, Rapgef6, Chd9, Heatr5a, L3mbtl3, Tbc1d15, Cnot2, Ets1, Cnot6l, Arid5b, Rnf125, Vps54, Naa30
FURUKAWA_DUSP6_TARGETS_PCI35_DN	0.00572959	0.0252818	0.407018	-0.419329	-1.61251	67	Wdr3, Wdr5, Prmt5, Maff, Ebna1bp2, Pdss1, Ccne2, Dtl, Riok1, Blm, Mcm4, Syne3, Orc6, Pmepa1, Hjurp, Mcm5, Ets1, Stil, Rfc4, Rtel1, Epha2, Mtfr2
BLANCO_MELO_COVID19_SARS_COV_2_INFECTION_A594_ACE2_EXPRESSING_CELLS_RUXOLITINIB_DN	0.00584911	0.0257844	0.407018	0.354427	1.63359	65	Cryab, Ctsd, Ucp2, Hc, Msrb1, Ctsl, Ndufs7, Aldh4a1, Cyba, Psap, Pdgfrl, Cldn2, Rbks, Rbp4, Susd2, Rln1, G6pdx, Prdx1, Pbxip1, Txn1, Trappc6a, Grcc10, Ifitm2, Ddc, Etfb, Serpini1
CHIANG_LIVER_CANCER_SUBCLASS_UNANNOTATED_DN	0.00587655	0.0258557	0.407018	-0.335228	-1.49824	186	Atic, Slc29a1, Bag2, Alg13, Slc39a6, Lsm2, Farsa, Atf1, Psmg1, Xrcc5, Ppil1, Rae1, Nup205, Fkbp11, Prps1, Ostc, Trp53rka, Spopl, Me2, Nup37, Cops3, Dcun1d5, Tyms, Ran, Rfc3, E2f5, Cdk4, Tmx1, Mmgt1, Msh2, BC055324, Cct4, Pcna, Stip1, Rad51ap1, Rfc4, Sec61a1, Mrps23, Stt3a, Hat1, Ilf2, Xrn2, Cab39, Atg3, Hspa13, C1qbp, Tmem251, Impa2, Mapre1, Clns1a, Hnrnpa0, Pole2, Cnn3, Tspan6, Wdr61, Mrpl42, Pi…
PID_ILK_PATHWAY	0.0058712	0.0258557	0.407018	-0.474743	-1.69202	45	Ccnd1, Zeb1, Parp1, Ctnnb1, Ppp1r14c, Ruvbl1, Nck2, Iqgap1, Xpo1, Ppp1r14b, Ruvbl2, Lims1, Ilk, Creb1, Akt1
WP_SMALL_CELL_LUNG_CANCER	0.00591274	0.02599	0.407018	-0.376061	-1.52876	93	Ccnd1, Itgav, Cdkn2b, Ccne2, Bcl2, Myc, Traf4, Lamc1, Lama4, Itga6, E2f3, Pik3r1, Itgb1, Chuk, Ccne1, Pik3ca, E2f1, Max, Traf6, Cdk4, Itga2, Gadd45g, Rarb, Traf3, Akt1, Ikbkb, Bak1, Bcl2l1, Rxra, Cks1b, Cdk2, Ptk2, Pik3cb, Rela
BROWNE_HCMV_INFECTION_6HR_DN	0.00591913	0.0259932	0.407018	-0.350111	-1.53288	155	Hmga2, Orc2, Tsc22d2, Etv1, Mtap, Grik3, Rpe, Scaf8, Thoc2, Zfp623, Dusp6, Prr3, Ppp2r1b, Bicd1, Smad5, Elf2, Itga6, Pik3r1, Cep68, Coil, Gas2, Phf3, Dmtf1, Ttc9, Aggf1, Brd1, Rpp14, Zfp24, Ylpm1, Srgap2, Ceacam1, Alms1, Wee1, Arid5b, Bdkrb2, Ythdc1, Fpgt, Bach1, Mdc1, Nck1, Cdc23, Ston1, Fgf2, Gosr2, Pms2, Kin, Itgb3, Mdm2, Zfp719, Mtf2, Zfp617, Tbc1d31, Rnd3, Plcb4, Mtm1, Gprc5a, Phf20
YAO_TEMPORAL_RESPONSE_TO_PROGESTERONE_CLUSTER_2	0.00596897	0.026187	0.407018	-0.45759	-1.65294	48	Srsf7, Bcl2, Epb41l4b, Fubp1, Hnrnpu, Tardbp, Sox3, Tiparp, Sox5, Thbs2, Pla2r1, Rbm39, Ubap2l, Rpp30, Fos, Akap9, Slc4a1, Paxbp1, Rab14
[truncated: 3,552 more rows]

## Sheet: CAP.v.Veh.C5.GO.MF
pathway	pval	padj	log2err	ES	NES	size	leadingEdge
[truncated: 731 more rows]

## Sheet: CAP.v.Veh.C5.GO.BP
pathway	pval	padj	log2err	ES	NES	size	leadingEdge
[truncated: 3,953 more rows]

## Sheet: CAP.v.Veh.C5.GO.CC
pathway	pval	padj	log2err	ES	NES	size	leadingEdge
[truncated: 489 more rows]

## Sheet: CAP.v.Veh.C5.HPO
pathway	pval	padj	log2err	ES	NES	size	leadingEdge
[truncated: 2,825 more rows]
