# Supplementary material for: Capmatinib is an effective treatment for MET-fusion driven pediatric high-grade glioma and synergizes with radiotherapy
Source: Mol Cancer. 2024 Jun 7;23:123. doi: 10.1186/s12943-024-02027-6 (PMC11157767; doi:10.1186/s12943-024-02027-6)
Supplement: Supplementary file 18 — Additional file 18: Supplementary Table 8. Full GSEA results with select categories of MSigDB genesets for TRIM24-MET-i drug treatments. [file 12943_2024_2027_MOESM18_ESM.xlsx]

## Sheet: CAP.v.DMSO.H
pathway	pval	padj	log2err	ES	NES	size	leadingEdge
HALLMARK_MYC_TARGETS_V1	1.05716e-22	5.28581e-21	1.2379	-0.693803	-2.44731	194	RRP9, NOP16, CUL1, MYC, ABCE1, ETF1, DDX21, EIF4E, G3BP1, PWP1, EIF3J, NOLC1, SRSF7, EIF2S1, AIMP2, STARD7, SYNCRIP, NOP56, CNBP, GSPT1, DDX18, NCBP2, PA2G4, TARDBP, GNL3, EXOSC7, TFDP1, EIF1AX, CSTF2, PSMC4, VDAC1, PRDX4, CCT2, PCBP1, C1QBP, CTPS1, XPOT, RNPS1, POLE3, DHX15, NCBP1, HSPE1, SSB, SERBP1, MRPS18B, EIF3B, FAM120A, TCP1, SNRPB2, PSMD7, PRDX3, SF3B3, EIF2S2, EIF4A1, CAD, SNRPD1, RSL1D1…
HALLMARK_MYC_TARGETS_V2	1.79569e-18	4.48922e-17	1.10534	-0.846422	-2.57764	58	RABEPK, PPRC1, RRP9, NOP2, NOP16, NDUFAF4, DUSP2, SLC29A2, RCL1, MYC, PPAN, PRMT3, PES1, WDR43, GRWD1, NIP7, MYBBP1A, NOLC1, TFB2M, PUS1, TBRG4, MRTO4, AIMP2, NOP56, RRP12, IMP4, SLC19A1, DDX18, MPHOSPH10, PA2G4, BYSL, FARSA, IPO4, HK2, GNL3, EXOSC5, UTP20, WDR74, HSPE1, UNG, TCOF1, SUPV3L1, SORD, SRM, DCTPP1, TMEM97, NOC4L, LAS1L, CDK4
HALLMARK_MTORC1_SIGNALING	6.4914e-13	1.0819e-11	0.921426	-0.600886	-2.12142	195	PNP, PNO1, BHLHE40, RRP9, ARPC5L, TRIB3, PITPNB, ETF1, POLR3G, TFRC, MAP2K3, CYB5B, EEF1E1, PSME3, EDEM1, ABCF2, HSPA9, UCHL5, HSPA4, NUFIP1, XBP1, HK2, UFM1, GSR, SDF2L1, TOMM40, ACLY, PSMC4, GLRX, TXNRD1, ELOVL6, M6PR, SLC6A6, ACACA, HSPE1, NFKBIB, NFIL3, UNG, PSMD12, EIF2S2, ACTR3, NAMPT, LDLR, MTHFD2L, SORD, SLC1A5, SLC7A5, TUBG1, CDC25A, RDH11, DHCR7, CACYBP, SLC2A1, SERP1, SLA, SLC2A3, SSR1…
HALLMARK_UNFOLDED_PROTEIN_RESPONSE	1.48542e-11	1.85678e-10	0.863415	-0.678101	-2.25677	106	RRP9, IMP3, GEMIN4, SRPRB, EIF4E, NOLC1, EIF2S1, EDEM1, EXOSC4, HSPA9, NOP56, DKC1, EIF4G1, XBP1, CEBPG, TATDN2, PREB, DDX10, ATF4, EXOSC5, NOP14, SHC1, CCL2, XPOT, EIF4A3, SPCS3, FKBP14, SLC30A5, SDAD1, EIF4A1, EXOSC2, NABP1, EXOSC9, VEGFA, SLC7A5, ALDH18A1, STC2, LSM1, SERP1, SSR1, YIF1A, SPCS1, TUBB2A, MTHFD2, GOSR2, ASNS, KIF5B, ERN1, CHAC1, ARFGAP1, BANF1, SLC1A4, NHP2, EDC4, ATF3, EXOSC1, D…
HALLMARK_OXIDATIVE_PHOSPHORYLATION	1.08739e-07	1.08739e-06	0.704976	-0.529232	-1.85816	184	MRPS30, GRPEL1, MRPL15, MRPS12, ALAS1, TIMM17A, ISCA1, PMPCA, ATP6V0B, TIMM8B, IDH3A, FXN, HSPA9, SLC25A11, CYCS, MFN2, MTRR, TIMM10, FDX1, UQCRFS1, DLAT, TIMM9, HCCS, VDAC1, MRPL35, VDAC2, COX17, COX10, UQCRQ, MTX2, NDUFB2, PRDX3, AFG3L2, SUPV3L1, TIMM50, ATP6V1E1, NDUFS6, SDHB, NDUFAB1, CYC1, MRPL34, UQCR10, HSD17B10, TIMM13, RHOT2, ATP6V1G1, ATP6V1F, NDUFA8, CASP7, OAT, NDUFV2, COX6A1, NQO2, A…
HALLMARK_IL2_STAT5_SIGNALING	2.54509e-06	2.12091e-05	0.627257	-0.511355	-1.79298	180	PNP, SPRY4, BHLHE40, RGS16, NOP2, UCK2, SLC29A2, MYC, MAFF, PUS1, PTRH2, UMPS, XBP1, BATF3, HK2, ARL4A, BCL2, ITGAE, LIF, EMP1, SYNGR2, NCS1, PDCD2L, CCNE1, NFIL3, IL4R, RNH1, ETV4, FAH, HIPK2, SLC1A5, NDRG1, TNFRSF1B, CASP3, SLC2A3, TNFRSF8, CSF1, SPRED2, MYO1E, BCL2L1, CISH, PHTF2, RHOB, PLEC, CCND3, NFKBIZ, CDC6, ADAM19, MYO1C, KLF6, MAPKAPK2, CKAP4
HALLMARK_TNFA_SIGNALING_VIA_NFKB	3.21149e-06	2.29392e-05	0.627257	-0.503745	-1.77485	191	YRDC, FJX1, FOSL1, BHLHE40, DUSP5, DUSP2, PFKFB3, PHLDA2, JUN, IFNGR2, MYC, HBEGF, KLF10, RCAN1, MAFF, MAP2K3, IER5, FOSL2, SERPINE1, PTX3, IER2, HES1, CCND1, ETS2, MSC, TRIB1, SIK1, PLAU, ICOSLG, IL15RA, LIF, EGR1, F2RL1, ATP2B1, PANX1, B4GALT5, CCL2, PLAUR, SLC2A6, IER3, DUSP4, NFIL3, BCL2A1, IRS2, MCL1, GADD45A, SERPINB8, NAMPT, LDLR, NFKB1, VEGFA, SDC4, SLC16A6, TGIF1, PMEPA1, RELB, EIF1, SLC…
HALLMARK_GLYCOLYSIS	6.82199e-05	0.000426374	0.538434	-0.469572	-1.65562	188	ADORA2B, PMM2, CHST6, GNE, NANP, B4GALT2, B3GALT6, CHST2, PGM2, NDUFV3, NSDHL, CHPF2, POLR3K, IGFBP3, HK2, SDC1, PSMC4, GLRX, GALE, ME2, PRPS1, ANGPTL4, PAXIP1, FKBP4, B3GAT3, B3GAT1, IER3, GFPT1, SOX9, IRS2, PGAM1, ALG1, VEGFA, GPC1, STC2, ECD, PFKP, ARPP19, ENO2, TGFA, COG2, GNPDA1, SLC16A3, KIF2A, B4GALT7, RPE, XYLT2, PYGB, SLC35A3, CXCR4, HOMER1, GYS1, CHST1, TXN, ISG20, GOT2, CLN6, FAM162A, …
HALLMARK_KRAS_SIGNALING_DN	0.00067562	0.00375344	0.477271	0.392205	1.58347	135	MTHFR, TGFB2, YPEL1, CYP39A1, RSAD2, GTF3C5, MFSD6, ZNF112, ASB7, NR4A2, SNN, CPA2, FGGY, SOX10, RGS11, TCF7L1, CPEB3, PLAG1, EDN2, SLC38A3, BTG2, IFI44L, SIDT1, PDE6B, THNSL2, THRB, PDK2, SKIL, RIBC2, COPZ2, CHRNG, PCDHB1, ABCG4, MSH5, CELSR2
HALLMARK_ESTROGEN_RESPONSE_EARLY	0.00103458	0.00517292	0.45506	-0.442396	-1.55328	184	BHLHE40, NXT1, SIAH2, MYC, PMAIP1, KLF10, ISG20L2, MYBBP1A, PPIF, MREG, SLC19A2, UGCG, SYT12, FHL2, ASB13, HES1, RRP12, BAG1, CCND1, XBP1, SLC7A2, TFAP2C, BCL2, INPP5F, FKBP4, FASN, AKAP1, KCNK5, FKBP5, PODXL, ABCA3, SLC16A1, KAZN, RAPGEFL1, SLC7A5, STC2, DHCR7, SLC2A1, SLC1A1, SLC39A6, CISH, ADCY1, TMEM164, SVIL, RARA, TGIF2, LAD1, WWC1, SCARB1
HALLMARK_INFLAMMATORY_RESPONSE	0.00235798	0.0107181	0.431708	-0.424299	-1.48564	171	PVR, RGS16, ADORA2B, IFNGR2, MYC, HBEGF, ADM, SLC7A1, SERPINE1, CHST2, SLC7A2, ADRM1, ICOSLG, IL15RA, LIF, HAS2, ATP2B1, CCL2, PLAUR, IL4R, C3AR1, SLC31A1, NAMPT, LDLR, IRAK2, NFKB1, TNFRSF1B, SGMS2, CMKLR1, CSF1, RELA, LY6E, HIF1A, GCH1, PIK3R5, EIF2AK2, KLF6, IL1R1, TIMP1, EDN1, EMP3, RHOG, CDKN1A, PTGIR, ICAM1, HPN, CD70, IL7R
HALLMARK_ANDROGEN_RESPONSE	0.00379538	0.0158141	0.431708	-0.482478	-1.56609	94	SRF, UBE2J1, ELK4, UAP1, RRP12, CCND1, PA2G4, ADRM1, NGLY1, GSR, SRP19, MYL12A, CAMKK2, RPS6KA3, SPCS3, FKBP5, CDK6, PTPN21, ADAMTS1, SORD, NDRG1, STK39, PMEPA1, ACTN1, AKT1, VAPA, CCND3, DHCR24, ABCC4, ZBTB10, ZMIZ1, BMPR1B, IDI1, INSIG1, ALDH1A3, DNAJB9, ACSL3, HMGCS1
HALLMARK_G2M_CHECKPOINT	0.0043158	0.0164586	0.407018	-0.41638	-1.46785	187	UCK2, CUL1, MYC, TOP1, HIRA, SLC7A1, G3BP1, NOLC1, HSPA8, E2F4, DR1, SYNCRIP, DKC1, CCND1, GSPT1, AMD1, TFDP1, NUP98, TLE3, E2F3, SLC12A2, TNPO2, CHMP1A, CCNT1, SLC38A1, SNRPD1, ORC5, DBF4, CUL4A, SLC7A5, SRSF2, CDC25A, NCL, HNRNPU, UBE2S, UPF1, PRMT5, RAD23B, MNAT1, SQLE, LIG3, HIF1A, CDK4, RBM14, ODF2, ORC6, CDC6, KIF5B, NUP50
HALLMARK_UV_RESPONSE_UP	0.00460841	0.0164586	0.407018	-0.430498	-1.48567	151	GRPEL1, ALAS1, DDX21, PPIF, TFRC, BAK1, GLS, PPAT, NKX2-5, CYB5B, DNAJA1, E2F5, CEBPG, AMD1, SLC6A8, HYAL2, PPP1R2, MSX1, TGFBRAP1, POLR2H, BID, FKBP4, POLE3, AGO2, CCNE1, EIF5, HNRNPU, CASP3, ENO2, CLTB, MARK2, YKT6, MGAT1, NR4A1, SIGMAR1, STIP1, ATP6V1F, RHOB, GRINA, ASNS, GCH1, CCND3, NXF1, JUNB, BTG3, POLG2, PRKCD, ATF3, CLCN2, FEN1, CDC34, ICAM1, PDAP1, NPTX2, RPN1, TUBA4A, SLC25A4, TST, CA2…
HALLMARK_E2F_TARGETS	0.00631762	0.0210587	0.407018	-0.402616	-1.42018	194	MYC, LYAR, AK2, TFRC, NOLC1, TBRG4, EIF2S1, SLBP, SYNCRIP, NOP56, POP7, GSPT1, PNN, NUP153, PA2G4, PRDX4, PRPS1, CTPS1, PHF5A, CCNE1, UNG, TIPIN, PPP1R8, DCLRE1B, SRSF2, TUBG1, CDC25A, UBE2S, DCTPP1, DSCC1, RAD1, PMS2, CDK4, MTHFD2, RAN, ORC6, TRIP13, PRKDC, MCM4, RFC3, ORC2, PAICS, HNRNPD, SUV39H1, NME1, CTCF, MAD2L1, CDKN1A, IPO7, LBR, NAA38, EXOSC8, RANBP1, SRSF1, SNRPB, CDC25B, POLD2
HALLMARK_ADIPOGENESIS	0.00684916	0.0214036	0.407018	-0.406549	-1.42764	183	PPP1R15B, GRPEL1, PFKFB3, MRPL15, G3BP2, AK2, YWHAG, ESRRA, PIM3, IDH3A, CHUK, SLC5A6, SLC19A1, SOWAHC, AGPAT3, PREB, ARL4A, DLAT, PHLDB1, ACLY, UBQLN1, JAGN1, ELOVL6, ANGPTL4, UQCRQ, NKIRAS1, PRDX3, GADD45A, RAB34, MTCH2, NABP1, CD151, FAH, SDHB, CHCHD10, NDUFAB1, SLC1A5, RMDN3, DHCR7, CYC1, UQCR10
HALLMARK_HEME_METABOLISM	0.00853768	0.0251108	0.38073	0.319018	1.33491	173	RBM5, YPEL5, CAT, MKRN1, NFE2, ALAD, SIDT2, SELENBP1, OPTN, CCDC28A, ERMAP, DAAM1, CIR1, KHNYN, RANBP10, EPOR, PPOX, EZH1, AGPAT4, NNT, SDCBP, ACSL6, VEZF1, TFDP2, CLIC2, SLC11A2, NFE2L1, SYNJ1, BTRC, ADD1, BTG2, CROCCP2, MARK3, CLCN3, SLC30A10, ALDH6A1, MPP1, LPIN2, TMCC2, DCAF11, KAT2B, LAMP2, HTATIP2, DCAF10, FECH, UCP2, TNS1, TNRC6B, BLVRB, MBOAT2, BNIP3L, UROD, PIGQ
HALLMARK_APOPTOSIS	0.0133859	0.0371832	0.38073	-0.404354	-1.3994	153	TNFRSF12A, SLC20A1, JUN, PSEN2, PMAIP1, DFFA, ETF1, DNAJA1, BCAP31, BCL10, TIMP3, CCND1, GSR, EMP1, PPP3R1, VDAC2, BID, IER3, PLCB2, DAP, LMNA, MCL1, GADD45A, CASP3, ENO2, GPX1, EBP, RELA, PAK1, RHOT2, BCL2L1, ANXA1, F2R, PTK2, CASP7, LEF1, RHOB, XIAP, GCH1, RARA, PEA15, BTG3, DAP3, CASP4, TIMP1, DIABLO, ATF3, ISG20
HALLMARK_TGF_BETA_SIGNALING	0.0172461	0.0453845	0.352488	-0.48925	-1.47409	54	NOG, SLC20A1, BCAR3, IFNGR2, KLF10, SERPINE1, WWTR1, SMURF1, SMURF2, HIPK2, TGIF1, PMEPA1, SKI, ENG, XIAP, JUNB, MAP3K7, TGFBR1
HALLMARK_INTERFERON_ALPHA_RESPONSE	0.0230625	0.0576563	0.352488	0.360439	1.3933	93	STAT2, IRF7, ELF1, IRF9, RSAD2, SAMD9, RTP4, IFI44, LPAR6, TXNIP, CMTR1, GMPR, BATF2, UBA7, OAS1, IFI44L, TRIM21, TDRD7, HELZ2, IRF1, NMI, C1S, DHX58, CMPK2, IL15, SP110, IFITM1, CD74, TRIM5, IFI35, SAMD9L, TRIM26, GBP2
HALLMARK_DNA_REPAIR	0.0298686	0.0711157	0.287857	-0.399639	-1.37019	144	PNP, POLR1C, SNAPC4, BCAP31, NFX1, DAD1, UMPS, TAF9, NCBP2, ADRM1, POM121, POLR2D, TAF13, POLR1D, COX17, POLR2H, ITPA, SAC3D1, POLR2K, GTF2H3, POLR2C, SMAD5, NT5C3A, CLP1, POLR2I, SEC61A1, GTF2A2, ERCC3, MPG, ELL, SF3A3, RFC3, SRSF6, APRT, POLR2F, NME1, ERCC1, MRPL40, POLR3C, FEN1, RAE1, TAF10, RNMT, CSTF3, DGCR8, NELFB, ALYREF, AK3, GUK1, RALA, TAF1C, ERCC2, NME3, TMED2, NELFE, NELFCD, EDF1, POL…
HALLMARK_PI3K_AKT_MTOR_SIGNALING	0.0377604	0.0820879	0.266351	-0.420989	-1.37348	97	TRIB3, EIF4E, MAP2K3, UBE2N, PPP2R1B, ARF1, MAPKAP1, HRAS, CAB39, VAV3, RPS6KA3, ATF1, ACACA, NFKBIB, DUSP3, CLTC, TRAF2, ACTR3, THEM4, MAPK1, SLC2A1, SLA, AKT1, YWHAB, CDK4, PRKAA2, NCK1, CFL1, MKNK2, MAPK9, CXCR4, MAP3K7, ARHGDIA, TNFRSF1A, PRKAR2A, NOD1, CDKN1A, CSNK2B, MYD88, E2F1, RIPK1, PTPN11
HALLMARK_REACTIVE_OXYGEN_SPECIES_PATHWAY	0.0366197	0.0820879	0.282013	-0.501745	-1.47961	47	SRXN1, HMOX2, GSR, GLRX2, GLRX, PRDX4, TXNRD1, OXSR1, SCAF4, ATOX1, HHEX, PFKP, ABCC1, GCLM, PRDX6, JUNB, TXN, LAMTOR5, SBNO2, PRNP
HALLMARK_BILE_ACID_METABOLISM	0.0527462	0.109888	0.321776	0.33802	1.30664	93	ABCA1, CAT, PHYH, OPTN, CYP39A1, PNPLA8, RXRA, PEX11A, RETSAT, PEX11G, CYP27A1, HSD3B7, HSD17B11, BBOX1, GNPAT, NUDT12, SLCO1A2, ABCA8, PEX19, ABCD2, EFHC1, PEX16, EPHX2, ABCA4, ABCG4, PEX1, SLC22A18, HSD17B4, CROT, NPC1, PAOX, ATXN1, FDXR
HALLMARK_KRAS_SIGNALING_UP	0.0576471	0.115294	0.202072	-0.365929	-1.27975	178	YRDC, DUSP6, RGS16, HBEGF, ZNF639, TOR1AIP2, IGFBP3, SPRY2, TRIB1, PLAU, LIF, DNMBP, EMP1, F2RL1, GLRX, ETV5, ANGPTL4, USP12, PLAUR, SOX9, C3AR1, ETV4, TMEM158, PRDM1, TRIB2, TNFRSF1B, AMMECR1, CMKLR1, RELN, NIN, ENG, PTCD2, MMD, ETV1, AVL9
HALLMARK_CHOLESTEROL_HOMEOSTASIS	0.0806452	0.155087	0.181383	-0.424295	-1.33112	70	TNFRSF12A, TRIB3, NSDHL, ERRFI1, PLAUR, FASN, NFIL3, ACSS2, LDLR, DHCR7, PCYT2, EBP, TMEM97, SQLE, CBS, ATF3, CYP51A1, IDI1, HMGCS1, ANTXR2, HMGCR, HSD17B7, STARD4, SC5D, ACTG1, SCD, LSS, MVD, JAG1, FDPS, ATXN2, PPARG
HALLMARK_HYPOXIA	0.0847851	0.15701	0.16318	-0.35499	-1.24568	182	BHLHE40, ADORA2B, PFKFB3, SIAH2, JUN, ADM, MAFF, PDGFB, FOSL2, SERPINE1, B3GALT6, CHST2, PGM2, IGFBP3, HK2, JMJD6, BCL2, ERRFI1, GLRX, CHST3, ANGPTL4, TPST2, PLAUR, SLC6A6, IER3, PGF, NFIL3, IRS2, NDRG1, VEGFA, GPC1, SDC4, STC2, PFKP, NDST1, ENO2, SLC2A1, SLC2A3
HALLMARK_ALLOGRAFT_REJECTION	0.0885781	0.158175	0.159647	-0.361532	-1.25525	158	IFNGR2, ABCE1, DEGS1, EIF3J, BCL10, UBE2N, ICOSLG, CSK, LIF, NOS2, CCL2, MRPL3, IL4R, TRAF2, TAP2, EIF3A, IL27RA, PSMB10, IL12A, CSF1, UBE2D1, GALNT1, AKT1, EIF4G3, HIF1A, F2R, EIF5A, CCND3, NCK1, BCAT1, IKBKB, MAP3K7, TIMP1, IL11, THY1, NME1, IFNAR2
HALLMARK_ANGIOGENESIS	0.0953846	0.158677	0.17822	-0.503457	-1.37467	31	PDGFA, JAG2, MSX1, FGFR1, VEGFA, VAV2, PTK2, TIMP1
HALLMARK_APICAL_SURFACE	0.0976331	0.158677	0.248911	0.41735	1.32931	37	GAS1, MDGA1, APP, TMEM8B
HALLMARK_P53_PATHWAY	0.0983796	0.158677	0.15017	-0.350468	-1.23051	184	AEN, RGS16, CDKN2AIP, PDGFA, JUN, TRIB3, HBEGF, TRIAP1, BAK1, SLC19A2, IER5, CDK5R1, DNTTIP2, RALGDS, POM121, PLK3, EPHA2, SDC1, LIF, NOL8, JAG2, HRAS, EI24, RRP8, IER3, TRAF4, GADD45A, SLC3A2, IRAK1, STEAP3, NDRG1, PVT1, MAPKAPK3, TGFA, UPP1, DCXR
HALLMARK_HEDGEHOG_SIGNALING	0.115097	0.179839	0.158514	-0.472271	-1.32175	33	RASA1, CDK5R1, ETS2, TLE3, NRP2, CDK6, VEGFA, HEY2, SCG2, THY1, CNTFR, MYH9
HALLMARK_IL6_JAK_STAT3_SIGNALING	0.161549	0.244771	0.123257	-0.384645	-1.21779	75	TNFRSF12A, JUN, IFNGR2, BAK1, IL15RA, IL4R, PTPN1, TNFRSF1B, CSF1, PIK3R5, CBL, IL1R1, TNFRSF1A, CNTFR, IL12RB1, MYD88, LTBR, ITGA4, PTPN11, CD44, CD14
HALLMARK_COMPLEMENT	0.252644	0.371535	0.0873098	-0.316853	-1.10865	174	DUSP6, DUSP5, SH2B3, DGKH, MAFF, PDGFB, SERPINE1, CDK5R1, RNF4, FDX1, PRDM4, PLAUR, GNB4, PREP, ATOX1, CSRP1, CASP3, RCE1, EHD1, CASP7, USP14, KIF2A, PIK3R5, GNG2, CASP4, USP15, PRKCD, TIMP1, CALM1, RHOG, PPP2CB, MSRB1, F7, CTSC, MMP13, CEBPB
HALLMARK_COAGULATION	0.265487	0.379267	0.0886261	-0.336839	-1.11774	105	DUSP6, MAFF, PDGFB, SERPINE1, DUSP14, TIMP3, WDR1, PLAU, ARF4, PREP, PEF1, CSRP1, P2RY1, SH2B2, ANXA1
HALLMARK_PROTEIN_SECRETION	0.305483	0.424282	0.0826646	-0.33583	-1.09008	94	ARCN1, ARF1, BNIP3, M6PR, RPS6KA3, ARFIP1, CLTC, TMX1, RAB22A, SCAMP3, RER1, MAPK1, NAPG, GOLGA4, COG2, YKT6, CD63, GOSR2, ATP1A1, RAB14, ARFGEF2, VAMP3
HALLMARK_NOTCH_SIGNALING	0.321538	0.434511	0.0888945	-0.403761	-1.10245	31	PSEN2, CUL1, HES1, CCND1, FBXW11
HALLMARK_XENOBIOTIC_METABOLISM	0.349315	0.459625	0.197822	0.243474	1.01594	171	TDO2, TGFB2, ID2, CAT, CSAD, AKR1C2, RETSAT, PMM1, DDAH2, TPST1, GABARAPL1, ACP2, CYP27A1, CASP6, CYP1A1, ATOH8, ECH1, PDK4, ITIH4, DHRS1, CYP2E1, NINJ1, ACOX1, AKR1C3, GCNT2, ALDH3A1, PINK1, PTGR1, MPP2, LPIN2, HES6, ABCD2, NDRG2, DDC, CYP2S1, FABP1, SLC35D1, FMO1, SPINT2, BLVRB
HALLMARK_WNT_BETA_CATENIN_SIGNALING	0.438336	0.561969	0.0706196	-0.359147	-1.01785	39	PSEN2, CUL1, MYC, AXIN1, JAG2, CSNK1E, FZD8, FZD1, HEY2, LEF1
HALLMARK_ESTROGEN_RESPONSE_LATE	0.469484	0.586854	0.0559429	-0.285222	-0.998801	179	NXT1, DUSP2, SIAH2, PPIF, SLC29A1, BAG1, NAB2, CCND1, XBP1, TFAP2C, BCL2, RABEP1, GALE, FKBP4, KCNK5, FKBP5, ABCA3, SLC16A1, SORD, RAPGEFL1, SLC7A5, DHCR7, DCXR, CISH, CDC6, BTG3, SCARB1, SLC1A4, METTL3, ISG20, HSPA4L, UGDH, TH, DLG5, RBBP8, EGR3, OPN3, DNAJC12, XRCC3, TST, KLF4, CA2, NBL1, CD44, TPBG, SLC2A8, WFS1, RPS6KA2
HALLMARK_EPITHELIAL_MESENCHYMAL_TRANSITION	0.530495	0.646945	0.049391	-0.274703	-0.96855	188	TNFRSF12A, PVR, JUN, SERPINE1, PTX3, TIMP3, IGFBP3, SLC6A8, PMP22, SDC1, MSX1, RGS4, PLAUR, FGF2, GADD45A, FZD8, VEGFA, GPC1, SDC4, ENO2, PMEPA1, RHOB, LRRC15, PCOLCE2, PDLIM4, BDNF, TIMP1, SCG2, THY1, EMP3, THBS2, TPM2, OXTR, CTHRC1, THBS1, GLIPR1
HALLMARK_APICAL_JUNCTION	0.571429	0.680272	0.0464155	-0.270358	-0.948703	182	WNK4, NF2, ZYX, RASA1, LAYN, SHROOM2, ACTN4, VASP, HRAS, DHX16, LIMA1, SHC1, RSU1, VCL, MPZL1, VAV2, TUBG1, ACTN1, MYL12B, PTK2, PKD1, PARD6G, ARPC2, IRS1, ADAM15, ACTB, FSCN1, THY1, CD276, ICAM5, INSIG1, SDC3, CLDN4, ITGA3, MYH9, ICAM1, TAOK2, TSPAN4, SLIT2, YWHAH, CAP1, ACTG1, ACTN2, NRAP, CDH8, AKT2, MVD, LDLRAP1
HALLMARK_PANCREAS_BETA_CELLS	0.652661	0.74166	0.0828962	0.295084	0.88317	28	DCX, PAK3, ELP4, DPP4, MAFB, PAX6, FOXO1, SYT13, SRP14, GCK
HALLMARK_UV_RESPONSE_DN	0.645433	0.74166	0.042417	-0.266917	-0.915585	137	BHLHE40, ADORA2B, MYC, SLC7A1, SERPINE1, FHL2, PMP22, HAS2, ATP2B1, GRK5, RGS4, MIOS, LDLR, PTPN21, NFKB1, PRKCE, VAV2, RASA2, RUNX1, CDK13, ABCC1, SFMBT1, IRS1, BDNF, WDR37, DUSP1, ZMIZ1
HALLMARK_MITOTIC_SPINDLE	0.732329	0.79601	0.0348652	-0.2512	-0.885925	197	CDC42EP2, ARF6, GEMIN4, CTTN, CDC42EP1, RASA1, PXN, ARHGEF2, ABR, SHROOM2, MID1IP1, ACTN4, MAPRE1, KATNB1, VCL, TUBGCP3, SAC3D1, CLIP1, BCAR1, KLC1, RASA2, ARAP3, MYO1E, ARFIP2, RHOT2, NIN, FGD4, DYNLL2, NCK1, KIF5B, MAP1S, HOOK3, PKD2, CLIP2, FSCN1, ARHGDIA, PREX1, TRIO, MYO9B
HALLMARK_PEROXISOME	0.717448	0.79601	0.0412376	-0.267034	-0.871198	97	SLC25A19, SLC25A17, BCL10, NUDT19, CNBP, SLC23A2, HRAS, CTPS1, IDE, SLC35B2, PEX5, ACSL4, RDH11, ISOC1, CLN8, ERCC3, PEX11B, DHCR24, ITGB1BP1, ERCC1, ABCB4, CLN6, IDI1, ECI2, CTBP1, YWHAH, MLYCD, SLC25A4, FIS1, HSD11B2, LONP2
HALLMARK_INTERFERON_GAMMA_RESPONSE	0.756632	0.804928	0.0330894	-0.248519	-0.874108	186	PNP, LYSMD2, OGFR, ZNFX1, PNPT1, METTL7B, ARL4A, IL15RA, CCL2, IL4R, LATS2, USP18, NAMPT, PTPN1, PSMB10, NFKB1, TRIM14, PFKP, ADAR, CASP3, UPP1, CMKLR1, PSMA3, ISOC1, LY6E, HIF1A, CASP7, MTHFD2, GCH1, EIF2AK2, NLRC5, CASP4, ISG20, PARP12, IFNAR2, NOD1, CDKN1A, ICAM1, PSMB2
HALLMARK_FATTY_ACID_METABOLISM	0.839506	0.874486	0.11524	0.208345	0.850137	145	TDO2, HMGCL, ALAD, CEL, RETSAT, ACOT2, GABARAPL1, XIST, GSTZ1, ACADVL, CYP1A1, HSD17B11, CA4, EHHADH, ECH1, ACADS, SUCLG2, SERINC1, ACOX1, ENO3, D2HGDH, ALDH3A1
HALLMARK_MYOGENESIS	0.87037	0.888133	0.0262543	-0.232436	-0.816094	184	BHLHE40, PSEN2, HBEGF, WWTR1, BAG1, IGFBP3, SLC6A8, EPHB3, FGF2, SYNGR2, LPIN1, TEAD4, MEF2A, STC2, PKIA, KIFC3
HALLMARK_SPERMATOGENESIS	0.902036	0.902036	0.0292811	-0.231322	-0.764703	104	NF2, ARL4A, SLC12A2, MTOR, IDE, LPIN1, AGFG1, DBF4, PIAS2, CLPB, MLLT10, TSN, CHFR, NAA11, CFTR, HSPA4L, PRKAR2A, PSMG1, MTNR1A, MAST2, ZC3H14, NEFH, TOPBP1, PAPOLB, GMCL1

## Sheet: CAP.v.DMSO.C2
pathway	pval	padj	log2err	ES	NES	size	leadingEdge
KRIGE_RESPONSE_TO_TOSEDOSTAT_24HR_DN	1e-100	1.13875e-97		-0.723241	-2.78885	942	RRS1, PNP, CCDC86, PLD6, NOL6, PNO1, FJX1, POLR3H, KBTBD6, SLC25A32, MRPS30, SRFBP1, LTV1, DPH2, RABEPK, KLHL18, ESF1, DDX19A, GEMIN5, MTFP1, DDI2, RRP9, NOP2, NXT1, MRPS17, GRPEL1, KTI12, POLR1C, UCK2, NOP16, MRPL36, NDUFAF4, NOC3L, BEND3, IMP3, DCUN1D5, LARP4, UTP23, AHSA1, SLC29A2, GEMIN4, RCL1, MYC, SLC39A14, PWP2, PISD, TRMT10C, PPARGC1B, PPAN, TMEM201, PRMT3, RRP1, C8orf33, WDR3, CUTC, MRPS…
KRIGE_RESPONSE_TO_TOSEDOSTAT_6HR_DN	1e-100	1.13875e-97		-0.703304	-2.7077	852	RRS1, PNP, CCDC86, PLD6, NOL6, PNO1, FJX1, POLR3H, KBTBD6, SLC25A32, MRPS30, SRFBP1, LTV1, KLHL18, ESF1, DDX19A, GEMIN5, MTFP1, DDI2, RRP9, NOP2, MRPS17, GRPEL1, POLR1C, UCK2, NOP16, MRPL36, BEND3, IMP3, DCUN1D5, LARP4, PHLDA2, UTP23, AHSA1, SLC29A2, GEMIN4, MYC, PISD, TRMT10C, PPARGC1B, PPAN, TMEM201, RRP1, WDR3, CUTC, MRPS12, TXLNG, KLHL42, DNAAF2, ABCE1, PES1, C12orf29, DHX33, RRP1B, LYAR, WDR…
LEE_BMP2_TARGETS_DN	1e-100	1.13875e-97		-0.708262	-2.72719	841	TNFRSF12A, RRS1, URB2, MAK16, CCDC86, SLC20A1, PNO1, SLC25A32, SRFBP1, FOSL1, LTV1, DPH2, AEN, MAT2A, ESF1, CHCHD4, RPF2, GEMIN5, PPRC1, DDI2, ADORA2B, NOP2, PRMT6, KTI12, UCK2, NOP16, PDE12, NDUFAF4, USP31, NOC3L, BEND3, LARP4, PHLDA2, AHSA1, GEMIN4, PWP2, TRMT10C, PRMT3, NUS1, WDR3, HBEGF, DNAAF2, ABCE1, ETF1, APLN, PPID, WDR43, DHX33, RRP1B, LYAR, WDR77, TIMM8A, AK2, SLC7A1, NUDCD1, TIMM17A, B…
WEI_MYCN_TARGETS_WITH_E_BOX	1e-100	1.13875e-97		-0.73122	-2.8062	731	URB2, PNP, SLC20A1, PNO1, SLC25A32, MRPS30, SRFBP1, RABEPK, KLHL18, ESF1, CHCHD4, PVR, GEMIN5, PPRC1, RRP9, NOP2, GRPEL1, UCK2, NOP16, MRPL36, NDUFAF4, DUSP5, ATP13A3, ARPC5L, LARP4, PHLDA2, FBXO45, PMM2, AHSA1, ZBTB2, SPATA5L1, MRPL15, ZMPSTE24, RCL1, SLC39A14, SLC52A2, TOP1, TRMT10C, SRXN1, SRPRB, PRMT3, CUTC, MRPS12, LYSMD2, ABCE1, ETF1, PPID, WDR43, C12orf29, DHX33, RRP1B, LYAR, WDR77, NUDCD1…
PUJANA_CHEK2_PCC_NETWORK	8.99197e-46	8.19169e-43	1.76244	-0.607113	-2.32622	705	RRS1, URB2, MAK16, PNO1, UTP3, DPH2, CDV3, MAT2A, UBL4A, NOP2, UCK2, NOP16, ATP13A3, LARP4, MIEF1, AHSA1, AATF, MYC, TOP1, PRMT3, DUSP7, ABCE1, PPID, WDR43, RRP1B, HIRA, WDR77, TIMM8A, SLC7A1, TIMM17A, DDX21, ISG20L2, GNL2, TRIAP1, POLR3G, PMPCA, EIF4E, TFRC, G3BP1, DIMT1, PWP1, FAM216A, NOLC1, EEF1E1, TSR1, EIF2S1, HSPH1, CHUK, CBFB, HSPA8, SLBP, TMEM243, LARP4B, AIMP1, E2F5, SAR1A, ZNF330, TOE1…
REACTOME_METABOLISM_OF_RNA	4.95708e-44	3.76325e-41	1.72683	-0.614502	-2.35131	638	NOL6, PNO1, UTP3, LTV1, GEMIN5, RRP9, NOP2, NXT1, IMP3, TRMT61A, GEMIN4, RCL1, PWP2, TRMT10C, RRP1, WDR3, PES1, ETF1, WDR43, WDR77, GEMIN7, DDX21, ISG20L2, NIP7, NSUN2, EBNA1BP2, EIF4E, TP53RK, DIMT1, UTP15, SRSF7, DHX37, WDR36, PUS1, TSR1, EMG1, LSM10, PSME3, PPIL1, HSPA8, NAT10, EXOSC3, RANBP2, WDR4, RIOK1, SLBP, MRM1, DCAF13, DDX47, EXOSC4, NUP35, SMN1, NOP56, POP7, DKC1, HNRNPF, ERI1, WDR75, …
GARY_CD5_TARGETS_DN	1.05542e-42	6.86779e-40	1.70268	-0.672169	-2.51728	415	PNP, BRI3BP, YRDC, PNO1, KBTBD6, UTP3, SRFBP1, RABEPK, RRP9, NOP2, MRPS17, POLR1C, MRPL36, LARP4, CHST11, MRPL15, GEMIN4, RCL1, TRMT10C, WDR3, MRPS12, ETF1, RRP1B, WDR77, KLF10, ISCA1, GNL2, BCCIP, TMEM33, EBNA1BP2, POLR3G, PMPCA, PAK1IP1, MRPL50, TFRC, BAG5, EIF3J, UTP15, GTPBP4, NOLC1, GPATCH4, BAG2, STK17A, WDR36, CHORDC1, CYB5B, DNAJA1, EMG1, SLC25A19, EIF2S1, RDH13, LSM10, HSPH1, CHUK, UBE2F…
MANALO_HYPOXIA_DN	4.43816e-40	2.52698e-37	1.64704	-0.729166	-2.67409	271	RRS1, URB2, PNO1, DDX19A, RRP9, NOP16, NDUFAF4, ATP13A3, LETM1, PWP2, RRP1, CUTC, MRPS12, RRP1B, WDR77, DDX21, GRWD1, PPIF, UBIAD1, EBNA1BP2, POLR3G, PAK1IP1, URB1, PPAT, MAP2K3, GTPBP4, IDH3A, NOLC1, PUS1, EEF1E1, TSR1, EMG1, EIF2S1, SLC25A15, MRTO4, PSME3, NAT10, ABCF2, WDR4, AIMP2, PDSS1, TOE1, FXN, NOP56, POP7, DKC1, AASDHPPT, UMPS, TOR3A, UCHL5, MFN2, POLR3K, SLC5A6, SCLY, UTP14A, NLE1, EIF2…
REACTOME_RRNA_PROCESSING	8.82013e-38	4.46397e-35	1.60243	-0.775225	-2.75585	192	NOL6, PNO1, UTP3, LTV1, RRP9, NOP2, IMP3, RCL1, PWP2, TRMT10C, RRP1, WDR3, PES1, WDR43, DDX21, ISG20L2, NIP7, EBNA1BP2, DIMT1, UTP15, DHX37, WDR36, TSR1, EMG1, NAT10, EXOSC3, RIOK1, MRM1, DCAF13, DDX47, EXOSC4, NOP56, DKC1, ERI1, WDR75, EXOSC6, IMP4, TEX10, UTP14A, SENP3, HEATR1, RRP7A, RPP38, MPHOSPH10, RRP36, BYSL, GNL3, WDR12, PDCD11, EXOSC7, MPHOSPH6, NOP58, NOB1, RPP40, BMS1, UTP6, EXOSC5, U…
BERENJENO_TRANSFORMED_BY_RHOA_UP	1.89133e-33	8.61502e-31	1.50239	-0.606791	-2.30418	515	RRS1, MAK16, PNO1, ANKRD1, FOSL1, ESF1, DUSP6, PVR, RPF2, PPRC1, ADORA2B, NOP2, NXT1, UCK2, NOP16, NDUFAF4, JUN, RCL1, MYC, HBEGF, SLC35E4, ABCE1, ETF1, PPID, WDR43, TRAF3, ADM, GRPEL2, TIMM8A, DDX21, GRWD1, NSUN2, EBNA1BP2, TFRC, EIF3J, PHC2, CDR2, RRN3, SERPINE1, TSR1, EMG1, EIF2S1, HSPH1, MRTO4, POLR1E, ABCF2, SLBP, NAA15, AIMP2, PNPT1, IVNS1ABP, RRP12, CYCS, UCHL5, POLR3K, HSPA4, OTUD4, CCND1…
RODRIGUES_THYROID_CARCINOMA_POORLY_DIFFERENTIATED_UP	1.07227e-32	4.44016e-30	1.48854	-0.583951	-2.22828	593	TNFRSF12A, PNP, SLC25A32, PVR, MTFP1, UCK2, NOP16, PHLDA2, SLC39A14, PMAIP1, WDR3, MRPS12, ABCE1, LYAR, GRPEL2, TIMM17A, BRIX1, GNL2, KCTD5, BCCIP, CHAC2, TFRC, FAM216A, LARP1B, UTP15, PPAT, GTPBP4, NOLC1, PAQR3, EIF2S1, TRUB1, MRTO4, CBFB, NMD3, ABCF2, WDR4, NDUFV3, AGPAT5, NAA15, SLC4A7, DCAF13, AIMP1, E2F5, SAR1A, PNPT1, ENC1, HSPA9, DNTTIP2, CYCS, WDR75, UCHL5, HSPA4, TMED5, VKORC1L1, CMC2, H…
MARTENS_TRETINOIN_RESPONSE_DN	2.98545e-30	1.13323e-27	1.43181	-0.549314	-2.10748	727	NOG, RRS1, PLD6, SLC20A1, UTP3, FOSL1, CDV3, MAT2A, RGS16, ADO, UBL4A, NXT1, PRMT6, POLR1C, NOP16, CDKN2AIP, JUN, REXO4, SLC29A2, GEMIN4, TRIB3, MYC, TRMT10C, C8orf33, DNAAF2, TIMM10B, TIMM8A, AK2, GRWD1, NIP7, TRIAP1, MYBBP1A, TP53RK, EIF3J, FAM216A, TIMM8B, MMACHC, NOLC1, GPATCH4, SRSF7, ZNF770, PUS1, DDX56, TSR1, TBRG4, MAGEF1, PSME3, ZNF324, HSPA8, FADD, NAA50, MLX, MRM1, SCO2, PTP4A1, TIGD5,…
MONNIER_POSTRADIATION_TUMOR_ESCAPE_UP	1.67108e-29	5.85522e-27	1.40995	-0.635265	-2.36821	379	URB2, SLC25A32, FOSL1, AEN, GEMIN5, PRMT6, PDE12, TRMT61A, PMM2, LETM1, MRPL15, ZMPSTE24, PWP2, SRPRB, AMPD2, ABCE1, ETF1, G3BP2, DHX33, GRWD1, MYBBP1A, PPIF, UBIAD1, TFRC, GLS, TXLNA, PPAT, MAP2K3, NOLC1, TSR1, TBRG4, C1orf109, RAB35, ZNF267, NAA15, ZFP91, SLC7A6, SYNCRIP, NOP56, RRP12, XPO6, HSPA4, OTUD4, RBM27, SENP3, EIF4G1, SLC19A1, TRMT6, GSPT1, AP1AR, RRP7A, PTDSS1, PNN, FDX1, METTL1, MTR,…
CAIRO_HEPATOBLASTOMA_CLASSES_UP	2.22462e-29	7.23796e-27	1.40995	-0.575926	-2.19396	570	RRS1, PNO1, ESF1, POLR1C, NOP16, AATF, MRPL15, POLR3D, PRMT3, C8orf33, WDR3, TEX2, WDR77, NIP7, MYBBP1A, BCCIP, TFRC, FAM216A, PPAT, GTPBP4, NOLC1, PUS1, DDX56, NR2F6, EEF1E1, TSR1, TBRG4, EMG1, C1orf109, ZNF696, MRTO4, NAT10, ABCF2, POLR3E, AGPAT5, E2F5, PDSS1, EXOSC4, FXN, NOP56, POP7, DKC1, TAF9, IMP4, ENOPH1, POMK, MDN1, UTP14A, NLE1, NUFIP1, THAP4, RNF126, HEATR1, SSR3, PTDSS1, DDX18, NUP153…
RODRIGUES_THYROID_CARCINOMA_ANAPLASTIC_UP	6.57225e-27	1.99577e-24	1.34223	-0.543998	-2.08482	666	TNFRSF12A, NOG, ANKRD1, MRPS30, ESF1, PVR, RPF2, ADORA2B, MRPS17, UCK2, USP31, DUSP5, ATP13A3, FBXO45, ZBTB11, TRIB3, TOP1, PMAIP1, LYAR, SLC7A1, BRIX1, GNL2, KCTD5, CHAC2, TFRC, TP53RK, UTP15, GTPBP4, STK17A, WDR36, UGCG, EEF1E1, UBE3C, EIF2S1, TRUB1, CBFB, NMD3, NAA50, NAA15, ARNTL2, FAR1, AIMP1, TOR1AIP2, PNPT1, ENC1, HSPA9, NOP56, DPH3, DNTTIP2, WDR75, TAF9, HSPA4, EIF4G1, SSR3, TRMT6, CEBPG,…
TIEN_INTESTINE_PROBIOTICS_24HR_UP	1.91302e-25	5.44613e-23	1.31101	-0.564147	-2.14578	529	CCDC86, ATP13A3, PFKFB3, LARP4, AHSA1, SPATA5L1, GEMIN4, PLXNA1, ETF1, ADM, NIP7, TRIAP1, PPIF, EIF4E, G3BP1, DIMT1, TIMM8B, SRSF7, FASTKD5, TOMM6, PLEKHB2, CYB5B, DNAJA1, TBRG4, EMG1, PSME3, CBFB, SLBP, AGPAT5, SAR1A, STARD7, SYNCRIP, NOP56, AASDHPPT, UMPS, POLR3K, USP7, SLC5A6, POMK, CLUH, MTRR, CCND1, UBE2N, MRPL20, PPP2R1B, RRP7A, HSPA14, RRP15, PNN, TIMM23, TFAM, SLC25A44, C11orf24, AMD1, SE…
FOURNIER_ACINAR_DEVELOPMENT_LATE_2	8.62212e-25	2.31022e-22	1.2871	-0.662211	-2.42806	267	TNFRSF12A, MAK16, FOSL1, BCAR3, DUSP6, UCK2, LARP4, CUTC, MRPL17, PHC2, NOLC1, STK17A, UAP1, DVL1, EEF1E1, POP7, UCHL5, XPO6, UBE2N, CMC2, LYPLA1, ELK3, GTF2H2, C11orf24, NUP153, SPRY2, EIF5B, PREB, EPHA2, RNF138, POLRMT, GALE, ME2, MRPL35, RBM25, PRPS1, SAMD4A, ARF4, GEMIN6, ELOVL6, CCT2, GNB1, PRPF4, PLAUR, FKBP4, POLE3, UBE2K, IMPDH1, TTC4, DHX15, ACACA, PMS1, GFPT1, MRPL3, DUSP4, SSB, TTLL12,…
ELVIDGE_HYPOXIA_DN	2.19245e-23	5.2561e-21	1.25451	-0.74271	-2.57294	140	URB2, CCDC86, PNO1, CDV3, LARP4, PSEN2, ZMPSTE24, SLC52A2, MRPS12, ETF1, WDR77, NIP7, TMEM33, PPIF, DOLK, BAK1, IDH3A, PUS1, FASTKD5, NR2F6, DNAJA1, EEF1E1, SLC35C1, HSPH1, CHUK, PSME3, SLC29A1, RAB35, ABCF2, POLR3E, BRMS1, EXOSC4, SLC7A6, TOR3A, POLR3K, SLC5A6, HSPA4, RRP15, TIMM23, SLC25A44, AMD1, KPNA4, KLC2, TFAP2C, DDX3X, FLAD1, KPNA1, NUP98, SDF2L1, HSF1, RANGAP1, DCTN5, ADAT1, C2CD2, RNASE…
SCHLOSSER_MYC_TARGETS_REPRESSED_BY_SERUM	2.08589e-23	5.2561e-21	1.25451	-0.738918	-2.56643	145	PNO1, DDX19A, NOP16, ATP13A3, ZBTB11, ZMPSTE24, PRMT3, ETF1, G3BP2, C12orf29, HIRA, ISCA1, GNL2, TRIAP1, EIF4E, DIMT1, PWP1, IDH3A, NOLC1, EEF1E1, EIF2S1, SLC25A17, ZNF330, TFAP4, SMN1, AASDHPPT, CYCS, OTUD4, CNBP, UBE2N, KDSR, NUFIP1, FASTKD2, LYPLA1, TFAM, NUP153, ZC3H15, API5, HK2, RABGGTB, NUP98, DNAJC2, DDX10, SRSF8, USP10, PRPS1, DCTD, CCT2, XPOT, EIF4A3, EI24, POLE3, RNF114, UBE2K, HSPE1, …
JOHNSTONE_PARVB_TARGETS_3_DN	5.09062e-23	1.10418e-20	1.24623	-0.502414	-1.93307	807	NOG, YRDC, KBTBD6, SLC25A32, SRFBP1, SMIM15, MBLAC2, PFKFB3, JUN, HBEGF, KLHL42, G3BP2, WDR43, SLC7A1, NUDCD1, TIMM17A, BRIX1, PBDC1, ZNF639, NIP7, EBNA1BP2, EIF4E, GLS, DIMT1, UTP15, CTTN, PET117, GTPBP4, PM20D2, ELK4, UAP1, FOSL2, RFK, TOMM6, PLEKHB2, PER2, EEF1E1, POGK, DUSP14, LSM10, CBFB, MYO1B, NAA50, KPNA3, POLR3E, NAA15, OTUD6B, TIMM21, BCL10, DCAF13, BDP1, EXOSC4, SAR1A, TOR1AIP2, SPTSSA…
WANG_SMARCE1_TARGETS_DN	4.9233e-23	1.10418e-20	1.24623	-0.606435	-2.25064	346	FJX1, DUSP6, MRPS17, GRPEL1, NOP16, SPATA5L1, DUSP7, ABCE1, ALAS1, AK2, TMEM33, PPIF, POLR3G, EIF4E, PWP1, FAM216A, IDH3A, IER5, RASA1, CYB5B, DVL1, TBRG4, HSPH1, SLC29A1, SLBP, NAA15, SLC4A7, PTP4A1, AIMP1, E2F5, HSPA9, DRAP1, SMN1, POP7, AASDHPPT, UCHL5, ENOPH1, HSPA4, LYPLA1, GTF2H2, PNN, C11orf24, TRIB1, HK2, DLAT, TARDBP, GNL3, EPHA2, RNF138, PDCD2, TFDP1, EIF1AX, HCCS, TRIM8, LIF, GLRX2, ET…
FULCHER_INFLAMMATORY_RESPONSE_LECTIN_VS_LPS_UP	1.60723e-22	3.3277e-20	1.2295	-0.547395	-2.08053	526	RRS1, PNP, YRDC, SEMA7A, SLC20A1, BCAR3, LTV1, RABEPK, DUSP6, GRPEL1, ARPC5L, PHLDA2, JUN, SRXN1, CBX6, SRPRB, NUS1, PMAIP1, MRPS12, HBEGF, NEK6, TIMM10B, ZYX, SLC7A1, TRIAP1, RCAN1, MAFF, G3BP1, GLS, ABL2, TMX2, BOLA3, CYB5B, EEF1E1, UBE2G2, EMG1, UXS1, CHST2, MRTO4, EDEM1, NMD3, FADD, PGM2, NDUFV3, LIMK1, TRABD, DAD1, HMOX2, IVNS1ABP, GPR157, DPH3, SLC25A11, POLR3K, LONRF1, TIMM10, ZNF697, CMC2…
BHAT_ESR1_TARGETS_VIA_AKT1_UP	1.37391e-21	2.72094e-19	1.20398	-0.634218	-2.31472	258	NOL6, BHLHE40, MAT2A, RGS16, PPRC1, MTFP1, NXT1, MRPS17, DUSP2, SIAH2, TRMT61A, PMM2, LETM1, AATF, RCL1, PPARGC1B, NUDCD1, ISG20L2, NIP7, GNL2, MYBBP1A, PPIF, UBIAD1, NOLC1, GPATCH4, CDC42EP1, SYT12, FHL2, EIF2S1, EFHD2, PTRH2, SLC29A1, PRR5, LRFN4, ASB13, TRIM47, TOE1, SLC7A6, TMEM120B, RRP12, IER5L, BEGAIN, IMP4, CLUH, CCND1, CXXC5, XBP1, GFOD1, UBALD1, SHB, SLC7A2, POP1, PA2G4, AXIN1, ARMC6, H…
LEE_BMP2_TARGETS_UP	2.70424e-21	5.13242e-19	1.19534	0.4222	2.03286	677	CCNG2, HBP1, YPEL2, PELI2, BTG1, NUMA1, KLHL24, EHF, ZNF608, PNRC1, FAM214A, ABCA1, LRRC17, IP6K2, GDPD1, CTDSP2, DDB2, BMF, PIK3IP1, MKRN1, MXD4, CALCOCO1, TRIM45, CREBRF, FBXL20, DEPTOR, ZNF521, MAF, TCP11L2, PDCD4, RNASEL, PIK3R3, CYP39A1, DNAJC28, YPEL3, HEXA, AXIN2, HDAC11, RASD1, CIRBP, TP53INP1, CSAD, FLCN, MYLIP, TBC1D17, METTL7A, CNPPD1, MFAP4, RNF130, NCALD, PRSS8, DDAH2, ZFYVE26, C14or…
REACTOME_TRANSLATION	3.67726e-21	6.69997e-19	1.18665	-0.628646	-2.30545	271	MARS2, MRPS30, MRPS17, MRPL36, MRPL15, SRPRB, MRPS12, ETF1, MRPL17, EIF4E, MRPL50, EIF3J, EEF1E1, EIF2S1, MRPS26, AIMP2, AIMP1, MRPL32, EIF2B3, MRPL20, EIF4G1, SSR3, EIF2B2, MRPL14, GSPT1, MRPS6, GFM1, FARSA, EIF5B, EIF1AX, FARSB, MRPL35, MRPL52, SRP19, MRPS2, MRPL46, MRPL42, SPCS3, MRPL3, MRPL24, MRPS18B, MRPS25, EIF3B, RPL36AL, TSFM, N6AMT1, EIF2S2, EIF4A1, SEC61B, EIF3A, MRPL4, EIF5, MRPS23, M…
SENESE_HDAC1_TARGETS_UP	4.13726e-21	7.24816e-19	1.18665	-0.575844	-2.15585	400	TNFRSF12A, PNP, YRDC, PNO1, FOSL1, CDV3, PDE12, DUSP5, ATP13A3, UTP23, CHST11, MYC, B4GALT6, SLC39A14, TOP1, DUSP7, G3BP2, GRPEL2, SLC7A1, DEGS1, AHCTF1, PPIF, MAFF, TFRC, DIMT1, RASSF8, RRN3, PLEKHB2, DESI1, TRUB1, GPR3, CBFB, RAB35, MLX, KBTBD8, PTX3, BDP1, PPTC7, SLC7A6, TMEM64, OTUD4, VKORC1L1, EIF4G1, SSR3, SPRED1, ZC3HAV1L, PXN, LYPLA1, ELK3, TFAM, KPNA4, TRIB1, DDX3X, PLAU, EXTL3, GSR, ERR…
BUYTAERT_PHOTODYNAMIC_THERAPY_STRESS_DN	1.55456e-20	2.6226e-18	1.16907	-0.521654	-1.99043	601	RRS1, FJX1, UTP3, MAT2A, ADO, MRPS17, COA4, IMP3, IFIT5, GEMIN4, B4GALT6, PWP2, C1orf216, DNAAF2, SRF, GATC, NF2, WDR77, TIMM8A, AK2, DOK1, SMARCD2, TRIAP1, DOLK, BAG5, MREG, TIMM8B, PDGFB, ZNF239, SRSF7, THAP11, SERPINE1, CHST2, DHODH, GPR3, PSME3, EFHD2, INTS5, PDSS1, EXOSC4, SPTSSA, HES1, ENC1, HMOX2, IVNS1ABP, CHPF2, SLC25A11, TOR3A, POLR3K, SLC5A6, TUSC2, CCND1, BIN3, TIMM10, PTDSS1, ALDH1B1…
MILI_PSEUDOPODIA_HAPTOTAXIS_DN	1.65751e-19	2.69641e-17	1.14219	-0.504546	-1.93048	640	TNFRSF12A, BICD2, SLC20A1, PPP1R15B, ADORA2B, AHSA1, SLC39A14, SLC52A2, PLXNA1, SSH1, SRPRB, TMEM201, ATG16L1, HBEGF, SLC27A4, TEX2, ZDHHC5, ARHGAP23, DEGS1, TMEM33, UBIAD1, DOLK, SLC46A1, POLR3A, ATP6V0B, PIM3, TOR1A, SLC19A2, TMX2, B3GALT6, UXS1, CHUK, BCAP31, SLC29A1, PHRF1, MFHAS1, SLC4A7, SLC30A7, CHSY1, DAD1, ZNF263, CERS2, ENC1, SLC7A6, SLC5A6, KDSR, SSR3, SLC19A1, ENTPD6, ORAI1, TRIM11, K…
DANG_BOUND_BY_MYC	8.41322e-19	1.32146e-16	1.12391	-0.463394	-1.78632	965	PNO1, FOSL1, MAT2A, SURF6, NOP2, NXT1, PMM2, PSEN2, ZMPSTE24, RCL1, MYC, POLR3D, TOP1, AMPD2, DFFA, ETF1, PPID, EEA1, TIMM8A, SLC7A1, DEGS1, BCCIP, POLR3G, EIF4E, MAFF, POLR3A, TFRC, PWP1, PPAT, PDGFB, SRSF7, IER5, WDR36, SERPINE1, EEF1E1, UBE2G2, EIF2S1, MAGEF1, MRTO4, PSME3, HSPA8, NAT10, KPNA3, WDR4, SLBP, IER2, PTP4A1, AIMP2, RNF4, HES1, FXN, HSPA9, IVNS1ABP, SMN1, SCO1, DKC1, SLC25A11, POLR3…
DOUGLAS_BMI1_TARGETS_UP	9.20328e-19	1.39737e-16	1.11466	-0.53037	-2.01494	520	NOG, PNP, AEN, DUSP6, MTFP1, UBL4A, GRPEL1, USP31, ATP13A3, PDGFA, RCL1, SLC39A14, PMAIP1, SRF, ZYX, NUDCD1, GNL2, TRIAP1, MYBBP1A, PPIF, KCTD15, IDH3A, UGCG, CYB5B, UXS1, SLC29A1, POLR3E, AGPAT5, MRM1, PTP4A1, RGS19, TIMP3, PTP4A2, ZNF584, POLR3K, LUZP1, URGCP, KLF11, TYSND1, TRMT6, PDE9A, RALGDS, SOCS4, LRP8, C11orf24, MRPS6, HYAL2, POLR1A, ZMYND19, HK2, PIGW, PANK3, RYK, IFRD2, SDC1, KPNA1, PG…
KARLSSON_TGFB1_TARGETS_UP	1.26801e-18	1.80494e-16	1.11466	-0.742223	-2.50326	116	TNFRSF12A, MAK16, SLC20A1, BHLHE40, RPF2, PPRC1, MYC, ABCE1, LYAR, WDR77, ZYX, DDX21, NIP7, MYBBP1A, NSUN2, GTPBP4, IDH3A, NOLC1, BAG2, EEF1E1, EIF2S1, HSPH1, MRTO4, NAA15, PTP4A1, HSPA9, SYNCRIP, CYCS, WDR75, EIF2B3, EIF4G1, LRP8, ZC3H15, DLAT, GNL3, COQ10B, PPP1R2, MPHOSPH6, NAA25, USP10, GEMIN6, UTP18, CCT2, PELO, ABRACL, HSPE1, PREP, C20orf27, EIF3B, TCP1, CTU2, EIF2S2, EIF3A, ACTR3, EIF5, UC…
WANG_RESPONSE_TO_GSK3_INHIBITOR_SB216763_DN	1.25464e-18	1.80494e-16	1.11466	-0.588504	-2.17628	325	URB2, NOL6, PNO1, POLR3H, DPH2, DUSP6, NOP16, PDGFA, DCUN1D5, CHST11, AHSA1, GEMIN4, MYC, SLC39A14, PLXNA1, TRMT10C, MRPS12, LYAR, NIP7, EBNA1BP2, TFRC, UTP15, B4GALT2, TFB2M, DNAJA1, TSR1, SLC25A19, HSPH1, MRTO4, WDR4, EXOSC4, TOE1, TAF4B, TIMP3, DKC1, RRP12, UMPS, PIM2, XBP1, RRP7A, UBALD1, ALDH1B1, LRP8, TFAM, SEH1L, BYSL, PREB, PIGW, MCAT, HNRNPAB, CDC42EP3, SDF2L1, EGR1, MOCS3, CCM2, FAM136A…
REACTOME_RRNA_MODIFICATION_IN_THE_NUCLEUS_AND_CYTOSOL	1.44439e-18	1.9937e-16	1.11466	-0.857947	-2.61228	55	NOL6, PNO1, UTP3, RRP9, NOP2, IMP3, RCL1, PWP2, WDR3, WDR43, DIMT1, UTP15, DHX37, WDR36, EMG1, NAT10, DCAF13, DDX47, NOP56, DKC1, WDR75, IMP4, UTP14A, HEATR1, RRP7A, MPHOSPH10, RRP36, PDCD11, NOP58, BMS1, UTP6, UTP18, UTP20, NOP14, GAR1, TBL3, NOP10, UTP14C, DDX49, WDR46, TSR3
SHEPARD_CRASH_AND_BURN_MUTANT_UP	1.51165e-18	2.02516e-16	1.11466	-0.663732	-2.3543	188	NOG, RRS1, NOL6, UTP3, DDX19A, RPF2, RRP9, DUSP5, IMP3, PFKFB3, PHLDA2, JUN, SRPRB, PPAN, PES1, ETF1, NIP7, MYBBP1A, NSUN2, EIF4E, RCAN1, PWP1, BOLA3, TSR1, MRPS26, POLR1E, PTRH2, ABCF2, DNAJA3, PINX1, PDSS1, ZNF330, HES1, HSPA9, DNTTIP2, TAF9, IMP4, HSPA4, NLE1, CCDC58, KLF11, EMC8, ZNF593, CYP24A1, FITM2, DDX51, SNAI1, NOL7, PLK3, WDR12, B3GNT2, NOL8, EGR1, HEATR3, MRPL52, EIF6, FTSJ3, BOP1, GA…
TONKS_TARGETS_OF_RUNX1_RUNX1T1_FUSION_MONOCYTE_UP	2.10222e-17	2.73589e-15	1.07687	-0.649536	-2.30904	192	SLC20A1, FJX1, ESF1, DUSP6, RRP9, PDGFA, TRIB3, AMPD2, DNAAF2, PES1, MRPL17, WDR43, TEX2, UBE2J1, AK2, DEXI, MYBBP1A, EBNA1BP2, MREG, PWP1, FAM216A, ANKRD40, GTPBP4, NOLC1, PUS1, NR2F6, UXS1, DUSP14, SLC5A3, DDX24, NOP56, DKC1, GSPT1, GFOD1, DDX18, LIMS1, SEH1L, PA2G4, ARL4A, DLAT, IFRD2, FAM136A, CDC123, TRIP6, TNPO2, NOP14, PPME1, SFXN1, TRMU, C1QBP, CTPS1, HSPE1, UNG, BCL2A1, EIF3B, TCP1, RHOB…
WONG_EMBRYONIC_STEM_CELL_CORE	5.11246e-17	6.46869e-15	1.06721	-0.573418	-2.1208	323	MRPS30, NOP2, MRPS17, MRPL15, MYC, PRMT3, WDR77, TIMM8A, BRIX1, NIP7, EBNA1BP2, G3BP1, TIMM8B, PUS1, EEF1E1, LSM10, MRTO4, PSME3, HSPA9, POP7, CYCS, POLR3K, CCND1, EMC8, KPNA6, LYPLA1, HSPA14, SEPHS2, DDX18, NCBP2, PA2G4, FARSA, DLAT, GNL3, EXOSC7, PDCD2, HNRNPAB, MID1IP1, E2F3, FAM136A, RPP40, PRPS1, GEMIN6, TRIP6, ELOVL6, UTP18, EIF6, NTHL1, MRPS2, RNPS1, PHF5A, TIMM44, HSPE1, SSB, NOP10, MRPS1…
BILD_MYC_ONCOGENIC_SIGNATURE	5.63199e-17	6.93344e-15	1.05746	-0.648551	-2.30269	189	CCDC86, PLD6, NOL6, RABEPK, GEMIN5, RRP9, NOP2, NOP16, DUSP2, BEND3, PMM2, C12orf66, SLC29A2, RCL1, MYC, PES1, MYBBP1A, UBIAD1, DCAF4, SFXN4, ABL2, DDX28, LSG1, NOLC1, ZNF667, TFB2M, GPATCH4, MRTO4, DHODH, PTRH2, AGPAT5, AIMP2, ARNTL2, PRR5, PNPT1, TAF4B, NCR3LG1, NOP56, DKC1, IMP4, UTP14A, NLE1, NUFIP1, SLC19A1, HSPA6, UBALD1, ALDH1B1, DDX18, METTL1, SLC6A8, XPO5, PA2G4, FARSA, IPO4, MON1A, PLAU…
KIM_WT1_TARGETS_UP	8.19366e-17	9.82161e-15	1.05746	-0.636224	-2.28588	210	TNFRSF12A, SLC20A1, UTP3, FOSL1, BHLHE40, DUSP5, ATP13A3, SH2B3, PDGFA, PHLDA2, PMM2, IFNGR2, MYC, PITPNB, HBEGF, SRF, TRAF3, KLF10, ZYX, SLC7A1, KCTD5, MAFF, GLS, MAP2K3, PHLPP2, FOSL2, SERPINE1, FHL2, CBFB, PTX3, IER2, PRR5, ENC1, TIMP3, WWTR1, SLC35G2, OTUD4, BIN3, SOWAHC, CDC42SE1, SHB, SPRY2, TRIB1, ARC, EPHA2, SF1, B3GNT2, CARD10, LIF, DNMBP, EGR1, ATP2B1, CHST3, RGS4, CCL2, NAB1, PLAUR, IE…
WANG_RESPONSE_TO_GSK3_INHIBITOR_SB216763_UP	1.1811e-16	1.37946e-14	1.04763	0.4794	2.19282	347	BTN2A2, NEU1, ARNT, RCOR3, SSBP2, ZC3H6, TMEM198B, BBS10, IL10RB, SIDT2, MYO15B, PAN2, STAT2, DNASE2, ZNF277, KDM4A, PUS10, ZNF230, RHOU, ERV3-1, PIK3R3, DZIP3, TET2, ACSF2, ARRDC3, TMEM159, CPT1B, ZNF117, CTNND1, TMEM260, CHD2, CCDC146, SCARNA9, RNF130, TCAIM, AMZ2P1, SENP7, CARF, MANBA, GTF2IRD2, CAMLG, SESN3, SAT2, ARHGAP15, RCBTB2, FGGY, ZNF226, KIAA0825, LRRC37A2, DCP1B, P2RX4, SCAPER, SPATS…
GRAESSMANN_RESPONSE_TO_MC_AND_DOXORUBICIN_DN	1.98668e-16	2.26233e-14	1.04763	-0.478414	-1.83334	718	ARF6, FJX1, NXT1, NDUFAF4, AATF, C12orf66, SLC29A2, TRIB3, RCL1, MYC, SRPRB, C16orf91, ABCE1, ETF1, UBE2J1, NF2, WDR77, ZDHHC5, NUDCD1, MYBBP1A, BCCIP, CHAC2, SLC46A1, POLR3A, MRPL50, TFRC, DIMT1, CTTN, PPAT, MMACHC, NOLC1, SRSF7, FOSL2, RFK, CYB5B, EEF1E1, TBRG4, UBE2G2, DHODH, PTRH2, HSPA8, KPNA3, WDR4, USP36, NAA15, RGS19, FAR1, MRPL32, PDSS1, HIVEP3, TOE1, FXN, GNPNAT1, ENC1, HSPA9, IVNS1ABP,…
STARK_PREFRONTAL_CORTEX_22Q11_DELETION_DN	2.29331e-16	2.54781e-14	1.0377	-0.52281	-1.97974	477	UBL4A, MRPS17, POLR1C, MBLAC2, ARPC5L, PDGFA, AHSA1, IFNGR2, MRPL15, MRPS12, MRPL17, SLC27A4, HIRA, TIMM17A, BCCIP, EIF4E, TIMM8B, PHC2, IDH3A, TMX2, DDX56, EIF2S1, BCAP31, ABHD11, AIMP1, SS18L2, HMOX2, POP7, NUDT19, PFDN2, CYCS, TAF9, ENOPH1, RRP7A, TIMM23, ABT1, SNHG10, UQCRFS1, TMEM147, KPNA1, BLVRA, GP1BB, RHEB, PSMC4, COA3, SRA1, COPRS, TOMM40L, FAM136A, VPS4A, NUDC, POLR1D, ZNF778, EIF6, CC…
ONDER_CDH1_TARGETS_1_DN	4.20144e-16	4.55657e-14	1.0377	-0.682958	-2.36555	141	RRS1, PNO1, FOSL1, DUSP6, ATP13A3, IMP3, LARP4, IFIT5, ZMPSTE24, HBEGF, G3BP2, KLF10, G3BP1, UGCG, DNAJA1, HSPH1, CBFB, HSPA8, TOE1, ENC1, SYNCRIP, UMPS, IGFBP3, UTP14A, EIF4G1, PPP2R1B, DDX18, POP1, DDX3X, TSEN2, NUP98, B3GNT2, HCCS, LCMT2, RBM12, UTP20, SETMAR, NCBP1, B3GALNT1, UTP14C, ALG13, TIPIN, SOX9, CCNE2, TMX1, SERPINB8, EXOSC2, SLC16A1, NAV3, EIF5, ADAMTS1, SRSF2, DHX9, HNRNPU, TGFA, AR…
MARZEC_IL2_SIGNALING_UP	5.08009e-16	5.38135e-14	1.02767	-0.731872	-2.43869	103	TNFRSF12A, PNP, DUSP6, NOP2, POLR1C, UCK2, DUSP2, PHLDA2, TRIB3, MYC, DUSP7, BCCIP, PPAT, PUS1, EEF1E1, DHODH, PTRH2, CDK5R1, PINX1, DKC1, UMPS, BAG1, POLR3K, CCND1, SPRED1, HK2, BCL2, GNL3, PDCD11, POLR2D, CARD10, LIF, POLR1B, CTPS1, FGF2, IER3, PDCD2L, DUSP4, CCNE1, CSRNP1, GART, FGFR1, CCNE2, VEGFA, CDC25A, TNFRSF1B, TNFRSF8, ELMO3, SPRED2, ADCY3, BCL2L1, CISH, RHOB, CCND3, CDC6, PEA15, PRKX, …
ACEVEDO_LIVER_TUMOR_VS_NORMAL_ADJACENT_TISSUE_UP	8.54897e-16	8.65346e-14	1.02767	-0.465685	-1.79045	785	RRS1, ESF1, MRPS17, UCK2, PDE12, MRPL36, THEM6, COA4, MIEF1, PSEN2, SPATA5L1, ZMPSTE24, SRXN1, C8orf33, ETF1, PPID, LYAR, TIMM8A, DDX21, ISCA1, DEGS1, DOLK, PAK1IP1, TFRC, EIF3J, PPAT, GTPBP4, LSG1, TFB2M, CDR2, ZBTB9, THAP11, EEF1E1, DESI1, POGK, LSM10, HSPH1, PSME3, NR2C2AP, FADD, EXOSC3, POLR3E, TIGD5, HPS6, TRIM27, SPTSSA, DAD1, DPH3, UCHL5, LLPH, ENOPH1, TUSC2, C1orf131, UBE2N, CRKL, SLC35E1…
VECCHI_GASTRIC_CANCER_EARLY_UP	8.43883e-16	8.65346e-14	1.02767	-0.535896	-2.00007	389	RRS1, FOSL1, ADORA2B, MRPS17, NOP16, AATF, C12orf66, SLC52A2, ATG16L1, PITPNB, C8orf33, DGKH, LYAR, WDR77, NUDCD1, TIMM17A, EBNA1BP2, SFXN4, GTPBP4, HSPH1, MRTO4, HSPA8, DCAF13, ABHD11, PDSS1, TRIM47, NOP56, POP7, DKC1, PFDN2, IER5L, TRMT6, LRP8, SLC6A8, XPO5, RBM26, POP1, NCBP2, BYSL, TFAP2C, WRNIP1, IL15RA, CDK12, LIF, NAA25, NSUN5, MCF2L, BMS1, MZT1, NUP155, BOK, MIR17HG, PRPF4, COMMD5, BID, C…
SCHUHMACHER_MYC_TARGETS_UP	1.08693e-15	1.0763e-13	1.01754	-0.775749	-2.49478	77	RRS1, SLC20A1, PNO1, RABEPK, UCK2, MYC, SLC39A14, ABCE1, RRP1B, DDX21, EBNA1BP2, TFRC, PPAT, ZNF239, NOLC1, DHODH, AIMP2, FXN, CYCS, RPIA, CEBPZ, LRP8, EXOSC7, DDX10, PRDX4, GRSF1, BOP1, POLR2H, CTPS1, TBL3, FKBP4, FASN, HSPE1, MRPL3, AKAP1, EXOSC2, DCUN1D4, SLC16A1, CAD, UCHL3, NAMPT, SORD, SRM, PYCR1, SRPK1, TMEM97, SLC39A6, CDK4, PRPS2, GCSH
ELVIDGE_HIF1A_TARGETS_UP	1.11308e-15	1.07874e-13	1.01754	-0.799858	-2.51559	65	RRS1, URB2, CCDC86, PNO1, PSEN2, MRPS12, WDR77, TMEM33, DOLK, LSG1, IDH3A, FASTKD5, RFK, DNAJA1, SLC35C1, HSPH1, CHUK, PSME3, SLC29A1, RAB35, ABCF2, SLC7A6, RRP12, TOR3A, POLR3K, SLC5A6, HSPA4, RRP15, SLC25A44, AMD1, KPNA1, RPP40, ADAT1, CTPS1, IDE, SEC23IP, AUNIP, HHEX, SRM, ATP6V0A2
RUIZ_TNC_TARGETS_UP	1.45028e-15	1.37626e-13	1.01754	0.610745	2.54357	147	HBP1, STON1, BTG1, NUMA1, NBR1, KLHL24, PNRC1, TDO2, CTDSP2, SLC35E2B, YPEL5, SSBP2, ID2, CAT, SIDT2, SOX4, SELENBP1, WSB1, EXTL2, PDCD4, BAZ2B, EAPP, ARID5B, GLCE, CDH11, BCL6, ITSN1, METTL7A, ZNF532, PDGFRB, BTN3A3, VCAM1, TRO, C14orf132, HEY1, TBC1D3F, TCF12, ARHGAP28, CBLB, CXCL12, GOLGB1, BAMBI, PLK2, ATP9A, KLF9, TNKS, KDM5B, C1RL, TPP1, SAT1, PHF21A, COL1A2, SLC16A4, GRN, NR2F1, MAGED4B, B…
NAGASHIMA_NRG1_SIGNALING_UP	1.85601e-15	1.69083e-13	1.00732	-0.650814	-2.28594	167	TNFRSF12A, YRDC, FOSL1, BHLHE40, AEN, PPRC1, DUSP5, DUSP2, ARPC5L, PFKFB3, PHLDA2, JUN, MYC, PWP2, TOP1, PMAIP1, HBEGF, SRF, ADM, KLF10, ZYX, MAFF, CTTN, MAP2K3, GTPBP4, IER5, PER2, FHL2, USP36, IER2, BCL10, HES1, NAB2, SOWAHC, ETS2, CYP24A1, TRIB1, SIK1, HILPDA, JMJD6, ARC, EPHA2, CDC42EP3, LIF, AKIRIN1, EGR1, NDEL1, F2RL1, INPP1, PLAUR, IER3, DUSP4, NFIL3, SPATA2L, IRS2, MCL1, GADD45A, SERPINB8…
WELCSH_BRCA1_TARGETS_DN	1.82279e-15	1.69083e-13	1.00732	-0.679943	-2.34009	135	RABEPK, UBL4A, MYC, PWP2, MRPS12, RRP1B, PMPCA, PPAT, NOLC1, EMG1, SLC29A1, AIMP2, NSDHL, DNTTIP2, CCND1, RPIA, SLC19A1, EIF2B2, SLC6A8, BYSL, FARSA, PDCD11, POLRMT, DDX10, HSF1, VDAC1, CDC123, BMS1, HRAS, NOS2, BOP1, CCDC85B, CTPS1, PPM1F, FKBP4, FASN, UBAP2L, CCNE1, EIF3B, TCOF1, ALG3, SCAP, AP3D1, MCL1, PRRC2A, CAD, SLC1A5, NDRG1, SLC7A5, SRM, GTF3C2, EIF4H, CYC1, SSBP1, MOGS, NUP188, MLEC, SR…
KINSEY_TARGETS_OF_EWSR1_FLII_FUSION_DN	2.5787e-15	2.30313e-13	1.00732	0.485349	2.19142	310	HBP1, YPEL2, BTG1, ZNF436, ING4, KLHL24, ZFYVE1, PCDH18, FAM214B, LRRC17, NEU1, TGFB2, EFNA1, JAKMIP2, MXD4, NYNRIN, KLHDC8B, SRGAP1, SIDT2, STAT2, FBXL20, CDC42EP4, SPSB3, SOX4, SELENBP1, AKR1C1, ATG2A, MAP2K5, TOX, TCF7L2, PDCD4, ARID5B, YPEL3, HEXA, SMAD6, UBE2H, ORAI3, KLHL41, MAP2, TP53INP1, MYLIP, SLFN5, FOXC1, MFSD6, SECISBP2L, TBC1D22A, TRO, LRRN3, AP5Z1, NLRP1, TSPYL2, CCS, DST, WIPI2, C…
GRADE_COLON_AND_RECTAL_CANCER_UP	3.38679e-15	2.9667e-13	1.00732	-0.581487	-2.13507	272	THEM6, MYC, MRPL17, LYAR, NIP7, DOLK, EEF1E1, KPNA3, ABCF1, DNAJA3, PNPT1, HSPA9, SYNCRIP, NOP56, PFDN2, ERI1, WDR75, URI1, USP7, HSPA4, CNBP, UBE2N, VKORC1L1, EMC8, ETS2, PTDSS1, LRP8, RBM26, PA2G4, HILPDA, PLAU, POLR2D, DNAJC2, RHEB, NOL8, NOB1, HM13, METTL5, NAA10, ZFAND1, PRDX4, POLR1D, SLC12A2, GEMIN6, EIF6, WDR74, POMP, CCDC85B, METTL2B, PDCD2L, HSPE1, MRPL3, TRAF5, SSB, MRGBP, AAMP, TRUB2,…
SHEDDEN_LUNG_CANCER_POOR_SURVIVAL_A6	4.6037e-15	3.95657e-13	0.996986	-0.523739	-1.96444	420	PNP, PVR, PMAIP1, PPID, WDR43, ADM, TIMM8A, KCTD5, PPIF, POLR3G, FAM216A, PPAT, NOLC1, DNAJA1, TSR1, TBRG4, PSME3, CCDC59, NAA50, SLBP, AGPAT5, CDK5R1, LRFN4, SAR1A, DR1, SYNCRIP, UBE2N, CMC2, MAPKAPK5, PA2G4, EIF5B, HK2, ADRM1, CIAO1, PDCD2, TFDP1, GOLT1B, TOMM40, HCCS, ATP2B1, PRPS1, RC3H2, TEX30, ELOVL6, SFXN1, RIF1, NAB1, EIF4A3, FKBP4, STEAP1B, UBE2K, MRPL42, DPAGT1, NCBP1, CCNE1, FIP1L1, MF…
BENPORATH_MYC_MAX_TARGETS	5.65482e-15	4.76995e-13	0.996986	-0.467246	-1.79106	714	PNO1, MAT2A, RGS16, RRP9, NXT1, POLR1C, PMM2, ZMPSTE24, RCL1, ABCE1, ETF1, EEA1, SLC7A1, TIMM17A, DEGS1, MYBBP1A, POLR3G, MAFF, POLR3A, PWP1, TIMM8B, SRSF7, IER5, RASA1, EEF1E1, UBE2G2, EIF2S1, MAGEF1, MRTO4, PSME3, KPNA3, WDR4, MLX, IER2, PTP4A1, AIMP2, RNF4, HSPA9, IVNS1ABP, SCO1, SLC25A11, POLR3K, SLC5A6, SCLY, GTF3C4, NUFIP1, NR1D1, ZNF593, PPP2R1B, TRMT6, TIMM22, PTDSS1, HSPA14, ZNF35, CEBPZ…
REACTOME_TRNA_PROCESSING	7.02924e-15	5.82149e-13	0.996986	-0.718493	-2.39909	104	TRMT61A, TRMT10C, NSUN2, TP53RK, PUS1, RANBP2, WDR4, NUP35, POP7, ALKBH8, TRMT6, RPP38, METTL1, NUP153, SEH1L, POP1, TRNT1, TSEN2, POM121, TRMT5, NUP98, CSTF2, LCMT2, PUS3, RPP40, ADAT1, NUP155, CTU1, TRMU, TSEN54, XPOT, TRMT12, TRMT61B, CTU2, ADAT2, ELAC2, PUS7, TRIT1, TYW3, FTSJ1, NUP62, RPP14, NUP188, TRMT11, TYW1, TRMT1, NDC1, RPP25, HSD17B10, DUS2, RAN, CLP1, THADA, TRMT44, NUP50, GTPBP3, NU…
KIM_MYC_AMPLIFICATION_TARGETS_UP	7.8603e-15	6.39351e-13	0.986546	-0.633858	-2.248	187	MAK16, PNP, RABEPK, RRP9, PRMT6, MRPL36, MYC, TRMT10C, WDR3, DHX33, RRP1B, LYAR, DDX21, NIP7, MRPL50, EIF3J, FAM216A, PPAT, IDH3A, SLC19A2, GPATCH4, EEF1E1, PGM2, NOP56, DKC1, CYCS, POLR3K, TMEM64, LYPLA1, DDX18, CITED4, NUDT11, EEF2K, ACLY, FARSB, NOB1, SACS, PRPS1, MRPS2, MIR17HG, FAM89A, NRP2, SSB, TIPIN, PUS7, EIF2S2, SLC7A5P1, SLC16A1, OLIG2, MRPS23, PVT1, NCL, SSBP1, BLMH, FASTKD1, MCTS1, D…
KIM_WT1_TARGETS_12HR_DN	1.06382e-14	8.5012e-13	0.986546	-0.615707	-2.20772	205	RRS1, CDV3, AEN, NOP16, MYC, SSH1, DUSP7, NF2, TRIAP1, MYBBP1A, GLS, OGFR, NOLC1, TFB2M, SRSF7, PUS1, POGK, POLR3E, ARNTL2, CDK5R1, AIMP1, FXN, NSDHL, SYNCRIP, NOP56, PFDN2, KLHL23, POLR3K, CCND1, ELK3, PNN, LRP8, DDX18, CYP24A1, CORO1C, ZC3H15, NADK, GNL3, POLR2D, HNRNPAB, GP1BB, SMURF2, RBM25, GRSF1, SYNGR2, ATF1, YTHDF2, RBFA, PDF, BCL2A1, SMAGP, ZBED4, TNFAIP1, CCNE2, MCL1, FBXL6, UCHL3, ARMC…
BENPORATH_ES_1	1.13879e-14	8.94342e-13	0.986546	-0.545209	-2.01982	340	MAK16, SPRY4, AEN, MAT2A, ESF1, NOP16, NDUFAF4, NOC3L, PRMT3, PMAIP1, ABCE1, G3BP2, BRIX1, DDX21, POLR3G, PAK1IP1, G3BP1, NOLC1, SRSF7, ZNF770, PUS1, HSPA8, SLC29A1, ZNF267, NAA15, NOP56, PIM2, HSPA4, MDN1, PPP2R1B, LYPLA1, RRP15, PNN, CEBPZ, LRP8, DDX18, TFAM, AMD1, SLC6A8, GNL3, WDR12, RNF138, PDCD2, HNRNPAB, ZNF398, FRAT2, AKIRIN1, SRA1, PRPS1, EXOSC5, ELOVL6, NTHL1, BOP1, C1QBP, M6PR, FGF2, D…
BOYAULT_LIVER_CANCER_SUBCLASS_G3_UP	1.84524e-14	1.42459e-12	0.975995	-0.626753	-2.22072	183	CCDC86, UCK2, TMEM185B, PHLDA2, SLC52A2, SLC7A1, EBNA1BP2, PAK1IP1, PWP1, UGCG, CYB5B, EIF2S1, MRTO4, PSME3, AIMP1, DR1, DKC1, PTP4A2, ENOPH1, NLE1, NGRN, RPRD1A, GNL3, WDR12, PDCD2, GOLT1B, PSMC4, MAPRE1, ASAP1, NUP155, TDG, UTP18, CCT2, LPCAT1, GNB1, BOP1, EIF4A3, MRPL42, DHX15, RBM28, ACACA, WDR45B, EIF3B, DUSP3, TIPIN, LRP12, PUS7, TMX1, LRRC59, UBE2V2, TPD52L2, NDRG1, ARPC4, SRM, TGIF1, KLC1…
PLASARI_TGFB1_TARGETS_10HR_UP	3.44567e-14	2.61584e-12	0.965328	-0.629377	-2.22701	179	TNFRSF12A, SEMA7A, SLC20A1, FJX1, ANKRD1, FOSL1, BHLHE40, DUSP6, PVR, RGS16, DUSP5, PDGFA, SIAH2, CHST11, PMAIP1, HBEGF, MAFF, PDGFB, SERPINE1, UBE2G2, DUSP14, IER2, HIVEP3, IVNS1ABP, TIMP3, GFOD1, LRP8, HK2, SNAI1, NRARP, ARC, PLK3, GJA3, CARD10, GJB2, MFSD2A, LIF, HAS2, F2RL1, LRRFIP1, PLAUR, FGF2, IER3, NFIL3, CSRNP1, RAP1GAP2, FKBP5, SLC41A2, GPR84, VEGFA, TTC9, NES, PMEPA1, SLC2A1, SERP1, CM…
KOBAYASHI_EGFR_SIGNALING_24HR_DN	3.92593e-14	2.93158e-12	0.965328	-0.587502	-2.13961	240	TNFRSF12A, SLC20A1, FOSL1, DUSP6, ADORA2B, UCK2, NOC3L, DUSP5, PHLDA2, ABCE1, PPIF, MAFF, FAM216A, NOLC1, SRSF7, CDC42EP1, EEF1E1, SLC29A1, NAA15, WWTR1, NOP56, POLR3K, CCND1, CMC2, HSPA14, RRP15, PNN, PA2G4, POLR2D, TFDP1, CARD10, RANGAP1, PRPS1, TEX30, ETV5, CTPS1, DPAGT1, IER3, DUSP4, UNG, TCOF1, TIPIN, SOX9, CCNE2, PUS7, SNRPD1, DBF4, SRM, TMEM158, TUBG1, CDC25A, UBE2S, ENO2, TGFA, UPP1, DSCC…
BHAT_ESR1_TARGETS_NOT_VIA_AKT1_UP	5.57861e-14	4.09848e-12	0.965328	-0.615098	-2.19614	196	NOL6, BHLHE40, MAT2A, PPRC1, NXT1, SIAH2, PHLDA2, TRMT61A, PMM2, LETM1, RCL1, PPARGC1B, NUDCD1, ISG20L2, NIP7, GNL2, AHCTF1, MYBBP1A, UBIAD1, MREG, NOLC1, GPATCH4, RPUSD1, SLC25A19, FHL2, SNAPC4, SLC29A1, PRR5, CDK5R1, ASB13, TRIM47, CHSY1, RRP12, IER5L, CCND1, CXXC5, XBP1, GFOD1, SHB, POP1, AXIN1, HK2, MFSD2A, RAB3IL1, RPP40, POLR1B, TSEN54, FKBP4, NCS1, E2F6, MORC4, MYEOV, AUNIP, HPDL, TMEM51, …
MUELLER_PLURINET	6.45867e-14	4.66972e-12	0.954542	-0.56691	-2.09087	286	PNP, POLR1C, AATF, MYC, PPAN, PMAIP1, MRPS12, PPID, WDR77, GEMIN7, BRIX1, MYBBP1A, BCCIP, BAK1, NOLC1, HSPH1, PSME3, HSPA8, EXOSC3, AIMP2, TOE1, HSPA9, SMN1, SYNCRIP, NOP56, POP7, CCND1, NLE1, SLC19A1, ZNF593, PXN, HSPA14, GTF2H2, PNN, CEBPZ, NUP153, POP1, PA2G4, BYSL, ARMC6, ARL4A, BCL2, GNL3, EXOSC7, HNRNPAB, NOP58, VASP, FAM136A, RPP40, POLR1D, GEMIN6, NTHL1, GAR1, PFDN6, HSPE1, NFKBIB, CCNE1,…
KRIEG_HYPOXIA_NOT_VIA_KDM3A	6.98178e-14	4.96907e-12	0.954542	-0.470314	-1.80016	685	FJX1, BHLHE40, MTFP1, FUT11, USP31, IMP3, PFKFB3, SIAH2, JUN, IFNGR2, TRIB3, MYC, SLC39A14, AMPD2, RRP1, NEK6, WDR43, TRAF3, UBE2J1, GEMIN7, ZYX, DEGS1, MAFF, STK10, OGFR, KCTD15, PHC2, IER5, CDC42EP1, UAP1, SYT12, TSR1, PGM2, PDXP, USP36, AGPAT5, ZFP91, RNF4, CHSY1, PPTC7, PTP4A2, TMEM120B, IER5L, FAM53B, MAP2K1, RASA3, IGFBP3, TEX10, CCND1, RNF126, CRKL, SOWAHC, SLC35E1, MRPS6, SLC6A8, FBRSL1, …
ACOSTA_PROLIFERATION_INDEPENDENT_MYC_TARGETS_UP	1.35103e-13	9.46763e-12	0.943632	-0.743723	-2.40519	80	RGS16, UCK2, AATF, CUTC, RRP1B, TRIAP1, GLS, PWP1, EIF3J, DDX28, NOLC1, SLC19A2, SLC5A3, SLC29A1, ZNF460, XPO6, URI1, CLUH, MTRR, LYPLA1, HILPDA, PDCD11, JAG2, STUB1, WDR74, CTPS1, EIF4A3, CCNE1, PEX5, MRPL4, MPZL1, SORD, DHCR7, CD320, BLMH, KIAA0930, FBXO41, GNPDA1, RGS14, MATK, REPIN1, RAB3A, LAS1L, SLC39A6, VPS13C, DUSP9, GCSH, STEAP1
SENESE_HDAC1_AND_HDAC2_TARGETS_UP	2.00625e-13	1.38461e-11	0.943632	-0.601349	-2.15624	205	TNFRSF12A, BICD2, FOSL1, CDV3, SH2B3, LARP4, CHST11, PPARGC1B, NUS1, PPIF, MAFF, TFRC, STK10, PLEKHB2, GPR3, PDE4D, CBFB, RAB35, PTX3, PPTC7, KDSR, EIF4G1, LINC00326, PXN, ELK3, TFAM, SLC7A2, UBASH3B, PLAU, EXTL3, HSF1, HAS2, USP10, PLAUR, RPAP3, PGF, AGO2, CCNE1, BCL2A1, SPIRE1, MCL1, HECTD1, SLC16A1, NAV3, NAMPT, RGS2, IRAK2, SPOPL, ATP11B, TNFRSF10B, ESYT2, TMEM158, PRDM1, SMG1, DHX9, ST3GAL1,…
YAO_TEMPORAL_RESPONSE_TO_PROGESTERONE_CLUSTER_11	2.11008e-13	1.43454e-11	0.943632	-0.723467	-2.37493	87	RRS1, MAK16, PNO1, LTV1, NDUFAF4, ABCE1, TIMM8A, DDX21, TFRC, LGALSL, PUS1, TSR1, MRTO4, PSME3, NOP56, CYCS, GSPT1, METTL1, AMD1, DDX51, PA2G4, BYSL, GNL3, NOP58, UBQLN1, FARSB, BMS1, PELO, FTSJ3, BOP1, NCBP1, FOXK2, CRELD2, RRAGA, CAD, LRRC59, SRM, SRSF2, ACTL6A, SRRT, DNAJB11, TUBB2A, STIP1, HIF1A, RANGRF, DUS1L
AMIT_EGF_RESPONSE_480_HELA	2.37482e-13	1.59078e-11	0.932595	-0.645192	-2.25468	152	TNFRSF12A, PNO1, BCAR3, CDV3, PVR, PHLDA2, CHST11, RRP1, HBEGF, DUSP7, ZYX, PPIF, MAP2K3, PHC2, SERPINE1, EFHD2, ENC1, RRP12, CCND1, RNF126, SLC19A1, ARHGEF2, PLAU, POM121, RANGAP1, VASP, CYB561, INPP1, RHOC, ZFP36L2, PLAUR, SLC25A37, DPAGT1, DUSP4, HPCAL1, GABPB1, FGFR1, TRAF4, SLC1A5, GLRX3, TMEM158, HMGXB3, PMEPA1, ACTN1, NCLN, RELA, SYDE1, SLC35F6, TUBB4B, LPCAT4, EHD1, TUBB2A, DIAPH1, LY6E, …
SCHLOSSER_MYC_TARGETS_AND_SERUM_RESPONSE_DN	2.66279e-13	1.75783e-11	0.932595	-0.829054	-2.44573	47	RRS1, PMM2, CUL1, MYC, TIMM17A, DDX21, EBNA1BP2, PPAT, BAG2, HSPA9, SYNCRIP, DKC1, URI1, RPIA, CEBPZ, AMD1, PA2G4, BYSL, EXOSC7, TFDP1, EIF1AX, RPP40, PRDX4, UTP18, NOP14, AKAP1, IRAK1, UCHL3, FTSJ1, RSL1D1, TRIM14, NCL, SRPK1, ADCY3, RAN, MRPL19
MIKKELSEN_ES_ICP_WITH_H3K4ME3	2.79332e-13	1.81766e-11	0.932595	0.372859	1.80095	606	SRGAP3, MTHFR, FAM214A, MST1, IP6K2, GOLPH3L, MBNL2, KLC4, SLC12A6, WBP1L, HDAC6, RFX5, NFE2, TMEM198B, DUSP19, PBLD, PBX1, SPSB3, MTMR11, TDGF1, NUDT13, ELF3, TPPP3, LMOD1, RBBP9, ZNF205, YPEL4, PRSS35, ZNF182, RECQL5, CPT1B, MDH1B, TBC1D22B, TRIM16, CTNND1, ATXN7L1, PLEKHG1, ZKSCAN5, ZNF112, ASB7, PTPRCAP, ZNF235, PRSS8, ZFYVE26, AGPAT4, STPG1, QPRT, RP2, TPCN2, FBXO16, ZNF879, RHBDL2, SLC44A2,…
RUIZ_TNC_TARGETS_DN	5.90833e-13	3.79048e-11	0.921426	-0.651697	-2.25257	137	TNFRSF12A, PNP, CCDC86, FOSL1, SLC7A1, UGCG, FHL2, EIF2S1, MRTO4, POLR1E, PDSS1, POP7, DKC1, POLR3K, RRP7A, PLAU, CDC42EP3, PRPS1, CTPS1, SH3BP4, DPAGT1, AUNIP, CCNE1, SLC38A1, TIPIN, CCNE2, NAV3, EIF5, SLC7A5, TMEM158, CDC25A, STC2, CRIM1, PFKP, DCTPP1, DSCC1, TMEM97, TUBB4B, RFTN1, TNPO1, ABHD5, GMNN, CDC6, PEA15, TRIP13, GPRC5A, RFWD3, MCM4, FEN1, MAD2L1, OGFRL1, RGS20, TUBB6, THBS1, IL7R, EXO…
NAKAMURA_TUMOR_ZONE_PERIPHERAL_VS_CENTRAL_UP	1.35099e-12	8.54686e-11	0.91012	-0.560885	-2.05313	259	PNP, RABEPK, NOP2, AATF, SRXN1, G3BP2, EBNA1BP2, CHAC2, SLC35F2, GPATCH4, STK17A, PUS1, EIF2S1, LSM10, PSME3, NAA15, IFFO2, FBLIM1, SYNCRIP, POP7, DKC1, DPH3, UBE2N, CCDC58, PGP, CXXC5, LRP8, LIMS1, TRAPPC4, PIGW, OGFOD1, HNRNPAB, NAA25, DCTN5, GLRX2, EMP1, F2RL1, LRRC8A, COPRS, SMIM12, GEMIN6, CCT2, COX17, STUB1, POMP, BOP1, CTPS1, IDE, MRPL42, MYEOV, HSPE1, PDF, MICALL1, MED27, TIPIN, PODXL, PS…
MOOTHA_HUMAN_MITODB_6_2002	1.46639e-12	9.14984e-11	0.91012	-0.506376	-1.8899	389	MRPS30, MRPS17, MRPL15, MRPS12, ALAS1, PPID, MRPL17, TIMM8A, AK2, TIMM17A, PPIF, BAK1, GLS, TIMM8B, IDH3A, CYB5B, SLC25A15, DHODH, ABCF2, SLC25A17, FXN, HSPA9, IVNS1ABP, SLC25A11, CYCS, MFN2, TIMM10, EMC8, MRPL20, TIMM22, FDX1, TIMM23, CYP24A1, TFAM, GFM1, FARSA, UQCRFS1, DLAT, BCL2, TIMM9, POLRMT, GSR, BLVRA, TOMM40, HCCS, ME2, MRPL35, BNIP3, VDAC2, COX17, MRPS2, MTOR, COX10, BID, SLC25A37, MRPL…
DANG_MYC_TARGETS_UP	1.55972e-12	9.60073e-11	0.91012	-0.656454	-2.23336	126	FOSL1, MAT2A, SURF6, TOP1, PPID, EIF4E, TFRC, PPAT, SRSF7, EIF2S1, MRTO4, HSPA8, AIMP2, FXN, HSPA9, SMN1, DKC1, HSPA4, CEBPZ, DDX18, METTL1, PA2G4, GNL3, DDX10, DDX5, EMP1, E2F3, NUP155, FASN, HSPE1, MIR155HG, PREP, AKAP1, PRDX3, EIF4A1, CAD, SRM, SRSF2, CDC25A, NCL, DPY30, PYCR1, APEX1, SLC39A6, CSTB, NRAS, CDK4, PRPS2, BCAT1, CCT5, CBX3, PHB, TXN, NME1, HSPD1, RCC1, MTHFD1, PSMG1, CTSC, EXOSC8,…
KOBAYASHI_EGFR_SIGNALING_24HR_UP	1.6817e-12	1.02135e-10	0.91012	0.686764	2.64933	84	CCNG2, KLHL24, YPEL5, PIK3IP1, ID2, CALCOCO1, PBX1, DEPTOR, SOX4, SELENBP1, IRF7, PDCD4, PIK3R3, ZSCAN31, TP53TG1, ST6GALNAC2, BCL6, ZNF117, SYNE2, METTL7A, CDK19, TSC22D3, ID3, CBLB, WDR45, FZD5, PELI1, TJP3, PPL, TRIM2, TPP1, CPD, PBXIP1, GRN, S100P, CYP1B1, BDH2, ALDH6A1, ABHD4, FTH1, HCFC1R1, CLDN3, CTSH, GPNMB
IVANOVA_HEMATOPOIESIS_INTERMEDIATE_PROGENITOR	1.71728e-12	1.02924e-10	0.91012	-0.666989	-2.26309	121	RABEPK, SURF6, CHCHD4, NOC3L, PES1, TEX2, WDR77, ISG20L2, BLOC1S4, SFXN4, G3BP1, DHX37, TBRG4, NAA50, POLR3E, AGPAT5, SCO1, KLHL23, ENOPH1, TRMT6, CEBPZ, DDX20, GFM1, YDJC, AFAP1, SDF2L1, DNLZ, EIF6, TAMM41, BID, GPR180, SPCS3, SLC35B2, MRPS25, RSU1, PGAM1, CISD1, GPT2, MRPS35, ERLIN1, NOL9, ZNF583, TMEM186, WDR73, PFKP, MAPKAPK3, DESI2, SSR1, TMEM97, PSMA3, MRPL12, GTF3A, APEX1, AAGAB, CASP7
SANSOM_APC_TARGETS_REQUIRE_MYC	2.08409e-12	1.23286e-10	0.898671	-0.586608	-2.10549	207	TNFRSF12A, CCDC86, DPH2, GEMIN5, RRP9, TRMT61A, SLC29A2, MYC, HIRA, GRWD1, ZBTB21, MYBBP1A, TP53RK, NOLC1, WDR4, IFFO2, GNPNAT1, NOP56, NTMT1, MDN1, EMC8, LRP8, METTL1, POLR1A, ALKBH2, TRIB1, ZMYND19, OGFOD1, TELO2, FARSB, NOL8, ZNF800, NSUN5, DNLZ, ADAT1, AAR2, GAR1, BID, HAGHL, DUS3L, RNF157, SLC35B2, MED22, FADS3, FHOD1, PCBP4, TRIM9, POFUT1, CITED1, DDX49, HSPBAP1, CAD, METTL2A, MBD3, RAD23A,…
KRIGE_RESPONSE_TO_TOSEDOSTAT_24HR_UP	2.39469e-12	1.39844e-10	0.898671	0.354108	1.71012	703	CCNG2, HBP1, BTG1, NBR1, ZNF436, ING4, KLHL24, ARID4A, PCMTD1, FAM214A, DDB2, MBNL2, DNAJC1, YPEL5, DCAF5, SLC12A6, TCF4, SSBP2, HMGCL, SCYL3, BSDC1, ZC3H6, RPS6KA5, VPS39, CEP97, SMIM14, FILIP1L, HDAC9, SEMA4B, LIMK2, STAT2, CHMP1B, CCDC71L, LINC00888, IFI16, ZNF277, WSB1, ATG2A, ZNF671, AP001372.2, ZNF224, MAP2K5, ZNF230, PDCD4, BAZ2B, RFX3, FGD3, DZIP3, NUDT13, SESN2, ANKRA2, PCBP1-AS1, PRMT2,…
RAMALHO_STEMNESS_UP	2.58649e-12	1.47268e-10	0.898671	-0.605556	-2.14793	185	ESF1, NDUFAF4, RCL1, MRPL17, WDR43, ARCN1, GRWD1, ZNF639, GNL2, EIF3J, CTTN, LSG1, RRN3, FASTKD5, RASA1, TBRG4, SLC4A7, INTS5, RNF4, NUP35, SLC7A6, UMPS, URI1, CCND1, PPP2R1B, MPHOSPH10, BYSL, DICER1, RYK, RABGGTB, RNF138, PDCD2, PPP1R2, NOP58, JAGN1, USP10, COPRS, C12orf45, TXNRD1, TRIP6, ELOVL6, ROCK2, UTP20, LRRC58, MRPS2, GNB1, PIGX, TGS1, CHD1, LIMA1, XPOT, SEC23IP, PACRGL, PSMD12, SNX12, DN…
REACTOME_MITOCHONDRIAL_TRANSLATION	2.56494e-12	1.47268e-10	0.898671	-0.696485	-2.30698	94	MRPS30, MRPS17, MRPL36, MRPL15, MRPS12, MRPL17, MRPL50, MRPS26, MRPL32, MRPL20, MRPL14, MRPS6, GFM1, MRPL35, MRPL52, MRPS2, MRPL46, MRPL42, MRPL3, MRPL24, MRPS18B, MRPS25, TSFM, MRPL4, MRPS23, MRPS35, MRPL33, MRPL18, MTFMT, MRPS10, MRPL34, MRPS16, AURKAIP1, MRPL12, MRPS34, GFM2, MRPL19, MRPL55, MRPL28, MRPS11, MRPL30, DAP3, MRPL41, TUFM, GADD45GIP1, MTRF1L, MRPL47, MRPS21, MRPS7, MRPL40, MRPL43, …
IVANOVA_HEMATOPOIESIS_EARLY_PROGENITOR	5.85479e-12	3.29242e-10	0.887075	-0.504664	-1.88596	395	MARS2, CCDC86, BRI3BP, PLD6, MRPS30, PPRC1, PRMT6, FBXO45, GEMIN4, TMEM201, C16orf91, MRPS12, PPID, ARCN1, ABHD17C, PPIF, G3BP1, DIMT1, ABL2, DDX28, OGFR, NOLC1, TFB2M, GPATCH4, WDR36, CYB5B, B3GALT6, SLC25A15, MRPS26, CBFB, STYX, UBE3A, ABHD11, PINX1, SH2D5, GNPNAT1, HSPA9, UMPS, ZNF787, C1orf131, CLUH, DDX31, RRP7A, FDX1, DDX18, DDX51, FOXK1, DICER1, PDP2, DLAT, BCL2, UFM1, WDR12, ZNF830, KDM2B…
ZWANG_CLASS_1_TRANSIENTLY_INDUCED_BY_EGF	7.551e-12	4.19449e-10	0.875325	-0.492841	-1.85234	440	MARS2, MAK16, SEMA7A, SPRY4, FOSL1, BCAR3, CDV3, MAT2A, PVR, SDE2, NXT1, NOC3L, MBLAC2, PHLDA2, JUN, AHSA1, IFIT5, MYC, PMAIP1, DUSP7, SRF, ARHGAP23, AHCTF1, DCAF4, ABL2, PIM3, PPAT, MAP2K3, RASSF8, SLC19A2, IER5, STK17A, FHL2, STK40, SHISA3, IFFO2, PTX3, UBE3A, IER2, BCL10, DKC1, WDR75, URGCP, NUFIP1, USP38, FRMD8, CEBPG, ARHGEF2, SHB, SPRY2, WDR1, CHST15, CITED4, AXIN1, TFAP2C, PDP2, PLAU, EEF2…
MOOTHA_MITOCHONDRIA	8.83578e-12	4.84903e-10	0.875325	-0.504304	-1.88824	401	SLC25A32, MRPS30, MRPS17, IMP3, MRPL15, MRPS12, SLC25A22, ALAS1, MRPL17, TIMM10B, TIMM8A, AK2, TIMM17A, BAK1, TIMM8B, DDX28, IDH3A, TFB2M, CYB5B, SLC25A15, DHODH, ABCF2, SLC25A17, FXN, HSPA9, SLC25A11, CYCS, MFN2, TIMM10, EMC8, MRPL20, TIMM22, FDX1, TIMM23, TFAM, SHB, GFM1, FARSA, UQCRFS1, DLAT, BCL2, MCAT, TIMM9, POLRMT, TOMM40, HCCS, ME2, MRPL35, POLR1B, VDAC2, COX17, MRPS2, COX10, C1QBP, BID, …
KIM_WT1_TARGETS_8HR_UP	1.00886e-11	5.47064e-10	0.875325	-0.612421	-2.13965	163	SLC20A1, FOSL1, PHLDA2, JUN, B4GALT6, TOP1, HBEGF, DUSP7, ADM, KLF10, ZYX, SLC7A1, MAFF, MAP2K3, SERPINE1, HSPH1, CBFB, NAA15, DOK4, IVNS1ABP, TIMP3, WWTR1, SLC35G2, KPNA6, HSPA6, TRIB1, PA2G4, DICER1, ARC, POM121, EMP1, GLRX, ATP2B1, CHST3, TPST2, RGS4, PLAUR, CDR2L, NLK, MICALL1, BCL2A1, GRB10, GOLIM4, FHOD1, PODXL, SOX9, FGFR1, IL4R, IL1RAP, RHOQ, RBM8A, RSL1D1, PIAS2, RLF, ST3GAL1, ENO2, ACTN…
TOYOTA_TARGETS_OF_MIR34B_AND_MIR34C	1.09778e-11	5.88281e-10	0.875325	-0.495696	-1.85717	417	BRI3BP, UTP23, TRMT61A, MIEF1, PPARGC1B, PPAN, DDX21, ZNF639, BCCIP, WDR36, POGK, SLC25A19, POLR1E, PSME3, SLC29A1, RIOK1, ABCF1, FAR1, GPR157, NOP56, PTP4A2, KLHL23, XPO6, ZNF551, POMK, MDN1, NUFIP1, FASTKD2, RPIA, SNHG17, ZNF202, XPO5, POP1, PA2G4, ZMYND19, API5, AP5B1, POM121, SF1, TFDP1, HNRNPAB, TOMM40, FAM171A1, DCTN5, LHFPL2, SACS, ZBTB8A, C2CD2, RNASEH1, LPCAT1, SLC35A4, PIGX, NOL10, TSEN…
FISCHER_DREAM_TARGETS	1.13057e-11	5.98808e-10	0.875325	-0.426729	-1.64299	873	BCAR3, BHLHE40, AEN, MAT2A, RRP9, NXT1, NOC3L, MYC, TOP1, PMAIP1, ABCE1, MRPL17, NUFIP2, GRPEL2, NF2, AK2, BRIX1, DDX21, GRWD1, AHCTF1, EIF4E, G3BP1, UTP15, PPAT, NOLC1, CDR2, GPATCH4, SRSF7, ZNFX1, TBRG4, EMG1, SLC25A19, MRTO4, POLR1E, HSPA8, SLC29A1, EXOSC3, L3MBTL2, KPNA3, WDR4, SLBP, ZNF267, AGPAT5, NAA15, PKNOX1, FAR1, TOE1, DR1, NUP35, HSPA9, TFAP4, SYNCRIP, POP7, HNRNPF, ERI1, KLHL23, UCHL…
GRYDER_PAX3FOXO1_ENHANCERS_IN_TADS	1.2007e-11	6.28645e-10	0.875325	-0.416595	-1.60579	969	NOG, PNO1, SPRY4, BCAR3, MAT2A, DUSP6, RPF2, ADO, SDE2, NXT1, NOC3L, CHST11, MYC, TOP1, PLXNA1, PRMT3, PITPNB, C16orf91, WDR43, RRP1B, UBE2J1, SLC7A1, BCCIP, PPIF, LARP1B, IDH3A, NOLC1, IER5, UGCG, UBE2G2, HSPH1, MRTO4, EFHD2, ERICH1, NAT10, KBTBD8, AGPAT5, GNL3L, PINX1, ASB13, CHSY1, TOR1AIP2, ZNF330, ENC1, NSDHL, PFDN2, DNTTIP2, ERI1, RASA3, SETD3, HSPA4, DHX32, C1orf131, TEX10, COA6, MRPL20, F…
KOINUMA_TARGETS_OF_SMAD2_OR_SMAD3	1.27977e-11	6.62427e-10	0.875325	-0.437856	-1.68313	770	TNFRSF12A, PNP, SLC20A1, FOSL1, BCAR3, CDV3, AEN, DUSP6, MTFP1, NXT1, SIAH2, PHLDA2, MYC, PISD, HBEGF, ADM, KLF10, SLC7A1, BRIX1, NANP, RIN1, EIF4E, GLS, STK10, MAP2K3, WDR89, SLC35F2, STK17A, FOSL2, SERPINE1, FHL2, EIF2S1, DUSP14, RDH13, LSM10, TMEM87B, ABCF2, PTP4A1, SLC30A7, FAR1, NFX1, ZFP91, HES1, ENC1, IVNS1ABP, DRAP1, WWTR1, SLC7A6, CHPF2, MFN2, STX6, DHX32, IGFBP3, IRF2BPL, CXXC5, SPRED1,…
TARTE_PLASMA_CELL_VS_PLASMABLAST_DN	1.35228e-11	6.92093e-10	0.875325	-0.539252	-1.98887	289	PNP, UCK2, ATP13A3, TOP1, ABCE1, ETF1, RRP1B, TIMM17A, GNL2, PPIF, NKRF, EBNA1BP2, TFRC, BAK1, PWP1, EIF2S1, AIMP2, HSPA9, CYCS, BAG1, HSPA4, SLC19A1, GSPT1, LIMS1, BYSL, PPP1R2, MPHOSPH6, VDAC1, PAK2, CDC123, TDG, CCT2, GNB1, BOP1, CTPS1, FASN, HSPE1, MRPL3, CCNE1, NFIL3, FOXK2, TCP1, SNRPB2, GART, SCAP, PSMA5, U2AF2, EIF3A, EXOSC2, SLC16A1, MYCBP, EIF5, UCHL3, LDLR, MAPK1, PTPN1, SDHB, SLC7A5, …
MOOTHA_PGC	1.53358e-11	7.76163e-10	0.863415	-0.501355	-1.87276	396	SLC20A1, DUSP6, MRPS17, GRPEL1, UCK2, MRPL15, MRPS12, DFFA, ALAS1, TIMM10B, TIMM8A, TIMM17A, ISCA1, TRIAP1, TFRC, ESRRA, TIMM8B, ANKRD40, MAP2K3, GTPBP4, IDH3A, TFB2M, TMX2, PUS1, PSME3, ABCF1, DNAJA3, HSPA9, STARD7, SLC25A11, CYCS, MAP2K1, MRPL20, CMC2, AGPAT3, FDX1, TIMM23, JMJD6, CIAO1, SF1, ST6GALNAC4, TOMM40, HCCS, RANGAP1, GLRX, GRSF1, CAB39, MRPS2, MTOR, DHX16, CRLF3, BID, CDR2L, MRPL46, P…
SARRIO_EPITHELIAL_MESENCHYMAL_TRANSITION_UP	2.081e-11	1.04164e-09	0.863415	-0.613803	-2.14082	156	TNFRSF12A, RRS1, YRDC, FJX1, ANKRD1, FOSL1, UCK2, ARPC5L, SRXN1, BRIX1, RELT, FHL2, ENC1, POLR3K, ENOPH1, CCND1, TIMM10, CMC2, LRP8, HILPDA, TFDP1, SDF2L1, NUP155, EIF1AD, COX17, CRLF3, PLAUR, FGF2, PHF19, TUBG1, SAPCD2, DSCC1, TUBB4B, FBXO41, RUNX1, CRY1, RBM14, ETV1, ORC6, GMNN, GGCT, CDC6, STEAP1, ZNF367, MCM4, RFC3, EIF5A2, STAMBPL1, RECQL4, TUBA8, MAD2L1, UHRF1, MBOAT7
LINSLEY_MIR16_TARGETS	2.66704e-11	1.32047e-09	0.863415	-0.585042	-2.08424	195	YRDC, MIEF1, CBX6, ATG16L1, SLC25A22, POLR3G, PHLPP2, ITPRIPL2, IPPK, ZNFX1, RFK, SERPINE1, TSR1, UXS1, EIF2S1, TRUB1, NMD3, LIMK1, INTS5, ZFP91, NUP35, TFAP4, SETD3, MFN2, TUSC2, ELK3, FOXK1, ZCCHC2, DNAJC5, RNF138, IFRD2, CARD10, ANKS1A, NOB1, EGR1, SMURF2, SLC35A4, COX10, SLC15A4, PLEKHA3, M6PR, RHOC, ST6GALNAC6, RPS6KA3, GFPT1, CCNE1, TMEM109, UHMK1, TVP23B, ASNSD1, NKIRAS1, DNAJB6, ANAPC13, …
BERTUCCI_MEDULLARY_VS_DUCTAL_BREAST_CANCER_UP	3.07333e-11	1.4988e-09	0.851339	-0.587625	-2.08813	190	PPP1R15B, NOP2, NOP16, NOC3L, ASPHD2, SIAH2, SPATA5L1, RCL1, TRAF3, SLC7A1, GRWD1, PPIF, PUS1, DESI1, EMG1, MRTO4, KBTBD8, ARNTL2, TRABD, E2F5, FAM53B, DHX34, MAP2K1, PIM2, HSPA4, TYSND1, HEATR1, FBRSL1, IL15RA, C1orf174, GLRX, ME2, C2CD2, M6PR, SLC2A6, MCMBP, SEC23IP, CUL2, MIR155HG, CCDC88C, TCOF1, GABPB1, SCML1, TEAD4, BHLHA15, PSMG4, PSMA5, ABCA3, PHF19, IL27RA, ZCCHC9, PSMB10, TNFRSF1B, NFE2…
RICKMAN_TUMOR_DIFFERENTIATED_WELL_VS_POORLY_DN	3.09303e-11	1.4988e-09	0.851339	-0.519631	-1.92355	324	PNP, BICD2, KLHL18, HBEGF, DUSP7, ALAS1, SLC27A4, TEX2, ADM, KLF10, ZDHHC5, KCTD5, RCAN1, BAK1, IPPK, STK17A, PLEKHB2, DESI1, DUSP14, IFFO2, LRFN4, SAR1A, HMOX2, FBLIM1, GPR157, LUZP1, METRNL, NR1D1, PXN, CORO1C, SDC1, GOLT1B, ADAMTS15, CARD10, BZW1, GJB2, NDEL1, LRRFIP1, SMIM12, ARF4, SBDS, LIMA1, PLAUR, OXSR1, IMPDH1, MTF1, MICALL1, N4BP1, TANGO6, FKBP14, SAR1B, PSMD12, TNFAIP1, DDA1, TSPAN5, M…
MITSIADES_RESPONSE_TO_APLIDIN_DN	3.31166e-11	1.58785e-09	0.851339	-0.55634	-2.01876	237	BICD2, ATP13A3, MYC, TRAF3, TEX2, NF2, SLC7A1, RCAN1, PPAT, EDEM3, UBE2G2, SLC5A3, CBFB, MFHAS1, AGPAT5, NAA15, NSDHL, URI1, USP7, MDN1, EIF4G1, HEATR1, LYPLA1, WSB2, TARDBP, TFDP1, HNRNPAB, ACLY, LPCAT1, GNB1, PALB2, FAM20B, CTPS1, KCTD12, IMPDH1, CCNE1, KIAA0100, ZNF22, FAM120A, SLC38A1, TIPIN, CLTC, PODXL, AP3D1, AKAP11, PGAM1, EIF3A, CAD, SLK, KAZN, CERK, NUP188, ENO2, ZFP64, TMEM97, NDC1, PD…
IVANOVA_HEMATOPOIESIS_LATE_PROGENITOR	4.24709e-11	2.01516e-09	0.851339	-0.482234	-1.81779	455	MTFP1, KTI12, SLC25A33, SSH1, PITPNB, ALAS1, ETF1, GATC, TMEM33, SLC45A3, MRPL50, TFRC, ATP6V0B, BAG2, EIF2S1, PPIL1, SLC29A1, L3MBTL2, SLBP, DAD1, NSDHL, ERI1, MAP2K1, POMK, EMC6, PGP, FASTKD2, PPP2R1B, SLC35E1, MRPS6, ABR, SEH1L, XPO5, API5, ADRM1, IFRD2, KPNA1, GSR, DHX35, SLC25A51, CLINT1, LHFPL2, GLRX, MTUS1, CDC123, ASAP1, ANKRD46, PRADC1, SLC15A4, COMMD5, TRMT12, PHF5A, USP45, VMA21, CLPTM…
FEVR_CTNNB1_TARGETS_DN	4.45687e-11	2.09289e-09	0.851339	-0.468266	-1.77728	510	RRS1, ARF6, UTP3, CDV3, NXT1, LARP4, GEMIN4, PWP2, DNAAF2, PPID, RRP1B, DDX21, GRWD1, PPAT, GTPBP4, NOLC1, TFB2M, SRSF7, EIF2S1, CBFB, HSPA8, STYX, SLBP, NAA15, IFFO2, SLC4A7, E2F5, TRIM27, GNPNAT1, NOP56, AASDHPPT, RASA3, UCHL5, TAF9, MTRR, CCND1, COA6, FASTKD2, SLC19A1, ZNF593, TRMT6, LYPLA1, RRP15, PNN, TFAM, PA2G4, ZNHIT6, TRNT1, WDR12, RNF138, HNRNPAB, HSF1, NOP58, DDX5, EPHB3, LIPG, FAM136A…
DUTERTRE_ESTRADIOL_RESPONSE_6HR_UP	5.82186e-11	2.70598e-09	0.839089	-0.567152	-2.04054	215	RRS1, BRI3BP, NOL6, NOP2, USP31, MYC, PPAN, WDR3, ABCE1, LYAR, SLC7A1, DDX21, NIP7, MYBBP1A, PPIF, NOLC1, SLC19A2, UGCG, SLC29A1, NR2C2AP, WDR4, ASB13, TFAP4, NOP56, DKC1, TMEM120B, RRP12, TMEM64, NAB2, LRP8, AMD1, SEH1L, ECE2, PIGW, BCL2, PDCD11, DDX10, POLR1B, EXOSC5, CTPS1, FKBP4, B3GALNT1, TMA16, UNG, AKAP1, KCNK5, FKBP5, GART, CCNE2, SLC16A1, WDR46, MRPS23, LONRF2, SLC1A5, RAPGEFL1, SLC7A5, …
MOHANKUMAR_HOXA1_TARGETS_UP	6.06667e-11	2.79128e-09	0.839089	-0.501019	-1.86242	368	CDC42EP2, SLC20A1, BHLHE40, MAT2A, RGS16, NOP2, SIAH2, ZMPSTE24, PPAN, ARCN1, WDR77, TIMM17A, ISG20L2, GNL2, IDH3A, NOLC1, SYT12, CYB5B, TBRG4, DUSP14, HSPA8, NAA50, PGM2, DNAJA3, PTP4A1, E2F4, ASB13, TFAP4, TIMP3, SMN1, MAP2K1, ENOPH1, HSPA14, SEPHS2, LRP8, WSB2, ADIPOR1, AMD1, TATDN2, CORO1C, NGRN, OGFOD1, CAPN15, CCDC47, TOMM40, FARSB, ICMT, CELF1, VPS4A, ATP2B1, UBE2K, IER3, PSMD6, LPIN1, TXN…
MARTINEZ_RESPONSE_TO_TRABECTEDIN_DN	6.40167e-11	2.91596e-09	0.839089	-0.537428	-1.96966	260	FOSL1, MAT2A, UCK2, NOC3L, ARPC5L, MRPL15, MYC, TOP1, DNAAF2, ZDHHC5, DDX21, PDGFB, BAG2, STK17A, MAGEF1, HSPH1, PSME3, HSPA8, FADD, SLC25A17, TIMM21, CDK5R1, DKC1, LUZP1, RBM27, NUFIP1, CXXC5, XBP1, PPP2R1B, GAPVD1, GTF2H2, ARHGEF2, SPRY2, DDX20, CORO1C, MAPKAPK5, TARDBP, RABGGTB, MID1IP1, TMEM138, LHFPL2, GLRX, SACS, TXNRD1, RBM25, TDG, PANX1, SAMD4A, ELOVL6, DNAJA2, USP12, B4GALT5, CRLF3, BIRC…
BIDUS_METASTASIS_UP	1.53194e-10	6.90891e-09	0.826657	-0.571119	-2.04784	205	PLD6, LARP4, DNAAF2, DDX21, TMEM33, EIF4E, TFRC, G3BP1, RRN3, TSR1, CBFB, PTP4A1, YTHDF1, DKC1, KLHL23, FEM1A, CRKL, CEBPG, NUP153, AMD1, MAPKAPK5, NCBP2, TARDBP, RABGGTB, CCDC47, RNF138, TFDP1, VDAC1, PAK2, PCBP1, MTDH, ZNF550, EIF4A3, MRPL42, PPP2CA, COPS8, SEC24B, RAB22A, UBQLN2, MAPK1, SLC35B4, SNRPD1, DBF4, ATP6V0A2, PREPL, SRSF2, SRSF12, RLIM, KLC1, HNRNPU, ARPP19, PHF10, SGMS2, EIF1, PTGES…
YAO_TEMPORAL_RESPONSE_TO_PROGESTERONE_CLUSTER_14	2.0802e-10	9.2895e-09	0.826657	-0.62093	-2.13213	134	NOP16, PES1, NSUN2, EBNA1BP2, RGS19, GNPNAT1, SYNCRIP, UBE2N, MRPL20, EIF4G1, SSR3, IPO4, TMEM147, DNAJC2, JAG2, WDR74, UBE2M, SPCS3, PREP, CLPTM1L, PSMD6, MRPS18B, TMEM167A, SEC61B, RAB34, VCL, IRAK1, CISD1, METAP1, GORASP2, TCERG1, MRPS10, GATAD2A, MLEC, SSR1, DCTPP1, TMEM97, YKT6, MRPL12, PPA1, PSME4, CARM1, APEX1, SNRPA1, CDK4, RAN, SEC61A1, CCT3, PRRC1, BANF1, EIF2B5, PPP1R14B, CCT8, UQCC2, …
YAO_TEMPORAL_RESPONSE_TO_PROGESTERONE_CLUSTER_17	2.16255e-10	9.5635e-09	0.826657	-0.586755	-2.07048	175	UBL4A, GRPEL1, MRPL36, CENPB, MRPS12, NR2F6, STARD7, DRAP1, BAG1, URI1, POLR3K, LYPLA1, PTDSS1, CORO1C, TRAPPC4, PDCD2, EIF1AX, NAA10, TXNRD1, ARF4, STUB1, ABRACL, EIF4A3, EI24, UQCRQ, TMEM109, SLIRP, TNFAIP1, LMNA, CCDC12, NDUFS6, SDHB, NDUFAB1, MRPL18, CLPB, RUVBL1, UBE2S, MRPL34, TIMM13, AURKAIP1, DOHH, AKT1, MRPS34, CDK4, GOSR2, RNF7, NDUFV2, GCLM, SLC25A39, ERCC3, PRELID1, ADSL, MRPS11, TWF2…
YAO_TEMPORAL_RESPONSE_TO_PROGESTERONE_CLUSTER_7	2.34052e-10	1.0251e-08	0.814036	-0.731033	-2.30689	67	PPP1R15B, CDV3, ETF1, MRPL17, BRIX1, EIF3J, ANKRD40, EIF2S1, MRPS26, INTS5, HSPA4, EMC8, WSB2, DDX3X, SNAI1, JAGN1, MGAT2, FAM136A, HRAS, GNB1, SAR1B, DDA1, EIF4A1, UBQLN2, MAGOH, CHERP, SERTAD1, NCDN, AMOTL2, COPS3, RAB7A, PTK2, ZNF281, KIF5B, PPM1G, MIDN, ATP1A1, ITGB1BP1, MRPL43, RREB1
MEBARKI_HCC_PROGENITOR_FZD8CRD_DN	2.36467e-10	1.02582e-08	0.814036	0.41642	1.8728	326	EHF, MST1, TDO2, CTDSP2, KLC4, EFNA1, GADD45G, TMEM198B, MYO15B, C3orf18, SELENBP1, FGD3, PCSK4, RNPC3, PAQR6, ACSF2, LCA5L, C5AR1, ARHGEF10L, ANG, AMT, PAIP2B, LYRM9, RORC, ABLIM2, SEC16B, NLRP1, GLI4, ZBED3-AS1, STK19, GTF2IRD2, SMPDL3A, SORBS1, CCDC151, GLYCTK, COL28A1, SOX13, GPT, SLC2A14, MLXIPL, DCAF8, THSD7A, CPEB3, BATF2, AQP4, C1orf54, C1QTNF6, NUDT7, AGBL2, ADAMTS13, ARHGAP4, ITIH4, TTL…
GROSS_HYPOXIA_VIA_HIF1A_UP	2.40031e-10	1.02639e-08	0.814036	-0.711644	-2.28021	73	MAT2A, PPRC1, NOP2, RCL1, PLXNA1, SSH1, AMPD2, PPID, DDX21, TFRC, G3BP1, SRSF7, TSR1, NOP56, SLC19A1, AMD1, TARDBP, TIMM9, HSF1, NOP58, MGAT2, HRAS, AKAP8, GTF2E1, CTPS1, USP42, GART, ELOVL1, SRM, MOGS, CACYBP, CSF1, USP46, TAF1D, SIX4, RCC2, F2R, CCNH
WINTER_HYPOXIA_UP	2.41106e-10	1.02639e-08	0.814036	-0.676252	-2.22821	89	PVR, ADORA2B, MRPS17, B4GALT2, EIF2S1, NTMT1, MRPL14, TIMM23, SLC6A8, CORO1C, XPO5, TFAP2C, HILPDA, PLAU, TRMT5, BMS1, BNIP3, ANGPTL4, RHOC, RNPS1, PGF, MRGBP, VAPB, SLIRP, TEAD4, PGAM1, SLC16A1, LDLR, ANKRD9, TPD52L2, NDRG1, VEGFA, BCAR1, DPM2, SLC2A1, MNAT1, TUBB4B, CDCA4, TANC2, PLEKHG3, RAN, GPN3, TMTC3, HOMER1, NME1, GEMIN2, RNF24, RUVBL2, PPP4R1
SANSOM_APC_MYC_TARGETS	2.64731e-10	1.11653e-08	0.814036	-0.554276	-2.00126	223	TNFRSF12A, PPP1R15B, DPH2, GEMIN5, ADO, RRP9, MYC, HIRA, YWHAG, ZBTB21, MYBBP1A, TFRC, TP53RK, TXLNA, OGFR, IER5, WDR4, DKC1, NTMT1, MDN1, CCND1, EIF4G1, TRMT6, PXN, UBALD1, LIMS1, METTL1, CORO1C, ALKBH2, ZMYND19, OGFOD1, PLK3, SDC1, TELO2, DNMBP, NOL8, SF3B5, PIP5K1A, COX10, UBE2K, SLC6A6, SLC35B2, MED22, C20orf27, FADS3, FHOD1, POFUT1, CITED1, DDX49, HSPBAP1, RAD23A, NOL9, ANKRD39, FAM83G, TM9S…
BURTON_ADIPOGENESIS_5	5.0776e-10	2.12188e-08	0.801216	-0.640493	-2.154	109	GRPEL1, MRPL15, TIMM8A, AK2, TIMM17A, PPIF, ESRRA, PIM3, MRPS26, BCAP31, CYCS, SLC5A6, MRPL20, XBP1, TYSND1, FDX1, TIMM23, HK2, TIMM9, TOMM40, JAGN1, TBL2, PRPS1, COX17, PRADC1, SIPA1, LPIN1, MTX2, PTGES2, PRDX3, PSMA5, CISD1, GUCD1, NDUFAB1, SLC1A5, RMDN3, RPP14, MRPL18, CYC1, MRPL34, TMEM97, CLOCK, MRPL12, PPA1, MRPS34, NDUFA8, ABHD5, COX6A1, MKNK2
DANG_REGULATED_BY_MYC_UP	5.33487e-10	2.20912e-08	0.801216	-0.725164	-2.28837	67	SLC20A1, SURF6, RRP9, UCK2, TOP1, WDR3, TFRC, ZNF239, SRSF7, UAP1, SERPINE1, ZNF330, SMN1, UMPS, SEPHS2, WDR12, TFDP1, VDAC1, TXNRD1, SFXN1, TBL3, STAT5B, TRAF2, SLC16A1, SLC7A5, SRM, CLPB, SRSF2, UCN2, SLC2A1, SRPK1, TXNL4A, TDP1
RODRIGUES_THYROID_CARCINOMA_POORLY_DIFFERENTIATED_DN	7.06126e-10	2.89766e-08	0.801216	0.326447	1.57164	753	ATF7IP, KLHL24, PCMTD1, RBM5, PNRC1, ERBB2, YPEL1, EFNA1, PIGV, TCF4, KDM3B, PIK3IP1, SSBP2, CAT, BSDC1, TNS3, MKRN1, FAM161B, RPS6KA5, ALAD, KLHDC8B, SIDT2, FOLR1, LIMK2, CDC42EP4, TNFAIP8, SELENBP1, MAF, AKR1C1, GLCCI1, SNX1, LRCH3, ARFGAP2, CYTH1, KBTBD4, CCDC28A, PDCD4, KBTBD7, PIAS1, NFKBIA, MTMR3, PRMT2, FBXO21, DEDD2, INTS6-AS1, KLHL41, HDAC11, MAP4K3, NEDD9, CITED2, TSPAN31, CIRBP, MYLIP,…
BORCZUK_MALIGNANT_MESOTHELIOMA_UP	7.69097e-10	3.12789e-08	0.801216	-0.515076	-1.9009	292	BICD2, PNO1, DUSP7, ISG20L2, TRIAP1, G3BP1, STK17A, RASA1, THAP11, DNAJA1, EMG1, HSPA8, DKC1, MAP2K1, HSPA4, POMK, UBE2N, LYPLA1, DDX18, WSB2, JTB, NCBP2, TFDP1, BLVRA, PPP1R2, VDAC1, PAK2, MAPRE1, NEK4, PRDX4, MAPKAP1, CCT2, RIF1, XPOT, SEC23IP, FKBP4, RPS6KA3, MRPL3, UBAP2L, SERBP1, ARL1, PDCD6, CCNE2, SCAMP3, UBQLN2, FTSJ1, MPZL1, CHTOP, SDHB, RAP1B, UBE2G1, ARPC4, TMEM183A, UBE2S, SSBP1, PYCR…
WEST_ADRENOCORTICAL_TUMOR_UP	9.47465e-10	3.8192e-08	0.788187	-0.514779	-1.89692	284	BICD2, SLC20A1, ARPC5L, ZMPSTE24, SRPRB, PMAIP1, WDR77, DOLK, ATP6V0B, PLEKHB2, KPNA3, PTP4A2, TAF9, XPO6, CMC2, CEBPG, GAPVD1, WSB2, DICER1, NADK, PANK3, ACLY, VDAC1, CLINT1, NOL8, GLRX2, ICMT, PRDM4, MAPRE1, CDC123, GNG5, TDG, ELOVL6, DNAJC6, XPOT, SLC2A6, POLE3, E2F6, UBE2K, RPAP3, RTN4, CCNE1, LPIN1, TCP1, MED27, FGFR1, DDA1, DNAJB6, EIF2S2, GADD45A, SLC16A1, CAD, UBE2V2, TPD52L2, SLC7A5, MRP…
ZWANG_DOWN_BY_2ND_EGF_PULSE	9.63315e-10	3.84903e-08	0.788187	0.445638	1.9606	238	CDKN2C, BRD8, CDKN1B, RCOR3, PIK3IP1, LRRC37B, GADD45G, MTMR11, HDHD3, AP001372.2, SESN2, FIGN, TP53TG1, ZNF687, ARRDC3, SYNRG, TP53INP1, CSAD, CES3, BCL6, PEX11A, SEMA6D, TOB2P1, ZNF117, LYRM9, ZKSCAN5, ZNF630, SLX4, IFI44, CARF, TSC22D3, GTF2IRD2, ID3, CYTH2, PLEKHF2, ANKRD20A1, ZBTB3, CTSK, ZNF225, PPIL3, ARMC12, DISP1, PPM1D, CYP1A1, DCLRE1A, RBM4B, CPEB3, ZNF181, PSRC1, PLAG1, ARMCX6, ZNF429…
GENTILE_UV_HIGH_DOSE_DN	9.86541e-10	3.90756e-08	0.788187	-0.521078	-1.91431	273	ARF6, PNO1, BCAR3, BHLHE40, MAT2A, NOP16, DUSP5, ATP13A3, SIAH2, IFNGR2, CUL1, SSH1, PITPNB, PMAIP1, HBEGF, GNE, DUSP7, SRF, KLF10, EIF4E, PHC2, CDR2, UGCG, UAP1, FOSL2, NR2F6, EEF1E1, EMG1, FADD, SLBP, MLX, RNF4, CHSY1, DR1, UBE2N, CRKL, PPP2R1B, PNN, SLC25A44, NUP153, AMD1, DICER1, DDX3X, PMP22, JMJD6, TARDBP, POM121, MPHOSPH6, HAS2, CLINT1, USP10, LHFPL2, E2F3, DDX17, SMURF2, RPP40, UBTF, SAMD…
LOPEZ_MBD_TARGETS	1.35372e-09	5.31568e-08	0.788187	-0.410455	-1.58011	882	PPP1R15B, MAT2A, UCK2, FUT11, MRPL15, SLC29A2, MYC, DFFA, ALAS1, APLN, DDX21, PPIF, EBNA1BP2, RIN1, PMPCA, SFXN4, CORO2A, ATP6V0B, EIF3J, ESRRA, CTTN, WDR89, IPPK, CDC42EP1, SYT12, NR2F6, SERPINE1, STK40, EIF2S1, MRTO4, PSME3, HSPA8, PTP4A1, E2F4, ZFP91, DOK4, DRAP1, RRP12, HNRNPF, CYCS, GTF3C4, CLUH, CNBP, CISD3, SLC19A1, LYPLA1, AGPAT3, ELK3, RALGDS, FDX1, TFAM, ARHGEF2, KIAA2013, PA2G4, ACTR3B…
SPIELMAN_LYMPHOBLAST_EUROPEAN_VS_ASIAN_DN	1.42181e-09	5.53532e-08	0.788187	-0.447016	-1.70302	566	PNP, SLC25A32, UTP3, DUSP5, ARPC5L, SIAH2, CUL1, GEMIN4, B4GALT6, PITPNB, ETF1, G3BP2, ADM, KLF10, TIMM17A, DDX21, PWP1, GTPBP4, NOLC1, BAG2, STK17A, DNAJA1, TBRG4, EIF2S1, DDX24, NMD3, HSPA8, AIMP1, RNF4, MAP2K1, BAG1, UCHL5, TAF9, URI1, UBE2N, EIF2B3, PTDSS1, HSPA14, TIMM23, JTB, ABT1, MAPKAPK5, SF1, POLR2D, EIF1AX, PPP1R2, CSTF2, ARL5A, VDAC1, MAPRE1, ZNF7, CDC123, PRDX4, TXNRD1, PRPS1, RC3H2,…
ACEVEDO_NORMAL_TISSUE_ADJACENT_TO_LIVER_TUMOR_DN	1.74925e-09	6.7524e-08	0.788187	-0.50564	-1.86386	312	PNP, SH2B3, MIEF1, SRPRB, SLC25A22, SRF, UBE2J1, ZDHHC5, KCTD5, TBC1D14, CYB5B, DNAJA1, DESI1, POGK, SLC25A15, MRPS26, EFHD2, PGM2, HPS6, SPTSSA, ZNF330, NSDHL, IMP4, FEM1A, UBALD1, DDX18, TRIB1, SLC19A3, SSU72, ARMC6, EEF2K, KPNA1, COQ10B, TRIM8, CSK, BET1L, EMP1, NDEL1, SAMD4A, BOK, PRADC1, SFXN1, FAM20B, SNRNP25, PPM1F, FKBP4, POLE3, SH3BP4, SMG5, FASN, MRPL24, SERBP1, PAM16, RPL36AL, EIF4A1, …
MIKKELSEN_NPC_ICP_WITH_H3K4ME3	2.13601e-09	8.17609e-08	0.774939	0.382212	1.76416	408	CDKN2C, ZNF608, SRGAP3, FAM214A, GOLPH3L, MBNL2, KLC4, SLC12A6, WBP1L, HDAC6, RFX5, SOX5, TMEM198B, DUSP19, RUFY3, PBX1, HDAC9, SPSB3, NUDT13, RBBP9, YPEL4, ZNF182, RECQL5, MDH1B, TBC1D22B, TRIM16, GPER1, CTNND1, ATXN7L1, ZKSCAN5, VCAM1, ZNF112, ASB7, ZNF235, ZFYVE26, AGPAT4, LRRN3, CC2D2A, RP2, TPCN2, FBXO16, TTC23, PCYT1B, CLEC2D, SCRG1, CPT1C, TXLNB, TCTN2, SAT2, B3GALT2, LPAR6, RFTN2, HSPA1L,…
GARCIA_TARGETS_OF_FLI1_AND_DAX1_DN	2.48681e-09	9.43953e-08	0.774939	-0.588565	-2.06046	153	BICD2, GEMIN5, RRP9, COA4, UTP23, TRMT61A, DHX33, NOLC1, CYB5B, PPIL1, TOE1, FXN, NOP56, BAG1, SLC5A6, SCLY, TIMM10, RPIA, TRMT6, RRP15, MPHOSPH10, PANK3, ITGAE, FDXACB1, TELO2, MAPRE1, RASSF1, WDR5, ADAP1, CCNE1, MRPL24, GABPB1, TIPIN, HPDL, ZNF141, RSL1D1, INF2, DENR, CDC25A, TNPO1, ZNF114, ELP5, AAGAB, DDX27, SLC43A3, C19orf48, GMNN, CDC6, SAMD5, NUP50, SLC7A11, YAF2, PRELID1, TGIF2
TOOKER_GEMCITABINE_RESISTANCE_DN	2.64695e-09	9.96434e-08	0.774939	-0.625992	-2.11125	116	SLC20A1, AHSA1, TRIB3, SLC39A14, TOP1, PPID, TFRC, IDH3A, STK17A, UGCG, CYB5B, WWTR1, PTP4A2, CEBPG, CYP24A1, GNL3, GLRX2, SMURF2, COX17, LPCAT1, GNB1, MSX1, XPOT, FKBP4, SH3BP4, TAF1A, HPCAL1, SOX9, SLC3A2, RGS2, EHBP1, STK39, SLC7A5, UBE2S, CACYBP, MLEC, SSR1, LPCAT4, SPCS1, AZIN1, RHOB, AVEN, ASNS, MCUR1, MALT1, MKNK2, SLC7A11, GPRC5A, PAPOLA, EIF4EBP1, AGPS, SH3GLB1, RIC8A, MTHFD1, ACSL3
YOSHIMURA_MAPK8_TARGETS_DN	3.06037e-09	1.14262e-07	0.774939	-0.49088	-1.81741	334	BHLHE40, DUSP6, PSEN2, MYC, ALAS1, ADM, TIMM10B, KLF10, TFRC, CTTN, PPAT, NOLC1, NR2F6, CYB5B, FHL2, HSPH1, DHODH, HSPA8, AIMP2, RNF4, HSPA9, NSDHL, TIMP3, MAP2K1, MFN2, EMC8, NAA20, CEBPG, FDX1, SAMD4B, TIMM23, AMD1, TATDN2, PMP22, PURB, RABGGTB, NUP98, RABEP1, ARL5A, EMP1, PAK2, ACTN4, ROCK2, DNAJA2, BOK, ABRACL, MTDH, IDE, SLC6A6, ACACA, FGFR1, ARL10, CSNK1G2, SEC61B, GADD45A, MTCH2, SLC16A1, …
COLDREN_GEFITINIB_RESISTANCE_UP	3.13823e-09	1.16217e-07	0.774939	-0.686796	-2.21209	78	RABEPK, SLC39A14, SLC7A1, PPIF, KCTD15, RFK, USP36, PPP2R1B, CEBPG, ALDH1B1, TRNT1, PDCD11, POLRMT, NOL8, SACS, COPRS, NAA10, BMS1, TAMM41, UBE2M, CTPS1, IDE, TRAF5, MFSD12, C20orf27, SUPV3L1, TIMM50, RHOQ, DZIP1, TMEM158, PCGF6, KLHL15, TRMT1, SRRT, UBA2, IKBIP, NFKBIZ, PRELID1
WP_VEGFAVEGFR2_SIGNALING_PATHWAY	3.28392e-09	1.20631e-07	0.774939	-0.464581	-1.73963	413	ARF6, PNP, FJX1, DUSP5, ARPC5L, SIAH2, JUN, HBEGF, SRF, EEA1, SLC7A1, DOK1, EIF4E, RCAN1, MAP2K3, IER5, DNAJA1, FHL2, FADD, ABCF2, LIMK1, SLC25A11, CYCS, MAP2K1, IGFBP3, CCND1, EIF4G1, SSR3, FMNL3, PXN, TFAM, SHB, ZC3H15, MAPKAPK5, PRKAA1, SHROOM2, PLAU, BCL2, NRARP, EPHA2, SDF2L1, ATF4, CSK, FARSB, PAK2, USP10, EGR1, ARF4, MAPKAP1, HRAS, FBXW11, ROCK2, GRSF1, MTOR, CAMKK2, RHOC, SHC1, CCL2, PLAU…
MARZEC_IL2_SIGNALING_DN	3.3292e-09	1.21316e-07	0.774939	0.801364	2.55033	32	CCNG2, CDKN2C, ING4, CDKN1C, CDKN1B, IP6K2, PDCD4, PIK3R3, MAP2K6, TP53INP1, CCNG1, TFDP2, SESN3, SOS1
SCHLOSSER_MYC_TARGETS_AND_SERUM_RESPONSE_UP	3.82329e-09	1.38215e-07	0.761461	-0.773285	-2.27799	45	CCDC86, PPRC1, NOP2, GRPEL1, UCK2, GEMIN4, MYC, SLC39A14, FAM216A, TSR1, FXN, ZNF263, BAG1, GSPT1, PTDSS1, AMD1, EIF5B, EIF1AX, VDAC1, CAMKK2, METAP1, SLC1A5, SLC7A5, SRSF2
VECCHI_GASTRIC_CANCER_EARLY_DN	3.92037e-09	1.40608e-07	0.761461	0.417226	1.87579	281	GAS1, PELI2, SOSTDC1, FAM214A, LRRC17, ARMCX1, PBLD, CFL2, SIDT2, MAF, AKR1C1, FIGN, CITED2, ID4, GPER1, METTL7A, PPOX, C14orf132, ZNF844, SOX2, TMEM47, GABARAPL1, TSC22D3, RGMB, ARMCX2, SLC2A12, CPA2, RASSF10, CXCL12, GHR, KLF9, FMO5, NCAM1, GMPR, PDGFD, UBL3, AQP4, NLRX1, BEND5, PDK4, SOX6, DAB1, GUSBP11, ZNF471, CYP1B1, ENPP2, ALDH6A1, GCNT2, VLDLR, ABCA8, GNAO1, SMARCA1, TMEM100, KLF15, SETBP…
NUYTTEN_NIPP1_TARGETS_DN	4.18261e-09	1.48842e-07	0.761461	-0.411174	-1.58107	782	MAK16, CCDC86, SLC20A1, SPRY4, ADORA2B, TMEM203, DUSP5, ATP13A3, SH2B3, FAM131B, PHLDA2, ZBTB2, ZMPSTE24, B4GALT6, RRP1B, NF2, ZYX, SLC7A1, ZNF639, KCTD5, YWHAG, PAK1IP1, MAFF, BAG5, DIMT1, STK10, PHC2, PDGFB, DNAJA1, SPRYD7, UBE2G2, NMD3, NAA15, LARP4B, SS18L2, ENC1, GPR157, AASDHPPT, IER5L, CCND1, UBE2N, KDSR, KLF11, CXXC5, PDZD8, PPP2R1B, ORAI2, SLC35E1, LYPLA1, TMEM121, SEPHS2, WSB2, KIAA2013…
AMIT_EGF_RESPONSE_120_HELA	4.95162e-09	1.74842e-07	0.761461	-0.704489	-2.21007	64	CDC42EP2, FOSL1, DUSP6, HBEGF, MAFF, MAP2K3, OGFR, IER5, BCL10, NAB2, SOWAHC, SNAI1, EPHA2, PUS3, NDEL1, MCF2L, CHST3, ZFP36L2, TBL3, PLAUR, DUSP4, IRS2, MCL1, GADD45A, IL27RA, TNFRSF10B, ARPC4, AMOTL2, TGFA, ARRB1, MATK, DAXX
REACTOME_MITOCHONDRIAL_PROTEIN_IMPORT	5.07388e-09	1.77781e-07	0.761461	-0.719133	-2.23351	60	CHCHD4, GRPEL1, COA4, GRPEL2, TIMM10B, TIMM8A, TIMM17A, PMPCA, TIMM8B, TOMM6, TIMM21, FXN, HSPA9, TIMM10, COA6, CMC2, TOMM5, TIMM22, TIMM23, TIMM9, TOMM40, VDAC1, COX17, TIMM44, MTX2, PAM16, TIMM50, CHCHD10, CYC1
WONG_MITOCHONDRIA_GENE_MODULE	5.42211e-09	1.88532e-07	0.761461	-0.546198	-1.95272	200	SLC25A32, MRPS30, MRPS17, MRPL36, ATP13A3, SLC25A22, GRPEL2, AK2, PPIF, TIMM8B, SLC25A19, PTRH2, SLC25A17, SCO2, MRPL32, SCO1, MTRR, TIMM10, TIMM23, TFAM, UQCRFS1, BCL2, MCAT, GSR, TOMM40, HCCS, VDAC2, COX17, BOP1, MRPL42, MRPL3, UQCRQ, UNG, MRPS18B, MTX2, NDUFB2, TSFM, ATOX1, ATP6V1E1, NDUFS6, SDHB, NDUFAB1, NDUFS5, MRPL18, CYC1, UQCR10, MRPS16, HSD17B10, TIMM13, MRPL12, ATP6V1G1, SLC16A3, ATP6V…
LASTOWSKA_NEUROBLASTOMA_COPY_NUMBER_DN	5.94542e-09	2.05162e-07	0.761461	-0.417236	-1.60096	732	DDI2, GRPEL1, FUT11, COA4, DCUN1D5, JUN, IFIT5, LETM1, ZMPSTE24, C1orf216, TMEM201, CUTC, ARCN1, LYAR, AK2, DDX21, BLOC1S4, UBIAD1, EBNA1BP2, ARIH2, POLR3A, ATP6V0B, TIMM8B, TXLNA, MMACHC, PHC2, SLC35F2, TBC1D14, CHORDC1, B3GALT6, STK40, LSM10, TRUB1, EFHD2, HSPA8, PGM2, SLBP, SHISA3, SLC4A7, BCL10, HPS6, HIVEP3, RNF4, SS18L2, FBLIM1, PTP4A2, AASDHPPT, MFN2, LUZP1, TUSC2, KPNA6, ALKBH8, PDZD8, ZN…
MILI_PSEUDOPODIA_HAPTOTAXIS_UP	7.25683e-09	2.48533e-07	0.761461	-0.450989	-1.70637	473	MAK16, PNO1, SMIM15, CDV3, ESF1, RPF2, C1orf216, CENPB, WDR43, TIMM8A, GNL2, EIF3J, LGALSL, GTPBP4, GPATCH4, RASA1, DNAJA1, TSR1, NAA50, KPNA3, STYX, ZNF267, NAA15, PTP4A1, FAR1, PDSS1, SS18L2, GNPNAT1, IVNS1ABP, WWTR1, DKC1, PTP4A2, AASDHPPT, ERI1, WDR75, UCHL5, UTP14A, FASTKD2, SPRED1, GSPT1, LIMS1, EIF5B, IWS1, RNF138, SMIM13, DDX10, RABEP1, CSTF2, BZW1, ARL5A, TAF13, LTN1, RBM25, CTTNBP2NL, Z…
ONKEN_UVEAL_MELANOMA_UP	8.5801e-09	2.91659e-07	0.74774	-0.413236	-1.58531	745	BICD2, SLC20A1, SLC25A32, PFKFB3, PHLDA2, PMM2, LETM1, MRPL15, C8orf33, TRAF3, RCAN1, URB1, FAM216A, CTTN, MAP2K3, TMEM70, BAG2, SRSF7, IER5, LARP1, RRN3, DUSP14, HSPH1, CBFB, PTRH2, NAT10, ZNF267, UBE3A, CDK5R1, EXOSC4, CERS2, WWTR1, SYNCRIP, GSPT1, NIPA2, ETS2, LYPLA1, PTDSS1, LRP8, MTR, ABR, TRIB1, HK2, VCPKMT, THUMPD2, CIAO1, DNAJC2, CDC42EP3, ACLY, CLINT1, GLRX2, EMP1, EGR1, ACTN4, LZTS1, MG…
NUYTTEN_EZH2_TARGETS_UP	9.79081e-09	3.30349e-07	0.74774	-0.393901	-1.51904	946	NOG, PLD6, SEMA7A, PNO1, MRPS30, BHLHE40, FUT11, DCUN1D5, PHLDA2, JUN, PSEN2, IFIT5, B4GALT6, PLXNA1, SRXN1, PITPNB, PMAIP1, NEK6, APLN, ADM, HIRA, GRPEL2, MYBBP1A, PPIF, DAGLA, RCAN1, MREG, ABL2, LGALSL, CTTN, BAG2, ZNF614, WDR36, UAP1, ZNFX1, PAQR3, SERPINE1, DNAJA1, DESI1, STK40, EIF2S1, EFHD2, KBTBD8, PTX3, LIMK1, BCL10, SH2D5, SAR1A, HIVEP3, TRIM47, CHSY1, TOR1AIP2, SPTSSA, PNPT1, PTP4A2, MA…
HELLER_HDAC_TARGETS_DN	1.21878e-08	4.08201e-07	0.74774	-0.504953	-1.85208	269	RRS1, PNO1, DUSP6, PPRC1, UCK2, NOP16, CUL1, TRIB3, MYC, PMAIP1, ABCE1, UBE2J1, PPIF, PAK1IP1, MAFF, SRSF7, LARP1, PUS1, HSPH1, MRTO4, PDE4D, CDK5R1, HSPA9, NOP56, CCND1, XBP1, SLC19A1, CEBPG, HSPA6, CNIH3, RRP15, LRP8, CHST15, SIK1, BCL2, SDC1, DNAJC2, HNRNPAB, ATF4, DDX17, ELOVL6, NOP14, NOL12, CTPS1, FKBP4, TIMM44, HSPE1, MRPL3, SLC38A1, CRELD2, TNFRSF10D, ELAC2, DFFB, LRRC41, GADD45A, SLC3A2,…
CASORELLI_ACUTE_PROMYELOCYTIC_LEUKEMIA_DN	1.26121e-08	4.19328e-07	0.74774	-0.423172	-1.61628	627	RRP9, GRPEL1, NOC3L, AATF, PPAN, RRP1, PES1, G3BP2, PPID, G3BP1, MREG, NOLC1, PUS1, PLEKHB2, TSR1, FHL2, EIF2S1, BCAP31, ABCF2, LARP4B, ARNTL2, EXOSC4, HSPA9, NSDHL, IVNS1ABP, TIMP3, DKC1, HNRNPF, HSPA4, UTP14A, TIMM10, PPP2R1B, ETS2, ENTPD6, DDX18, NUDT11, EIF5B, RYK, DLAT, TARDBP, HNRNPAB, BLVRA, FAM171A1, ACLY, GP1BB, LIF, VDAC1, RANGAP1, GALE, CDC123, PLS1, PRDX4, NUP155, DDX3Y, NUDC, TRIP6, …
REACTOME_TRNA_PROCESSING_IN_THE_NUCLEUS	1.51626e-08	5.00475e-07	0.733762	-0.724972	-2.21188	56	RANBP2, NUP35, POP7, RPP38, NUP153, SEH1L, POP1, TRNT1, TSEN2, POM121, NUP98, CSTF2, RPP40, NUP155, TSEN54, XPOT, ELAC2, NUP62, RPP14, NUP188, NDC1, RPP25, RAN, CLP1, NUP50, NUP43, POM121C, NUP88, ZBTB8OS, NUP37, NUP85, POP5, TSEN34, RAE1, FAM98B, RPP30, RTCB, SEC13, RPP21
ENK_UV_RESPONSE_KERATINOCYTE_DN	1.89648e-08	6.17034e-07	0.733762	-0.449206	-1.69357	460	UTP3, BCAR3, BHLHE40, RABEPK, DUSP5, IFNGR2, CUL1, GNE, ABCE1, G3BP2, SRF, G3BP1, EIF3J, TOR1A, B4GALT2, NOLC1, RASA1, CYB5B, DNAJA1, EEF1E1, RANBP2, SLBP, RGS19, HES1, STARD7, TFAP4, WWTR1, DKC1, PTP4A2, AASDHPPT, UMPS, URI1, USP7, TUSC2, STX6, UBE2N, ENTPD6, RPP38, MAPKAPK5, NOL7, AFAP1, EXTL3, MPHOSPH6, ENTPD4, DDX17, ME2, CDC123, TBL2, DDX3Y, JAG2, ROCK2, GRSF1, CAMKK2, PRPF4, TPST2, FASN, DH…
NUYTTEN_EZH2_TARGETS_DN	1.88964e-08	6.17034e-07	0.733762	-0.391609	-1.5102	946	BRI3BP, POLR3H, SPRY4, RABEPK, NXT1, NOC3L, BEND3, FAM131B, WNK4, C12orf66, GEMIN4, PWP2, SRPRB, KLHL42, LYSMD2, SRF, DHX33, RRP1B, ARCN1, ABHD17C, SLC7A1, NUDCD1, TRIAP1, SLC45A3, MRPL50, TFRC, EIF3J, GTPBP4, PHLPP2, CDR2, GPATCH4, LARP1, CYB5B, MAGEF1, EDEM1, SLC29A1, NR2C2AP, EXOSC3, WDR4, USP36, SLC4A7, LARP4B, ABHD11, HES1, WWTR1, DKC1, SLC25A11, UMPS, SCLY, ENOPH1, C1orf131, CCND1, TIMM10, …
PARENT_MTOR_SIGNALING_UP	1.91187e-08	6.17628e-07	0.733762	0.346961	1.62628	527	CCNG2, ATF7IP, NBR1, RBM5, PNRC1, IP6K2, ARNT, EFNA1, HDAC6, TCF4, HMGCL, ALAD, CALCOCO1, TRIM45, MYO15B, RXRB, KLF12, CHMP1B, IFI16, BBS4, VPS11, MAP2K5, OSER1, PDCD4, SKP1, GLG1, ELF3, PIAS1, IRAK4, MAP2K6, UBE4B, RAB5B, CIR1, CITED2, TSPAN31, SAMD9, RBM48, CPM, SYNE2, LYRM9, CTNND1, ATXN7L1, ZKSCAN5, PMM1, EZH1, TBC1D22A, GALT, EFNA4, DBT, KAT6B, GABARAPL1, TINF2, DBP, RAB3GAP1, TSC22D3, SPAG9…
RIEGE_DELTANP63_DIRECT_TARGETS_UP	2.00756e-08	6.43975e-07	0.733762	-0.600247	-2.046	124	FOSL1, DUSP6, UCK2, DUSP7, ARHGAP23, PPIF, MREG, STK17A, TSR1, NOM1, DRAP1, RRP12, STX6, CRKL, CDC42SE1, PA2G4, SDC1, CARD10, EHD4, HRAS, INPP1, ZFP36L2, KCTD12, TOMM34, TCOF1, TSPAN5, IL4R, LDLR, SLC1A5, NDST1, KIAA0930, ARHGAP25, PAK1, WDFY2, QSOX2, CDCA4, SMAD5, HAS3, MALT1, SLC2A9, TRIP13, DUSP11, LAD1, ARHGDIB, FSCN1, FRMD4B, MYO19, HSPA4L
TONKS_TARGETS_OF_RUNX1_RUNX1T1_FUSION_HSC_UP	2.27158e-08	7.23571e-07	0.733762	0.474529	1.99974	167	CCNG2, HBP1, KLHL24, PNRC1, RPS6KA5, DEPTOR, IFI16, SOX4, WSB1, OPTN, TOX, TCF7L2, IRF7, PDCD4, ARID5B, IRF9, NEDD9, PPFIBP1, KIF3C, DDAH2, ID1, NLRP1, QPRT, SENP7, ZDHHC17, ARMCX2, MARK4, LPAR6, BAMBI, TXNIP, MEG3, P2RX4, FXR1, SLC35D2, CYP1A1, EPS8, PDE4B, ANK3, THSD7A, UBL3, RB1, DDX58
FOSTER_TOLERANT_MACROPHAGE_DN	2.59857e-08	8.2198e-07	0.733762	-0.469722	-1.74957	376	TNFRSF12A, PPP1R15B, RGS16, DUSP5, DUSP2, PFKFB3, CHST11, SLC39A14, HBEGF, SLC25A22, NEK6, WDR43, DGKH, ZYX, SLC45A3, RCAN1, PHC2, SERPINE1, DUSP14, RANBP2, KPNA3, SHISA3, PTX3, SLC4A7, TMEM243, ASB13, PDSS1, TOR1AIP2, LUZP1, STX6, SPRED1, GSPT1, NFXL1, UBASH3B, ARL4A, ICOSLG, IL15RA, PHLDB1, ERRFI1, ST6GALNAC4, TLE3, ZNF800, ETV3, LIPG, MCF2L, MTUS1, ZNRF3, ZBTB8A, LRRFIP1, RILPL1, ARF4, DNAJA2,…
BHAT_ESR1_TARGETS_NOT_VIA_AKT1_DN	2.98588e-08	9.3798e-07	0.719513	0.604753	2.31028	82	HBP1, YPEL2, ZFYVE1, CYB5D2, TGFB2, EFNA1, TNS3, ALAD, PBX1, TCF7L2, ARID5B, SPATA7, UBE2H, RXRA, EFNB2, KCTD18, DBP, TSC22D3, TUFT1, KLF9, ANK3, TLE1, EDN2, GTF2IRD1, BTG2, PDK4, CAMK2G, RGL1, ZKSCAN1, FRMD6, TNFRSF19, DDIT4, RERE, INSIG2
NAGASHIMA_EGF_SIGNALING_UP	3.44411e-08	1.07452e-06	0.719513	-0.720534	-2.19388	55	TNFRSF12A, FOSL1, BHLHE40, AEN, DUSP5, DUSP2, JUN, MYC, HBEGF, KLF10, MAFF, IER2, BCL10, HES1, NAB2, SOWAHC, ETS2, TRIB1, SIK1, ARC, EPHA2, LIF, EGR1, F2RL1
REN_ALVEOLAR_RHABDOMYOSARCOMA_DN	3.74622e-08	1.16082e-06	0.719513	-0.463508	-1.73216	395	TNFRSF12A, SLC25A32, UCK2, SLC39A14, SSH1, ZYX, DOK1, CTTN, CDR2, UAP1, PLEKHB2, FHL2, DUSP14, MYO1B, BCAP31, PTX3, DOK4, CHPF2, TMED5, IGFBP3, CCND1, ELK3, WDR1, PLAU, ARF1, COQ10B, SLC35A2, EMP1, ACTN4, NDEL1, SEC24A, GLRX, SMURF2, PRDX4, ASAP1, SLC10A3, ARF4, GRSF1, TPST2, LIMA1, RHOC, PLAUR, FGF2, GFPT1, RAB21, AP1S1, TVP23B, FKBP14, RAB5C, PDCD6, SEC61B, IRAK1, ARSJ, ATOX1, CD151, ELOVL1, AC…
ELVIDGE_HIF1A_AND_HIF2A_TARGETS_UP	4.1396e-08	1.27405e-06	0.719513	-0.778376	-2.22447	39	RRS1, CCDC86, WDR77, LSG1, IDH3A, RFK, SLC35C1, HSPH1, CHUK, SLC29A1, ABCF2, RRP12, TOR3A, POLR3K, SLC5A6, HSPA4, SLC25A44, FLAD1, RPP40, ADAT1, AUNIP, SRM, ATP6V0A2
YAO_TEMPORAL_RESPONSE_TO_PROGESTERONE_CLUSTER_13	4.44698e-08	1.35946e-06	0.719513	-0.557397	-1.94719	161	IFNGR2, TIMM8B, OGFR, CYB5B, NDUFV3, TAF9, POLR3K, EMC6, CCND1, COA6, TOMM5, C9orf78, NCBP2, GSR, MIEN1, COA3, SF3B5, MRPL35, MRPL52, PIGX, M6PR, NAB1, POLE3, SLC35B2, DAP, PSMG4, PSMA5, ANAPC13, ELOF1, CSRP1, MRPL18, CD320, RELB, UQCR10, EBP, FAM3C, NEDD8, UBL5, PDCD5, SSNA1, TMED3, COX16, ANXA1, MTMR9, SEC61G, HDDC2, PEX7, GTF2A2, ABCC1, COX6A1, DBNL, PQBP1, SUMO3, MRPL28, DAP3, TMEM205, TXNDC1…
WP_PYRIMIDINE_METABOLISM	5.26305e-08	1.59821e-06	0.719513	-0.645227	-2.09501	82	POLR3H, POLR1C, UCK2, POLR3D, POLR3G, POLR3A, DHODH, POLR1E, POLR3E, PNPT1, UMPS, POLR3K, POLR1A, POLR2D, POLR1B, POLR1D, DCTD, POLR2H, CTPS1, POLE3, CAD, POLR2L, POLR2K, UPP1, DCTPP1, POLR3F, POLR2C, POLR3B
BASSO_B_LYMPHOCYTE_NETWORK	6.07963e-08	1.83395e-06	0.704976	-0.574757	-1.98663	137	BHLHE40, UCK2, NOP16, AHSA1, SLC39A14, MRPS12, PES1, ZYX, TIMM17A, EBNA1BP2, EEF1E1, DESI1, EMG1, EIF2S1, AIMP2, SAR1A, HSPA9, CYCS, EIF4G1, ZNF593, BYSL, HNRNPAB, TOMM40, FAM98A, PRDX4, MYL12A, POLR2H, CTPS1, XPOT, HSPE1, MRPL3, SERBP1, TCP1, PLCB2, PRDX3, AFG3L2, IL27RA, HHEX, ORC5, NDUFAB1, DBF4, NDRG1, SLC7A5, TUBG1, TNFRSF1B, CYC1, UBE2S, SSBP1, BLMH, PSMA3, MRPL12, RPS26, SNRPF, HDDC2, ASNS…
UDAYAKUMAR_MED1_TARGETS_UP	6.40656e-08	1.91986e-06	0.704976	-0.600697	-2.04088	122	LARP4, POLR3G, SLC29A1, AIMP2, KLHL23, STX6, EMC8, SLC19A1, CCNJ, FDX1, LRP8, DICER1, RYK, SDC1, SDF2L1, SLC35A2, ME2, RC3H2, GRSF1, BOP1, MTDH, MRPL42, DHX15, KATNB1, FKBP14, TSFM, BRD9, EIF3A, SLC16A1, SLK, RHOQ, RDH11, PHF10, AMMECR1, CAMSAP2, ANAPC5, MRPL12, EML4, LIG3, SLC16A3, DUS1L, ASNS, GCH1, MBNL1, MALT1, CDC6, TMED7, CBS, EIF2AK2, PANK4, HIGD1A, PHB, MED1, EIF4EBP1, MYO19, APEH, ACSL3,…
REACTOME_PROCESSING_OF_CAPPED_INTRON_CONTAINING_PRE_MRNA	6.81258e-08	2.01502e-06	0.704976	-0.510766	-1.84928	233	NXT1, EIF4E, SRSF7, PPIL1, HSPA8, RANBP2, SLBP, NUP35, HNRNPF, NUP153, SEH1L, NCBP2, POM121, SF1, POLR2D, NUP98, CSTF2, DDX5, SF3B5, NUP155, SF3B4, PCBP1, PRPF4, POLR2H, DHX16, SNRNP25, EIF4A3, RNPS1, DHX15, PHF5A, NCBP1, U2SURP, FIP1L1, SNRPB2, SF3B3, U2AF2, CSTF1, CSTF2T, MAGOH, CHTOP, RBM8A, SNRPD1, NUP62, CHERP, CPSF2, SRSF2, POLR2L, DHX9, HNRNPU, NUP188, POLR2K, SRRT, NDC1, TXNL4A, POLR2C, U…
ZWANG_CLASS_3_TRANSIENTLY_INDUCED_BY_EGF	6.77052e-08	2.01502e-06	0.704976	-0.529262	-1.89405	202	SLC20A1, BHLHE40, DUSP5, KLF16, PFKFB3, HBEGF, ADM, RPUSD2, RCAN1, MAFF, TFRC, IPPK, UGCG, SYT12, FOSL2, SERPINE1, PER2, DUSP14, PTP4A1, HES1, PPTC7, METRNL, IRF2BPL, SOWAHC, ETS2, ZNF202, TRIB1, SIK1, PURB, EPHA2, DNMBP, TLE3, EMP1, F2RL1, TXNRD1, PANX1, NAB1, PLAUR, SH3BP4, MTF1, IER3, CSRNP1, FKBP5, GABPB1, LATS2, MCL1, IL1RAP, CSNK1E, JOSD1, RGS2, NFKB1, NDRG1, TGIF1, NCL, RASA2, SGMS2, SLC2A…
BUYTAERT_PHOTODYNAMIC_THERAPY_STRESS_UP	8.46885e-08	2.48875e-06	0.704976	0.302588	1.48062	776	CCNG2, HBP1, BTG1, ATF7IP, KLHL24, PNRC1, CDKN1C, BTN2A2, ABCA1, IP6K2, GOLPH3L, MBNL2, LMBR1L, NEU1, YPEL5, BSDC1, MKRN1, MXD4, RPS6KA5, SYF2, DSE, TTC33, DNAJB4, ATG14, STX5, KLF12, SPSB3, IFI16, ULK1, ZNF277, DMTF1, WSB1, KDM4A, AKR1C1, HS1BP3, OPTN, TCF7L2, IRF7, OSER1, CCDC28A, PDCD4, BAZ2B, TSC1, RRAGC, ELF1, NFKBIA, MTMR3, IRF9, RSAD2, PSEN1, ACVR2A, ZSCAN31, UBE2H, DAAM1, CIR1, WDR47, SIR…
WAKABAYASHI_ADIPOGENESIS_PPARG_BOUND_8D	8.73875e-08	2.5516e-06	0.704976	-0.42146	-1.60786	597	BRI3BP, NOL6, SPRY4, CHCHD4, SDE2, ZBTB2, WNK4, GEMIN4, RCL1, CHST6, MYC, SLC52A2, TOP1, PLXNA1, CENPB, TMEM201, ALAS1, KLF10, AK2, ZBTB21, UBIAD1, BAG2, PUS1, FOSL2, EMG1, EIF2S1, SLC5A3, PTRH2, HSPA8, BCAP31, ABCF1, TRABD, ZFP91, CHSY1, CERS2, HSPA9, STARD7, WWTR1, MAP2K1, TUSC2, RPIA, EIF2AK4, LIMS1, ARHGEF2, MRPS6, ABR, MAPKAPK5, DICER1, UQCRFS1, DLAT, PURB, DNAJC5, RWDD4, ADAMTS15, CIAPIN1, …
GINESTIER_BREAST_CANCER_ZNF217_AMPLIFIED_DN	9.6819e-08	2.80898e-06	0.704976	-0.477945	-1.76533	318	URB2, PPRC1, KLF16, ARPC5L, TMEM201, AMPD2, DHX33, HIRA, LARP1, CDC42EP1, PUS1, SNAPC4, L3MBTL2, PDXP, TRABD, MDN1, ZNF202, ZNF598, CDC42SE1, ARHGEF2, FBRSL1, XPO5, ARMC6, ZMYND19, FBXL18, TARDBP, CAPN15, SF1, IFRD2, DPH7, MSTO1, RHEB, NOL8, RANGAP1, DOT1L, SLC23A2, ATAD3B, TNPO2, NSUN4, PIP5K1A, MTOR, TRMU, KCTD13, RNPS1, ZNF316, SMG5, PHF5A, UBAP2L, MICALL1, KCNK5, RAP1GAP2, MRPS25, EIF3B, TCOF…
WANG_TUMOR_INVASIVENESS_UP	9.84114e-08	2.83711e-06	0.704976	-0.458872	-1.70607	358	PNP, POLR1C, SSH1, WDR3, ABCE1, NF2, AK2, YWHAG, PMPCA, WDR89, SRSF7, HSPH1, HSPA8, ABCF1, IER2, AIMP1, PTP4A2, CYCS, WDR75, RASA3, BAG1, HSPA4, TEX10, CCND1, EIF2B3, EIF4G1, SSR3, PNN, RALGDS, SAMD4B, AMD1, EIF5B, TARDBP, CCDC47, KPNA1, HNRNPAB, DDX5, POLR1D, AAR2, CCT2, VDAC2, PCBP1, B4GALT5, FKBP4, NCS1, UBE2K, ZC3H13, FASN, KLHL17, HSPE1, SSB, SERBP1, EIF3B, CRELD2, U2AF2, EIF2S2, SEC61B, VCL…
SENESE_HDAC1_TARGETS_DN	9.94974e-08	2.85038e-06	0.704976	0.41689	1.83995	237	CCNG2, YPEL2, ZNF608, DNAJC1, TGFB2, JAKMIP2, TCF4, SMIM14, PBX1, FOLR1, LINC00888, MAF, NUDT6, BAZ2B, ARID5B, IFT74, TP53TG1, CIRBP, ID4, MIAT, TIA1, CDC25C, TRO, SOX2, NLRP1, CYTH2, SESN3, FXYD6, NREP, PCDHB5, DHRS2, ZNF404, SLX4IP, SCN2B, DKK3, PCDHB10, LAMB2, IQCA1, TRIM2, RASA4, KIAA1522, TRIM6, ZBED5-AS1, TMEM135, ARHGAP35, MDP1, TUBA1A, SIAE, MALAT1, CNPY4, THRB, MAGED4B, TUBB2B, ALDH6A1, …
REACTOME_TRNA_MODIFICATION_IN_THE_NUCLEUS_AND_CYTOSOL	1.04973e-07	2.98844e-06	0.704976	-0.75498	-2.16748	40	TRMT61A, NSUN2, TP53RK, PUS1, WDR4, ALKBH8, TRMT6, METTL1, TRMT5, LCMT2, PUS3, ADAT1, CTU1, TRMT12, CTU2, ADAT2, PUS7, TRIT1, TYW3, FTSJ1, TRMT11, TYW1, TRMT1, DUS2, THADA, TRMT44
DACOSTA_UV_RESPONSE_VIA_ERCC3_DN	1.1804e-07	3.33957e-06	0.704976	-0.393776	-1.51521	824	BCAR3, BHLHE40, ADORA2B, UCK2, DUSP5, ATP13A3, LARP4, PMM2, JUN, ZBTB11, CUL1, MYC, TOP1, PRMT3, GNE, ABCE1, WDR43, HIRA, KLF10, SLC7A1, DDX21, AHCTF1, EIF4E, STK10, PHLPP2, SRSF7, UGCG, RASA1, SERPINE1, CBFB, MYO1B, RANBP2, KPNA3, PTX3, UBE3A, SLC4A7, LARP4B, E2F5, CHSY1, ENC1, WWTR1, MAP2K1, SETD3, XPO6, URI1, USP7, OTUD4, MDN1, CCND1, SETX, GAPVD1, MTR, SHB, NUP153, DICER1, MICAL3, RYK, AFAP1,…
JINESH_BLEBBISHIELD_TO_IMMUNE_CELL_FUSION_PBSHMS_UP	1.44924e-07	4.07486e-06	0.690132	-0.467781	-1.73502	342	TNFRSF12A, SLC20A1, ANKRD1, AEN, JUN, PISD, PLXNA1, ADM, ZYX, TRIAP1, CTTN, FHL2, HSPA8, IFFO2, LARP4B, TIMP3, TOR3A, TMEM64, CRKL, CORO1C, WDR1, SLC7A2, YDJC, HK2, SLC35G1, EPHA2, ERRFI1, CDC42EP3, SDF2L1, GJB2, EGR1, ACTN4, LHFPL2, ASAP1, SLC10A3, SLC12A2, ANGPTL4, RHOC, ZFP36L2, BID, PPM1F, TIMM44, C15orf39, DUSP4, CLPTM1L, TXNDC11, SMAGP, PODXL, ZBED4, GADD45A, VCL, LRP5L, NABP1, CD151, ELOVL…
BASAKI_YBX1_TARGETS_UP	1.48201e-07	4.14144e-06	0.690132	-0.496331	-1.81985	267	TNFRSF12A, RRS1, ARPC5L, DCUN1D5, AHSA1, SLC52A2, WDR77, GLS, CHORDC1, WDR4, DR1, SCO1, TOMM5, C11orf24, WDR1, EPHA2, PDCD2, IFRD2, CDC42EP3, PGAM5, RANGAP1, GLRX2, CCM2, EHD4, CTPS1, FGF2, SH3BP4, SMG5, DPAGT1, RBM19, UNG, CBWD1, GART, SAR1B, PHF19, SLC3A2, IRAK1, CAD, SAC3D1, NDUFS6, SLC1A5, SLC7A5, POLR2L, DHX9, KLC1, PMEPA1, CACYBP, TUBB4B, SIVA1, AJUBA, PROSER2, COTL1, TUBB2A, DDX11, TSC22D2…
BURTON_ADIPOGENESIS_2	1.50505e-07	4.18018e-06	0.690132	-0.661084	-2.11077	70	FOSL1, SRXN1, NF2, GRWD1, NSUN2, PER2, HSPH1, LIMK1, PRR5, IVNS1ABP, SLC7A6, NOP56, RASA3, PA2G4, SNAI1, SDC1, HSF1, FTSJ3, SLC6A6, FKBP5, SAR1B, TEAD4, MCL1, CAD, PRKCE, SRM, ST3GAL1, SERP1, CCND3, BCAT1, MKNK2, PRDX6, IL1R1, VDR, TIMP1, AVPI1, HSPD1, KCNN4, UGDH
GROSS_HYPOXIA_VIA_ELK3_AND_HIF1A_DN	1.60942e-07	4.4162e-06	0.690132	-0.60802	-2.01914	98	MAT2A, IFNGR2, PLXNA1, SSH1, DUSP7, APLN, G3BP1, PPAT, SRSF7, CCND1, ETS2, SEPHS2, AMD1, PMP22, NRARP, TARDBP, MGAT2, TEX30, ELOVL6, AKAP8, LPCAT1, CAMKK2, GNA11, GART, DIDO1, ELOVL1, SAC3D1, SRSF2, CDC25A, MOGS, CASP3, CACYBP, ARL4C, RAD23B, SETD7, USP46, RCC2, SIGMAR1, RAD1, F2R, PLEC
JOHNSTONE_PARVB_TARGETS_2_DN	1.60455e-07	4.4162e-06	0.690132	-0.474383	-1.75217	318	ADO, POLR1C, PDGFA, ZMPSTE24, C8orf33, NUFIP2, ADM, AK2, TMEM33, PAK1IP1, GLS, RASSF8, STK17A, C1orf109, RDH13, SLC5A3, PPIL1, RIOK1, UBE3A, NFX1, HIVEP3, SYNCRIP, PTP4A2, UCHL5, HSPA4, KPNA6, PDZD8, MRPL14, NUP153, RRP36, RBM26, SPRY1, WRNIP1, NOL7, SMIM13, ARL5A, AKIRIN1, EMP1, F2RL1, E2F3, SMURF2, LIN7C, COMMD5, DHX15, ARHGEF10, ATF1, B3GALNT1, AGFG1, MRPS18B, CBWD1, SLC30A5, SCML1, TSPAN5, SE…
AMIT_EGF_RESPONSE_120_MCF10A	1.76844e-07	4.8235e-06	0.690132	-0.761231	-2.17844	38	YRDC, SPRY4, FOSL1, CDV3, DUSP6, HBEGF, MAFF, BCL10, ENC1, EPHA2, LIF, TXNRD1, PLAUR, SDHAF1, MRGBP, AP1S1, RPS6KA4
OISHI_CHOLANGIOMA_STEM_CELL_LIKE_UP	1.79968e-07	4.87949e-06	0.690132	-0.470823	-1.74135	323	MRPS30, POLR1C, ATP13A3, MIEF1, PSEN2, AATF, GEMIN4, WDR3, NF2, TIMM8A, TIMM17A, AHCTF1, TFB2M, ELK4, CDC42EP1, FASTKD5, POGK, SPTSSA, CERS2, AASDHPPT, UCHL5, HEATR1, TIMM22, ZNF202, RRP15, ALDH1B1, TIMM23, MTR, SLC25A44, NUP153, SEH1L, BYSL, TRAPPC4, DLAT, OGFOD1, WDR12, DDX10, NUDCD3, LCMT2, RANGAP1, PUS3, PTS, NDUFAF5, MRPL35, FBXW11, PIP5K1A, ZNF507, COX10, NOL12, CTPS1, ZNF562, ZNF550, MRPL4…
KEGG_PYRIMIDINE_METABOLISM	1.87509e-07	5.05388e-06	0.690132	-0.625419	-2.07106	95	PNP, POLR3H, POLR1C, UCK2, POLR3D, POLR3G, POLR3A, DHODH, POLR1E, PNPT1, UMPS, POLR3K, ENTPD6, POLR1A, POLR2D, ENTPD4, TXNRD1, POLR1B, POLR1D, DCTD, POLR2H, CTPS1, POLE3, ITPA, CAD, POLR2L, POLR2K, UPP1, POLR3F, POLR2C, POLR3B, NT5C3A
BHAT_ESR1_TARGETS_VIA_AKT1_DN	2.096e-07	5.61604e-06	0.690132	0.583707	2.19719	79	HBP1, YPEL2, EHF, GRHL1, FAXDC2, TGFB2, EFNA1, ALAD, TRIM45, TRIM52, ZNF277, ARID5B, SPATA7, YPEL3, UBE2H, EFNB2, DBP, RBL2, VPS9D1, KLF9, ZMYND8, EPS8, PPL, TLE1, ABCC5, EDN2, GTF2IRD1, PDK4, ZKSCAN1, RARG
GROSS_HYPOXIA_VIA_ELK3_UP	2.12663e-07	5.63186e-06	0.690132	-0.525281	-1.88165	201	MAT2A, PPRC1, DDIT4L, IFNGR2, PLXNA1, PPARGC1B, CBX6, SSH1, DUSP7, APLN, TFRC, MAP2K3, SLC19A2, SRSF7, CBFB, HES1, DOK4, CCND1, KDSR, CDC42SE1, AMD1, CORO1C, NCBP2, PMP22, NRARP, TARDBP, EIF1AX, MGAT2, EHD4, SLC12A2, ELOVL6, HRAS, AKAP8, LPCAT1, GTF2E1, CTPS1, PPM1F, EI24, GNA11, FASN, GART, PGAM1, SAC3D1, PDRG1, SRSF2, CDC25A, DPP7, AMOTL2, ARPP19, CASP3, GPX1, SLC9A3R2, ARL4C, SETD7, CSF1, TUBB…
SHAFFER_IRF4_TARGETS_IN_ACTIVATED_B_LYMPHOCYTE	2.1209e-07	5.63186e-06	0.690132	-0.651873	-2.08733	74	TNFRSF12A, PNP, UCK2, MYC, UAP1, CYCS, GFOD1, HILPDA, HK2, BCL2, B3GNT2, VDAC1, ME2, GRSF1, XPOT, GART, SLC31A1, EIF2S2, SLC3A2, LDLR, NDRG1, VEGFA, CASP3, ST3GAL1, SRPK1, SQLE, GNPDA1, PRPF40A, MSMO1, GNG10, PAICS, CYP51A1, GID4, INSIG1, TAGLN2, RPP30, HMGCR
GARCIA_TARGETS_OF_FLI1_AND_DAX1_UP	2.51318e-07	6.61708e-06	0.674963	0.674358	2.31105	47	LMBR1L, HMGCL, KLHDC8B, SMIM14, STAT2, ANKRA2, CIRBP, INPPL1, CPT1B, ZFP90, CUL7, NEIL1, NBAS, ADCK5, RASA4, SLC26A11, PBXIP1, MAGED4B, C5orf15, KCNMB4, WDR19, PGAP1, KCP, HLA-E, IFT140
BROWNE_HCMV_INFECTION_14HR_UP	2.72676e-07	7.09737e-06	0.674963	-0.562462	-1.94923	139	PNO1, KLHL18, GRPEL1, SIAH2, SLC39A14, TOP1, ALAS1, ISG20L2, ATP6V0B, CDR2, BRMS1, RGS19, HES1, ZNF263, RPIA, CEBPG, ZNF202, GAPVD1, PNN, AMD1, HYAL2, USPL1, DDX3X, JMJD6, SMURF1, CLINT1, DCTN5, NDEL1, DDX3Y, ETV5, POLR2H, UBE2M, M6PR, EIF4A3, POLE3, TIMM44, TAF1A, CCNE1, FOXK2, ZBED4, TSFM, CCNE2, PPP2R2A, DBF4, SLC7A5, BAZ1A, UBE2S, UPF1, SRRT
LIAO_METASTASIS	2.72105e-07	7.09737e-06	0.674963	-0.42987	-1.63066	501	URB2, PDGFA, REXO4, SLC52A2, PLXNA1, CBX6, TMEM201, PES1, DGKH, GLS, ZNF239, IPPK, SLC25A19, MRTO4, SNAPC4, ARNTL2, TRABD, TOR1AIP2, FBLIM1, PUSL1, SYNCRIP, RRP12, LUZP1, POMK, ORAI2, RRP7A, ARHGEF2, SLC6A8, TRAPPC4, TFAP2C, ZMYND19, PURB, PDCD2, SURF2, ACTN4, PWWP2B, GDI1, ASAP1, TDG, HRAS, ANKRD46, DNAJC6, WDR5, BOP1, ARHGEF1, ATP13A2, SHC1, HES4, SLC2A6, PPM1F, ANKRD52, SMG5, B3GAT3, B3GALNT1,…
RICKMAN_TUMOR_DIFFERENTIATED_WELL_VS_MODERATELY_DN	3.37121e-07	8.72493e-06	0.674963	-0.647844	-2.07443	74	CDC42EP2, ARPC5L, APLN, KCTD5, IPPK, DUSP14, PSME3, IFFO2, PTP4A1, PKNOX1, LRFN4, SH2D5, LUZP1, NIPA2, ETS2, AJAP1, CARD10, GJB2, EHD4, LIMA1, OXSR1, TEAD4, KLC1, AJUBA, HIF1A, CCDC85C, NRBF2, USP15, GOLGA7B, HOMER3, CDKN1A, TUBB6, DEPDC7, RPS6KB2, ASCC3, TUBA4A
LU_EZH2_TARGETS_DN	3.43639e-07	8.84338e-06	0.674963	-0.458005	-1.70401	361	UTP3, DUSP6, TMEM185B, SH2B3, HBEGF, RRP1B, ADM, NSUN2, AMER1, PM20D2, PHLPP2, ZNF614, CBFB, KPNA3, METTL21A, CDK5R1, ASB13, PNPT1, PPTC7, SLC7A6, SCO1, IGFBP3, MTRR, RPIA, SSR3, NIPA2, SLC35E1, LRP8, CYP24A1, ADIPOR1, RUNDC1, DDX51, NUDT11, DICER1, HK2, TSEN2, DLAT, PLAU, TFDP1, SLC25A51, ENTPD4, MGAT2, SEC24A, RBM12, GLRX, ATP2B1, ELOVL6, EIF1AD, ANKRD46, SLC15A4, ARHGEF10, CRCP, GFPT1, AGO2, C…
ACEVEDO_LIVER_CANCER_UP	3.72905e-07	9.54259e-06	0.674963	-0.383359	-1.47732	891	YRDC, UTP3, UCK2, PDE12, NOC3L, SRXN1, C16orf91, C8orf33, LYSMD2, DNAAF2, PPID, LYAR, GRPEL2, TIMM8A, DDX21, ISCA1, AHCTF1, YWHAG, MRPL50, GTPBP4, TFB2M, UAP1, ZNFX1, ZBTB9, EEF1E1, UBE3C, NMD3, NR2C2AP, FADD, EXOSC3, KPNA3, POLR3E, PTP4A1, TIGD5, EXOSC4, SAR1A, TRIM27, HES1, DOK4, DAD1, DPH3, AASDHPPT, RRP12, PIM2, UCHL5, LLPH, ENOPH1, TUSC2, TMED5, C1orf131, UBE2N, TIMM10, HEATR1, EIF2B2, RPF1,…
REACTOME_INFECTIOUS_DISEASE	4.06001e-07	1.03315e-05	0.674963	-0.401509	-1.53904	717	ADORA2B, JUN, IFNGR2, HBEGF, ADM, MAP2K3, DVL1, PSME3, RANBP2, KPNA3, BRMS1, TRIM27, DAD1, NUP35, TAF4B, MAP2K1, TAF9, GTF2H2, NUP153, KPNA4, SEH1L, NCBP2, ARF1, POM121, P2RY11, POLR2D, KPNA1, NUP98, ST6GALNAC4, GTF2E2, PSMC4, DDX5, RANGAP1, PAK2, TAF13, MGAT2, TXNRD1, GNG5, NUP155, VPS4A, LIG4, ROCK2, GRSF1, NOS2, GTF2E1, GNB1, POLR2H, VAV3, CHMP1A, CCNT1, UVRAG, FKBP4, GNB4, IMPDH1, TBP, NCBP1,…
ZHU_CMV_ALL_UP	4.09216e-07	1.03554e-05	0.674963	-0.593446	-1.97435	102	PNP, GRPEL1, SLC39A14, ALAS1, SRF, EIF4E, IDH3A, SRSF7, DNAJA1, SAR1A, EIF1AX, EGR1, LIG4, MSX1, SYNGR2, HSPE1, PSMD6, SNRPB2, FGFR1, LATS2, EIF4A1, EIF5, NAMPT, GORASP2, NFKB1, SLC7A5, PFKP, UBE2S, ENO2, POLR2K, SSR1, PSMA3, MARK2, TUBB2A, NR4A1, STIP1, SNRPA1, BCL7B, GCH1
VANOEVELEN_MYOGENESIS_SIN3A_TARGETS	4.12938e-07	1.03919e-05	0.674963	-0.50412	-1.80942	207	URB2, CHCHD4, GEMIN5, NOP16, DUSP2, PMM2, DUSP7, GNL2, IDH3A, ZNF667, NMD3, POP7, FAM53B, ENOPH1, C1orf131, TRMT6, RPP38, DDX51, KIAA1191, SURF2, SDC1, COQ10B, LIF, MZT1, TXNRD1, GNG5, DCTD, TSEN54, RNF114, E2F6, DPAGT1, PHF5A, TOMM34, MFSD5, NFIL3, CTU2, N6AMT1, NLN, PPP2R2A, UCHL3, LDLR, PTPN1, DCLRE1B, HIPK2, ARHGAP22, NDRG1, ERF, BAZ1A, SLC39A3, SERF1B, MSANTD4, SH3GL1, CCDC71, PARG, MINK1, M…
REACTOME_SNRNP_ASSEMBLY	4.25236e-07	1.06426e-05	0.674963	-0.701471	-2.11573	52	GEMIN5, GEMIN4, WDR77, GEMIN7, RANBP2, NUP35, SMN1, NUP153, DDX20, SEH1L, NCBP2, POM121, NUP98, NUP155, GEMIN6, TGS1, NCBP1, SNRPD1, NUP62, NUP188, PRMT5, NDC1, SNRPF, SMN2, PHAX, NUP50, NUP43, POM121C, NUP88, GEMIN2, NUP37, NUP85, RAE1, SNRPG, SEC13, SNRPD3, SNRPB
REACTOME_TRANSPORT_OF_MATURE_TRANSCRIPT_TO_CYTOPLASM	4.4103e-07	1.09776e-05	0.674963	-0.63638	-2.05315	79	NXT1, EIF4E, SRSF7, RANBP2, SLBP, NUP35, NUP153, SEH1L, NCBP2, POM121, NUP98, NUP155, EIF4A3, RNPS1, NCBP1, FIP1L1, U2AF2, MAGOH, CHTOP, RBM8A, NUP62, CPSF2, SRSF2, NUP188, NDC1, U2AF1, FYTTD1, NUP50, NXF1, NUP43, SRSF6, POM121C, NUP88, MAGOHB, NUP37, NUP85, RAE1, THOC7, ZC3H11A, SRSF4, SEC13, THOC5, SRSF1, ALYREF
KARLSSON_TGFB1_TARGETS_DN	4.48321e-07	1.10984e-05	0.674963	0.443261	1.87493	183	GAS1, NBR1, CDKN2C, ING4, PNRC1, CTDSP2, ARNT, PAIP2, KMT2E, ID2, MXD4, ALAD, MAT2B, DENND4C, FUT8, TMEM59, SYNE2, ID1, GABARAPL1, ID3, UPF3B, NREP, C4B, POLR2A, DCAF8, ZFP36L1, SH3BGRL, PIK3R1, CCNI, NID2, ITM2B, GABARAP, GRN, ENPP4, AP3B1, CCNL2, S100PBP, CCDC80, DUSP18, SCHIP1, VAMP8, FTH1, STMN1, ACBD4, SYT11, LAMP2, TPMT, COPZ2, SLC44A1, NEAT1, SERINC3, TNRC6B, TIMP2, ADD3, BNIP3L, TMEM176B,…
WP_TRANSLATION_FACTORS	4.86264e-07	1.19726e-05	0.659444	-0.698241	-2.0886	51	ETF1, EIF4E, EIF3J, EIF2S1, CLUH, EIF2B3, EIF4G1, EIF2B2, EIF5B, EEF2K, EIF1AX, EIF6, EIF3B, EIF2S2, EIF4A1, EIF3A, EIF5, EIF4H, EIF1AY, EIF1, EIF2B1, EIF4G3, EIF5A, EIF2B5, EIF2AK2
BROWN_MYELOID_CELL_DEVELOPMENT_DN	4.92388e-07	1.20582e-05	0.659444	-0.581558	-1.9558	109	NOP16, RCL1, WDR43, TIMM8A, NSUN2, EIF4E, GTPBP4, NOLC1, SRSF7, HSPH1, IVNS1ABP, NOP56, AASDHPPT, SSR3, NOP58, POLR1B, C1QBP, RIF1, IDE, XPOT, FKBP4, KCNK5, GART, SF3B3, SLC16A1, SLC1A5, SLC7A5, DIS3, STC2, NCL, TMEM97, APEX1, NT5C3A, F2R, CDK4, F2RL3, TASP1, CCT6A, NME1, HSPD1, NUTF2, ST6GAL1, RUVBL2
BROWNE_HCMV_INFECTION_16HR_UP	4.97651e-07	1.21219e-05	0.659444	-0.505223	-1.81734	212	MAT2A, DUSP7, TRAF3, SLC7A1, DDX21, GNL2, TFRC, BAK1, ANKRD40, RFK, PAQR3, PLEKHB2, THAP11, PDE4D, E2F5, DR1, POP7, RRP12, KLHL23, KPNA6, ZNF593, NUP153, SLC6A8, ARL4A, EPHA2, DDX10, PPP1R2, GP1BB, TAF13, PTS, PLS1, TEX30, PIP5K1A, PRPF4, CHD1, POLR2H, INPP5F, CRLF3, SEC23IP, E2F6, B3GALNT1, NECAP1, FKBP5, ZBTB33, DFFB, IL27RA, DLG3, SLC16A1, PTPN21, VEGFA, SMG1, WDR82, NFE2L3, BLMH, ENO2, SSR1, …
KEGG_PURINE_METABOLISM	5.43683e-07	1.31727e-05	0.659444	-0.553499	-1.91714	141	PNP, POLR3H, POLR1C, POLR3D, AMPD2, AK2, POLR3G, POLR3A, PPAT, POLR1E, PDE4D, PNPT1, POLR3K, ENTPD6, PDE9A, POLR1A, POLR2D, ENTPD4, PRPS1, POLR1B, POLR1D, POLR2H, POLE3, IMPDH1, ITPA, GART, PDE2A, POLR2L, POLR2K, POLR3F, ADCY3, POLR2C, POLR3B, GMPS, NT5C3A, ADCY1, PDE3B, PRPS2, POLR2I, PFAS, PDE1A, ADSL, NT5M, PDE8A, ADCY7, PAICS, APRT, POLR2F, NME1
BERENJENO_TRANSFORMED_BY_RHOA_DN	5.6212e-07	1.35474e-05	0.659444	0.353499	1.63698	373	GAS1, CCNG2, CTDSP2, TCF4, SSBP2, KMT2E, ID2, MKRN1, PHYH, MXD4, NYNRIN, SMIM14, STX5, PDCD4, TTC30B, RRAGC, YPEL3, WDR6, SMAD6, NUCB2, UBE2H, LAPTM4A, RAB5B, ID4, TMEM59, CTNND1, PDGFRB, DDIT3, PTPRCAP, FGFR2, ZFP90, MATN2, CLK1, SLC44A2, ID3, PTEN, ARHGEF25, MAB21L2, GSTZ1, KIFAP3, CXCL12, ISLR, GBA, TXNIP, GHR, MARCKS, MEG3, P2RX4, KLF9, SLC38A2, HSD17B11, VPS41, DKK3, ANK3, TCF7L1, LAMB2, DCA…
VERHAAK_GLIOBLASTOMA_PRONEURAL	6.57061e-07	1.57522e-05	0.659444	0.450019	1.90713	164	SRGAP3, DGKI, CDKN1B, YPEL1, GADD45G, RUFY3, DCX, SOX4, ZNF184, FBXO21, MAP2, KAT7, MVB12B, ARHGAP33, ZNF821, MTSS1, CLASP2, NCALD, DUSP26, SOX2, VEZF1, PAK3, PURG, FXYD6, MPPED2, ARHGEF9, RAD21, MARCKS, SOX10, PPM1D, PELI1, RAP2A, REEP1, DPP6, NCAM1, ERBB3, P2RX7, SATB1, ZEB2, FAM110B, RALGPS2, STMN1, SCG3, FGF9, DNM3, CRB1, NRXN1, ZC4H2
CHARAFE_BREAST_CANCER_LUMINAL_VS_MESENCHYMAL_DN	8.44322e-07	2.01355e-05	0.659444	-0.432025	-1.62389	437	BICD2, FOSL1, ADORA2B, SH2B3, PDGFA, IFNGR2, DHX33, TRAF3, ARHGAP23, GLS, STK10, BAG2, STK17A, FOSL2, SERPINE1, CHST2, PTX3, ARNTL2, SH2D5, CHSY1, FBLIM1, WWTR1, TRNP1, LUZP1, ELK3, SPRY2, CORO1C, LAYN, UBASH3B, PMP22, PLAU, NOL7, EPHA2, FAM20C, FAM171A1, HAS2, NDEL1, STX2, SACS, MAPRE1, ASAP1, NUP155, ETV5, GRK5, CHST3, INPP1, RGS4, NAB1, SLC25A37, KCTD12, RTN4, PPP1R18, TNFRSF10D, ALKBH5, TAP2,…
DUTERTRE_ESTRADIOL_RESPONSE_24HR_DN	8.91579e-07	2.11518e-05	0.659444	0.336929	1.56793	474	CCNG2, HBP1, STON1, YPEL2, KLHL24, PNRC1, ERBB2, LMCD1, ABCA1, TGFB2, YPEL5, EFNA1, BMF, PIK3IP1, TNS3, CYB5R1, LRRC1, CALCOCO1, DSE, CREBRF, SOX4, ZNF277, TCP11L2, OPTN, BAZ2B, PIK3R3, DZIP3, ARID5B, ELF3, SESN2, CCNDBP1, UBE2H, GAB1, NEDD9, RASD1, PNPLA8, MAP2, CITED2, TP53INP1, EFNB2, RND1, TRIM16, ARID4B, ZNF117, KDM6A, DDIT3, EPOR, SENP2, PRSS8, MATN2, NUAK2, TBC1D23, CLK1, LYSMD3, RIT1, USP…
ELVIDGE_HYPOXIA_BY_DMOG_DN	9.62252e-07	2.27101e-05	0.643552	-0.686062	-2.08892	55	URB2, ZMPSTE24, WDR77, DOLK, IDH3A, PUS1, SLC35C1, PSME3, SLC29A1, TOR3A, POLR3K, SLC5A6, HSPA4, SLC25A44, NUP98, SDF2L1, RPP40, ADAT1, CTPS1, IDE, NDUFS6, SRM, ATP6V0A2, RPP25, GPATCH2
GRAESSMANN_APOPTOSIS_BY_SERUM_DEPRIVATION_UP	1.08383e-06	2.54477e-05	0.643552	-0.424144	-1.60631	479	PNP, FJX1, AEN, SURF6, DUSP6, MTFP1, NDUFAF4, PHLDA2, IFNGR2, AATF, SLC29A2, RCL1, MYC, POLR3D, PISD, C16orf91, SLC35E4, ALAS1, PES1, ETF1, PPID, WDR77, PPIF, EBNA1BP2, DIMT1, FAM216A, NMD3, HSPA8, WDR4, CDK5R1, PNPT1, ENC1, IVNS1ABP, RRP12, WDR75, TOR3A, URI1, TMED5, POMK, HEATR1, CEBPG, HSPA14, RRP15, FAM118B, SLC25A44, CORO1C, SPRY1, WDR12, HNRNPAB, ATF4, NOP58, TRIM8, VDAC1, EGR1, PRDX4, ZNF7…
WP_EUKARYOTIC_TRANSCRIPTION_INITIATION	1.11032e-06	2.59359e-05	0.643552	-0.731737	-2.12501	42	POLR3H, POLR3D, GTF2H2C, POLR1E, POLR3E, TAF9, POLR3K, GTF2H2, POLR1A, GTF2E2, TAF13, POLR1B, POLR1D, GTF2E1, POLR2H, TBP, POLR2K, MNAT1, GTF2H3, POLR2C, POLR3B, CCNH, POLR2I, GTF2A2, ERCC3
ZHU_CMV_24_HR_UP	1.35236e-06	3.14285e-05	0.643552	-0.616043	-2.00025	82	PNP, GRPEL1, SLC39A14, ALAS1, SRF, EIF4E, IDH3A, SRSF7, SAR1A, EIF1AX, EGR1, LIG4, SYNGR2, HSPE1, PSMD6, SNRPB2, FGFR1, LATS2, EIF4A1, EIF5, NAMPT, GORASP2, NFKB1, PFKP, UBE2S, ENO2, POLR2K, SSR1, PSMA3, MARK2, TUBB2A, NR4A1, STIP1, SNRPA1, BCL7B, GCH1
MULLIGAN_NTF3_SIGNALING_VIA_INSR_AND_IGF1R_UP	1.407e-06	3.25325e-05	0.643552	-0.832828	-2.13338	21	RCL1, SRXN1, WDR77, DDX21, EBNA1BP2, NOP56, HSPA4, MRPL20, CORO1C, GNL3, USP10, CCL2, SRSF2, SERP1, ARL4C, TMEM97
CHIANG_LIVER_CANCER_SUBCLASS_UNANNOTATED_DN	1.50734e-06	3.45649e-05	0.643552	-0.511522	-1.81264	182	PRMT6, DCUN1D5, MRPS12, G3BP2, TP53RK, BAG2, DNAJA1, PPIL1, HSPA8, SLC29A1, E2F5, DAD1, FARSA, UQCRFS1, ABCB10, MAPRE1, ME2, PRDX4, PRPS1, CCT2, CAB39, C1QBP, POLE3, MRPL42, ATF1, ALG13, PSMA5, TMX1, SCAMP3, MRPS23, SNRPD1, SPOPL, DPCD, WDR61, CAPZA2, TMEM251, ATG3, MCTS1, COPS3, STIP1, SLC39A6, GFM2, CDK4, RAN, SEC61A1, GMNN, CMAS, ATP1A1, PSMD8, RFC3, MANF, CNN3, VAMP3, NUP37, FEN1, MAD2L1, MRP…
SMID_BREAST_CANCER_BASAL_DN	1.51008e-06	3.45649e-05	0.643552	0.310454	1.48446	602	CCNG2, FAXDC2, ERBB2, AGR2, LRRC17, DNAJC1, PBLD, MDM1, PBX1, TRIM68, PAN2, DEPTOR, ZNF446, SELENBP1, BBS4, SNX1, MAP3K12, PDCD4, DZIP3, ELF1, SPATA7, TPPP3, TSPAN13, NUCB2, RBM47, HDAC11, KIAA0319L, TP53TG1, DZANK1, ST6GALNAC2, ANG, FUT8, CSAD, PEX11A, RND1, APPBP2, TOB1, SLC35E3, MFAP4, EPOR, PLXNB1, NR4A2, C14orf132, LRRN3, CERS4, KAT6B, TMEM143, ACKR3, TM7SF2, XIST, PLEKHF2, PGAP3, GSTZ1, IFT…
KIM_ALL_DISORDERS_OLIGODENDROCYTE_NUMBER_CORR_UP	1.56749e-06	3.56995e-05	0.643552	-0.393339	-1.50828	719	SLC20A1, AHSA1, PISD, C1orf216, CBX6, AMPD2, PES1, PPID, ARCN1, DEGS1, GLS, ATP6V0B, RASA1, BCAP31, IER2, RNF4, DAD1, STARD7, DRAP1, SLC25A11, BAG1, TUSC2, PKIG, ENTPD6, DHX30, PTDSS1, WSB2, TATDN2, CHST15, FARSA, UQCRFS1, ARL4A, SHROOM2, ADRM1, TMEM147, FAM171A1, CLINT1, NDEL1, PTS, GDI1, MCF2L, FAM98A, NUDC, HRAS, EIF6, SPTBN2, CCT2, COX17, NTHL1, UBE2M, CHMP1A, C1QBP, RNPS1, B3GAT1, TOMM34, NE…
STEIN_ESRRA_TARGETS	1.57728e-06	3.57438e-05	0.643552	-0.41764	-1.58381	490	NOL6, MRPS30, GRPEL1, UCK2, NDUFAF4, MIEF1, MRPL15, SLC39A14, MRPS12, DFFA, ALAS1, ASB6, TEX2, TIMM8A, TIMM17A, ISCA1, PPIF, ESRRA, MMACHC, IDH3A, SLC35F2, PLEKHB2, RAB35, RGS19, PDSS1, RNF4, HMOX2, IVNS1ABP, STARD7, CYCS, MFN2, CLUH, THAP4, CMC2, ETS2, FDX1, CYP24A1, SIK1, UQCRFS1, JMJD6, DLAT, PLAU, CIAPIN1, ST6GALNAC4, HCCS, TRIM8, ZNF7, MRPL35, PLS1, DCTD, VDAC2, INPP1, BOP1, COX10, SETMAR, B…
YAO_TEMPORAL_RESPONSE_TO_PROGESTERONE_CLUSTER_10	1.61667e-06	3.64551e-05	0.643552	-0.648472	-2.03434	64	ARCN1, GRWD1, NSUN2, DAD1, CERS2, TMEM11, TIMM23, SSU72, UFM1, RANGAP1, VDAC2, COX17, FKBP4, ATF1, HSPE1, SSB, SLC30A5, TM9SF3, DYNLL1, POLR2L, BOLA2B, CACYBP, SERP1, RRBP1, GCSH, SEC61A1, SF3A3, SLC1A4, HNRNPR, POLR2F, MRPL40
REACTOME_CELLULAR_RESPONSES_TO_EXTERNAL_STIMULI	1.65348e-06	3.71016e-05	0.643552	-0.409886	-1.5636	594	JUN, C12orf66, CUL1, TRIB3, CBX6, HIRA, SLC46A1, BAG5, ATP6V0B, MAP2K3, PHC2, BAG2, DNAJA1, EIF2S1, HSPH1, PSME3, HSPA8, RANBP2, SCO2, NUP35, HSPA9, HMOX2, SCO1, CYCS, BAG1, HSPA4, NR1D1, CEBPG, ETS2, HSPA6, EIF2AK4, HSPA14, NUP153, SEH1L, MAPKAPK5, POM121, TFDP1, NUP98, GSR, DNAJC2, ATF4, FNIP2, BLVRA, HSF1, RHEB, PSMC4, DCTN5, HM13, E2F3, SCMH1, TXNRD1, NUP155, DNAJA2, MTOR, TGS1, FKBP4, SH3BP4…
BENPORATH_MYC_TARGETS_WITH_EBOX	1.70907e-06	3.81609e-05	0.643552	-0.495119	-1.77747	208	FOSL1, SURF6, NOP2, JUN, PSEN2, POLR3D, TOP1, AMPD2, PPID, NSUN2, EIF4E, TFRC, SERPINE1, HSPA8, SLBP, HES1, FXN, DKC1, PIM2, CCND1, NR1D1, SLC19A1, ETS2, AMD1, BCL2, ARF1, IFRD2, ATF4, ARF4, NTHL1, ZFP36L2, SYNGR2, FASN, AKAP1, ZNF146, LMNA, EIF4A1, IRF3, RGS2, FAH, SRM, NCL, SLC9A3R2, TNFRSF8, EBP, PSMA3, SIGMAR1, HIF1A, APEX1, CSTB, CDK4, CD63, FGFR4, PEX3, BCL2L12, TOMM20, ELK1, JUNB, CBS, MCM…
LIM_MAMMARY_STEM_CELL_DN	1.81891e-06	4.04153e-05	0.643552	0.345266	1.59943	371	GRHL1, ERBB2, GOLPH3L, CACFD1, NEU1, WDR31, SCYL3, ASB8, ALAD, TRIM68, PPM1H, HDHD3, ATG2A, CREB3L4, ZNF334, ELF3, SNX15, ZSCAN20, ANKRA2, RAB5B, RBM47, HDAC11, KIAA0319L, ACAD10, MTA3, TIA1, CCNG1, RORC, RNF130, GCC2, OS9, PEX11G, MBOAT1, CDK19, STAT5A, TM7SF2, NHLRC3, VTCN1, HID1, PGAP3, BCL2L13, SLC37A1, ZNF524, TUFT1, SEPSECS, BOLA1, NCOA2, TLR3, P2RX4, TMEM128, TJP3, POMT1, SLC35D2, PPL, SLC…
REACTOME_RNA_POLYMERASE_III_TRANSCRIPTION	2.04703e-06	4.52633e-05	0.627257	-0.71655	-2.06605	41	POLR3H, POLR1C, POLR3D, POLR3G, POLR3A, SNAPC4, POLR3E, BDP1, POLR3K, GTF3C4, POLR1D, POLR2H, TBP, CRCP, SSB, POLR2L, GTF3C2, POLR2K, SNAPC2, POLR3F, POLR3B, GTF3A, GTF3C6, GTF3C1, SNAPC1, NFIC, POLR2F, SNAPC3, POLR3C
GRUETZMANN_PANCREATIC_CANCER_UP	2.18392e-06	4.80569e-05	0.627257	-0.444978	-1.64836	335	PNP, DUSP6, RGS16, DUSP5, TOP1, MRPS12, RIN1, G3BP1, UGCG, SERPINE1, DNAJA1, PSME3, CBFB, SLBP, NSDHL, TIMP3, KDSR, NR1D1, ARHGEF2, NCBP2, PMP22, ARL4A, DLAT, PLAU, FLAD1, AFAP1, EXOSC7, SDC1, MPHOSPH6, DGKD, HCCS, BZW1, CSK, VDAC1, PAK2, GDI1, TXNRD1, INPP1, MYL12A, CHMP1A, CTPS1, SHC1, PLAUR, AKAP1, FOXK2, PIP4K2B, SNRPB2, COPS8, GOLIM4, IL4R, PPP1R8, PSMA5, GADD45A, PPIG, NDRG1, GPC1, DHX9, HN…
KIM_ALL_DISORDERS_CALB1_CORR_UP	2.33386e-06	5.11093e-05	0.627257	-0.418589	-1.59147	525	SLC20A1, BHLHE40, AHSA1, CUL1, B4GALT6, PISD, C1orf216, ALAS1, G3BP2, PPID, KLF10, ISCA1, PWP1, ATP6V0B, IDH3A, RFK, RASA1, DNAJA1, FHL2, UBE3C, EIF2S1, DUSP14, PSME3, RNF4, AASDHPPT, SLC25A11, MAP2K1, UBE2N, WSB2, ABR, ZC3H15, UQCRFS1, ADRM1, ARF1, DDX10, VDAC1, CLINT1, NDEL1, BNIP3, ATP2B1, PRPS1, CCT2, DNAJA2, VDAC2, ANKRD46, SRP19, GNB1, RGS4, C1QBP, INPP5F, TOMM34, B3GALNT1, NECAP1, RTN4, DU…
EPPERT_PROGENITOR	2.40747e-06	5.24691e-05	0.627257	-0.546096	-1.86064	127	HIRA, TFRC, IDH3A, EIF2S1, UMPS, ANKRD27, POMK, PDZD8, CCNJ, EIF5B, PMP22, DLAT, FAM171A1, LHFPL2, BMS1, MRPL35, TXNRD1, DNAJC6, CTPS1, IDE, NCBP1, FKBP14, TIPIN, PEX5, TRIT1, CDK6, MTPAP, ARMC8, STEAP3, SORD, TM9SF3, P2RY1, CNRIP1, TMEM97, NDC1, MINPP1, MTHFD2, HAUS6, SART3, TRIP13, PRKDC, NOMO1, RFC3, PAICS, HNRNPR, XK, SUPT16H, HSP90AA1, CSNK2A1, PSMD1, METAP2, DLC1, SSX2IP, EREG, MICAL2, SCD,…
ENK_UV_RESPONSE_EPIDERMIS_DN	2.46427e-06	5.34511e-05	0.627257	-0.418686	-1.58414	473	PNP, SLC20A1, PNO1, FJX1, MRPS30, FOSL1, MAT2A, DUSP6, NXT1, UCK2, DUSP2, PFKFB3, ZBTB11, PWP2, PPAN, PITPNB, RRP1, ADM, DDX21, GNL2, RCAN1, TFRC, MAP2K3, GTPBP4, UGCG, UAP1, CHORDC1, FHL2, HSPH1, BCL10, RNF4, IVNS1ABP, SYNCRIP, DNTTIP2, IGFBP3, CCND1, KLF11, NUFIP1, PKIG, GSPT1, SNHG17, SHB, SPRY2, KPNA4, CORO1C, ABR, WDR1, TRIB1, ZNF26, PMP22, HK2, PLAU, EPHA2, B3GNT2, DDX10, TLE3, EMP1, EGR1, …
CREIGHTON_ENDOCRINE_THERAPY_RESISTANCE_1	2.6715e-06	5.73159e-05	0.627257	-0.420708	-1.59184	476	RRS1, NXT1, NDUFAF4, SIAH2, ZBTB2, MYC, PISD, PPAN, DHX33, RRP1B, SLC7A1, DCAF4, MREG, KCTD15, WDR89, GPATCH4, EIF2S1, SLC29A1, NAT10, NR2C2AP, WDR4, SLC5A6, TMEM64, NAB2, TEX10, UTP14A, ARHGEF2, ZNF121, SLC7A2, PA2G4, TFAP2C, YDJC, PMP22, ARL4A, BCL2, NRARP, NOP58, MID1IP1, FARSB, NOB1, RNF168, MRPL52, TNPO2, LPCAT1, UBQLN4, CCDC85B, FKBP4, E2F6, DUSP23, MRPL24, TTLL12, UTP14C, UNG, ZNF22, C20or…
MOREAUX_MULTIPLE_MYELOMA_BY_TACI_DN	2.65948e-06	5.73159e-05	0.627257	-0.519352	-1.81768	159	GEMIN5, SPATA5L1, MRPS12, EBNA1BP2, PAK1IP1, MRPL50, G3BP1, NAA50, OTUD6B, AIMP2, DKC1, AASDHPPT, C1orf131, DDX31, MALSU1, DDX18, TRIB1, PSMC4, NOL8, CCT2, C1QBP, TMA16, MCM3AP, SLC38A1, CBWD1, BTBD1, PDCD6, PTPMT1, TIMM50, SLC16A1, SNRPD1, ORC5, DBF4, TMEM165, SNX19, ZNF567, SSBP1, ACTL6A, WDR61, NCLN, RPL26L1, PSMA3, MINPP1, EOGT, RAN, MRPL19, RNF7, GCSH, AVL9, FANCF, EIF3M, CCT5, PRKDC, ZNF367…
ZHANG_BREAST_CANCER_PROGENITORS_UP	2.68019e-06	5.73159e-05	0.627257	-0.431773	-1.61532	408	POLR3H, SMIM15, CHCHD4, POLR1C, WDR3, G3BP2, SLC7A1, NUDCD1, TIMM17A, TMEM33, NANP, TFRC, PWP1, UTP15, PPAT, KCTD15, IDH3A, ZNF239, ZNF770, DNAJA1, KBTBD8, TIMM21, STARD7, SYNCRIP, WDR75, UCHL5, POLR3K, C1orf131, PDZD8, NAF1, ZC3HAV1L, TRMT6, SETX, ACTR3B, DLAT, BCL2, ABHD13, CSTF2, FARSB, VDAC1, ATAD1, NUP155, GEMIN6, MTDH, RIF1, NCBP1, SSB, ATR, SERBP1, UNG, ZNF22, ALG13, SNRPB2, SLC38A1, HOOK1…
BROWNE_HCMV_INFECTION_20HR_UP	2.85611e-06	6.07925e-05	0.627257	-0.489564	-1.76761	223	SIAH2, DUSP7, ALAS1, SMARCD2, AHCTF1, TFRC, BAK1, OGFR, ELK4, NKX2-5, DNAJA1, TSR1, CHST2, ZNF267, UBE3A, HES1, TOE1, ZNF263, CLUH, KPNA6, RNF126, ZNF593, ETS2, ZNF202, SLC6A8, HYAL2, PANK3, GP1BB, CELF1, TEX30, INPP1, MSX1, TGFBRAP1, TRMU, UBE2M, B4GALT5, CDR2L, E2F6, DPAGT1, MTF1, SLC6A6, DUSP3, TEAD4, DFFB, CDK20, IL27RA, PTPN21, VEGFA, ERF, SMG1, GNAZ, PLAGL2, UBE2S, SRRT, RELA, C18orf25, CLO…
REACTOME_REGULATION_OF_HSF1_MEDIATED_HEAT_SHOCK_RESPONSE	2.90663e-06	6.15799e-05	0.627257	-0.612891	-1.96572	76	BAG5, BAG2, HSPH1, HSPA8, RANBP2, NUP35, HSPA9, BAG1, HSPA4, HSPA6, HSPA14, NUP153, SEH1L, POM121, NUP98, DNAJC2, HSF1, NUP155, FKBP4, RPS19BP1, ATR, DNAJB6, MAPK1, NUP62, MRPL18, NUP188, NDC1, HSPA12A, CCAR2, NUP50, MAPKAPK2, NUP43, POM121C, NUP88, BAG3, NUP37, HSPA4L, NUP85, RAE1
BENPORATH_NANOG_TARGETS	2.92091e-06	6.15961e-05	0.627257	-0.375831	-1.44989	910	TNFRSF12A, RRS1, PNP, NOL6, ANKRD1, KLHL18, DUSP6, ADO, NOP16, NOC3L, FAM131B, DCUN1D5, JUN, AHSA1, PSEN2, B4GALT6, POLR3D, MPV17L2, GRPEL2, WDR77, PBDC1, NIP7, POLR3G, BAG5, PWP1, KCTD15, IDH3A, NOLC1, TFB2M, ZNF770, RRN3, WDR36, RASA1, CYB5B, EEF1E1, UXS1, KPNA3, ABCF2, DCAF13, ABHD11, SLC30A7, SS18L2, TAF4B, IER5L, PIM2, ZNF551, USP7, GTF3C4, HSPA4, IGFBP3, FEM1A, CNBP, UTP14A, PKIG, PPP2R1B, …
GOZGIT_ESR1_TARGETS_DN	3.11832e-06	6.54561e-05	0.627257	0.300024	1.43077	658	YPEL2, FAXDC2, LMCD1, AGR2, TGFB2, SLC12A6, TCF4, SMIM14, SRGAP1, HDAC9, DEPTOR, ULK1, SELENBP1, MAF, AKR1C1, IRF7, PIK3R3, ARID5B, IRF9, TSPAN13, FIGN, NUCB2, RASD1, TP53TG1, MAP2, ARRDC3, TRIQK, SAMD9, PRSS35, EFNB2, FUT8, FLCN, BCL6, MTSS1, GPER1, ZNF223, PLEKHA7, SNX16, FGFR2, PRSS8, ARMCX3, SOX2, STON2, ACOT2, GABARAPL1, NNT, PRRT3, MBOAT1, TMEM150C, TSC22D3, ACKR3, TBC1D2, C15orf65, VEZF1, …
HORIUCHI_WTAP_TARGETS_DN	3.25325e-06	6.79751e-05	0.627257	-0.456557	-1.68535	299	ARF6, CCDC86, FUT11, B4GALT6, SRPRB, PBDC1, TMEM33, POLR3G, GLS, PIM3, TFB2M, SLC5A3, EDEM1, NAA50, STYX, NAA15, ARNTL2, WWTR1, TOR3A, TMEM64, TMED5, USP38, GSPT1, LRP8, DLAT, PURB, NRARP, NUP98, GSR, PPP1R2, MSTO1, CSK, ANKRD46, STUB1, LIN7C, RGS4, C1QBP, DPAGT1, FASN, PGF, LEPROTL1, UNG, UHMK1, KLHL8, MTPN, TIMM50, NLN, ENAH, PGRMC2, TM9SF3, UBE2S, PHF10, IPO11, TMEM97, DCXR, SQLE, BTBD6, SMAD5…
ALFANO_MYC_TARGETS	3.5167e-06	7.31442e-05	0.627257	-0.488026	-1.76206	223	PNP, SLC20A1, UCK2, DUSP2, AATF, MYC, PES1, ADM, DDX21, PPIF, EBNA1BP2, FAM216A, PPAT, LARP1, DESI1, E2F5, ASB13, TFAP4, NOP56, RRP12, IMP4, MDN1, PXN, TATDN2, FARSA, PLAU, AFAP1, PDCD11, SURF2, SDC1, CDC42EP3, TOMM40, EMP1, DDX17, TRIP6, MYL12A, CAMKK2, CCL2, PLAUR, FKBP4, KCTD12, SYNGR2, UBE2K, IMPDH1, TTLL12, AKAP1, TCOF1, SOX9, PEX5, ABCA3, DNAJB6, MCL1, VCL, RER1, SLC16A1, FLOT1, MYCBP, META…
GEORGES_TARGETS_OF_MIR192_AND_MIR215	3.6622e-06	7.58242e-05	0.627257	-0.376956	-1.45039	823	SPRY4, FUT11, THEM6, SH2B3, TRIB3, SBDSP1, B4GALT6, TOP1, PITPNB, HBEGF, KLHL42, EEA1, KLF10, DEGS1, UBIAD1, NKRF, MRPL50, DIMT1, LARP1B, PPAT, KCTD15, PHC2, RASSF8, SLC19A2, NAA50, ZNF267, AGPAT5, ARNTL2, ENC1, SYNCRIP, AASDHPPT, KLHL23, TOR3A, NUFIP1, NAA20, SOWAHC, GFOD1, C17orf58, LRP8, LIMS1, FLVCR1, CYP24A1, FAXC, SLC7A2, DICER1, UBASH3B, DDX3X, PLAU, BCL2, TARDBP, SLC35G1, CCDC47, ABCB10, …
BYSTRYKH_HEMATOPOIESIS_STEM_CELL_QTL_TRANS	3.9773e-06	8.19756e-05	0.610527	-0.389464	-1.49192	675	NOG, RGS16, POLR1C, DCUN1D5, PMM2, EDN3, RRP1, ALAS1, ETF1, WDR43, TIMM10B, AK2, ZDHHC5, NIP7, YWHAG, ARIH2, TFRC, G3BP1, PWP1, ESRRA, TIMM8B, RRN3, UGCG, DDX56, NR2F6, DESI1, SLC25A19, CBFB, NR2C2AP, MFHAS1, ABCF1, NAA15, LIMK1, RGS19, CERS2, ENC1, NSDHL, TOR3A, SLC5A6, STX6, FEM1A, CRKL, TOMM5, CEBPG, GSPT1, SLC25A44, ADIPOR1, ZC3H15, MAPKAPK5, AXIN1, EIF5B, DICER1, PREB, PHLDB1, EXTL3, GOLT1B,…
STEIN_ESRRA_TARGETS_UP	4.08563e-06	8.3829e-05	0.610527	-0.442252	-1.64496	363	MRPS30, GRPEL1, NDUFAF4, MIEF1, MRPL15, MRPS12, DFFA, ALAS1, TEX2, TIMM8A, TIMM17A, ISCA1, PPIF, ESRRA, MMACHC, IDH3A, PLEKHB2, RAB35, PDSS1, RNF4, HMOX2, IVNS1ABP, CYCS, MFN2, CLUH, THAP4, CMC2, ETS2, FDX1, CYP24A1, SIK1, UQCRFS1, JMJD6, DLAT, CIAPIN1, ST6GALNAC4, HCCS, MRPL35, VDAC2, INPP1, COX10, SETMAR, B4GALT5, SLC2A6, PEX26, PCGF1, RAB21, AKAP1, RAP1GAP2, MTX2, SCML1, AFG3L2, PDCD10, SUPV3L…
SANSOM_APC_TARGETS	4.17296e-06	8.52369e-05	0.610527	-0.50555	-1.78537	178	TNFRSF12A, CCDC86, SPATA5L1, MYC, POLR3D, ABCE1, HIRA, DCAF4, POGK, MYO1B, IFFO2, EMC8, DHX30, TRIB1, EIF5B, RPRD1A, ZNF800, EPHB3, DNLZ, ADAT1, ZNF746, DCTD, SLC12A2, FAM20B, HAGHL, DUSP4, PACRGL, RNF157, FKBP5, KLHL8, CBWD1, FADS3, SOX9, TRIM9, TRIT1, CITED1, HSPBAP1, METTL2A, SMYD5, DCLRE1B, ORC5, SOAT1, SLC7A5, TRMT1, RNF149, ARMC9, SIVA1, PIEZO1, LPCAT4, ATRIP, ANKRD11, WASF3, TTC27, FGFRL1,…
PEDERSEN_METASTASIS_BY_ERBB2_ISOFORM_1	4.20796e-06	8.5568e-05	0.610527	-0.711262	-2.04197	40	SPRY4, FOSL1, BHLHE40, DUSP6, DUSP5, HBEGF, MAFF, ELK3, TRIB1, PLK3, EPHA2, ERRFI1, LIF, EGR1, DUSP4
PID_MYC_ACTIV_PATHWAY	4.66454e-06	9.44309e-05	0.610527	-0.608609	-1.95198	76	FOSL1, MYC, POLR3D, PMAIP1, EIF4E, TFRC, EIF2S1, TAF4B, TAF9, HSPA4, EIF4G1, DDX18, SNAI1, E2F3, UBTF, MTDH, PRDX3, PDCD10, EIF4A1, CAD, CDC25A, NCL, RUVBL1, ACTL6A, SLC2A1, CDK4, BCAT1, NDUFAF2, MAX, PFKM, TRRAP, NME1, HSPD1, HSP90AA1, RCC1, GPAM, RUVBL2
KIM_BIPOLAR_DISORDER_OLIGODENDROCYTE_DENSITY_CORR_UP	4.80734e-06	9.68914e-05	0.610527	-0.39003	-1.49366	643	AHSA1, CUL1, PISD, C1orf216, ALAS1, G3BP2, ISCA1, DEGS1, ATP6V0B, LARP1, RASA1, PSME3, FADD, MLX, RNF4, DAD1, STARD7, DRAP1, AASDHPPT, SLC25A11, BAG1, IMP4, CNBP, PKIG, ENTPD6, PTDSS1, ARHGEF2, CHST15, FARSA, UQCRFS1, ARL4A, ITGAE, ADRM1, TMEM147, HNRNPAB, NDEL1, PTS, GDI1, HRAS, EIF6, SPTBN2, CCT2, COX17, SF3B4, SRP19, GNB1, C1QBP, B3GAT1, TOMM34, NECAP1, UQCRQ, NDUFAF3, KATNB1, UTP14C, HPCAL1, …
SENESE_HDAC3_TARGETS_UP	5.06587e-06	0.000101652	0.610527	-0.418247	-1.57519	452	BICD2, CDV3, RGS16, ATP13A3, TOP1, PMAIP1, G3BP2, SLC7A1, AHCTF1, TFRC, GLS, STK10, PLEKHB2, SLC25A15, CBFB, MYO1B, EFHD2, UBE2F, RANBP2, RAB35, STYX, PTX3, ARNTL2, BDP1, E2F5, PPTC7, ENC1, TIMP3, HSPA4, OTUD4, ZNF697, EIF4G1, HEATR1, SPRED1, AP1AR, ETS2, ELK3, TFAM, TRIB1, UBASH3B, DDX3X, PMP22, PLAU, EXTL3, ERRFI1, HSF1, AKIRIN1, HAS2, EMP1, USP10, F2RL1, ATP2B1, MAPKAP1, FBXW11, ANKRD46, PIP5K…
TAKEDA_TARGETS_OF_NUP98_HOXA9_FUSION_3D_UP	5.0886e-06	0.00010166	0.610527	0.428588	1.81562	165	CDKN1C, RPS6KA5, CREBRF, STAT2, CCDC71L, IFI16, SOX4, TOX, IRF7, ARID5B, ERMAP, IRF9, RSAD2, SAMD9, PBX3, HEY1, QPRT, IFI44, DST, PHACTR4, FREM1, BAMBI, CYP1A1, GMPR, SERPING1, OFD1, DDX58, FGF18, OAS1, IFI44L, KLF5, MALAT1, SCN9A, HELZ2, RERE, INPP4B, MVP, OAS2, APLF, NEAT1, ACSM3, TTC28, CMPK2, SP110, IFITM1, PCDH9, DMXL2
LI_DCP2_BOUND_MRNA	5.59041e-06	0.000111198	0.610527	-0.604086	-1.97649	85	BHLHE40, TRIB3, MRPS12, MRTO4, NAA15, SCO2, EXOSC4, HMOX2, NOP56, DNTTIP2, ZNF593, JMJD6, NOL7, NAA10, WDR74, BID, DEAF1, BAZ1A, POLR2L, CYC1, DCXR, HSD17B10, MRPL12, SPEN, DUS1L, ACBD3, NQO2, PRPF40A, MRPS11, APRT, PDXK, FAM50A, APEH, RUVBL2, TACO1, PITRM1, TST, ENO1, NDUFS8, EIF3G, AP2S1, PSMC5, NDUFA13
REACTOME_TRANSPORT_OF_MATURE_MRNAS_DERIVED_FROM_INTRONLESS_TRANSCRIPTS	5.73268e-06	0.000113532	0.610527	-0.704102	-2.03016	41	EIF4E, RANBP2, SLBP, NUP35, NUP153, SEH1L, NCBP2, POM121, NUP98, NUP155, NCBP1, FIP1L1, NUP62, CPSF2, NUP188, NDC1, NUP50, NXF1, NUP43, POM121C, NUP88, NUP37, NUP85, RAE1, SEC13, ALYREF
SARTIPY_NORMAL_AT_INSULIN_RESISTANCE_UP	5.89937e-06	0.000116327	0.610527	-0.787007	-2.12803	27	MAK16, FOSL1, BHLHE40, DUSP6, SRXN1, CDR2, IER2, NOP56, BYSL, B3GNT2, NOP58, C12orf45, CCL2, SLC2A1, SPRED2, TUBB2A
SWEET_KRAS_TARGETS_DN	6.01511e-06	0.000118098	0.610527	-0.667458	-2.02046	53	FOSL1, MRPS12, EBNA1BP2, MLX, POLR3K, ENTPD6, LRP8, BYSL, EPHB3, F2RL1, ETV5, DUSP4, TNFRSF10D, IRS2, EIF5, RGS2, PRMT5, SLC9A3R2, ARL4C, UPP1, RNF6, SPRED2
BLUM_RESPONSE_TO_SALIRASIB_UP	6.87262e-06	0.000134355	0.610527	-0.476307	-1.71924	227	FOSL1, SIAH2, TRIB3, ZYX, MAFF, BAK1, ESRRA, RRN3, DNAJA3, PTX3, HSPA9, PTP4A2, PFDN2, KLF11, SSR3, ZNF593, CEBPG, ENTPD6, SEPHS2, ARHGEF2, KPNA4, TIMM9, DDX10, ATF4, SLC35A2, EGR1, NDEL1, GALE, DCTD, ARF4, INPP1, COX10, MAFG, XPOT, DPAGT1, TIMM44, GFPT1, TSSC4, UNG, USP25, SUPV3L1, EIF2S2, GADD45A, SERPINB8, RAB22A, EIF5, NAMPT, RAD23A, IL12A, SLC1A5, TNFRSF10B, STC2, NAPG, SERP1, GOLGA4, RELB, …
AMIT_EGF_RESPONSE_480_MCF10A	7.15313e-06	0.000139241	0.610527	-0.701062	-2.0214	41	PHLDA2, CHST11, TRIB3, PMAIP1, MREG, SLC35G2, TIMM10, GFPT1, HPCAL1, GRB10, GPR153, SOX9, RAB22A, NAV3, MAPK1, SZRD1, VEGFA, ARL4C, SSNA1
REACTOME_RNA_POLYMERASE_III_TRANSCRIPTION_INITIATION_FROM_TYPE_1_PROMOTER	7.30887e-06	0.000141668	0.610527	-0.765894	-2.09283	28	POLR3H, POLR1C, POLR3D, POLR3G, POLR3A, POLR3E, BDP1, POLR3K, GTF3C4, POLR1D, POLR2H, TBP, CRCP, POLR2L, GTF3C2, POLR2K, POLR3F, POLR3B, GTF3A, GTF3C6, GTF3C1
WANG_LMO4_TARGETS_DN	7.34807e-06	0.000141824	0.610527	-0.433408	-1.60364	331	SRFBP1, JUN, AATF, TOP1, LYSMD2, NUFIP2, ARCN1, ZDHHC5, RASSF8, CDR2, GPATCH4, RRN3, ZNFX1, PLEKHB2, SPRYD7, FHL2, ABCF2, AIMP2, SAR1A, FBLIM1, DKC1, TRNP1, TMEM64, LONRF1, CCDC58, NAA20, PDZD8, RPF1, FDX1, KIAA2013, DDX20, MAD2L1BP, RBM26, SLC7A2, EIF5B, PMP22, PURB, TARDBP, NOL7, UBQLN1, BZW1, PAK2, SRA1, PTS, ATAD1, C12orf45, RBM25, TDG, RC3H2, FBXW11, NSUN4, PIP5K1A, TGS1, CCDC137, PFDN6, THU…
GRYDER_PAX3FOXO1_TOP_ENHANCERS	8.02381e-06	0.000154213	0.593325	-0.416366	-1.5637	423	PNO1, BCAR3, MAT2A, SDE2, NXT1, CHST11, WDR43, RRP1B, SLC7A1, IDH3A, NOLC1, IER5, UBE2G2, HSPH1, EFHD2, ERICH1, AGPAT5, GNL3L, PINX1, ASB13, CHSY1, ZNF330, DNTTIP2, ERI1, RASA3, COA6, MRPL20, FASTKD2, NAA20, SETX, CEBPZ, SHB, SPRY1, CHST15, SIK1, SSU72, BCL2, EEF2K, EXTL3, POLR2D, SDC1, ERRFI1, CDC42EP3, MFSD2A, TLE3, CLINT1, SACS, FAM136A, CDC123, TXNRD1, SAMD4A, SFXN1, M6PR, RNF114, ARHGEF10, W…
LU_EZH2_TARGETS_UP	8.08603e-06	0.000154756	0.593325	-0.461592	-1.68708	254	PRMT6, AHSA1, TRIB3, G3BP2, OGFR, NOLC1, RPUSD1, PDXP, RGS19, TRIM47, PUSL1, TOR3A, EMC6, GFOD2, TYSND1, HYAL2, ALKBH2, SNHG10, SURF2, CSK, NUDCD3, MIEN1, PRDX4, PPP3R1, C2CD2, TRIP6, BOK, STUB1, LPCAT1, WDR74, ADAP1, HES4, PFDN6, GNA11, PHF5A, IER3, HAGHL, RPS19BP1, AP1S1, FOXK2, COX14, TEAD4, LMNA, ISOC2, PHF19, ATOX1, FLOT1, ENDOG, PPP2R2A, GUCD1, PAQR7, PSMB10, TCF20, SDC4, OXLD1, RUVBL1, IFT…
CHARAFE_BREAST_CANCER_LUMINAL_VS_MESENCHYMAL_UP	8.4358e-06	0.000160774	0.593325	0.33206	1.52616	398	EHF, GRHL1, ERBB2, FAM214A, AGR2, CACFD1, DNAJC1, SSBP2, SCYL3, ASB8, RPS6KA5, LIMK2, ULK1, SELENBP1, PPM1H, ARFGAP2, PDCD4, CREB3L4, FGD3, ELF3, TSPAN13, TMEM79, RAB5B, DAAM1, RBM47, IFT20, KIAA0319L, SUOX, TP53TG1, ST6GALNAC2, CIRBP, ZNF165, CSAD, MYLIP, TOB1, METTL7A, PLXNB1, PRSS8, EFNA4, ZNF467, EXPH5, DBP, USF1, PPCS, SYCP2, TSC22D3, ENTPD2, TM7SF2, SLC44A2, PLEKHF2, HID1, PGAP3, SLC37A1, T…
KEGG_SPLICEOSOME	8.88661e-06	0.00016866	0.593325	-0.541919	-1.84506	123	SRSF7, PPIL1, HSPA8, HSPA6, NCBP2, SRSF8, DDX5, SF3B5, RBM25, SF3B4, PCBP1, PRPF4, DHX16, EIF4A3, PRPF38B, DHX15, PHF5A, NCBP1, U2SURP, SNRPB2, SF3B3, U2AF2, CCDC12, MAGOH, RBM8A, SNRPD1, CHERP, SRSF2, TCERG1, HNRNPU, TXNL4A, U2AF1, SNRNP40, SNRPA1, SNRPF, PQBP1, PRPF40A, LSM6, HNRNPK, SF3A3, PRPF19, SART1, SRSF6, MAGOHB, DDX46, SNRNP27, AQR, SNRPG, SRSF4, LSM2, SRSF1, SF3A1, SRSF10, SNRPD3, ALYR…
KEGG_RNA_POLYMERASE	1.04637e-05	0.000197769	0.593325	-0.760116	-2.07704	28	POLR3H, POLR1C, POLR3D, POLR3G, POLR3A, POLR1E, POLR3K, POLR1A, POLR2D, POLR1B, POLR1D, POLR2H, POLR2L, POLR2K, POLR3F, POLR2C, POLR3B
REACTOME_RNA_POLYMERASE_III_TRANSCRIPTION_TERMINATION	1.06081e-05	0.000199669	0.593325	-0.78991	-2.05038	23	POLR3H, POLR1C, POLR3D, POLR3G, POLR3A, POLR3E, POLR3K, POLR1D, POLR2H, CRCP, SSB, POLR2L, POLR2K, POLR3F, POLR3B
SWEET_LUNG_CANCER_KRAS_UP	1.06593e-05	0.000199807	0.593325	-0.414647	-1.55614	424	BHLHE40, DUSP6, POLR1C, NDUFAF4, PHLDA2, PISD, GNE, RFK, SERPINE1, TSR1, HSPH1, EDEM1, HSPA8, RNF4, HSPA9, PFDN2, IGFBP3, CCND1, EIF4G1, XBP1, EIF2AK4, AXIN1, HK2, GNL3, GJA3, RABGGTB, SDC1, ERRFI1, EIF1AX, ACLY, GJB2, MIEN1, HM13, ACTN4, GLRX, VASP, MAPRE1, NEK4, PRDX4, LRRFIP1, SLC12A2, LPCAT1, SHC1, FKBP4, B3GAT3, FASN, NFIL3, MRPS18B, BCL2A1, DAP, TNFAIP1, IL4R, SLC31A1, GADD45A, UBQLN2, ATOX…
MARSON_FOXP3_TARGETS_DN	1.14407e-05	0.000213576	0.593325	-0.692784	-2.04084	45	CDV3, DUSP6, RCL1, MYC, ETF1, NOLC1, SLC29A1, RNF4, ENC1, STX6, BZW1, POLR1D, M6PR, ZFP36L2, NABP1, RGS2, TGIF1, PTPN22, FAM107B, PDE3B, NFKBIE, GCH1, MALT1
PLASARI_TGFB1_TARGETS_10HR_DN	1.1497e-05	0.000213751	0.593325	0.383092	1.6833	232	GAS1, KLHL24, ZNF608, TSPY26P, PBX1, ZNF521, TOX, TCF7L2, RNASEL, PIK3R3, ARID5B, ARL6IP1, MAP2, ARRDC3, PRSS35, RTP4, FOXC1, METTL7A, PLEKHG1, VCAM1, FGFR2, LRRN3, ZNF467, DBP, ARHGAP28, PTEN, TSHZ1, SESN3, CLIP4, RCBTB2, SERPINB1, MPPED2, MARCKS, PALMD, LGR4, EDNRB, THSD7A, TRIM2, SH3BGRL, PIK3R1, PDK4, SLC16A4, TRIM21, TRPS1, NUSAP1, RUNX1T1, MALAT1, DHRS3, CYP1B1, HMMR, SLC40A1, WDR19, RARB, …
DAZARD_RESPONSE_TO_UV_SCC_DN	1.15899e-05	0.00021427	0.593325	-0.548873	-1.84671	111	RRS1, ADORA2B, NOP16, ATP13A3, SIAH2, PMM2, MYC, BAG5, PHC2, FADD, TUSC2, CRKL, RPP38, SLC25A44, NUP153, AMD1, MPHOSPH10, SACS, E2F3, DDX3Y, ANKRD46, CHD1, AGO2, DUSP4, KDM2A, N4BP1, RAP1GAP2, ZNF146, IL4R, TRAF4, MCL1, CSTF1, NAV3, SLK, PGRMC2, ERF, TGIF1, ARL4C, NGDN, PATZ1, FOXJ3, YTHDF3, TRAM2, KIF2A
WHITFIELD_CELL_CYCLE_M_G1	1.1619e-05	0.00021427	0.593325	-0.542175	-1.83263	119	GRPEL1, TOP1, NUFIP2, LYAR, DEXI, PAK1IP1, LARP1, ZNFX1, HSPA8, DKC1, TAF9, CCND1, GSPT1, AGPAT3, AMD1, AFAP1, RHEB, TLE3, TMEM138, XPO4, MRPS2, NCS1, PPP2CA, AGFG1, MRPS18B, FOXK2, MTPN, DNAJB6, VCL, PPP2R2A, DYNLL1, TCERG1, VPS37C, RAB3A, HIF1A, MRPL19, ODF2, FAM189B, CBX3, WWC1, NFIC, DCP1A, NUDCD2, MLLT6, NUP37, OPN3, GDF15, ILF2, LRIF1, DCTN6, USP6NL, SNHG16, KPNB1, MORF4L2
REACTOME_HIV_INFECTION	1.17343e-05	0.000215522	0.593325	-0.478352	-1.72387	220	PSME3, RANBP2, NUP35, TAF4B, TAF9, GTF2H2, NUP153, SEH1L, NCBP2, ARF1, POM121, POLR2D, KPNA1, NUP98, GTF2E2, PSMC4, RANGAP1, PAK2, TAF13, NUP155, VPS4A, LIG4, GTF2E1, POLR2H, CCNT1, TBP, NCBP1, PSMD6, AP1S1, PSMD7, PSMD12, PSMA5, PSMB10, NUP62, POLR2L, VPS37C, NUP188, POLR2K, MNAT1, GTF2H3, NDC1, PSMA3, POLR2C, AP1S3, PSME4, CCNH, PSMD3, RAN, POLR2I, GTF2A2, ERCC3, NUP50, RNGTT, ELL, BANF1, CHMP7…
SARRIO_EPITHELIAL_MESENCHYMAL_TRANSITION_DN	1.18628e-05	0.000217008	0.593325	0.468814	1.91561	124	GAS1, BTG1, ZNF608, PNRC1, CDKN1C, EFNA1, GADD45G, IFI16, NFKBIA, CITED2, TP53INP1, TMEM59, BCL6, CCNG1, PLXNB1, IFI44, TSC22D3, PTEN, DST, LPAR6, ANK3, LAMB2, SAT1, RGCC, MALAT1, ALDH6A1, NFE2L2, CDH1, PLEKHO2, FBXO32, MAFB, C1S, PIK3C2B, SCPEP1, MVP
AMIT_EGF_RESPONSE_240_HELA	1.19795e-05	0.000218267	0.593325	-0.651177	-1.97279	54	ARF6, MAT2A, SH2B3, LETM1, TOP1, LRP8, SHB, FARSA, RYK, DNMBP, TXNRD1, FGF2, RGS2, NDRG1, ARPC4, VAV2, SDC4, SYDE1, SPRED2, YKT6, EHD1, EHBP1L1, CAPRIN2, SLC7A11, IL11, ARHGDIA, TNFRSF1A
ODONNELL_TFRC_TARGETS_UP	1.21145e-05	0.000219847	0.593325	0.346637	1.55573	307	YPEL2, BTG1, FAXDC2, CDC14A, YPEL5, ID2, MXD4, ZNF396, CREBRF, WNT9A, BBC3, HS1BP3, CAPS, TOX, MAP3K12, CASC15, RBM43, SESN2, KIF19, UBE2H, TP53TG1, TP53INP1, APOBEC3G, MYLIP, TRIM16, METTL7A, RNF157-AS1, PPP1R15A, TIAM1, ZNF155, SH3D21, TSC22D3, C15orf65, ABCB9, PCYT1B, SLC2A12, RCBTB2, ARSD, ZNF524, GRM7, CD72, PLK2, TXNIP, TJP3, DNAJC4, TMEM171, PDE4B, ZMYND10, IDNK, ZFP36L1, UNC13D, PCDHB12, …
REACTOME_RNA_POLYMERASE_I_PROMOTER_ESCAPE	1.25763e-05	0.000227322	0.593325	-0.758661	-2.07306	28	POLR1C, RRN3, POLR1E, GTF2H2, POLR1A, UBTF, POLR1B, POLR1D, POLR2H, TBP, TAF1A, POLR2L, POLR2K, MNAT1, GTF2H3, TAF1D, CCNH, ERCC3, CBX3
BLALOCK_ALZHEIMERS_DISEASE_INCIPIENT_DN	1.3075e-05	0.000235402	0.593325	-0.510121	-1.7832	158	GRPEL1, AHSA1, MRPL15, TOP1, ARCN1, DNAJA1, HSPH1, RANBP2, DRAP1, PFDN2, MGA, EIF2B3, TMEM147, TFDP1, DDN, UBP1, DDX5, GLRX, PANX1, PPP3R1, UTP18, ROCK2, CCT2, GNB1, CAMKK2, RGS4, CUL2, DEAF1, RSU1, MKKS, MEF2A, ORC5, RAPGEFL1, ELMO2, CACYBP, ACTN1, NEDD8, EIF2B1, PPA1, RGS14, MAP2K4, GTF2A2, CCT3, RPE, CCT5, UROS
JAZAG_TGFB1_SIGNALING_UP	1.37132e-05	0.00024592	0.593325	-0.561573	-1.86385	96	BAG5, PWP1, TIMM8B, CHORDC1, MAP2K1, GTF3C4, KPNA6, PKIG, GTF2H2, PMP22, RGS17, GSR, VPS4A, CCDC85B, SEC23IP, CCNE1, N6AMT1, IL12A, ATP6V0A2, CASP3, PTPN22, EBP, TOPORS, SLC12A7, CCNH, SLC6A11, STRAP, MED14, KCNQ4, NUP50, YAF2, PRELID1, DAP3, IL11, SUPT16H, RNF24
DUTERTRE_ESTRADIOL_RESPONSE_6HR_DN	1.48345e-05	0.000264985	0.593325	0.510798	1.98178	89	CCNG2, STON1, KLHL24, ERBB2, TGFB2, EFNA1, BMF, SSBP2, TNS3, CREBRF, ARID5B, YPEL3, TP53INP1, RND1, ZNF467, CLEC2D, PLEKHF2, SESN3, HSD17B11, ABCC5, CTNND2, UACA, PLA2R1, CRISPLD2, NPHP3, KAT2B, N4BP3, NEDD4L, GRB7, GRHL3, CDKL5, KYNU, INPP5J
LEE_LIVER_CANCER_SURVIVAL_DN	1.49609e-05	0.000265164	0.593325	-0.496174	-1.73528	165	PNP, PHLDA2, LYAR, GTPBP4, EEF1E1, SLBP, NOP56, URI1, NCBP2, MAPRE1, METTL5, ATP2B1, EIF4A3, DYNLT1, MRPL42, IER3, AGFG1, SNRPB2, VCL, ACTR3, OLIG2, RGS2, DYNLL1, NFE2L3, ACTL6A, DCTPP1, NDC1, CLIC1, PTBP3, PDCD5, RCC2, UBE2D1, YWHAB, HIF1A, CDK4, MTHFD2, UBA2, RAN, CCDC6, HDDC2, MMD, RPE, BCAT1, KIF5B, B3GNT5, CCT5, CBX3, MSH6, SFT2D1, CCT6A, ITGB1BP1, KRT10, PRMT1
MIKKELSEN_MEF_ICP_WITH_H3K27ME3	1.49063e-05	0.000265164	0.593325	0.446584	1.84612	141	MST1, NFE2, TDGF1, ZIC4, PIK3CD, SLFN5, CA14, QPRT, NOXA1, EXPH5, ART3, PRSS36, CD72, SYBU, HESX1, TJP3, GIPR, KCNN3, ATCAY, KCNJ9, SCN9A, CA3, LRRC23, DNAJB13, GRB7, ALOX15B, CHRNG, LRRC4B, ELMO1, ENTPD3, SLC24A1, SLC9A4, FGR, ZDHHC22, MC1R, TDRD1, SYT3, LINGO4, BRINP3, PHACTR1, SLC25A41, LY6G6C
WANG_METHYLATED_IN_BREAST_CANCER	1.52776e-05	0.000269726	0.57561	-0.750119	-2.06195	30	FOSL1, HBEGF, ZYX, MAFF, STK17A, MYO1B, EPHA2, SMURF2, ETV5, IRS2, GADD45A, SERPINB8, SLC3A2, TNFRSF10B, SLC7A5, CDC25A, UPP1
REACTOME_RNA_POLYMERASE_III_CHAIN_ELONGATION	1.54157e-05	0.000271114	0.57561	-0.82049	-2.02891	18	POLR3H, POLR1C, POLR3D, POLR3G, POLR3A, POLR3E, POLR3K, POLR1D, POLR2H, CRCP, POLR2L, POLR2K, POLR3F, POLR3B
GARGALOVIC_RESPONSE_TO_OXIDIZED_PHOSPHOLIPIDS_BLUE_UP	1.66657e-05	0.00029197	0.57561	-0.530627	-1.81785	130	PNP, YRDC, FOSL1, AHSA1, SRXN1, PMAIP1, HBEGF, KCTD5, ZBTB21, RCAN1, SLC19A2, STK17A, CHORDC1, DNAJA1, HSPH1, KBTBD8, SOWAHC, AMMECR1L, HSPA6, RRP7A, TRIB1, JMJD6, CNST, SMURF1, EMP1, ZNRF3, MAFG, PLAUR, E2F6, AGO2, NFIL3, AKIRIN2, SPIRE1, DNAJB6, SLC3A2, EIF5, MTHFD2L, RSL1D1, SERTAD1, CASP3, RELB, MAFK, KLHL21, RELN, MIR4458HG, STIP1, MIR22HG, ZC3H12C
DACOSTA_UV_RESPONSE_VIA_ERCC3_COMMON_DN	1.71642e-05	0.000298349	0.57561	-0.407863	-1.53674	446	BCAR3, BHLHE40, UCK2, ATP13A3, LARP4, PMM2, JUN, CUL1, MYC, PRMT3, WDR43, HIRA, KLF10, SLC7A1, EIF4E, PHLPP2, SRSF7, UGCG, RASA1, SERPINE1, MYO1B, KPNA3, UBE3A, SLC4A7, LARP4B, CHSY1, ENC1, MAP2K1, MDN1, NAA20, GAPVD1, SHB, NUP153, MICAL3, RYK, AFAP1, NUP98, FAM171A1, DNMBP, ANKS1A, SEC24A, LHFPL2, E2F3, SMURF2, ATP2B1, SAMD4A, C2CD2, FBXW11, UTP18, ROCK2, CHD1, USP12, INPP5F, OXSR1, UVRAG, FGF2,…
REACTOME_RNA_POLYMERASE_III_TRANSCRIPTION_INITIATION_FROM_TYPE_3_PROMOTER	1.72263e-05	0.000298349	0.57561	-0.754082	-2.06055	28	POLR3H, POLR1C, POLR3D, POLR3G, POLR3A, SNAPC4, POLR3E, BDP1, POLR3K, POLR1D, POLR2H, TBP, CRCP, POLR2L, POLR2K, SNAPC2, POLR3F, POLR3B, SNAPC1, POLR2F, SNAPC3, POLR3C, ZNF143, POU2F1
SESTO_RESPONSE_TO_UV_C1	1.71948e-05	0.000298349	0.57561	-0.629837	-1.95994	61	DUSP5, ETF1, MAP2K3, IER2, RNF4, GSPT1, EMP1, BNIP3, VDAC2, PPP2CA, COPS8, PSMA5, PPP2R2A, NAMPT, UBE2G1, SRSF2, EIF4H, SPRR2D, SNRPA1, PEA15, FAM50A, CNN3, HSP90AA1, CDKN1A, CSNK2A1, UBE2D2, CSNK2B
VANTVEER_BREAST_CANCER_ESR1_DN	1.73712e-05	0.000299719	0.57561	-0.472523	-1.69635	208	UCK2, DUSP2, RRP1, ADM, NF2, RCAN1, LGALSL, SRSF7, SLC35C1, CHST2, IQCJ-SCHIP1, SYNCRIP, CEBPG, FDX1, AMD1, CORO1C, IL15RA, EPHA2, GOLT1B, FAM171A1, SAMD4A, ABRACL, CTPS1, SLC2A6, RNF114, LPIN1, AGFG1, SERBP1, BCL2A1, KCNK5, RSU1, ATAD3A, MEMO1, UCHL3, MPZL1, DEF8, STEAP3, NDRG1, PFKP, GATAD2A, DESI2, FNDC3B, PDCD5, PSME4, GMPS, EML4, HIF1A, CSTB, DUSP9, NFKBIE, ASNS, SLC43A3, NCK1, SH3BP1, LAD1,…
BILD_E2F3_ONCOGENIC_SIGNATURE	1.75102e-05	0.000300978	0.57561	-0.471254	-1.70227	224	BRI3BP, FUT11, PFKFB3, B4GALT6, PWP1, KCTD15, SRSF7, CHST2, RDH13, MFHAS1, METTL21A, NCR3LG1, MDN1, CXXC5, LRP8, FAXC, USPL1, SLC35G1, EPHA2, TFDP1, ABCB10, FAM171A1, KDM2B, NUP155, RBM25, CAMKK2, PHF2, ZNF195, CCNE1, ABHD15, CRELD2, TSPAN5, TEAD4, CCNE2, ENTPD1-AS1, EIF4A1, SAC3D1, DCLRE1B, MANEAL, TMEM158, SLC16A6, SLC27A3, PHF10, ENO2, TMEM97, NIPA1, ADCY3, EPHX4, TAF1D, NETO2, ZNF275, CHML, A…
BROWNE_HCMV_INFECTION_24HR_UP	1.79188e-05	0.000306842	0.57561	-0.52753	-1.80581	132	BHLHE40, GRPEL1, SLC29A1, BRMS1, E2F5, LRP8, SF1, NUP98, SS18L1, TOMM40, PAK2, F2RL1, E2F3, ME2, PPP3R1, ETV5, BID, FKBP4, SYNGR2, ZNF195, AGO2, STAT5B, N4BP1, TMEM109, MED22, RAB5C, TSFM, KBTBD11, BAZ1A, BLMH, CLTB, SNRPA1, PSMD3, TSPAN9, TAF5L, MAP3K9, PPM1G, APEX2, TGIF2, TRAF3IP1, ADARB1, METTL3, CTDP1, ALDH1A3, KMT2B, ICAM1, POU2F1, ZNF536, SNRPB, SLC25A4, CXCL2, AK4, FKBP1A, CHRNA5, MSI1
GOLDRATH_HOMEOSTATIC_PROLIFERATION	1.83107e-05	0.00031238	0.57561	-0.520099	-1.79606	136	NOP16, ATP6V0B, EIF3J, TMX2, BAG2, GNPNAT1, CYCS, RPIA, TIMM22, BYSL, TRNT1, BCL2, PDCD2, F2RL1, VDAC2, LIN7C, SFXN1, KCTD12, HSPE1, PACRGL, AGFG1, UNG, MRPS25, NDUFB2, GOLIM4, RAB5C, IRAK1, UBQLN2, NABP1, MAGOH, RAB18, NDUFAB1, TM9SF3, MSL2, SLC7A5, CPSF2, DHX9, GPX1, CACYBP, ARL4C, RAD23B, PTGES3, ATP11A, NPM3, UBL5, PPA1, TAF1D, SMN2, PRPS2, DYNLL2, ITGB1BP1, NHP2, FUBP1, PARK7, NME1, NUDCD2, …
TSENG_IRS1_TARGETS_UP	2.00959e-05	0.000341556	0.57561	-0.55399	-1.84308	102	ADORA2B, UCK2, PDGFA, TRIB3, RCL1, NSUN2, TMX2, DDX47, HSPA9, NOP56, HSPA4, EMC6, DDX18, ACLY, MID1IP1, FARSB, DCTN5, ACTN4, SPCS3, ZNF22, SLC3A2, ACTR3, LDLR, PCYT2, TMEM97, RNF6, TENM3, SQLE, MTHFD2, ASNS, DBNL, PHB, NMT1, MAPK12, FEN1, DBN1, ZDHHC6, WNT10A, SLC35C2, CCZ1, SF3A1
KOBAYASHI_EGFR_SIGNALING_6HR_DN	2.09183e-05	0.000354211	0.57561	-0.833016	-2.02524	17	FOSL1, DUSP6, DUSP5, PHLDA2, JUN, MAFF, CCND1, EPHA2, IER3, DUSP4, VEGFA, TGFA
WINNEPENNINCKX_MELANOMA_METASTASIS_UP	2.11313e-05	0.000356492	0.57561	-0.511047	-1.78414	151	MRPS17, C8orf33, NUDCD1, PWP1, FAM216A, CHORDC1, DNAJA1, MRPL32, DPH3, HSPA4, SSR3, DDX18, IWS1, GLRX2, FAM98A, ARF4, GEMIN6, SRP19, PRPF38B, NCBP1, TAF1A, VMA21, SURF4, TRUB2, TCOF1, CHTOP, MRPS10, CACYBP, DSCC1, MRPS16, GMPS, C9orf40, KDELR2, GMNN, GPN3, CDC6, CCT5, MSH6, ZNF367, MCM4, PAICS, NME1, ZNF587, CNN3, HSPD1, UHRF1, NANS, IPO7, SNRPG, DTYMK, UGGT1, RANBP1, SRSF10, MCM6, CMSS1, KPNA2, …
MULLIGHAN_MLL_SIGNATURE_1_UP	2.24756e-05	0.000377772	0.57561	-0.423906	-1.5736	354	IFNGR2, DUSP7, PPID, SRF, AK2, DEXI, ISG20L2, PPIF, RCAN1, TOR1A, FOSL2, THAP11, PER2, MAGEF1, CBFB, EFHD2, FADD, MLX, LRFN4, EXOSC4, SLC25A11, FAM53B, BEGAIN, TOR3A, CEBPG, RRP7A, SEPHS2, TIMM23, ABR, CDC42EP3, FRAT2, EPHB3, COA3, MRPL35, LPCAT1, M6PR, KCTD13, SNRNP25, BID, SYNGR2, KRI1, RRP8, SIPA1, C15orf39, FAM120A, LRRC20, SERPINB8, IRAK1, SAC3D1, PAQR4, SDHB, MRPL33, NUP62, SZRD1, TRIM44, D…
REACTOME_TRANSPORT_OF_THE_SLBP_DEPENDANT_MATURE_MRNA	2.30826e-05	0.000386549	0.57561	-0.711341	-1.97982	34	EIF4E, RANBP2, SLBP, NUP35, NUP153, SEH1L, NCBP2, POM121, NUP98, NUP155, NCBP1, NUP62, NUP188, NDC1, NUP50, NXF1, NUP43, POM121C, NUP88, NUP37, NUP85, RAE1, SEC13, ALYREF
JI_RESPONSE_TO_FSH_DN	2.3327e-05	0.000389211	0.57561	-0.653046	-1.96967	52	ARF6, MAT2A, TOP1, PITPNB, CYB5B, SERPINE1, MAP2K1, DDX3X, PANK3, TFDP1, EMP1, PAK2, PRPS1, FGF2, SERBP1, UBE2G1
CHAUHAN_RESPONSE_TO_METHOXYESTRADIOL_UP	2.55032e-05	0.000423968	0.57561	-0.672069	-1.973	44	PMM2, AHSA1, MYC, CBX6, DNAJA1, UBE2G2, HSPA8, TARDBP, ATF4, UBE2M, TIMM44, SLC3A2, SLC7A5, SRM, SRSF2, UBE2S, UBE2L3, ASNS, CHMP7, SRSF6, NME1, HSP90AA1, PSMD1
FORTSCHEGGER_PHF8_TARGETS_DN	2.64268e-05	0.000433509	0.57561	-0.376587	-1.44328	708	YRDC, POLR3H, UTP3, CDV3, JUN, NUFIP2, NF2, CORO2A, BAK1, DIMT1, ABL2, LGALSL, PM20D2, IDH3A, PHLPP2, ITPRIPL2, STK17A, PLEKHB2, MAGEF1, PGM2, ARNTL2, SH2D5, CHSY1, SPTSSA, FBLIM1, STARD7, TIMP3, SLC7A6, DPH3, AASDHPPT, TRNP1, SLC5A6, TMEM64, GTF3C4, KDSR, PPP2R1B, ZC3HAV1L, SOWAHC, HSPA6, PXN, AGPAT3, C14orf119, KIAA2013, FITM2, SEH1L, RPRD1A, MRFAP1, TRMT5, ABCB10, RWDD4, EIF1AX, TRIM8, DCTN5, …
SENESE_HDAC2_TARGETS_UP	2.62173e-05	0.000433509	0.57561	-0.558652	-1.8574	101	CDV3, ATP13A3, LARP4, SLC39A14, TIMM17A, TFRC, CBFB, STYX, MLX, PPP2R1B, PXN, CCNJ, ELK3, PLAU, HSF1, SF3B5, NAB1, DUS3L, AGO2, BCL2A1, RAB5C, MCL1, SLC16A1, CSTF2T, NAMPT, TNFRSF10B, DHX9, SPRED2, PSME4, RBPMS2, RBM14, PLEC, PDLIM4, NFKBIZ, C4orf46, MCM4, G0S2, ZC3H12A
SOTIRIOU_BREAST_CANCER_GRADE_1_VS_3_DN	2.64579e-05	0.000433509	0.57561	0.587106	2.02531	49	NBR1, PIGV, NYNRIN, SNX1, DZANK1, CIRBP, ANG, ZNF862, CRTC3, ZFP2, TBC1D17, STARD13, TP53BP1, SIRT3, IFT46, LAMB2, BBS1, ARHGEF40, WDR19
WAMUNYOKOLI_OVARIAN_CANCER_GRADES_1_2_UP	2.64513e-05	0.000433509	0.57561	-0.525086	-1.79686	129	BRI3BP, ARPC5L, ASPHD2, PHLDA2, SLC39A14, ABHD17C, EDEM3, GPATCH4, DOK4, GNPNAT1, LRRC8B, BAG1, CXXC5, PDZD8, CEBPG, FNIP2, SLC35A2, SEC24A, PLS1, ELOVL6, SFXN1, GFPT1, SAR1B, IRAK2, TM9SF3, STK39, TMEM181, SH3RF1, TNPO1, KDELR2, GOLPH3, SLC35A3, ETNK1, C3orf52, HIGD1A, CYP51A1, MLLT6, CASK, CMPK1, OCIAD2, C5orf24, CTBP2
CHEMNITZ_RESPONSE_TO_PROSTAGLANDIN_E2_DN	2.67488e-05	0.000435145	0.57561	0.329522	1.50865	344	SOSTDC1, SRGAP3, CYB5D2, GRHL1, IP6K2, DNAJC1, SLC35E2B, SLC12A6, PIGV, SPSB3, CCDC30, DMTF1, BBS4, ELF3, VPS37D, ZSCAN31, AXIN2, RBM47, IFT74, BBS12, ID4, PPFIBP1, FOXC1, PLEKHA7, HCG11, PRSS8, TCAIM, CLDN12, DBT, UBB, CARF, RBL2, WDR48, GTF2I, SAMD13, TINAGL1, NAPEPLD, LINC00476, LMTK3, EXOC4, TXNIP, NSUN7, FMO5, TJP3, TRIOBP, PPL, EDNRB, OSCP1, IQCA1, OCLN, NLRX1, XPC, CAPN1, LINC00899, C11orf…
TAKAO_RESPONSE_TO_UVB_RADIATION_DN	2.66988e-05	0.000435145	0.57561	-0.560115	-1.85046	91	RRS1, PSEN2, SLC39A14, ADM, PWP1, NOLC1, UGCG, CBFB, RNF4, ELK3, CYP24A1, BZW1, CLINT1, USP10, NOP14, KCNC4, MCL1, SERPINB8, RER1, RGS2, NDRG1, ARPC4, EIF4H, NUP188, PRMT5, RAD23B, PSMA3, PITPNA, VRK2, CAMK2D, RFTN1
XU_HGF_SIGNALING_NOT_VIA_AKT1_6HR	2.76484e-05	0.000448179	0.57561	-0.774792	-2.03095	24	PFKFB3, PHLDA2, JUN, HBEGF, PXN, PLAU, DNMBP, SMURF2, ANGPTL4, PLAUR, HPCAL1, NAV3, TNFRSF10B, UPP1, EHD1, MAMLD1
GRYDER_PAX3FOXO1_ENHANCERS_KO_DOWN	2.93244e-05	0.000473661	0.57561	-0.411652	-1.54164	415	NOG, PNO1, DUSP6, NXT1, PRMT3, RRP1B, UBE2J1, NOLC1, UGCG, HSPH1, EFHD2, KBTBD8, AGPAT5, CHSY1, ENC1, HSPA4, DHX32, TEX10, NAA20, CEBPG, RRP15, CEBPZ, SLC7A2, FOXK1, CHST15, SIK1, DICER1, SSU72, BCL2, RGS17, EXTL3, SDC1, ERRFI1, ADAMTS15, MFSD2A, VDAC1, CLINT1, CDC123, SF3B5, POLR1D, DCTD, ETV5, ABRACL, SFXN1, FAM89A, M6PR, SHC1, POLE3, ZC3H13, ARHGEF10, NRP2, ZNF57, PGF, LEPROTL1, DEAF1, COPS8, …
PASINI_SUZ12_TARGETS_DN	2.99711e-05	0.000482398	0.57561	-0.435605	-1.60887	298	TNFRSF12A, BHLHE40, DUSP6, JUN, MYC, HBEGF, UBE2J1, ZYX, PHC2, PDGFB, IER5, FOSL2, DUSP14, WWTR1, METRNL, STX6, IGFBP3, AMMECR1L, LRP8, SHB, KPNA4, CORO1C, TRIB1, AMOTL1, PMP22, RYK, SDC1, ERRFI1, LRRFIP1, SAMD4A, ABRACL, NCS1, RPS6KA3, IER3, GRB10, PPP1R18, MTPN, IRS2, RAB34, VCL, CDK6, CD151, ELOVL1, CSRP1, ACSL4, SOAT1, BAZ1A, PKIA, AMOTL2, ACTN1, ARL4C, SETD7, CSF1, TENM3, CTXN1, CLIC1, ARAP3…
DEBIASI_APOPTOSIS_BY_REOVIRUS_INFECTION_UP	3.0497e-05	0.000489132	0.57561	-0.439718	-1.6162	278	RRS1, MAK16, PNO1, BHLHE40, JUN, IFIT5, PITPNB, PMAIP1, ADM, AK2, TIMM17A, EIF4E, RCAN1, PPAT, OGFR, ZNF239, UGCG, FHL2, PDE4D, BCL10, ZNF330, OTUD4, NLE1, CEBPG, GTF2H2, SPRY1, PRKAA1, PANK3, NUP98, DNAJC2, CELF1, FGF2, E2F6, TAF1A, ATF1, RAB21, NECAP1, N4BP1, AGFG1, DUSP3, CCNE2, DNAJB6, MCL1, PGAM1, GADD45A, TGDS, SLC3A2, CRK, OLIG2, MOB4, UBE2V2, FBXO28, DHX9, RLF, ARPP19, CASP3, SLC2A3, POLR…
WAMUNYOKOLI_OVARIAN_CANCER_LMP_DN	3.07277e-05	0.000491104	0.557332	0.396886	1.67858	186	GAS1, ARNT, ARMCX1, TGFB2, TCF4, CFL2, DSE, IFI16, MAF, EXTL2, FBXO21, FBXL3, WASH5P, ZNF532, TIAM1, NLRP1, SPAG9, CLIP4, CTSK, NELL2, REEP1, ZKSCAN8, CBR4, PDGFD, IFT52, PLEKHM3, FAM13B, RNF146, RGL1, SOX6, EPC2, REC8, MAP3K8, RUNX1T1, NR2F1, S100PBP, CCDC80, SOCS5, CDON, NDN, SPOCK2, KAT2B, C1S, BNC2, CELF2, EFHC1, GPNMB, GPRASP1, TTC28, TCEAL1, BEX4, OLFML1, TCEAL3, RERG, GLI3, DPYSL3, CCDC50,…
FERREIRA_EWINGS_SARCOMA_UNSTABLE_VS_STABLE_UP	3.12259e-05	0.000497321	0.557332	-0.505697	-1.76111	149	ESF1, RGS16, LARP4, NAA15, PINX1, ZNF330, SYNCRIP, DNTTIP2, MRPL20, API5, ZFYVE27, NOP58, XPO4, CHD1, CTPS1, MRPL42, SPCS3, CLPTM1L, MCM3AP, CSRNP1, TCOF1, ZNF146, BRD9, EAF1, NAMPT, SNRPD1, INF2, DBF4, DSCC1, NDC1, STX1A, SNRPA1, RPS26, RAN, ODF2, GMNN, CDC6, C4orf3, PRPF40A, HOMER1, CCT6A, IKBKB, DAP3, CASP4, FAM126A, POLR2F, ERCC1, HAND2, FEN1, DAZAP1, PDE4A, EP400, THOC5, SNRPD3, XRCC3, PROSE…
REACTOME_HIV_LIFE_CYCLE	3.17185e-05	0.000503407	0.557332	-0.516099	-1.78748	142	RANBP2, NUP35, TAF4B, TAF9, GTF2H2, NUP153, SEH1L, NCBP2, POM121, POLR2D, KPNA1, NUP98, GTF2E2, RANGAP1, TAF13, NUP155, VPS4A, LIG4, GTF2E1, POLR2H, CCNT1, TBP, NCBP1, NUP62, POLR2L, VPS37C, NUP188, POLR2K, MNAT1, GTF2H3, NDC1, POLR2C, CCNH, RAN, POLR2I, GTF2A2, ERCC3, NUP50, RNGTT, ELL, BANF1, CHMP7, CXCR4, NUP43, POM121C, NUP88, CTDP1, NMT1, POLR2F, TAF11, NUP37, SUPT16H, FEN1, RCC1, NUP85, RAE…
SMITH_TERT_TARGETS_UP	3.19415e-05	0.000505185	0.557332	-0.51561	-1.78289	138	TOP1, GNL2, EIF2S1, AIMP1, NFX1, DR1, XBP1, CEBPG, UQCRFS1, UFM1, EPHA2, EXOSC7, DDX10, GTF2E2, LHFPL2, SRP19, CCDC85B, UVRAG, FGF2, DYNLT1, TOMM34, PPP2CA, GFPT1, NFIL3, DAP, PSMD7, PRRC2A, PPP2R2A, JOSD1, NFKB1, SLC1A5, TGIF1, CYC1, UBE2S, PYCR1, THAP9-AS1, SNRPA1, CCNH, CDK4, CLPP, MTHFD2, BCL7B, ASNS, MCFD2, CDC6, MAPK9, ZNF274, RCOR1, HNRNPD, NUP88, ATF3, INTS9, DUSP1, COMMD1, SLC33A1, PSMD1…
DING_LUNG_CANCER_EXPRESSION_BY_COPY_NUMBER	3.25407e-05	0.000509357	0.557332	-0.550494	-1.82708	96	SIAH2, CTTN, RASA1, DCAF13, PNPT1, URI1, CEBPG, NUP153, KPNA4, RYK, C19orf12, DNAJC2, PAK2, E2F3, TRIM35, DCTD, FBXW11, ANKRD46, SEC23IP, PDCD6, ARMC8, KBTBD11, FAM91A1, ATP11B, NAPG, LSM1, GZF1, GTF3A, CHD7, RAB20, CMAS, PRKCI, MRPS11, BRWD1, EID2, MRPL47, GEMIN2, RAE1, TBCA, MTMR6, COG3, PPP4R2
REACTOME_INFLUENZA_INFECTION	3.24454e-05	0.000509357	0.557332	-0.505795	-1.76581	151	RANBP2, KPNA3, NUP35, NUP153, KPNA4, SEH1L, POM121, POLR2D, KPNA1, NUP98, NUP155, GRSF1, POLR2H, CLTC, RPL36AL, NUP62, POLR2L, NUP188, POLR2K, NDC1, RPL26L1, POLR2C, RPS26, RAN, RPL22L1, POLR2I, NUP50, EIF2AK2, NUP43, POM121C, NUP88, POLR2F, NUP37, HSP90AA1, NUP85, RAE1, FAU, SEC13, RPS28, POLR2B, GTF2F2, KPNB1
RODRIGUES_DCC_TARGETS_DN	3.24569e-05	0.000509357	0.557332	0.455944	1.86469	116	CCNG2, HBP1, BTG1, TGFB2, CAT, MXD4, ZNF277, PDCD4, DZIP3, BCL6, MYLIP, NNT, TSC22D3, CARD8, RNF5, LITAF, UBR1, MECP2, FOXN3, FMO5, EPS8, GPR88, MAPRE3, CREBL2, ECH1, KDM5B, TRIM2, ZFYVE16, ATF2, TRIM23, NR2F1, ZNF780A, ACOX1, RASGRP1, PIK3CA, VWA5A, PKN2, TRIP11, AAK1, PRKAB2, ERAP2
LIU_SOX4_TARGETS_DN	3.36006e-05	0.000524146	0.557332	-0.435694	-1.60888	296	BICD2, SURF6, FUT11, SPATA5L1, B4GALT6, MRPS12, DFFA, SRF, UBE2J1, AK2, DEXI, PMPCA, ARIH2, DIMT1, PPAT, KCTD15, NOLC1, LARP1, CYB5B, UBE2G2, UBE3C, PSME3, HSPA8, GNL3L, SLC25A11, YDJC, MICAL3, DLAT, NOL7, IL15RA, CAPN15, USP10, MOCS3, NSUN5, BNIP3, PPP1R9B, RC3H2, UBE2M, SERBP1, TCP1, GART, PRDX3, TRAF4, TMX1, EIF3A, WDR55, PPP2R2A, RNF41, MAGOH, RGS2, ANKLE2, INF2, VEGFA, SNX19, PIAS2, DIS3, GT…
BILD_HRAS_ONCOGENIC_SIGNATURE	3.40404e-05	0.000529195	0.557332	-0.463532	-1.67125	222	TNFRSF12A, SLC20A1, SPRY4, FOSL1, DUSP6, PVR, RRP9, DUSP5, PDGFA, PHLDA2, CHST11, TOP1, HBEGF, PPIF, NOLC1, UAP1, PTX3, IER2, ARNTL2, SH2D5, ELK3, LRP8, TRIB1, HK2, EPHA2, SDC1, ADAMTS15, MFSD2A, LIF, EGR1, LHFPL2, DDX17, MTUS1, ATP2B1, LRRFIP1, HRAS, INPP1, DNAJC6, ANGPTL4, PLAUR, OXSR1, IER3, DUSP4, MCL1, CSNK1E, NAV3, NAMPT, LDLR, NDRG1, VEGFA, TNFRSF10B, SDC4, TGFA, UPP1, SLC2A3, ARHGAP25, ST…
REACTOME_PROTEIN_LOCALIZATION	3.45275e-05	0.000534942	0.557332	-0.501431	-1.75401	154	CHCHD4, UBL4A, GRPEL1, COA4, GRPEL2, TIMM10B, TIMM8A, TIMM17A, PMPCA, TIMM8B, TOMM6, SLC25A17, TIMM21, FXN, HSPA9, NUDT19, TIMM10, COA6, TYSND1, CMC2, TOMM5, TIMM22, TIMM23, TIMM9, TOMM40, VDAC1, UBE2J2, ATAD1, COX17, NOS2, IDE, PEX26, TIMM44, MTX2, PAM16, PEX5, TIMM50, SEC61B, PEX10, SGTA, CHCHD10, CYC1, SERP1, STX1A, TIMM13, UBE2D1, SEC61G, PEX7, BCS1L, PEX3, VAPA, TOMM20, PEX11B
DESERT_STEM_CELL_HEPATOCELLULAR_CARCINOMA_SUBCLASS_UP	3.53129e-05	0.000544172	0.557332	-0.45962	-1.66026	228	MAT2A, UCK2, PHLDA2, IFNGR2, SLC7A1, TFRC, UGCG, AGPAT5, SLC4A7, LRRC8B, DKC1, HEATR1, ARHGEF2, AMD1, CORO1C, HILPDA, HK2, ITGAE, MID1IP1, LHFPL2, MAPRE1, ME2, ASAP1, ETV5, CCT2, LPCAT1, UBAP2L, AGO2, TRAF5, SSB, SOX9, NUP62, TPD52L2, STK39, ATP11B, TMEM165, CDC25A, GNAZ, NCL, VPS37C, BICC1, BLMH, CAMSAP2, SRRT, CLIC1, RNF44, GNPDA1, HIF1A, TMED3, PTK2, CDK4, MTHFD2, PNMA1, MMD, TUBA1C, CHD7, TRI…
ZHANG_RESPONSE_TO_CANTHARIDIN_DN	3.53622e-05	0.000544172	0.557332	-0.61049	-1.91259	63	NOP16, MYC, IDH3A, NOP56, TIMM23, PA2G4, FARSA, FARSB, POLR2H, RHOC, CTPS1, MRPL3, EIF3B, NDUFB2, ABCA3, PGAM1, SLK, SNRPD1, TUBG1, GTF3A, SNRPA1, CDK4, ABCC4, SUPT16H, MTHFD1, RUVBL2, NDUFS3, TIMM17B, POLD2, ERCC2, ZNF200, SNRPA, TRAP1, SNRPC, QDPR
WP_PARKINUBIQUITIN_PROTEASOMAL_SYSTEM_PATHWAY	4.02379e-05	0.000617116	0.557332	-0.605874	-1.90071	64	SIAH2, CUL1, UBE2J1, UBE2G2, HSPA8, HSPA9, HSPA4, HSPA6, HSPA14, PSMC4, UBE2J2, STUB1, CCNE1, PSMD6, PSMD7, PSMD12, UBE2G1, TUBB4B, TUBB2A, UBE2L3, PSMD3, TUBA1C, PSMD8, CASK, TUBA8, PSMD11, PSMD1, TUBB6, PSMD14, PSMC2, TUBA4A, PSMD5
OSWALD_HEMATOPOIETIC_STEM_CELL_IN_COLLAGEN_GEL_UP	4.28455e-05	0.000654903	0.557332	-0.468413	-1.67463	200	YRDC, DUSP2, JUN, SLC7A1, TIMM17A, MAFF, BAG5, EDEM3, IER5, LARP1, PTX3, IER2, CDK5R1, TOR1AIP2, ETS2, SPRY2, TRIB1, ARL4A, CDC42EP3, EGR1, DDX3Y, SLC12A2, MTOR, CCL2, SEC23IP, PAFAH1B2, IER3, SSB, BCL2A1, TIPIN, RAB5C, C3AR1, MCL1, HOOK1, ARMC8, RGS2, RHOQ, IL12A, SZRD1, GATAD2A, ARL4C, USP46, EHD1, PSME4, GCFC2, RUNX1, LAS1L, LEF1, ODF2, DSTYK, EIF3M, PRRC1, JUNB, KLF6, SF3A3, LINC00667, ATF3, …
REACTOME_GENE_SILENCING_BY_RNA	4.37547e-05	0.000664342	0.557332	-0.585851	-1.87715	73	PLD6, RANBP2, NUP35, NUP153, SEH1L, XPO5, DICER1, POM121, POLR2D, NUP98, NUP155, POLR2H, AGO2, ELAC2, AGO3, NUP62, POLR2L, NUP188, POLR2K, NDC1, POLR2C, TSNAX, RAN, TSN, POLR2I, NUP50, NUP43, POM121C, NUP88, POLR2F, PRKRA, NUP37, HSP90AA1, NUP85, RAE1, SEC13, DGCR8, POLR2B
SCHLOSSER_MYC_AND_SERUM_RESPONSE_SYNERGY	4.37071e-05	0.000664342	0.557332	-0.717739	-1.98565	31	MRPS12, DDX28, LARP1, RNF126, FARSA, ARMC6, FRAT2, TOMM40, CCDC85B, ZNF22, EIF4A1, SCAMP3, SGTA, NDUFS5, SRM, TMEM183A, PYCR1, NCLN, COG2, MRPL12, ARFIP2, POLR2I
NIKOLSKY_BREAST_CANCER_20Q12_Q13_AMPLICON	4.50452e-05	0.000681664	0.557332	-0.533431	-1.79949	114	EDN3, OGFR, RGS19, YTHDF1, CYP24A1, TFAP2C, SNAI1, ADRM1, DNAJC5, SS18L1, MOCS3, RNF114, TOMM34, MRGBP, VAPB, MYT1, DIDO1, CSTF1, RAB22A, PTPN1, NTSR1, TPD52L2, SDC4, SYS1, KCNG1, PMEPA1, ZFP64, OSBPL2, ZNF512B, CASS4, RBM38, YWHAB, UBE2V1, SAMD10, SOX18, SLC2A4RG, ARFGAP1, MTG2, ARFRP1, PREX1, SLCO4A1, ARFGEF2, GMEB2, PARD6B, RAE1, DPM1, PCMTD2, CEBPB, FAM209B, BCAS4, STMN3, ZGPAT, ZNF831, KCNQ2…
STARK_HYPPOCAMPUS_22Q11_DELETION_UP	5.0604e-05	0.000763249	0.557332	-0.642104	-1.90529	49	FJX1, B4GALT6, YWHAG, TFRC, CDK5R1, USP7, FBXW11, CAMKK2, ATP13A2, UVRAG, B3GAT1, ST3GAL2, KBTBD11, HNRNPU, RCC2, STXBP1, IDS, MIR22HG
BROCKE_APOPTOSIS_REVERSED_BY_IL6	5.11672e-05	0.000769196	0.557332	-0.506691	-1.75136	137	PNO1, BHLHE40, RGS16, DUSP5, JUN, ZBTB11, HBEGF, EIF4E, MAFF, PLEKHB2, EEF1E1, IER2, PTP4A1, PIM2, NCBP2, CHST15, SIK1, SF1, DNAJA2, ZFP36L2, CCL2, DUSP3, MCL1, GADD45A, FLOT1, EIF5, NAMPT, LDLR, PRDM1, SLC16A6, TGIF1, HNRNPU, SLA, SLC2A3, POLR3F, FAM3C, LPCAT4, DOHH, RAD1, PHTF2, TMED7, JUNB, MAPKAPK2, CXCR4, MSMO1
REACTOME_CYTOKINE_SIGNALING_IN_IMMUNE_SYSTEM	5.3029e-05	0.000794563	0.557332	-0.380673	-1.4526	593	TNFRSF12A, DUSP6, PDE12, SH2B3, JUN, IFIT5, IFNGR2, CUL1, MYC, DUSP7, ABCE1, TRAF3, EIF4E, ABL2, TXLNA, MAP2K3, CHUK, PSME3, HSPA8, RANBP2, KPNA3, NUP35, HSPA9, HNRNPF, MAP2K1, CCND1, UBE2N, EIF4G1, CRKL, PPP2R1B, NUP153, KPNA4, SEH1L, BCL2, ARF1, POM121, IL15RA, SDC1, KPNA1, NUP98, TRIM8, CSK, LIF, PSMC4, PAK2, EGR1, TRIM35, NUP155, HRAS, FBXW11, NOS2, UBE2M, SHC1, CCL2, FGF2, EIF4A3, TNFSF4, RP…
ENK_UV_RESPONSE_KERATINOCYTE_UP	5.52563e-05	0.000825221	0.557332	-0.396724	-1.50105	473	PNP, RGS16, NOP2, DUSP5, PHLDA2, MRPS12, HBEGF, KRT75, ALAS1, ADM, TIMM17A, PPIF, MAFF, ATP6V0B, MAP2K3, DNAJA1, FHL2, DUSP14, IER2, ZNF263, DRAP1, NR1D1, ZNF593, CEBPG, ETS2, AMD1, SLC6A8, JTB, SPRY2, KPNA4, TRIB1, API5, P2RY11, ATF4, HCCS, ACTN4, EPHB3, NDEL1, F2RL1, VASP, GDI1, TXNRD1, LIG4, EIF6, SF3B4, PCBP1, NTHL1, UBE2M, TIMM44, IER3, TRAF4, DNAJB6, ST3GAL2, EIF4A1, GADD45A, SERPINB8, SLC3…
BAKKER_FOXO3_TARGETS_DN	5.71975e-05	0.00085142	0.557332	-0.493876	-1.72254	156	SLC20A1, MTFP1, PFKFB3, FBXO45, ARHGAP23, DESI1, LSM10, MRPS26, WDR4, AGPAT5, TRIM27, TIMM10, SLC19A1, DDX18, MSC, CHST15, CAPN15, CLINT1, LTN1, FAM136A, ETV5, UTP6, WDR74, POLE3, TBP, PAFAH1B2, DEAF1, COPS8, PCBP4, GLRX5, SEC61B, FZD8, SOAT1, SRSF2, SYS1, MAPKAPK3, GPRIN1, PCYT2, MEX3C, MED10, STRAP, STRN3, SPATA33, CYP2J2, RCOR1, PRCC, LRRC42, QPCTL, APRT, FOCAD, COPS7A, HIC2, GLOD4
MARTORIATI_MDM4_TARGETS_FETAL_LIVER_DN	6.09282e-05	0.000903999	0.557332	-0.398679	-1.50838	475	UTP3, PITPNB, NUFIP2, DDX21, ISG20L2, YWHAG, TMEM33, PMPCA, TFRC, UTP15, CTTN, NOLC1, UGCG, RFK, THAP11, TBRG4, POGK, EDEM1, EFHD2, NAA50, KPNA3, ABCF2, ABCF1, PKNOX1, INTS5, IVNS1ABP, UMPS, TMEM64, IRF2BPL, OTUD4, EIF4G1, SSR3, LYPLA1, ALG2, SCARF2, DDX18, AMD1, CITED4, EIF5B, DDX3X, PANK3, UFM1, ZNF830, RWDD4, PPP6R1, RANGAP1, MAPRE1, DDX17, RBM25, AGAP3, CELF1, ATP2B1, CTTNBP2NL, FBXW11, ROCK2…
HESS_TARGETS_OF_HOXA9_AND_MEIS1_UP	6.40476e-05	0.000947198	0.538434	-0.599536	-1.89193	67	RRS1, MRPL15, PPID, NOLC1, DNAJA3, PINX1, TFAP4, IFRD2, NOP58, ENTPD4, C1QBP, CTPS1, IDE, BID, MCM3AP, GABPB1, NCL, RUVBL1, SNRPA1, ASNS, TRMT2A, BCAT1, TRIP13, PRMT1, UHRF1, RUVBL2, GOT1, METAP2, HMGCR, DTYMK, TST, HDAC2, NEDD4, ODC1, RHOJ
VANTVEER_BREAST_CANCER_BRCA1_UP	6.47597e-05	0.000954629	0.538434	-0.718675	-1.96801	29	MYC, RRP1, WDR43, RRP1B, DNTTIP2, PIM2, UCHL5, KDM2B, TRIP6, CCL2, SERBP1, ATAD3A, REXO2, VRK2, EML4
NAKAMURA_TUMOR_ZONE_PERIPHERAL_VS_CENTRAL_DN	6.53072e-05	0.000959595	0.538434	0.288752	1.37395	576	GAS1, CCNG2, HBP1, NBR1, EHF, PCMTD1, PNRC1, GRHL1, YPEL5, RCOR3, PIGV, CAT, MKRN1, SMIM14, SEMA4B, ATG14, STX5, WSB1, ATG2A, PDCD4, TMUB2, PIK3R3, ARID5B, ELF3, PCBP1-AS1, ORAI3, CNOT8, PNPLA8, CITED2, ARRDC3, DENND4C, ST6GALNAC2, RXRA, CPT1B, BCL6, SLFN5, FOXC1, SYNE2, FBXL3, TIA1, CCNG1, ABCB7, NR4A2, C2orf68, GPCPD1, HEY1, TMEM47, CLK1, RBL2, BTBD3, ACKR3, PTEN, SNN, GTF2I, PHF3, LPAR6, LITAF…
SUNG_METASTASIS_STROMA_DN	7.15412e-05	0.00104781	0.538434	-0.653559	-1.92802	47	ARF6, PNP, G3BP2, LYAR, NOLC1, SERPINE1, NOP56, HNRNPF, NUP153, BYSL, MCMBP, HIPK2, KIFC3, PITPNC1, GMNN, ZNF367, PARP4
LU_TUMOR_VASCULATURE_UP	7.21488e-05	0.00105333	0.538434	-0.731544	-1.99896	28	FJX1, PMAIP1, WDR77, HSPA6
SPIELMAN_LYMPHOBLAST_EUROPEAN_VS_ASIAN_UP	7.32864e-05	0.00106652	0.538434	-0.398474	-1.50073	452	PPAN, RRP1, SRF, DOK1, GNL2, SMARCD2, G3BP1, CTTN, B4GALT2, CYB5B, DVL1, CHUK, SLC4A7, PTP4A1, ZNF330, HES1, HSPA9, NSDHL, SCLY, ENOPH1, TUSC2, RRP7A, GTF2H2, FARSA, DDX3X, HK2, ARF1, POLRMT, TOMM40, CSK, ICMT, VASP, GDI1, SACS, GALE, VPS4A, ETV5, SRP19, CCDC85B, CHMP1A, C1QBP, SLC2A6, DPAGT1, B3GAT3, IMPDH1, AUP1, CRCP, UQCRQ, RTN4, DEAF1, TCOF1, CSNK1G2, PRRC2A, IL27RA, CSNK1E, ZNF544, NDUFS6, …
SHAFFER_IRF4_TARGETS_IN_MYELOMA_VS_MATURE_B_LYMPHOCYTE	8.60273e-05	0.00124398	0.538434	-0.546579	-1.8086	93	PNP, UCK2, DUSP5, MYC, UBE2J1, UAP1, CYCS, PIM2, C11orf24, B3GNT2, ATF4, PPP1R2, VDAC1, GRSF1, XPOT, GFPT1, NFIL3, SLC31A1, EIF2S2, SLC3A2, NAMPT, LDLR, MPZL1, NDRG1, PRDM1, CASP3, SSR1, PDS5A, NR4A1
YAGI_AML_WITH_INV_16_TRANSLOCATION	8.57995e-05	0.00124398	0.538434	-0.410854	-1.52782	366	ARF6, DUSP2, CUL1, ZMPSTE24, PMAIP1, ETF1, C12orf29, POLR3G, STK10, TOR1A, SPRYD7, GTF2H2C, CBFB, SLC4A7, SAR1A, TAF4B, ZNF787, FASTKD2, HSPA6, PNN, LRP8, SPRY2, PMP22, RGS17, CIAO1, RABGGTB, IFRD2, HNRNPAB, DGKD, SRSF8, EMP1, ETV3, RBM25, ATP2B1, SRP19, CHD1, DYNLT1, RRP8, TRAF5, LPIN1, TMEM109, MRPS18B, FADS3, PSMD7, DIDO1, RER1, CSNK1E, PPP2R2A, SAC3D1, PGRMC2, TACC1, SDC4, S1PR2, CRIM1, PFKP,…
ONDER_CDH1_TARGETS_1_UP	8.63037e-05	0.00124403	0.538434	0.427005	1.75753	129	KLHL24, PNRC1, MST1, CDKN1B, PAN2, AKR1C1, ZNF184, TP53TG1, ANG, KHNYN, CPT1B, PPFIBP1, BCL6, METTL7A, BTN3A3, PRSS8, RRNAD1, TMEM187, GABARAPL1, DBP, TSC22D3, ZNF226, TXNIP, KLF9, EFS, FAM117A, ZP3, BTG2, PDE4DIP, EML2, NINJ1, CYP1B1, AKR1C3, ALDH6A1, HCP5, ABHD4, DLGAP4, HCFC1R1, CEP152, PRKCA, LEPR, TCEA2, ALOX15B, IL15, INPP5D, CELSR2, N4BP2L2, CADM4, MAGED2, ABCG1, CSRP2
REACTOME_MRNA_SPLICING	8.75192e-05	0.00125757	0.538434	-0.477996	-1.69314	184	SRSF7, PPIL1, HSPA8, HNRNPF, NCBP2, SF1, POLR2D, CSTF2, DDX5, SF3B5, SF3B4, PCBP1, PRPF4, POLR2H, DHX16, SNRNP25, EIF4A3, RNPS1, DHX15, PHF5A, NCBP1, U2SURP, FIP1L1, SNRPB2, SF3B3, U2AF2, CSTF1, CSTF2T, MAGOH, RBM8A, SNRPD1, CHERP, CPSF2, SRSF2, POLR2L, DHX9, HNRNPU, POLR2K, SRRT, TXNL4A, POLR2C, U2AF1, SNRNP40, GCFC2, SNRPA1, CLP1, SNRPF, ELAVL1, POLR2I, PDCD7, CWC22, PQBP1, PRPF40A, LSM6, HNRNP…
REACTOME_RNA_POLYMERASE_I_TRANSCRIPTION_TERMINATION	8.93302e-05	0.00127956	0.538434	-0.743064	-2.0092	27	POLR1C, POLR1E, GTF2H2, POLR1A, UBTF, POLR1B, POLR1D, POLR2H, TBP, TAF1A, POLR2L, POLR2K, MNAT1, GTF2H3, TAF1D, CCNH, ERCC3, POLR2F
REACTOME_FOXO_MEDIATED_TRANSCRIPTION	9.05885e-05	0.00129351	0.538434	0.561023	2.02399	61	CCNG2, BTG1, CDKN1B, CAT, BBC3, SIRT1, CITED2, FOXO4, BCL6, DDIT3, MSTN, RBL2, CREBBP, SIRT3, TXNIP, ATXN3, NFYC, NFYB, TRIM63, PINK1, FOXG1, FBXO32, KAT2B
BURTON_ADIPOGENESIS_4	9.12236e-05	0.00129851	0.538434	-0.669491	-1.94424	42	NOP2, RCL1, MRPS12, NSUN2, IDH3A, ABCF2, UCHL5, EMC8, CMC2, PPP2R1B, ENTPD6, DDX51, ANGPTL4, FKBP4, EIF2B1, DAXX, ATP6V1F, SNRPA1, CCT3, PPM1G, ZNF706, ST3GAL4, NHP2, SREBF1
IRITANI_MAD1_TARGETS_DN	9.16663e-05	0.00130075	0.538434	-0.651829	-1.91358	44	MYBBP1A, HSPA9, SLC5A6, WDR74, C1QBP, MRPS18B, SLC16A1, CAD, SRM, EIF1AY, RAD23B, DCTPP1, PPA1, APEX1, GGA2
RAMASWAMY_METASTASIS_UP	9.2966e-05	0.00131102	0.538434	-0.593582	-1.85962	63	PSEN2, URI1, KPNA6, POM121, TMEM147, HNRNPAB, FAM98A, TDG, AKAP8, PFDN6, FASN, ITPA, RAB5C, NUP62, VAV2, HNRNPU, ARPP19, SPEN, SNRPF, UBN1, EIF4E2, WDR37, NHP2, PRMT1
REACTOME_RNA_POLYMERASE_II_TRANSCRIPTION_TERMINATION	9.28418e-05	0.00131102	0.538434	-0.597932	-1.88052	65	SRSF7, LSM10, SLBP, NCBP2, CSTF2, EIF4A3, RNPS1, NCBP1, FIP1L1, U2AF2, CSTF1, CSTF2T, MAGOH, CHTOP, RBM8A, CPSF2, SRSF2, U2AF1, CLP1, SNRPF, FYTTD1, SRSF6, MAGOHB, PAPOLA, CPSF7, THOC7, ZC3H11A, SNRPG, CSTF3, SRSF4, THOC5, SRSF1, SNRPD3, ALYREF, SNRPB
CHARAFE_BREAST_CANCER_BASAL_VS_MESENCHYMAL_UP	9.76443e-05	0.00137275	0.538434	0.460778	1.79395	92	EHF, LIMK2, MAF, OSER1, ELF1, ELF3, ZNF165, PRSS8, USF1, RBL2, TSC22D3, ENTPD2, LITAF, SLC11A2, BSPRY, PPL, KIAA1522, FOSB, S100P, CDH1, SSH3
LINDGREN_BLADDER_CANCER_CLUSTER_3_UP	0.000103042	0.00144417	0.538434	-0.428912	-1.5833	299	BCAR3, RGS16, UCK2, RRP1, MRPS12, ALAS1, AK2, BRIX1, PAK1IP1, RCAN1, TFRC, PPAT, NAA50, PDXP, URI1, ANKRD27, TMED5, TRMT6, KPNA4, GOLT1B, CSTF2, PSMC4, MAPRE1, FAM136A, PRDX4, TXNRD1, TEX30, TGFBRAP1, CTPS1, XPOT, POLDIP2, PHF2, MORC4, C12orf75, CLPTM1L, CCNE1, SCML1, TNFAIP1, SAC3D1, ACSL4, METTL2A, SOAT1, DBF4, CDC25A, PYCR1, SERP1, EBP, TMEM97, GNB3, NETO2, C5orf22, RBM38, PIK3AP1, LIG3, TSC22…
SESTO_RESPONSE_TO_UV_C0	0.000103909	0.00145186	0.538434	-0.537866	-1.78723	100	PNP, ADM, PPIF, TFRC, DNAJA1, EIF2S1, HSPH1, PTP4A1, DR1, DNTTIP2, BAG1, TAF9, CNBP, KPNA4, NCBP2, HCCS, USP10, CHMP1A, M6PR, EIF4A3, RNF113A, RAB21, PSMD6, TCP1, TRAF4, RRAGA, EIF5, UBE2V2, DYNLL1, POLR2K, PSMA3, EIF2B1, SLC39A6, ANXA1, CLP1, MCFD2, GTF2A2
SHETH_LIVER_CANCER_VS_TXNIP_LOSS_PAM1	0.000106419	0.00148239	0.538434	-0.448317	-1.62318	233	ARF6, MAT2A, PVR, TRIB3, NEK6, APLN, SFXN4, TFRC, TP53RK, IER5, LIMK1, BCL10, HES1, ENC1, SLC6A8, CORO1C, PLAU, HNRNPAB, ATF4, VASP, CCM2, E2F3, C12orf45, ETV5, BOK, HAUS7, BICD1, CTPS1, MTF1, C15orf39, LEPROTL1, AGFG1, TMEM167A, LMNA, KCTD17, SNX30, CD151, PTPN21, FAM83G, DYNLL1, MSL2, TRIB2, DPP7, DHX9, PCGF6, CD320, UBE2S, BICC1, PYCR1, KIAA0930, SLC2A3, CES2, TUBB4B, FAM3C, NOL11, CSTB, FKTN,…
VANTVEER_BREAST_CANCER_METASTASIS_DN	0.000107368	0.00149105	0.538434	-0.537228	-1.78617	101	ADM, SLC7A1, DEGS1, TFRC, PAQR3, IVNS1ABP, SYNCRIP, UCHL5, CMC2, PTDSS1, SACS, BNIP3, LPCAT1, MTDH, CTPS1, AGFG1, PSMD7, CCNE2, LRP12, NDRG1, VEGFA, GNAZ, PFKP, SLC2A3, STX1A, MLLT10, GMPS, ASNS, ORC6, TRIP13
SESTO_RESPONSE_TO_UV_C3	0.000108717	0.00150519	0.538434	-0.789881	-1.95322	18	PHLDA2, PMAIP1, HBEGF, EIF2S1, CYCS, MAD2L1BP, IER3, SOX9
ZHOU_INFLAMMATORY_RESPONSE_LIVE_DN	0.000114017	0.00157377	0.538434	-0.418393	-1.54451	315	SLC20A1, SURF6, DDI2, MBLAC2, IMP3, MIEF1, DUSP7, DOK1, TRIAP1, POLR3A, DDX28, NR2F6, C1orf109, RDH13, LSM10, MRPS26, FADD, NDUFV3, RGS19, EXOSC4, STARD7, POP7, AASDHPPT, IER5L, POLR3K, CXXC5, MALSU1, GFOD1, PDE9A, SPRY2, PHF23, CIAO1, SDC1, ST6GALNAC4, FRAT2, HSF1, TLE3, TMEM138, HEATR3, F2RL1, PWWP2B, MRPL35, GEMIN6, BRAT1, BICD1, GIT1, VAV3, THUMPD3, RNF113A, PDF, TRMT61B, MRPS18B, PIP4K2B, GL…
RHEIN_ALL_GLUCOCORTICOID_THERAPY_DN	0.000117123	0.00161177	0.538434	-0.408031	-1.51431	346	BHLHE40, DUSP6, ARPC5L, JUN, AK2, BCCIP, RCAN1, DIMT1, SERPINE1, SLC5A3, HSPA8, BCAP31, SPTSSA, DAD1, IVNS1ABP, CNBP, BCL2, TRMT5, PDCD2, VDAC1, EMP1, PAK2, EGR1, RPP40, ME2, METTL5, NEK4, ZFAND1, PRDX4, DCTD, C1QBP, MRPL3, SERBP1, UNG, RSU1, PRDX3, RBM8A, EHBP1, MRPS35, SORD, RSL1D1, DYNLL1, CDC25A, SSBP1, BLMH, WDR61, CACYBP, SSR1, TMEM97, MCTS1, ISOC1, PPA1, GMPS, KDELR2, APEX1, NDUFA8, CDK4, …
HUANG_GATA2_TARGETS_DN	0.000123198	0.00169027	0.518848	-0.59108	-1.85178	63	TRMT61A, ETF1, RRP1B, TFRC, PDGFB, IPPK, HK2, JMJD6, GOLT1B, GP1BB, EGR1, DCTD, CTPS1, TMEM109, TCOF1, PODXL, TACC1, PLAGL2, SLC2A1, IPO11, SLC2A3, FAM3C, NT5C3A, MTHFD2, ASNS, MTHFD1L, PFAS, CHAC1, RCOR1, NOMO1, SLC1A4, ACTB
BLANCO_MELO_BETA_INTERFERON_TREATED_BRONCHIAL_EPITHELIAL_CELLS_DN	0.000127906	0.00174959	0.518848	0.401786	1.66707	150	ZNF608, LMCD1, CTSV, TRIM45, CARD14, ZSCAN31, PLA2G6, CES3, ZNF862, ARHGAP33, PLXNB3, EFNA4, ZNF467, HEY1, NOXA1, DBP, LURAP1L, TJP3, PALMD, UNC13D, NLRX1, EFS, SPINK5, FAM117A, MZF1, C21orf58, SOX6, HERC2P2, SH3BP5-AS1, PHLDB3, EVPL, KIFC2, MUTYH, FZD2, RARB, TMEM86A, HYAL1, CNKSR3, KCP, THAP8, RMI2, ANPEP, CCDC88B, GRHL3, SYT8, VWF, MYZAP, PRICKLE2, PRSS27, ADAMTSL4, GDPD3, ANXA9, ANKRD35, SIX5…
WP_GENES_RELATED_TO_PRIMARY_CILIUM_DEVELOPMENT_BASED_ON_CRISPR	0.000130748	0.0017831	0.518848	0.479006	1.85843	89	BBS10, EFCAB7, CEP97, BBS4, TTC30B, TULP3, IFT74, IFT20, BBS12, BBS9, CEP19, TTBK2, IFT80, CC2D2A, TMEM107, TTC23, TCTN2, IFT122, KIFAP3, IFT46, CEP44, IFT52, OFD1, BBS2, WDPCP, MKS1, TTC21B, IFT172, TMEM67, BBS1, WDR19, C2CD3, IFT81, DYNC2LI1
REACTOME_TRANSCRIPTION_OF_THE_HIV_GENOME	0.000132091	0.00179605	0.518848	-0.592704	-1.86408	65	TAF4B, TAF9, GTF2H2, NCBP2, POLR2D, GTF2E2, TAF13, GTF2E1, POLR2H, CCNT1, TBP, NCBP1, POLR2L, POLR2K, MNAT1, GTF2H3, POLR2C, CCNH, POLR2I, GTF2A2, ERCC3, RNGTT, ELL, CTDP1, POLR2F, TAF11, SUPT16H, TAF10, RNMT, TAF7, NELFB, POLR2B, GTF2F2, ERCC2, NELFE, NELFCD, POLR2E, GTF2H1
OUELLET_OVARIAN_CANCER_INVASIVE_VS_LMP_UP	0.00013685	0.00185233	0.518848	-0.517546	-1.74053	109	ATP13A3, THAP11, CYCS, MAP2K1, NUP153, DDX5, SLC35A2, PTS, MAPRE1, ARF4, MRPL3, CCNE1, ZNF146, SNRPB2, SDHB, UBE2V2, ADAR, HNRNPU, POLR2K, SSR1, SRPK1, PSMA3, KDELR2, CSTB, OAT, NDUFV2, COX6A1, GLO1, PRKDC, PRKCI, BTG3, PRKCD, HNRNPD, FH, PSMB2, DPM1, CSNK2B, SLC35B1, SRSF4, RANBP1, SNRPD3
RICKMAN_METASTASIS_DN	0.000137044	0.00185233	0.518848	-0.445736	-1.61384	233	BICD2, DUSP7, BAK1, FOSL2, SPRYD7, FAM53B, RNF126, SLC19A1, PPP2R1B, GFOD1, RALGDS, SLC6A8, CORO1C, FARSA, ARF1, SDC1, ST6GALNAC4, VASP, CCM2, LRRC8A, MTUS1, AGAP3, HRAS, TNPO2, CAMKK2, S100A16, PAFAH1B2, C15orf39, UBAP2L, AKIRIN2, RPS6KA4, DDA1, AP3D1, LMNA, TAP2, PGAM1, MRPL4, RNH1, ACTR3, ENDOG, ZBTB7A, NDRG1, SLC27A3, SH3GL1, RHOV, SLC2A1, CAMK2D, MYO1E, MOB3A, NAV1, CARM1, RGS14, SLC16A3, EH…
REACTOME_RNA_POLYMERASE_II_TRANSCRIBES_SNRNA_GENES	0.000140221	0.00188967	0.518848	-0.569056	-1.82215	74	SNAPC4, INTS5, TAF9, NCBP2, SSU72, RPRD1A, POLR2D, GTF2E2, TAF13, GTF2E1, POLR2H, CCNT1, TBP, NCBP1, NABP1, POLR2L, POLR2K, SNAPC2, SRRT, POLR2C, RNU5A-1, PHAX, POLR2I, GTF2A2, ELL, SNAPC1, RPAP2, INTS9, POLR2F, SNAPC3, TAF11, ZNF143, POU2F1, POLR2B, RPRD1B, GTF2F2
RHODES_CANCER_META_SIGNATURE	0.000144234	0.00193801	0.518848	-0.598458	-1.86229	61	IFNGR2, MRPS12, G3BP1, E2F5, NCBP2, ACLY, PSMC4, PRDX4, EIF4A3, HSPE1, MRPL3, TRAF4, TGIF1, UBE2S, SSBP1, SSR1, KDELR2, MTHFD2, SNRPF, CCT5, CBX3, PAICS, MANF, NME1, HSPD1
WINTER_HYPOXIA_METAGENE	0.000144729	0.00193894	0.518848	-0.452968	-1.63548	223	PNP, SLC20A1, BHLHE40, ADORA2B, RRP9, PFKFB3, SIAH2, JUN, ADM, AK2, TIMM17A, TFRC, PPAT, PDGFB, SERPINE1, HSPH1, DR1, HMOX2, DKC1, UMPS, PIM2, IGFBP3, BATF3, PNN, SLC6A8, HILPDA, HK2, PLAU, ERRFI1, EGR1, GLRX, BNIP3, NOS2, ANGPTL4, PLAUR, EIF4A3, FKBP4, SLC6A6, PGF, NFIL3, PGAM1, SLC3A2, SLC16A1, NFKB1, NDRG1, VEGFA, STC2, SLC2A1, TGFA, SLC2A3, RELA, PSMA3, NR4A1, HIF1A, BCL2L1, ANXA1, ENG
MARTINEZ_TP53_TARGETS_DN	0.000145484	0.00194025	0.518848	-0.384581	-1.45902	504	PFKFB3, AATF, SLC39A14, EDN3, KRT75, ABCE1, SLC27A4, LYAR, ZDHHC5, SMARCD2, POLR3A, UAP1, FHL2, UBE2F, HSPA8, IFFO2, UBE3A, ENC1, TIMP3, WDR75, SLC5A6, MGA, CCND1, FASTKD2, CXXC5, PKIG, CEBPG, AMMECR1L, SEPHS2, XPO5, PURB, TARDBP, POM121, WDR12, EXTL3, TFDP1, ERRFI1, GJB2, TLE3, PSMC4, SLC35A2, NDEL1, RAB12, SCMH1, CELF1, DDX3Y, ELOVL6, MRPL52, HRAS, SPTBN2, CCT2, LPCAT1, CAMKK2, TGS1, UBQLN4, CC…
REACTOME_UCH_PROTEINASES	0.000145678	0.00194025	0.518848	-0.554563	-1.80063	82	PSME3, UCHL5, FOXK1, ADRM1, ACTR5, PSMC4, NFRKB, PSMD6, FOXK2, PSMD7, PSMD12, PSMA5, INO80E, UCHL3, PSMB10, RUVBL1, ACTL6A, PSMA3, NEDD8, MCRS1, PSME4, ASXL2, PSMD3, KDM1B, PSMD8, USP15, ACTB, PSMB5, TGFBR1, INO80, HCFC1, PSMD11, PSMD1, PSMB2, PSMB3, PSMD14, PSMC2, PSMD5, PSMA4, PSMC5, PSMA7, PSMD2, TGFB1, PSMD13
REACTOME_NS1_MEDIATED_EFFECTS_ON_HOST_PATHWAYS	0.000147322	0.00195641	0.518848	-0.67085	-1.91979	38	RANBP2, KPNA3, NUP35, NUP153, KPNA4, SEH1L, POM121, KPNA1, NUP98, NUP155, NUP62, NUP188, NDC1, NUP50, EIF2AK2, NUP43, POM121C, NUP88, NUP37, NUP85, RAE1, SEC13
REACTOME_TRANSCRIPTIONAL_REGULATION_BY_SMALL_RNAS	0.000149428	0.00197862	0.518848	-0.656699	-1.93454	45	RANBP2, NUP35, NUP153, SEH1L, POM121, POLR2D, NUP98, NUP155, POLR2H, AGO2, NUP62, POLR2L, NUP188, POLR2K, NDC1, POLR2C, RAN, POLR2I, NUP50, NUP43, POM121C, NUP88, POLR2F, NUP37, NUP85, RAE1, SEC13, POLR2B
GENTILE_UV_RESPONSE_CLUSTER_D5	0.000150729	0.00199006	0.518848	-0.679539	-1.90371	35	PNO1, PITPNB, SRF, FOSL2, FADD, MLX, UBE2N, JMJD6, TARDBP, MPHOSPH6, LHFPL2, UBTF, ZFP36L2, NAV3
BENPORATH_PROLIFERATION	0.000155054	0.00204125	0.518848	-0.493694	-1.70711	138	DCUN1D5, TFRC, GTPBP4, PPIL1, PDSS1, PFDN2, ANKRD27, EMC8, CMC2, CEBPG, HSPA14, LRP8, PURB, ARF1, PTS, CDC123, CTPS1, NCS1, GNB4, AGFG1, GART, PDCD10, RBM8A, SNRPD1, DBF4, MTFR2, NFE2L3, DESI2, SUV39H2, SRPK1, PSMA3, FAM3C, PDCD5, KDELR2, CSTB, AVL9, GGCT, DAP3, MAGOHB, COX5A, MAD2L1, SNRPG, LBR, DTYMK, UGGT1, RANBP1, ILF2, HDAC2, CMSS1, PROSER1, KPNA2, MRPL9, GINS3, NUDT5, CSE1L, PRPF18, KNSTRN
REACTOME_CELLULAR_RESPONSE_TO_HEAT_STRESS	0.000158172	0.0020763	0.518848	-0.54932	-1.81906	95	BAG5, BAG2, HSPH1, HSPA8, RANBP2, NUP35, HSPA9, BAG1, HSPA4, HSPA6, HSPA14, NUP153, SEH1L, POM121, NUP98, DNAJC2, HSF1, NUP155, MTOR, FKBP4, RPS19BP1, ATR, DNAJB6, MAPK1, NUP62, MRPL18, NUP188, PTGES3, NDC1, CAMK2D, HSPA12A, CCAR2, NUP50, MAPKAPK2, NUP43, POM121C, NUP88, BAG3, NUP37, HSPA4L, HSP90AA1, NUP85, RAE1
BUFFA_HYPOXIA_METAGENE	0.00016097	0.00210694	0.518848	-0.6235	-1.85009	49	PNP, SLC25A32, MRPS17, MRPL15, ADM, CORO1C, HILPDA, HK2, BNIP3, MRGBP, PGAM1, SLC16A1, NDRG1, VEGFA, PFKP, SLC2A1, MCTS1, YKT6, SEC61G, TUBA1C
MALONEY_RESPONSE_TO_17AAG_DN	0.000161899	0.00211303	0.518848	-0.572932	-1.82931	70	ABCE1, SRSF7, CYCS, TIMM23, PA2G4, HNRNPAB, PRDX4, ARF4, SSB, RSU1, RPL36AL, PRDX3, PSMA5, EIF4A1, DYNLL1, SRSF2, POLR2L, CLTB, PTGES3, PDCD5, SMAD5, SNRPF, GTF2A2, CCT6A, GNG10, MAD2L1, HAT1, SNRPG, SNRPB, ILF2, CALM2, WRN, KPNA2
REACTOME_METABOLISM_OF_CARBOHYDRATES	0.000170216	0.00221524	0.518848	-0.428644	-1.56836	263	FUT11, PFKFB3, CHST11, CHST6, B4GALT6, B4GALT2, B3GALT6, CHST2, RANBP2, PGM2, CHSY1, NUP35, CHPF2, SLC25A11, PGP, RPIA, PPP2R1B, NUP153, HYAL2, SEH1L, CHST15, HK2, POM121, SDC1, NUP98, B3GNT2, HAS2, GALE, NUP155, PRPS1, CHST3, B4GALT5, ST6GALNAC6, B3GAT3, B3GAT1, PPP2CA, SLC35B2, ST3GAL2, PGAM1, SORD, NUP62, GPC1, ADPGK, SDC4, PFKP, NDST1, NUP188, ST3GAL1, ENO2, SLC2A1, NDC1, DCXR, GNPDA1, B4GALT…
REACTOME_SLC_MEDIATED_TRANSMEMBRANE_TRANSPORT	0.000177066	0.00229782	0.518848	-0.442858	-1.58953	207	SLC20A1, SLC29A2, SLC39A14, SLC25A22, SLC27A4, SLC7A1, SLC45A3, SLC35C1, SLC5A3, SLC29A1, SLC4A7, SLC30A7, SLC7A6, SLC5A6, SLC7A2, RSC1A1, SLC35A2, SLC12A2, SLC15A4, SLC2A6, SLC6A6, SLC41A1, SLC35B2, SLC38A1, SLC30A5, SLC31A1, SLC3A2, SLC16A1, SLC35B4, SLC41A2, SLC1A5, SLC7A5, SLC39A3, SLC1A6, SLC43A1, SLC2A1, SLC2A3, SLC1A1, SLC12A1, SLC20A2, RUNX1, SLC16A3, SLC12A7, SLC39A6, SLC6A11, SLC2A9, SL…
REACTOME_SUMOYLATION_OF_DNA_REPLICATION_PROTEINS	0.000177716	0.00229971	0.518848	-0.640785	-1.88116	44	TOP1, RANBP2, NUP35, NUP153, SEH1L, POM121, NUP98, RANGAP1, NUP155, NUP62, NUP188, NDC1, NUP50, SUMO3, NUP43, POM121C, NUP88, NUP37, NUP85, RAE1, SEC13
JAIN_NFKB_SIGNALING	0.000179722	0.00230944	0.518848	-0.572248	-1.82713	70	MYC, SLC29A1, TFAP4, CLUH, ARMC6, HK2, PLAU, SLC23A2, BNIP3, LIG4, ZNF195, ITPA, ALG3, NOC2L, TAP2, METAP1, UCHL3, ORC5, TPD52L2, VEGFA, PREPL, TRMT1, LIG3, LAS1L, HDDC2, TICAM1, CBX3, MED1, APRT, SMG7, PRR3, RCC1, SNX4, DDX46, PSMG1, CTSC, ASCC3, CA2, CLNS1A
RUTELLA_RESPONSE_TO_HGF_UP	0.00017999	0.00230944	0.518848	-0.40105	-1.49629	387	PVR, DUSP5, ATP13A3, PSEN2, PLXNA1, ALAS1, TRAF3, TEX2, PPIF, TFRC, GLS, MREG, STK17A, SERPINE1, EMG1, EIF2S1, SLC5A3, BCAP31, MFHAS1, PKNOX1, DAD1, CHPF2, CCND1, EIF2B3, FDX1, METTL1, CHST15, HK2, GSR, EMP1, LHFPL2, MRPL35, GRSF1, B4GALT5, CCL2, FKBP4, DPAGT1, GFPT1, UBAP2L, N4BP1, MTX2, DNAJB6, C3AR1, SLC31A1, TMEM51, SLC3A2, RER1, EMC7, CSRP1, LDLR, MPZL1, RHOQ, FAH, ARHGAP22, NDRG1, SDC4, SLC…
WIEDERSCHAIN_TARGETS_OF_BMI1_AND_PCGF2	0.000179845	0.00230944	0.518848	-0.613865	-1.8691	55	FOSL1, JUN, KRT75, ADM, TIMP3, CCND1, FAM43A, F2RL1, LRRC8A, PLAUR, MICALL1, PODXL, GADD45A, CDK6, NAV1, CPA4, ADAM19, LFNG, EDN1, RREB1, MICA, SDC3, ITGA3, PAPPA, IL7R, AXL, ITGA4, CLDN1, MICAL2, BCL7A, TPM1, S100A2, GAL, MYOF
WP_MYOMETRIAL_RELAXATION_AND_CONTRACTION_PATHWAYS	0.000186141	0.00238166	0.518848	-0.489665	-1.69604	141	RGS16, JUN, ADM, YWHAG, MAFF, PDE4D, RGS19, IGFBP3, PKIG, ETS2, RGS17, ATF4, GNG5, GRK5, GNB1, RGS4, GNB4, ATF1, CRCP, GABPB1, RGS2, NFKB1, PRKCE, PRKAR1B, PKIA, ARRB1, CAMK2D, ADCY3, GNB3, RGS14, YWHAB, ADCY1, GRK6, GRK4, GNG2, ADCY7, PRKCD, ACTB, CALM1, ATF3, ITPR1, GNG12, PRKAR2A, OXTR
FURUKAWA_DUSP6_TARGETS_PCI35_UP	0.000190825	0.00242796	0.518848	0.544484	1.95677	56	TGFB2, ARHGEF37, SMIM14, FOLR1, SOX4, ST6GALNAC2, RTP4, APH1B, ID3, CLEC2D, TAPBPL, OFD1, ENPP5, MALAT1, AKR1C3, BDH2, ZFAT, OLFML2A, C1S, TNFSF13B, IFITM1, SECTM1, SLC2A10, KCNMB1, HLA-F, LYPD5, MAPK11, TNNC1
REACTOME_RNA_POLYMERASE_I_TRANSCRIPTION_INITIATION	0.00019076	0.00242796	0.518848	-0.638408	-1.87418	44	POLR1C, RRN3, POLR1E, GTF2H2, POLR1A, UBTF, POLR1B, POLR1D, POLR2H, TBP, TAF1A, MBD3, POLR2L, GATAD2A, POLR2K, MNAT1, GTF2H3, TAF1D, CCNH, ERCC3
WP_CYTOSOLIC_DNASENSING_PATHWAY	0.000192577	0.00244343	0.518848	-0.612779	-1.86579	55	POLR3H, POLR1C, POLR3D, POLR3G, POLR3A, CHUK, FADD, POLR3E, POLR3K, POLR1D, POLR2H, NFKBIB, IRF3, NFKB1, POLR2L, ADAR, POLR2K, POLR3F, RELA, POLR3B, ATG5
HAMAI_APOPTOSIS_VIA_TRAIL_DN	0.00019648	0.00247913	0.518848	-0.468443	-1.65316	176	NOL6, PHLDA2, JUN, GRWD1, SMARCD2, UBIAD1, SLC29A1, POLR3E, TIMP3, BEGAIN, SLC5A6, SCLY, STX6, POMK, NLE1, BATF3, GFOD1, TMEM121, VASP, ANGPTL4, CCDC85B, VAV3, CHMP1A, SHC1, PLAUR, IMPDH1, FHOD1, IL4R, TRAF4, SAC3D1, TRAC, STEAP3, INF2, SLC1A5, ERF, ICAM3, KCNG1, PYCR1, SNAPC2, ARAP3, ARRB1, RPP25, BRSK1, PITPNC1, HIF1A, CISH
REACTOME_NUCLEAR_ENVELOPE_NE_REASSEMBLY	0.000196374	0.00247913	0.518848	-0.565829	-1.79759	69	AHCTF1, NUP35, SEH1L, POM121, NUP98, RANGAP1, NUP155, VPS4A, PPP2CA, LMNA, PPP2R2A, ANKLE2, NUP62, NUP188, NDC1, TUBB4B, VRK2, TNPO1, TUBB2A, RAN, TUBA1C, BANF1, CHMP7, NUP43, EMD, NUP37, TUBA8, RCC1, NUP85, TUBB6, LBR, SEC13, TUBA4A, CHMP6, VRK1, KPNB1
COLDREN_GEFITINIB_RESISTANCE_DN	0.000198408	0.00249654	0.518848	0.376071	1.59966	188	CCNG2, EHF, GRHL1, AGR2, PIK3IP1, HMGCL, CAPS, ELF3, GAB1, RBM47, PLEKHA7, MFSD6, PRSS8, EXPH5, MBOAT1, SLC2A12, DST, PLEKHF2, BSPRY, ATP2C2, AKTIP, TJP3, PPL, UNC13D, ZNF429, ENPP5, KIAA1522, MPZL2, FAM110A, IKZF2, ERBB3, ENPP4, TMC4, ZMYM6, DAPP1, GCNT2, CDH1, KCNMB4, VAMP8, C1orf21
REACTOME_SUMOYLATION_OF_RNA_BINDING_PROTEINS	0.000199681	0.00250564	0.518848	-0.650605	-1.91659	45	PHC2, RANBP2, NUP35, NUP153, SEH1L, POM121, NUP98, NOP58, SCMH1, NUP155, NUP62, NUP188, NDC1, RNF2, NUP50, HNRNPK, NUP43, POM121C, NUP88, NUP37, NUP85, RAE1, SEC13
PHONG_TNF_RESPONSE_NOT_VIA_P38	0.000201764	0.0025179	0.518848	-0.412887	-1.52596	321	BHLHE40, PHLDA2, JUN, TRIB3, PLXNA1, SLC25A22, TRAF3, PPIF, RCAN1, MREG, STK10, MAP2K3, OGFR, IER5, SERPINE1, EFHD2, ZNF267, IER2, ARNTL2, HES1, FXN, IVNS1ABP, MAP2K1, ETS2, FDX1, SHB, MPHOSPH10, ABR, TRIB1, TRAPPC4, PLAU, EPHA2, CDC42EP3, DNMBP, EMP1, MTUS1, PANX1, SAMD4A, C2CD2, GRK5, CYB561, PPME1, ZFP36L2, B4GALT5, BID, NAB1, PLAUR, SLC2A6, UVRAG, FKBP4, SLC25A37, SH3BP4, SYNGR2, NRP2, BCL2A1…
REACTOME_REGULATION_OF_MRNA_STABILITY_BY_PROTEINS_THAT_BIND_AU_RICH_ELEMENTS	0.000201447	0.0025179	0.518848	-0.554617	-1.8104	84	PSME3, HSPA8, EXOSC3, EXOSC4, EXOSC6, EIF4G1, EXOSC7, PSMC4, EXOSC5, PSMD6, PSMD7, PSMD12, PSMA5, EXOSC2, EXOSC9, PSMB10, DIS3, PSMA3, TNPO1, PSME4, AKT1, YWHAB, PSMD3, ELAVL1, ANP32A, MAPKAPK2, PSMD8, PRKCD, HNRNPD, PSMB5, EXOSC1, DCP1A, PSMD11, PSMD1, PSMB2, DCP2, PSMB3, EXOSC8, PSMD14, PSMC2, PSMD5, KHSRP, PSMA4, YWHAZ, PSMC5, PSMA7, PSMD2, SET, PSMD13
KYNG_WERNER_SYNDROM_AND_NORMAL_AGING_UP	0.000204557	0.00254579	0.518848	-0.564885	-1.80362	71	TNFRSF12A, SEMA7A, LARP4, SRSF7, LARP4B, RNF4, C14orf119, AMD1, ENTPD4, FAM210A, RPS6KA4, BTBD1, SAC3D1, ARMC8, NDRG1, TNFRSF10B, PRKAR1B, FAM118A, INPP5E, GCSH, SART3, ZNF529, RAB11A, PRDX6
WANG_CLIM2_TARGETS_DN	0.00020571	0.00255316	0.518848	-0.467489	-1.64623	170	TNFRSF12A, CCDC86, YRDC, KCTD5, GTPBP4, NDUFV3, TMEM11, RRP15, CEBPZ, SLC25A44, FARSA, API5, UBQLN1, SRA1, LRRFIP1, NSUN4, AKIRIN2, AP1S1, CSRNP1, PAM16, DUSP3, CRK, JOSD1, CLIP1, COBLL1, RDH11, ST3GAL1, RAD23B, RNF149, CAPZA2, MYL12B, TOPORS, ACER3, CAMK2D, MEX3C, UBE2L3, DAXX, DUS1L, ACBD3, SCML2, ZNF281, STRN3, MBNL1, ELL, PRPF40A, ATP6V0E1, ARPC2, ETNK1, HNRNPK, RAD18, MRPS11, ATE1, TIPRL, MS…
NAKAMURA_METASTASIS_MODEL_UP	0.000206781	0.00255948	0.518848	-0.646914	-1.85723	40	FOSL1, DUSP5, DDX24, FRMD8, BLVRA, NOB1, GRK5, DUSP3, HPDL, DPCD, ADCY3, CMTM3, TUBB2A, SLC16A3, DYNLL2, GGA2
BIOCARTA_EIF_PATHWAY	0.000214489	0.00264053	0.518848	-0.807732	-1.94255	16	EIF4E, EIF2S1, EIF4G1, EEF2K, EIF1AX, EIF6, EIF2S2, EIF4A1, EIF3A, EIF5, EIF1, EIF4G3
REACTOME_TRANSPORT_OF_SMALL_MOLECULES	0.000214435	0.00264053	0.518848	-0.368066	-1.40581	627	SLC20A1, LETM1, WNK4, CUL1, SLC29A2, SLC39A14, CUTC, SLC25A22, SLC27A4, SLC7A1, SLC46A1, PMPCA, SLC45A3, TFRC, ATP6V0B, SLC35C1, EIF2S1, SLC5A3, PSME3, SLC29A1, ABCF1, SLC4A7, SLC30A7, HMOX2, LRRC8B, SLC7A6, SLC9B2, SLC5A6, NIPA2, FLVCR1, SLC7A2, ABCB10, RSC1A1, PSMC4, VDAC1, SLC35A2, LIPG, LRRC8A, GNG5, ATP2B1, SLC12A2, VDAC2, GNB1, SLC15A4, ANGPTL4, ATP13A2, SLC2A6, GNB4, SLC6A6, SLC41A1, PSMD6…
CROMER_METASTASIS_DN	0.000219488	0.0026948	0.518848	-0.562856	-1.79714	71	NOP2, NOP16, PHLDA2, CUL1, MRPS12, DUSP7, UBE3C, CEBPZ, PA2G4, FLAD1, UBE2M, TTLL12, AFG3L2, LMNA, TNFRSF10B, SDC4, PFKP, TMEM183A, SH3GL1, MINK1, SLC20A2, PLEC, SVIL, TICAM1, NCK1, LAD1, PSMD8, EPAS1, PKP1, ITGA3
WP_PURINE_METABOLISM_AND_RELATED_DISORDERS	0.000222611	0.00272579	0.518848	-0.751352	-1.90926	20	PNP, MAT2A, PPAT, PRPS1, IMPDH1, ITPA, GART, PFAS, ADSL, PAICS, APRT
REACTOME_G_ALPHA_S_SIGNALLING_EVENTS	0.000223778	0.00273273	0.518848	-0.542209	-1.78527	88	ADORA2B, ADM, PDE4D, P2RY11, GNG5, GRK5, GNB1, GNB4, PDE2A, GPR84, GNAZ, ARRB1, ADCY3, GNB3, ADCY1, PDE3B, ADCYAP1R1, PDE1A, GRK6, MC5R, GNG2, HRH2, ADORA2A, PDE8A, ADCY7, GNG10, GNG12, PTGIR, PDE4A
DOUGLAS_BMI1_TARGETS_DN	0.000225372	0.00274484	0.518848	0.327377	1.46584	292	CCNG2, KLHL24, PCMTD1, ZFYVE1, CYB5D2, GOLPH3L, NEU1, ARMCX1, GADD45G, KLHL12, SMIM14, SIDT2, PAN2, OPTN, RRAGC, IRF9, APBB3, KLHDC10, CCNDBP1, ARL6IP1, UBE4B, RBM47, VEZT, TSPAN31, RECQL5, UNKL, SLFN5, SLC35E3, APAF1, ZFYVE26, ARNTL, CGGBP1, PPCS, NIT1, CLIC2, SESN3, CLIP4, BCL2L13, FGGY, BTN3A1, ARHGAP19, SUN2, IFT46, CMTR1, CBR4, SLC10A7, GTPBP2, CREBL2, FGD6, ECH1, STAT6, KATNAL1, MICU1, TPP1…
DELYS_THYROID_CANCER_DN	0.000227551	0.00276399	0.518848	0.35825	1.55263	214	GAS1, FAXDC2, PHYH, RPS6KA5, MDM1, DNAJB4, FOLR1, LIMK2, TNFAIP8, AKR1C1, NDRG4, NUCB2, ACSF2, CITED2, ID4, TOB1, GPER1, STARD13, FGFR2, MATN2, FMO2, TSC22D3, ACKR3, ID3, SH3BGR, PRPSAP1, CXCL12, SALL2, FXYD6, MPPED2, ALDH7A1, GHR, FOXJ1, TLE4, DPP6, CA4, NCAM1, TLE1, CLCNKB, FCGBP, FOSB, PLCH1
CHEMNITZ_RESPONSE_TO_PROSTAGLANDIN_E2_UP	0.000230543	0.00279288	0.518848	-0.494135	-1.69269	131	GEMIN5, NOP16, POLR3D, SLC39A14, SLC7A1, URB1, LARP1, BOLA3, UAP1, HSPA9, SLC35G2, RPIA, TGS1, XPOT, PCGF1, MICALL1, SLC16A1, PVT1, UBE2S, ANAPC1, NES, WDFY2, ARAP3, RFTN1, GMPS, MTHFD2, GRINA, C19orf48, CDC6, PEA15, ADAM19, CHMP7, MCM4, PAICS, ERCC1, EIF4EBP1, STAMBPL1
GENTILE_UV_RESPONSE_CLUSTER_D4	0.000232004	0.00280313	0.518848	-0.61682	-1.86717	53	ARF6, BHLHE40, ATP13A3, GNE, DUSP7, KLF10, PHC2, UAP1, EEF1E1, CHSY1, DICER1, DDX3X, CLINT1, USP10, DDX17, SMURF2, SAMD4A, SEC24B, PDCD10, UBE2G1, SPEN, SNRNP40, SLC20A2
WANG_TARGETS_OF_MLL_CBP_FUSION_DN	0.000233679	0.00281589	0.518848	-0.642677	-1.84507	40	CCDC86, DEGS1, TRIAP1, GTPBP4, UXS1, NMD3, DLAT, VDAC1, RASSF1, NAA10, FTSJ3, TMEM109, IRAK1, GLRX3, CUL4A, TTC27, STRAP, GGCT, CWC22
MATTIOLI_MGUS_VS_PCL	0.000237137	0.00285003	0.518848	-0.526816	-1.74044	91	RRP9, ABCE1, G3BP1, TBRG4, FADD, EXOSC4, HNRNPF, PSMC4, AKAP1, ITPA, PRDX3, AP3D1, EXOSC2, CAD, ACTR3, CSTF2T, SAC3D1, NUP62, RUVBL1, PSMA3, LPCAT4, KIF21B, RAN, ESYT1, SNRPF, CCT3, MSH6, JUNB, MCM4, PAICS, JUND, SHQ1, EPAS1, CSNK2A1, LBR, SRSF1, SNRPD3, MCM6, ENO1, CORO1A, LAPTM4B, TUBA1B
KIM_ALL_DISORDERS_DURATION_CORR_DN	0.000238246	0.00285582	0.518848	-0.485616	-1.6819	142	AHSA1, AMPD2, PES1, DEGS1, ATP6V0B, BCAP31, STARD7, SLC25A11, DHX30, PMP22, ARL4A, TMEM147, GDI1, NUDC, HRAS, EIF6, NTHL1, RNPS1, B3GAT1, UQCRQ, NDUFAF3, RAP1GAP2, PEF1, RNH1, ATOX1, ENDOG, SAC3D1, GNAZ, GPX1, DCXR, GNPDA1, KLHL21, ESYT1, GTF3C1, SUMO3, ARPC2, PSMB5, TUFM, NDUFA7
REACTOME_ASPARAGINE_N_LINKED_GLYCOSYLATION	0.000256462	0.00305807	0.498493	-0.415656	-1.53166	284	PMM2, B4GALT6, NUS1, GNE, ARCN1, NANP, DOLK, EDEM3, B4GALT2, UAP1, SLC35C1, EDEM1, DAD1, GNPNAT1, CNIH3, ALG2, TRAPPC4, PREB, ARF1, NGLY1, ST6GALNAC4, PPP6R1, BET1L, DCTN5, MGAT2, SEC24A, ARF4, SPTBN2, B4GALT5, ST6GALNAC6, SEC23IP, DPAGT1, GFPT1, ALG13, SEC16A, SAR1B, ALG3, SEC24B, ST3GAL2, TMEM115, ALG1, DYNLL1, TBC1D20, ST8SIA5, NAPG, DPM2, MOGS, ST3GAL1, MLEC, TGFA, RAD23B, CAPZA2, TUBB4B, RFT…
WAMUNYOKOLI_OVARIAN_CANCER_GRADES_1_2_DN	0.000255798	0.00305807	0.498493	0.489198	1.79549	69	GAS1, CTDSP2, ARMCX1, RUFY3, WSB1, ID4, TIAM1, CLIP4, PARP6, PDGFD, SERPING1, IFT52, CLIC5, SLC26A11, RGL1, HERC2P2, CELF2, TTC28, TCEAL3, N4BP2L2, ZNF641, DPYD, TCEAL2, C4A, PPM1K, FAM153A, SSBP3
MARSON_BOUND_BY_FOXP3_STIMULATED	0.000264136	0.00314136	0.498493	-0.35146	-1.35226	863	SLC20A1, DUSP6, KTI12, MRPL36, SH2B3, SLC25A33, RCL1, MYC, SRXN1, ETF1, ADM, EEA1, RPUSD2, PMPCA, EIF4E, ARIH2, FAM216A, PPAT, TFB2M, ELK4, UBE2G2, FHL2, SLC25A15, LSM10, HSPH1, POLR1E, EDEM1, SNAPC4, KPNA3, TIMM21, BCL10, TOR1AIP2, ZNF330, CERS2, AASDHPPT, RRP12, HNRNPF, SLC5A6, ENOPH1, TMED5, BIN3, UBE2N, CCDC58, NR1D1, XBP1, FAM43A, FRMD8, ORAI2, SAMD4B, WSB2, NUP153, MAD2L1BP, ARMC6, JMJD6, K…
REACTOME_INTERACTIONS_OF_REV_WITH_HOST_CELLULAR_PROTEINS	0.000265293	0.0031469	0.498493	-0.670077	-1.8772	35	RANBP2, NUP35, NUP153, SEH1L, POM121, NUP98, RANGAP1, NUP155, NUP62, NUP188, NDC1, RAN, NUP50, NUP43, POM121C, NUP88, NUP37, RCC1, NUP85, RAE1, SEC13, RANBP1, KPNB1
FURUKAWA_DUSP6_TARGETS_PCI35_DN	0.000271684	0.00321433	0.498493	-0.56577	-1.79266	68	ADORA2B, PHLDA2, WDR3, EBNA1BP2, MAFF, RIOK1, PDSS1, EPHA2, WDR5, HPCAL1, CCNE2, MTFR2, PRMT5, PMEPA1, SIPA1L3, ORC6
LIU_PROSTATE_CANCER_DN	0.000276327	0.0032608	0.498493	0.297261	1.38617	437	SOSTDC1, EHF, JAZF1, GRHL1, ZNF75D, DDB2, TGFB2, NEURL1B, CFL2, DSE, MYO15B, OPTN, LMOD1, RASL12, ST6GALNAC2, SGCE, ID4, SEMA6D, SLFN5, METTL7A, RIMKLB, FGFR2, TRO, TPST1, C2orf68, ID1, NLRP1, NNT, TSC22D3, ACKR3, DST, SCRG1, SORBS1, VSTM4, CLIP4, DAB2IP, FXYD6, NELL2, MEG3, PARP6, MSRB3, NCAM1, DKK3, PRRT2, PDGFD, LAMB2, EFS, VANGL2, C14orf28, FCGBP, SH3BGRL, C20orf194, BEND5, PIK3R1, UBA7, MPZL…
KRIGE_RESPONSE_TO_TOSEDOSTAT_6HR_UP	0.000281942	0.00331847	0.498493	-0.349113	-1.34369	855	PNO1, DPH2, RABEPK, ESF1, DUSP6, RGS16, NXT1, KTI12, NDUFAF4, NOC3L, DUSP5, SH2B3, ASPHD2, TRIB3, RCL1, SLC39A14, PWP2, SSH1, PRMT3, C8orf33, PMAIP1, HBEGF, GNE, WDR43, GRPEL2, KLF10, SLC7A1, DDX21, SFXN4, MAFF, URB1, UTP15, CTTN, GTPBP4, NOLC1, SH3RF3, FOSL2, TSR1, ZNF696, GTF2H2C, PDE4D, EDEM1, MYO1B, TMEM87B, SLC29A1, ERICH1, WDR4, RIOK1, NAA15, METTL21A, SLC30A7, ZNF330, TAF4B, IVNS1ABP, SCO1…
MOREIRA_RESPONSE_TO_TSA_UP	0.000284128	0.00333557	0.498493	-0.71815	-1.94184	27	BHLHE40, MYC, BAK1, PA2G4, BYSL, EIF6, FKBP4, EIF4A1, ENO2
REACTOME_VIRAL_MESSENGER_RNA_SYNTHESIS	0.00028906	0.00338475	0.498493	-0.648514	-1.88332	42	RANBP2, NUP35, NUP153, SEH1L, POM121, POLR2D, NUP98, NUP155, POLR2H, NUP62, POLR2L, NUP188, POLR2K, NDC1, POLR2C, POLR2I, NUP50, NUP43, POM121C, NUP88, POLR2F, NUP37, NUP85, RAE1, SEC13, POLR2B, GTF2F2
GROSS_HYPOXIA_VIA_ELK3_AND_HIF1A_UP	0.000292406	0.00340795	0.498493	-0.489346	-1.6751	132	ANKRD1, SPRY4, RGS16, PPRC1, PFKFB3, SIAH2, HBEGF, RCAN1, PIM3, DUSP14, BCL10, AIMP2, ZNF330, SLC19A1, CDC42SE1, SPRY2, HILPDA, HK2, JMJD6, ERRFI1, CDC42EP3, PSMC4, EGR1, ME2, BNIP3, ANGPTL4, PGF, DUSP4, CSRNP1, AFG3L2, PGAM1, SOAT1, NDRG1, VEGFA, SDC4, TGIF1, ENO2, SLC2A1, PPP1R3B, GZF1, SERTAD2, NFKBIZ, RNGTT, GPRC5A, KLF6, VWA1, RCOR1, HIGD1A, HOMER1
KUMAR_PATHOGEN_LOAD_BY_MACROPHAGES	0.000292538	0.00340795	0.498493	-0.444867	-1.60193	216	MARS2, PDE12, SH2B3, TMEM201, NKRF, DCAF4, MAFF, DIMT1, ELK4, UAP1, STK40, KBTBD8, YTHDF1, MRPL20, RALGDS, TFAP2C, ECE2, GOLT1B, CIAPIN1, CDC42EP3, BET1L, RAB3IL1, GALE, E2F3, RPP40, TBL2, ZNF746, ZNF57, MRPL3, CSRNP1, HPDL, ARL10, MCL1, LRP5L, PARS2, GTF3C2, SLC37A3, DPY30, ARPP19, ZNF416, FRMD5, DIRAS1, C9orf40, C1orf43, SBNO1, ODF2, FAM189B, UBN1, SLC9A2, RNASEH2B, IL17D, FBXL16, DCAKD, PARP12…
LIM_MAMMARY_STEM_CELL_UP	0.000296048	0.00343129	0.498493	-0.389529	-1.46363	436	CDC42EP2, FJX1, ANKRD1, DUSP6, PDGFA, ASPHD2, SIAH2, MYC, SSH1, TMEM201, KRT75, KLHL42, DUSP7, FAM216A, GPR3, SH2D5, ENC1, TIMP3, LUZP1, TMEM64, IGFBP3, L3HYPDH, SPRED1, PXN, TMEM121, ELK3, SCARF2, SLC6A8, AMOTL1, NUDT11, C19orf12, ARC, PHLDB1, SMIM13, CARD10, HAS2, HRAS, CHST3, MSX1, CCDC85B, LIMA1, GNB4, NRP2, PGF, TCOF1, GOLIM4, PCBP4, SOGA1, PPP1R18, TRIM9, RAB34, FHOD3, SIMC1, TACC1, FZD8, A…
WP_MRNA_PROCESSING	0.00029602	0.00343129	0.498493	-0.498138	-1.69795	124	SRSF7, DDX20, NCBP2, DICER1, HNRNPAB, CSTF2, SF3B5, CELF1, SF3B4, PRPF4, DHX16, RNPS1, DHX15, PHF5A, NCBP1, SNRPB2, SF3B3, U2AF2, CSTF1, CSTF2T, SNRPD1, CPSF2, SRSF2, DHX9, HNRNPU, SRPK1, TXNL4A, U2AF1, SNRNP40, SNRPA1, CLP1, SNRPF, PPM1G, RNGTT, NXF1, SFSWAP, PRPF40A, HNRNPK, SF3A3, METTL3, SRSF6, HNRNPD, HNRNPR, PRMT1, PAPOLA, PRPF4B, RNMT, SNRPG, CSTF3, SRSF4, FUS, LSM2, SRSF1, SF3A1, SRSF10, …
GROSS_HYPOXIA_VIA_HIF1A_DN	0.000300408	0.00347299	0.498493	-0.529262	-1.75671	97	ANKRD1, BHLHE40, PFKFB3, HBEGF, ADM, KLF10, PIM3, DUSP14, SETX, SHB, SPRY2, HILPDA, DNAJC5, POLR2D, ERRFI1, CDC42EP3, TOMM40, PSMC4, ME2, BNIP3, PPP1R9B, SH3BP4, PGF, CSRNP1, DUSP3, DAP, SOAT1, VEGFA, TGIF1, ENO2, SLC2A1, MINK1, ACER3, GZF1
REACTOME_B_WICH_COMPLEX_POSITIVELY_REGULATES_RRNA_EXPRESSION	0.0003018	0.00348025	0.498493	-0.706078	-1.92938	28	POLR1C, DDX21, MYBBP1A, POLR1E, POLR1A, POLR1B, POLR1D, POLR2H, TBP, TAF1A, POLR2L, POLR2K, TAF1D, BAZ1B, MYO1C, ACTB, POLR2F
REACTOME_HOST_INTERACTIONS_OF_HIV_FACTORS	0.000302781	0.00348275	0.498493	-0.498797	-1.69824	123	PSME3, RANBP2, NUP35, NUP153, SEH1L, ARF1, POM121, KPNA1, NUP98, PSMC4, RANGAP1, PAK2, NUP155, CCNT1, PSMD6, AP1S1, PSMD7, PSMD12, PSMA5, PSMB10, NUP62, NUP188, NDC1, PSMA3, AP1S3, PSME4, PSMD3, RAN, NUP50, BANF1, NUP43, PSMD8, PSMB5, POM121C, NUP88, NUP37, RCC1, PSMD11, NUP85, RAE1, PSMD1, PSMB2, PSMB3, SEC13, PSMD14, RANBP1, CD247, PSMC2, SLC25A4, PSMD5, KPNB1, PSMA4, RAC1, AP2S1, AP1M1, PSMC5,…
GOBERT_OLIGODENDROCYTE_DIFFERENTIATION_UP	0.000304565	0.00349444	0.498493	-0.38247	-1.45414	525	AEN, GEMIN5, BEND3, TRMT61A, SLC29A2, PPARGC1B, DNAAF2, RRP1B, HIRA, LYAR, GRWD1, PPIF, MREG, NOLC1, GPATCH4, L3MBTL2, SLBP, IFFO2, LIMK1, PDSS1, CHSY1, DKC1, RRP12, IER5L, UMPS, UCHL5, GFOD2, NLE1, CMC2, BATF3, FMNL3, DDX20, SLC7A2, PA2G4, FBXL18, IFRD2, GOLT1B, NOP58, ANKS1A, RANGAP1, EMP1, TBL2, RC3H2, TEX30, DCTD, GEMIN6, BOK, STUB1, TAMM41, PALB2, RIF1, AUNIP, CCNE1, TMEM109, UNG, TCOF1, TIP…
PID_FRA_PATHWAY	0.000311201	0.00356161	0.498493	-0.667737	-1.85846	34	FOSL1, JUN, TXLNG, FOSL2, CCND1, PLAU, ATF4, LIF, CCL2, PLAUR
WAMUNYOKOLI_OVARIAN_CANCER_LMP_UP	0.000314146	0.00358631	0.498493	-0.429044	-1.56501	248	SURF6, ARPC5L, TOP1, ALAS1, ABHD17C, EFHD2, ABHD11, BDP1, DOK4, LRRC8B, POP7, DNTTIP2, BAG1, CCND1, RNF126, EIF4G1, CXXC5, MRPL14, RRP7A, CEBPZ, JTB, EIF5B, FNIP2, TOMM40, NOP58, HM13, PWWP2B, GALE, PLS1, MRPL52, CHMP1A, GNA11, ARRDC2, IER3, GFPT1, PREP, UQCRQ, CLPTM1L, TTLL12, TRAF4, PSMB10, INF2, ANKRD9, TM9SF3, OXLD1, SRPK1, EBP, MPST, MYL12B, AURKAIP1, DOHH, KDELR2, UBE2V1, CAMK2N1, CCDC107, …
BHATI_G2M_ARREST_BY_2METHOXYESTRADIOL_UP	0.000315707	0.00359511	0.498493	-0.523544	-1.74067	101	TFRC, PLEKHB2, EIF2S1, LIMK1, WWTR1, SCLY, PNN, CORO1C, API5, PURB, EGR1, LRP3, CTPS1, IER3, SPCS3, ALG13, MAPK1, NDUFAB1, CERK, NDC1, PSMA3, FAM3C, TNPO1, ANXA1, SNRPA1, NRAS, MIR22HG, GMNN, CDC6, GCLM, CBX3, LSM6, EIF5A2, DNAL1, HSP90AA1, MAD2L1, OGFRL1, TUBB6
REACTOME_SUMOYLATION_OF_SUMOYLATION_PROTEINS	0.000317118	0.00360217	0.498493	-0.670454	-1.86472	33	RANBP2, NUP35, NUP153, SEH1L, POM121, NUP98, NUP155, NUP62, NUP188, NDC1, TOPORS, NUP50, NUP43, POM121C, NUP88, NUP37, NUP85, RAE1, SEC13
REACTOME_EXPORT_OF_VIRAL_RIBONUCLEOPROTEINS_FROM_NUCLEUS	0.000320546	0.00363205	0.498493	-0.679136	-1.87885	31	RANBP2, NUP35, NUP153, SEH1L, POM121, NUP98, NUP155, NUP62, NUP188, NDC1, RAN, NUP50, NUP43, POM121C, NUP88, NUP37, NUP85, RAE1, SEC13
SENESE_HDAC1_AND_HDAC2_TARGETS_DN	0.000330352	0.00373387	0.498493	0.367089	1.58382	205	CDKN2C, TGFB2, TCF4, SSBP2, ATL1, TNS3, LRRC1, SLC26A2, MAF, ARID5B, MN1, FIGN, SMAD6, ZSCAN31, IFT74, TP53TG1, UNKL, MATN2, GLT8D2, QPRT, ACOT2, VASN, PRRT3, ZNF362, ACKR3, SESN3, PLCE1, TUFT1, TMEM37, ZNF219, ZNF404, SCN2B, PPP2R2B, LAMB2, RTKN2, PTCH1, KATNAL1, EDN2, ELP4, PLEKHG4, TMEM135, TUBA1A, PCLO, MALAT1, CCDC80, TMEM100, FSTL1, ALDH3B1, TMEM200C, CNKSR3, PCOLCE, BNC2, LTBP3, CELF2, GPN…
HAN_SATB1_TARGETS_UP	0.000342591	0.00386263	0.498493	-0.389378	-1.4528	390	ANKRD1, BHLHE40, MAT2A, PRMT6, ATP13A3, TRMT61A, ADM, WDR77, MAFF, G3BP1, TOR1A, DESI1, PDE4D, SLC25A17, SCO2, BRMS1, XBP1, SETX, RRP7A, ZNF202, ZNF35, RRP15, CHST15, TFAP2C, PMP22, DDX10, LIF, RANGAP1, DCTN5, GLRX, BNIP3, RC3H2, GRK5, CHST3, UTP20, DNAJC6, PPME1, M6PR, ATP13A2, CCL2, SLC2A6, MCMBP, PRKAG2, AUP1, B3GALNT1, MICALL1, RBM19, ALG13, FADS3, CRELD2, DNAJB6, PUS7, SERPINB8, RAB22A, SLC1…
BLANCO_MELO_COVID19_BRONCHIAL_EPITHELIAL_CELLS_SARS_COV_2_INFECTION_DN	0.000356885	0.00401385	0.498493	0.566812	1.97477	50	STON1, EFCAB7, PBX1, MAF, EXTL2, MN1, METTL7A, DBP, TSC22D3, VTCN1, RBM20, BBOX1, PDK4, SOX6, ALDH3A1, OLFML2A, GPNMB, PCDH7, ZNF488
NEMETH_INFLAMMATORY_RESPONSE_LPS_UP	0.000365505	0.00410068	0.498493	-0.552048	-1.78932	81	PNP, SLC20A1, RGS16, TOP1, ETF1, DEGS1, STK10, KPNA3, IER2, MAP2K1, ETS2, GLRX, TXNRD1, RHOC, IER3, C3AR1, ACSL4, NFKB1, TNFRSF1B, ADAR, SLC2A1, EIF1, BCL2L1, GCH1, MAPKAPK2, CASP4, PRKCD, JUND, ATF3, RNF11, MYADM, CDKN1A
LEI_MYB_TARGETS	0.000374747	0.00419404	0.498493	-0.416277	-1.53452	287	PNP, BICD2, SLC20A1, BHLHE40, SH2B3, MYC, MRPS12, ALAS1, PPID, NF2, RASA1, SERPINE1, DNAJA1, FHL2, PTX3, E2F4, TIMP3, SETD3, HSPA4, CCND1, XBP1, HSPA6, FARSA, TFAP2C, TARDBP, TXNRD1, TRIP6, LPCAT1, PCBP1, MYL12A, UBE2M, ZFP36L2, CCL2, HSPE1, SERBP1, EIF3B, PSMD7, MCL1, VCL, FLOT1, RGS2, SLC7A5, TMEM158, TUBG1, CRIM1, DPM2, SLC2A3, EBP, RPS6KB1, TUBB2A, STIP1, LY6E, SLC16A3, APEX1, DAXX, ANXA1, CD…
WP_GLYCOSYLATION_AND_RELATED_CONGENITAL_DEFECTS	0.00039834	0.00444715	0.498493	-0.714286	-1.89984	25	PMM2, DOLK, ALG2, MGAT2, DPAGT1, ALG13, ALG3, ALG1, DPM2, MOGS, ALG8, ALG11, MPI, DPM1, SRD5A3, ALG14
REACTOME_METABOLISM_OF_VITAMINS_AND_COFACTORS	0.0004036	0.00449486	0.498493	-0.460564	-1.6177	167	SLC25A32, SLC52A2, UBIAD1, SLC46A1, MMACHC, SLC19A2, RFK, SLC25A19, PDSS1, AASDHPPT, SLC5A6, MTRR, VKORC1L1, SLC19A1, LRP8, MTR, SLC19A3, NADK, PANK3, FLAD1, SDC1, MOCS3, PTS, SLC23A2, FASN, ACACA, LRP12, NAMPT, LDLR, MTHFD2L, GPC1, SDC4, RDH11, CD320, TPK1, SLC2A1, SLC2A3, COASY, PNPO, AKT1, MTHFD2, HLCS, ABCC1, MTHFD1L, GCH1, CTRC, PARP4, PANK4, PDXK, CALM1, SDC3, HSP90AA1, SLC25A16, MTHFD1
REACTOME_MAPK_FAMILY_SIGNALING_CASCADES	0.000415351	0.00461445	0.498493	-0.409388	-1.51204	298	CDC42EP2, DUSP6, DUSP5, DUSP2, PDGFA, JUN, MYC, HBEGF, DUSP7, ABHD17C, PDGFB, RASA1, PAQR3, PSME3, MAP2K1, RASA3, PPP2R1B, SPRED1, LYPLA1, RALGDS, MAPKAPK5, CDC42EP3, CSK, PSMC4, PAK2, ICMT, SPRED3, HRAS, SPTBN2, SHC1, FGF2, PPP2CA, AGO2, DUSP4, PSMD6, PSMD7, PSMD12, FGFR1, PSMA5, IRS2, VCL, DLG3, AGO3, ETV4, MAPK1, PSMB10, RAP1B, RASA2, TGFA, SPRED2, PAK1, PSMA3, ARRB1, CAMK2D, RCE1, PPP5C, PSME…
GENTILE_RESPONSE_CLUSTER_D3	0.00042561	0.00471692	0.498493	-0.595367	-1.78088	51	SIAH2, SSH1, CDR2, NR2F6, SLBP, RNF4, DR1, CRKL, PPP2R1B, SLC25A44, AMD1, POM121, RPP40, C2CD2, UNG, PODXL, MCL1, TUBGCP3, FOXJ3, SERTAD2, RHOB, ZNF623, CDC6
THEILGAARD_NEUTROPHIL_AT_SKIN_WOUND_UP	0.000429141	0.0047445	0.498493	-0.562233	-1.79707	72	TRAF3, KLF10, MAP2K3, ETS2, TRIB1, PLAU, CHD1, M6PR, CCL2, OXSR1, IER3, BCL2A1, EIF4A1, PPP2R2A, EIF5, NAMPT, NFKB1, VEGFA, HIVEP1, UPP1, SH2B2, AZIN1, MTHFD2, USP14, RAB1A, IL1R1, ATP1A1, VDR, GNL1, TGFBR1, IDI1, SLC25A13, GABARAPL2, EGR3
REACTOME_CLASS_I_MHC_MEDIATED_ANTIGEN_PROCESSING_PRESENTATION	0.000434774	0.00479514	0.498493	-0.395255	-1.46724	354	KBTBD6, SIAH2, CUL1, KLHL42, ASB6, UBE2J1, ARIH2, UBE2G2, UBE3C, CHUK, PSME3, UBE2F, BCAP31, KBTBD8, UBE3A, ASB13, RNF4, LONRF1, UBE2N, RNF126, TRIM11, FBXL18, RNF138, SMURF1, PSMC4, UBE2J2, SEC24A, LTN1, SMURF2, FBXW11, STUB1, UBE2M, GAN, RNF114, UBE2K, CUL2, PSMD6, PSMD7, SAR1B, PSMD12, BTBD1, TRIM9, SEC24B, PSMA5, TAP2, ANAPC13, LRRC41, SEC61B, HECTD1, RNF41, FBXO31, PSMB10, UBE2G1, UBE2V2, AN…
MARSON_BOUND_BY_E2F4_UNSTIMULATED	0.000440306	0.00484443	0.498493	-0.363133	-1.38697	627	MARS2, RRS1, BICD2, PPP1R15B, UTP3, NXT1, IMP3, MYC, MRPS12, SLC25A22, TIMM8A, AK2, NUDCD1, BRIX1, AHCTF1, RPUSD2, TXLNA, PPAT, MMACHC, NOLC1, IER5, RPUSD1, C1orf109, PPIL1, HSPA8, FADD, SLBP, AIMP2, TRIM27, TOE1, TFAP4, POP7, ERI1, CMC2, TRMT6, HSPA14, NUP153, ALKBH2, ZMYND19, IWS1, FLAD1, GOLT1B, NOP58, NOL8, RANGAP1, DCTN5, C1orf174, CCM2, EHD4, RAB12, MZT1, SF3B5, GEMIN6, SBDS, MCPH1, PALB2, …
MARTORIATI_MDM4_TARGETS_NEUROEPITHELIUM_UP	0.000445223	0.00488641	0.498493	-0.463142	-1.62095	159	BHLHE40, AEN, DDIT4L, DUSP5, MYC, PMAIP1, ADM, TIMM17A, SLC19A2, AGPAT5, PFDN2, CCND1, CCDC58, RNF126, HK2, SNAI1, SF3B5, BNIP3, DDX3Y, LRRFIP1, EI24, C12orf75, CDK6, CAD, SOAT1, VEGFA, PVT1, PFKP, MAPKAPK3, SLC2A1, ACTN1, POLR2K, SLC2A3, DCXR, PIEZO1, NAV1, RBM38, SLC16A3, ENG, SNRPF, GGCT, BHLHE41
NUYTTEN_NIPP1_TARGETS_UP	0.00044734	0.00488641	0.498493	-0.355835	-1.3638	667	PNO1, MRPS30, NOC3L, DCUN1D5, LARP4, JUN, IFIT5, C12orf66, PRMT3, PITPNB, C12orf29, DHX33, TIMM10B, TIMM17A, GLS, PWP1, FAM216A, LGALSL, SLC35F2, BAG2, UAP1, ZNFX1, PLEKHB2, SERPINE1, FHL2, EIF2S1, CCDC59, PPIL1, KBTBD8, USP36, LIMK1, BCL10, FAR1, SH2D5, SAR1A, CHSY1, SPTSSA, PNPT1, HSPA9, SYNCRIP, PTP4A2, ANKRD34A, OXNAD1, TMEM64, TMED5, CCDC58, COA6, L3HYPDH, AP1AR, PNN, FDX1, FAM118B, SEH1L, R…
REACTOME_POSITIVE_EPIGENETIC_REGULATION_OF_RRNA_EXPRESSION	0.000446881	0.00488641	0.498493	-0.629328	-1.83513	43	POLR1C, DDX21, MYBBP1A, POLR1E, POLR1A, POLR1B, POLR1D, POLR2H, TBP, TAF1A, MBD3, POLR2L, GATAD2A, POLR2K, TAF1D, BAZ1B, CBX3, MYO1C, ACTB, POLR2F
BROWNE_HCMV_INFECTION_14HR_DN	0.00046251	0.00504003	0.498493	0.330976	1.45466	254	GAS1, STON1, NUMA1, WWP2, ERBB2, RUFY3, LIMK2, MAP2K5, TOX, TCF7L2, BMX, HSPB3, TULP3, SMAD6, ZNF205, XRCC1, PIK3CD, APPBP2, TIA1, BTN3A3, RORC, AP4M1, CIT, NLRP1, ACKR3, TP53I3, SPAG9, TM7SF2, NIT1, DST, LPXN, NDUFS2, NEK1, APOBEC3B, MARCKS, VPS41, ZFP36L1, UBL3, AQP4, PLCD1, ADD1, PDE4DIP, NDC80, CRADD, GPSM2, ZKSCAN1, ACOX1, CYP1B1, HMMR, DENND3, PSMD4, HLA-DOA, NIPAL3, ERCC6, INPP4B, N4BP3, M…
FLORIO_NEOCORTEX_BASAL_RADIAL_GLIA_UP	0.000470039	0.00510985	0.498493	0.323283	1.43032	261	EHF, ZNF608, PCDH18, WDR31, PPM1H, RNASEL, RSAD2, ADAMTS9, TEX14, WDR93, NUAK2, ARHGAP28, TTC39B, ACSL6, MAP1LC3C, PDE7B, VSTM4, KCNE4, COL28A1, TLR3, MSRB3, CD96, APOLD1, NPFFR1, KIAA1328, HHAT, TPRG1, C21orf58, TEX38, PLA2R1, EPHA3, SV2C, ETS1, IRF1, RARB, SHE, ABCC9, ARHGEF28, CNKSR3, BNC2, OAS2, ERAP2, CRB1, OPHN1, HSD17B13, PDE6A, ZNF221, OLFML1, SNX24, APCDD1, C11orf72, ZBTB8B, C4orf36, PDE…
BOYLAN_MULTIPLE_MYELOMA_C_D_UP	0.000477036	0.00513688	0.498493	-0.483775	-1.6483	127	SRFBP1, YWHAG, TFRC, NOLC1, BAG2, SLC29A1, AGPAT5, ARNTL2, PKIG, FAM43A, ZNF593, MRPS6, NAT8L, FARSB, ATAD1, GAR1, POFUT1, USP25, SLC16A1, PVT1, CPSF2, NCL, KLC1, SERF1B, DIRAS1, SIVA1, AP1S3, TAF1D, CHML, RBM38, STXBP1, KIF7, BCL2L1, PTK2, SNRPF, CEP68, SART3, GCH1, BCAT1, CCDC85C, TARBP1, SMPD4, HOOK3, RCOR1, SCARB1, SF3A3, TPM3, FUBP1, CNN3, GID4, IDI1, SUPT16H, CHCHD6, MTHFD1, CDKN1A, CROCC
IVANOVSKA_MIR106B_TARGETS	0.000474791	0.00513688	0.498493	-0.540959	-1.76582	84	DUSP2, ATG16L1, KLF10, ELK4, ZNFX1, UXS1, STYX, LIMK1, MFN2, TUSC2, CCND1, SIK1, PURB, LIMA1, NKIRAS1, TNFAIP1, AKAP11, RAB22A, RNH1, SLC16A9, MAPK1, TNFRSF10B, PKIA, PLAGL2, USP46, CLOCK, NETO2, C9orf40, ZFYVE9, FYCO1, CDC37L1, CAPRIN2, PRRG1, ZNF367, PKD2, BTG3, TBC1D9
KEGG_PROTEASOME	0.000476423	0.00513688	0.498493	-0.628981	-1.80575	40	PSME3, PSMC4, POMP, PSMD6, PSMD7, PSMD12, PSMA5, PSMB10, PSMA3, PSME4, PSMD3, PSMD8, PSMB5, PSMD11, PSMD1, PSMB2, PSMB3, PSMD14, PSMC2, PSMA4, PSMC5, PSMA7, PSMD2, PSMD13, PSMA2, PSMB8
LIEN_BREAST_CARCINOMA_METAPLASTIC_VS_DUCTAL_UP	0.000474657	0.00513688	0.498493	-0.541991	-1.73832	76	TNFRSF12A, FJX1, ADORA2B, MYC, ADM, PTX3, ARNTL2, GOLT1B, HAS2, ANGPTL4, BCL2A1, TMEM158, SRSF12, UPP1, PCOLCE2, BCAT1, EVA1A, FAM126A, G0S2, ICAM1, GABRA5, PRNP, CEBPB, COLGALT1, SULT1B1, PLA2G4A, EFNB1, HAPLN1, FOXL2, MSN, IGF2BP2, PDIA2, GAL
REACTOME_RNA_POLYMERASE_I_TRANSCRIPTION	0.000482403	0.00518241	0.498493	-0.62355	-1.83949	47	POLR1C, RRN3, POLR1E, GTF2H2, POLR1A, UBTF, POLR1B, POLR1D, POLR2H, TBP, TAF1A, MBD3, POLR2L, GATAD2A, POLR2K, MNAT1, GTF2H3, TAF1D, CCNH, ERCC3, CBX3
SCHLOSSER_SERUM_RESPONSE_AUGMENTED_BY_MYC	0.000511099	0.00547778	0.477271	-0.508592	-1.69205	102	OGFR, POMK, ZNF593, JTB, UBTF, LPCAT1, UBE2M, ZFP36L2, SYNGR2, MTF1, UQCRQ, TMEM109, EIF4A1, RER1, RNH1, RAD23A, NUP62, MLF2, CYC1, UBE2S, PPP5C, LSM12, RAD54L2, PKD1, BRD3, NUP50, HGS, PRPF19, ARHGDIA, ERCC1, PSMD11, CSNK2A1, CSNK2B, KXD1, PDAP1, BCR, UQCR11, DNPH1, GUK1, RALA
GHANDHI_DIRECT_IRRADIATION_UP	0.00051557	0.00551272	0.477271	-0.539748	-1.76187	84	AEN, DUSP2, TRIAP1, LRP8, PPP6R1, LIF, FGF2, BCL2A1, GADD45A, NAMPT, IL12A, TNFRSF10B, PRDM1, SLC16A6, EYA3, RELB, GPATCH2L, CREB5, ZC3H12C, GCH1, NFKBIZ, SLC7A11, BTG3, C3orf52, G0S2, IL11, FRMD4A, HSPA4L, NPIPB5, CDKN1A, TESC, GDF15, ASCC3, CLDN1, CXCL2, THSD1
ZAMORA_NOS2_TARGETS_UP	0.000523077	0.00557989	0.477271	-0.590832	-1.76732	51	PNP, ADM, HSPH1, HSPA8, IER2, PDCD2, ACLY, POLR1D, CCNE1, CSRP1, SRM, PPA1, RAN, MCM4, EIF4E2, APRT, FEN1, YWHAH, MCM6, ACTG1, RAC1, ATP6V1C1, SMS, NELFE, CDK7, PTPN14, DNAJB1, PCSK7, SMAD2
WAKABAYASHI_ADIPOGENESIS_PPARG_RXRA_BOUND_8D	0.000531416	0.00565561	0.477271	-0.349871	-1.3453	760	POLR3H, PPP1R15B, UTP3, BCAR3, RRP9, GRPEL1, KTI12, PDE12, MRPL36, TXLNG, NEK6, G3BP2, RRP1B, YWHAG, TMEM33, AMER1, ESRRA, PIM3, TXLNA, IDH3A, SLC19A2, ZNF770, SERPINE1, EEF1E1, STK40, LSM10, CHUK, NAT10, FADD, RANBP2, RGS19, HIVEP3, RNF4, GNPNAT1, PTP4A2, HNRNPF, RASA3, LUZP1, SLC5A6, TMED5, EMC6, IRF2BPL, KLF11, NR1D1, METTL7B, NEURL4, FDX1, KIAA2013, FITM2, HYAL2, PDP2, PREB, PANK3, IL15RA, FL…
MARTINEZ_RB1_AND_TP53_TARGETS_DN	0.000549521	0.00582109	0.477271	-0.372698	-1.41438	507	AATF, SLC39A14, EDN3, KRT75, ABCE1, SLC27A4, LYAR, SMARCD2, SLC45A3, POLR3A, RRN3, UBE2F, HSPA8, IFFO2, UBE3A, ENC1, TIMP3, WDR75, SLC5A6, MGA, CCND1, KPNA6, FASTKD2, CXXC5, PKIG, CEBPG, AMMECR1L, SEPHS2, XPO5, PURB, TARDBP, POM121, WDR12, EXTL3, TFDP1, ERRFI1, GJB2, TLE3, PSMC4, SLC35A2, NDEL1, MGAT2, RAB12, SCMH1, CELF1, ELOVL6, MRPL52, HRAS, SPTBN2, CCT2, LPCAT1, CAMKK2, TGS1, UBQLN4, CCDC137,…
REACTOME_INNATE_IMMUNE_SYSTEM	0.000549346	0.00582109	0.477271	-0.347172	-1.3369	845	PNP, POLR3H, DUSP6, POLR1C, JUN, CUL1, POLR3D, DUSP7, TRAF3, EEA1, NF2, DEGS1, POLR3G, POLR3A, ATP6V0B, STK10, MAP2K3, CHUK, PSME3, HSPA8, FADD, PGM2, POLR3E, PTX3, LIMK1, BCL10, HMOX2, MAP2K1, POLR3K, UBE2N, PPP2R1B, HSPA6, PA2G4, DDX3X, PLAU, BCL2, DNAJC5, ACLY, PSMC4, PAK2, PRDX4, ATAD3B, LRRFIP1, POLR1D, PANX1, PPP3R1, HRAS, FBXW11, CCT2, CAB39, SARM1, LPCAT1, NOS2, SLC15A4, POLR2H, VAV3, UBE…
REACTOME_INTERACTIONS_OF_VPR_WITH_HOST_CELLULAR_PROTEINS	0.000560726	0.005926	0.477271	-0.651746	-1.82585	35	RANBP2, NUP35, NUP153, SEH1L, POM121, KPNA1, NUP98, NUP155, NUP62, NUP188, NDC1, NUP50, BANF1, NUP43, POM121C, NUP88, NUP37, NUP85, RAE1, SEC13, SLC25A4
BRUINS_UVC_RESPONSE_VIA_TP53_GROUP_B	0.000563534	0.0059394	0.477271	-0.375469	-1.41826	469	TNFRSF12A, SEMA7A, SLC20A1, SMIM15, BHLHE40, AEN, DUSP6, RGS16, UBL4A, KLF16, SH2B3, CHST6, SRXN1, PMAIP1, HBEGF, DFFA, RIN1, TFRC, MAP2K3, SERPINE1, DUSP14, EDEM1, METTL21A, BCL10, CHPF2, L3HYPDH, TRIM11, C11orf24, AMOTL1, IL15RA, PLK3, EPHA2, COQ10B, UBQLN1, BET1L, LIF, AKIRIN1, SLC35A2, PAK2, MGAT2, RASSF1, PRPS1, LRRFIP1, SMIM12, ROCK2, INPP1, MCPH1, CHMP1A, PLAUR, GNA11, THAP7, C15orf39, MFS…
SENGUPTA_NASOPHARYNGEAL_CARCINOMA_DN	0.000564602	0.0059394	0.477271	0.336775	1.48265	255	AGR2, SELENBP1, CAPS, ELF3, TPPP3, MORN3, TEKT2, KLHDC9, MDH1B, CC2D2A, VTCN1, CCDC17, PLCE1, ARSD, IQCD, SYBU, FOXJ1, FAM229B, RIBC1, DNAH10, FMO5, TJP3, TTC21A, OSCP1, IQCA1, RBM24, IQCG, AK9, RSPH4A, EFHB, AGBL2, AKAP14, C11orf52, LRRIQ3, IFT172, TUBA1A, TMC4, S100P, FBXO15, AKR1C3, PIH1D2, EFCAB1, PTGR1, SPEF2, RALGPS2, TTC12, VWA5A, RIBC2, ALDH3B1, ZMYND12, SPAG1, DNAH7, WFDC2, FAM174B, TEX9…
REACTOME_EUKARYOTIC_TRANSLATION_INITIATION	0.000568022	0.00596162	0.477271	-0.498442	-1.68265	117	EIF4E, EIF3J, EIF2S1, EIF2B3, EIF4G1, EIF2B2, EIF5B, EIF1AX, EIF3B, RPL36AL, EIF2S2, EIF4A1, EIF3A, EIF5, EIF4H, RPL26L1, EIF2B1, RPS26, RPL22L1, EIF3M, EIF2B5
MOREAUX_B_LYMPHOCYTE_MATURATION_BY_TACI_DN	0.000570185	0.00597056	0.477271	-0.551652	-1.76137	70	MRPS12, EBNA1BP2, G3BP1, AIMP2, DKC1, AASDHPPT, C1orf131, MALSU1, CCT2, C1QBP, SLC38A1, CBWD1, PTPMT1, TIMM50, SLC16A1, TMEM165, SSBP1, RPL26L1, RAN, RNF7, CCT5, PRKDC, ZNF367, PSMD8, NMT1, CMC1, NUDCD2, MRPL43, FAM98B, EMC4, EFTUD2, FIBP, CHCHD1, EIF3G, CDC23, NUDT5, NDUFA13, DDX1, LSM5, NCAPD3
HOFMANN_MYELODYSPLASTIC_SYNDROM_LOW_RISK_DN	0.000571962	0.00597543	0.477271	-0.719316	-1.88553	24	DUSP14, HSPA4, CCND1, TFAP2C, TXNRD1, HRAS, UBE2M, IER3, TUBB2A, STIP1, GPRC5A, CKAP4, PSMD8, PSMD11, GDF15
PID_PDGFRB_PATHWAY	0.000588725	0.00613648	0.477271	-0.477707	-1.62523	126	JUN, MYC, SRF, DOK1, YWHAG, CTTN, PDGFB, RASA1, MAP2K1, CSK, ACTN4, HRAS, SHC1, RPS6KA3, SIPA1, PPP2CA, STAT5B, GRB10, ACTR3, CRK, MAPK1, PTPN1, RAP1B, PRKCE, ARPC4, VAV2, BCAR1, SLC9A3R2, SLA, PAK1, YWHAB, NRAS, MAP2K4, PIK3R5, RAPGEF1, NCK1, MAPK9, CBL, ELK1, ARPC2, EIF2AK2, PRKCD, ARHGDIA, JUND
CHICAS_RB1_TARGETS_SENESCENT	0.000596488	0.00620301	0.477271	-0.372268	-1.41376	512	BRI3BP, SLC20A1, DUSP5, FBXO45, JUN, IFNGR2, TRIB3, TOP1, SLC7A1, ITPRIPL2, SERPINE1, CHST2, MAGEF1, SLC5A3, DDX24, SLBP, PTX3, ARNTL2, ENC1, IVNS1ABP, WWTR1, PTP4A2, LUZP1, IGFBP3, CEBPZ, MTR, MRPS6, SLC7A2, RGS17, TRMT5, RNF138, GJB2, LIF, HAS2, EMP1, RNF168, TEX30, GNB1, RIF1, MCMBP, SLC25A37, KCTD12, PMS1, CCNE1, BCL2A1, TIPIN, EDNRA, TSPAN5, CCNE2, PHF19, IL27RA, SAC3D1, NAMPT, FAH, SIMC1, C…
GUTIERREZ_MULTIPLE_MYELOMA_UP	0.000597831	0.00620301	0.477271	-0.669817	-1.86097	32	ETF1, PTP4A1, TAF9, SSR3, UQCRFS1, ARF1, VDAC1, DCTD, VDAC2, EMC7, YKT6, ALG8, RHOB, ATP6V0E1, HNRNPK
ZHAN_MULTIPLE_MYELOMA_CD2_DN	0.000600894	0.00622062	0.477271	-0.628361	-1.8248	42	MRPS30, UCK2, CHAC2, POLR3G, MREG, ZNF593, HK2, FAM171A1, GJB2, BOP1, POLR2H, FASN, USP45, GART, LATS2, THEM4, SORD
GARGALOVIC_RESPONSE_TO_OXIDIZED_PHOSPHOLIPIDS_PINK_DN	0.000611531	0.00630335	0.477271	0.634454	1.95316	29	ZNF436, ZNF608, BBS10, SEMA6D, ARHGAP28, FILIP1, LPAR6, PALMD, LRIG3, ZEB2
REACTOME_NUCLEAR_IMPORT_OF_REV_PROTEIN	0.000611653	0.00630335	0.477271	-0.66814	-1.85631	32	RANBP2, NUP35, NUP153, SEH1L, POM121, NUP98, NUP155, NUP62, NUP188, NDC1, RAN, NUP50, NUP43, POM121C, NUP88, NUP37, RCC1, NUP85, RAE1, SEC13
REACTOME_TRNA_AMINOACYLATION	0.000614592	0.00631934	0.477271	-0.71836	-1.88303	24	MARS2, EEF1E1, AIMP2, AIMP1, FARSA, FARSB, PARS2, EARS2, YARS2, PPA1, NARS2
WP_TNF_RELATED_WEAK_INDUCER_OF_APOPTOSIS_TWEAK_SIGNALING_PATHWAY	0.000627452	0.00643704	0.477271	-0.627401	-1.82201	42	TNFRSF12A, JUN, TRAF3, CHUK, FADD, CCL2, NFKBIB, TRAF5, TRAF2, MAPK1, NFKB1, CASP3, RELB, RELA, AKT1, CASP7, MAPK9, IKBKB, MAP3K7
BEGUM_TARGETS_OF_PAX3_FOXO1_FUSION_DN	0.000632446	0.00647369	0.477271	-0.612277	-1.80213	46	TNFRSF12A, MYC, KLF10, SERPINE1, TIMP3, AJAP1, EPHA2, CARD10, DGKD, F2RL1, JAG2, SH3BP4, SOX9, STEAP3, VEGFA, KCNG1, BCL2L1, PDLIM4, VDR, IL11, RREB1, THBS2, ITGA3, LBH, CD70
YAO_TEMPORAL_RESPONSE_TO_PROGESTERONE_CLUSTER_8	0.000642783	0.00656475	0.477271	-0.628128	-1.85038	45	MAT2A, MYC, WDR43, TFRC, HSPH1, HK2, CTPS1, NFIL3, FKBP5, SLC2A3, FZD1, MTHFD2, USP14, RHOB, GGCT, BCAT1, CAPRIN2, ETNK1
HU_GENOTOXIC_DAMAGE_24HR	0.000651148	0.0066353	0.477271	-0.663955	-1.83685	31	IMP3, DNAJA1, BATF3, ATF4, UBAP2L, NABP1, SLC7A5, ALDH18A1, TUBB2A, MTHFD2, BANF1, SLC1A4, JUND, EIF4EBP1, BAG3
SHAFFER_IRF4_TARGETS_IN_PLASMA_CELL_VS_MATURE_B_LYMPHOCYTE	0.00066889	0.00680088	0.477271	-0.559132	-1.75407	64	TNFRSF12A, UCK2, DUSP5, UBE2J1, UAP1, PIM2, C11orf24, B3GNT2, ATF4, GFPT1, NFIL3, SLC3A2, NAMPT, LDLR, NDRG1, VEGFA, PRDM1, CASP3, SSR1, NR4A1
CAFFAREL_RESPONSE_TO_THC_DN	0.000672035	0.00681763	0.477271	-0.670792	-1.83689	29	PNP, PPIF, DNAJA1, HSPH1, HSPA8, TMEM109, DHCR7, EBP
KEGG_CYTOSOLIC_DNA_SENSING_PATHWAY	0.000674912	0.00683161	0.477271	-0.643401	-1.84124	38	POLR3H, POLR1C, POLR3D, POLR3G, POLR3A, CHUK, POLR3K, POLR1D, NFKBIB, IRF3, NFKB1, ADAR, POLR3F, RELA, POLR3B
BLANCO_MELO_COVID19_SARS_COV_2_POS_PATIENT_LUNG_TISSUE_DN	0.000677688	0.0068445	0.477271	-0.442757	-1.54846	165	LETM1, GRPEL2, TSR1, RASA3, SPRED1, ENTPD6, ELK3, RALGDS, SLC25A44, MPHOSPH10, ULK3, MICAL3, PHLDB1, EXOSC7, DPH7, LRRC47, RASSF1, C2CD2, WDR74, MAFG, ARRDC2, TXNDC11, ITPA, PODXL, GUCD1, RSAD1, PCID2, ATP6V0A2, TCERG1, NDST1, NES, ASB1, ZNF160, ARAP3, FAM118A, VPS54, SH3PXD2B, ZNF451, C19orf48, CHFR, KCTD20, PYCR2, F2RL3, PRELID1, PPP1R14B, SMPD4, FBXW5, PER1, EIF4E2, METTL3, ADAM15, WDR37, EDC4…
PODAR_RESPONSE_TO_ADAPHOSTIN_UP	0.000687542	0.00692866	0.477271	0.389172	1.58862	139	CCNG2, HBP1, PNRC1, CDKN1C, MBNL2, YPEL5, ID2, BSDC1, DNAJB4, SOX4, AKR1C1, BBC3, OSER1, ARID5B, HEXIM1, ZNF165, DSTNP2, MFAP4, PPP1R15A, DDIT3, ARMCX3, MORC3, NLRP1, CLK1, GABARAPL1, CLIC2, GAB2, RPS6KC1, NFE2L1, NCOA2, NEK1, SLC38A2, ZFAND5, ZFP36L1, GTPBP2
REACTOME_NUCLEAR_PORE_COMPLEX_NPC_DISASSEMBLY	0.0007015	0.00705371	0.477271	-0.64956	-1.80787	34	NEK6, RANBP2, NUP35, NUP153, SEH1L, POM121, NUP98, NUP155, NUP62, NUP188, NDC1, NUP50, NUP43, POM121C, NUP88, NUP37, NUP85, RAE1, SEC13
REACTOME_METABOLISM_OF_WATER_SOLUBLE_VITAMINS_AND_COFACTORS	0.000703894	0.00706219	0.477271	-0.492376	-1.65588	109	SLC25A32, SLC52A2, SLC46A1, MMACHC, SLC19A2, RFK, SLC25A19, AASDHPPT, SLC5A6, MTRR, SLC19A1, MTR, SLC19A3, NADK, PANK3, FLAD1, MOCS3, SLC23A2, FASN, ACACA, NAMPT, MTHFD2L, CD320, TPK1, SLC2A1, SLC2A3, COASY, PNPO, MTHFD2, HLCS, ABCC1, MTHFD1L, CTRC, PARP4, PANK4, PDXK
LI_INDUCED_T_TO_NATURAL_KILLER_UP	0.000717366	0.00718155	0.477271	-0.414525	-1.51783	266	ARF6, BHLHE40, DUSP6, DUSP5, PDGFA, PIM3, SLC19A2, FOSL2, FHL2, CHSY1, XBP1, BATF3, GFOD1, CORO1C, HK2, ITGAE, TFDP1, ERRFI1, SDF2L1, EMP1, EGR1, GLRX, EHD4, PRDX4, TPST2, SLC2A6, IER3, NFIL3, SMAGP, LMNA, LRP12, SEC61B, PRR7, HHEX, ELOVL1, MLKL, IRAK2, NFKB1, TMEM158, GPC1, ZNF296, SERTAD1, MAPKAPK3, UPP1, DCXR, ARAP3, KCTD10, MYO1E, COTL1, MED10, CSTB, F2R, CISH, CD63, FCGR2A, TUBA1C, PRR13, PE…
SMID_BREAST_CANCER_LUMINAL_A_UP	0.000719959	0.00719169	0.477271	0.463064	1.71105	73	FAXDC2, LRRC17, MAP3K12, PDCD4, LMOD1, MFAP4, DHRS2, FOSB, BTG2, PTN, GFRA1, ENPP2, SPTAN1, CILP, ABCA8, C1orf21, COL14A1, LEPR
LANDIS_ERBB2_BREAST_TUMORS_324_UP	0.000726128	0.00723744	0.477271	-0.461831	-1.5999	140	DUSP6, B4GALT6, DOK1, BAG2, SLC29A1, IER2, SS18L2, CCND1, XBP1, WSB2, ZC3H15, TFAP2C, ERRFI1, ST6GALNAC4, MIEN1, ACTN4, LRRFIP1, SLC12A2, CYB561, SRP19, ABRACL, IER3, FGD1, SMAGP, DAP, TRAF4, CYSTM1, CSRP1, ACSL4, ATP6V1E1, ENAH, RAB18, STK39, NDST1, TGFA, SERP1, RNF149, EBP, CLIC1, RAB10, NR4A1, LIG3, PITPNC1, TMED3, GOLPH3, SHROOM3, ETV1, KNOP1, CMAS, ETNK1, WWC1
DITTMER_PTHLH_TARGETS_UP	0.00074162	0.00737572	0.477271	-0.502099	-1.6826	106	BHLHE40, DUSP5, TIMM17A, TIMP3, CYCS, MFN2, PLAU, CDK12, F2RL1, PTS, ATP2B1, ARF4, VDAC2, RNPS1, AP1S1, GRB10, SF3B3, RAB22A, FLOT1, STK39, KLC1, SEC14L1, CAPZA2, B4GALT3, ANXA1, RANGRF, NPTN
GROSS_HYPOXIA_VIA_ELK3_DN	0.000746494	0.00740802	0.477271	-0.47737	-1.65001	137	SLC20A1, ANKRD1, BHLHE40, DUSP2, PFKFB3, SIAH2, MYC, SLC39A14, HBEGF, ADM, RCAN1, PIM3, RIOK1, BCL10, ZNF330, XBP1, SPRY2, HILPDA, ERRFI1, ZNF398, CDC42EP3, ATF4, EGR1, CCL2, ATF1, DUSP4, NFIL3, CSRNP1, GADD45A, ACSL4, NDRG1, VEGFA, TGIF1, SLC2A1, UPP1, RAD23B, PTBP3, GZF1, MTHFD2, ACBD3, ASNS, PDLIM4
REACTOME_ANTIVIRAL_MECHANISM_BY_IFN_STIMULATED_GENES	0.000756067	0.00748671	0.477271	-0.536849	-1.72913	78	PDE12, ABCE1, EIF4E, RANBP2, KPNA3, NUP35, UBE2N, EIF4G1, NUP153, KPNA4, SEH1L, POM121, KPNA1, NUP98, NUP155, EIF4A3, EIF4A1, IRF3, USP18, NUP62, NUP188, NDC1, EIF4G3, NUP50, EIF2AK2, NUP43, EIF4E2, POM121C, NUP88, NUP37, NUP85, RAE1, SEC13, EIF4G2, TRIM25, NEDD4, KPNB1
REACTOME_BIOSYNTHESIS_OF_THE_N_GLYCAN_PRECURSOR_DOLICHOL_LIPID_LINKED_OLIGOSACCHARIDE_LLO_AND_TRANSFER_TO_A_NASCENT_PROTEIN	0.000774005	0.00764771	0.477271	-0.542086	-1.73952	75	PMM2, NUS1, GNE, NANP, DOLK, UAP1, SLC35C1, GNPNAT1, ALG2, ST6GALNAC4, ST6GALNAC6, DPAGT1, GFPT1, ALG13, ALG3, ST3GAL2, ALG1, ST8SIA5, DPM2, ST3GAL1, RFT1, ALG8, ALG11, CMAS, ST3GAL4, FUOM, ST6GAL1, MPI, DPM1, NANS, SRD5A3, NPL, ALG14
MENSE_HYPOXIA_UP	0.000778641	0.00767686	0.477271	-0.512679	-1.69815	94	BHLHE40, FUT11, PFKFB3, ADM, MAFF, CTTN, ERICH1, KIAA2013, HILPDA, HK2, JMJD6, UFM1, BNIP3, ANGPTL4, NFIL3, AKIRIN2, DIDO1, GADD45A, NAMPT, NDRG1, VEGFA, DPCD, CLPB, STC2, ENO2, SLC2A3
FLECHNER_PBL_KIDNEY_TRANSPLANT_OK_VS_DONOR_UP	0.000783451	0.0077076	0.477271	-0.466266	-1.61717	144	BICD2, HBEGF, TIMM17A, TFRC, UGCG, EMG1, SYNCRIP, AASDHPPT, MAP2K1, URI1, GSPT1, PA2G4, SF1, SRSF8, VDAC1, BMS1, PRPS1, DCTD, SF3B4, CAMKK2, PHF2, RSU1, CLTC, TSFM, PSMA5, ANAPC13, CAD, RGS2, RAD23A, DHX9, CYC1, TXNL4A, KLHL21, STXBP1, OAT, CD58, KLF6, DAP3, ACTB, JUND, TXN, PRMT1, MBOAT7, MTMR1, LAMTOR5, TAF7, MYD88, OXA1L, LSM2, ARID5A, RPN1, NELFB
YAO_TEMPORAL_RESPONSE_TO_PROGESTERONE_CLUSTER_0	0.000796245	0.00781658	0.477271	0.471196	1.72615	70	CCNG2, KLHL24, ABCA1, CREBRF, YPEL3, TMEM159, BBS9, GABARAPL1, DBP, SMPDL3A, NREP, WDR45, HSD17B11, EPS8, NCAM1, HAUS4, DKK3, CPD, MYCL, ENPP2
WINZEN_DEGRADED_VIA_KHSRP	0.000798997	0.00782673	0.477271	-0.516353	-1.70013	88	YRDC, SPRY4, DUSP6, DUSP5, PDGFA, PMAIP1, HBEGF, IQCJ-SCHIP1, CYP24A1, SPRY2, TFAP2C, B3GNT2, ERRFI1, HAS2, PLAUR, SDC4, PKIA, AMOTL2, TGFA
GINESTIER_BREAST_CANCER_20Q13_AMPLIFICATION_DN	0.000801249	0.00783195	0.477271	-0.454619	-1.59829	169	DHX37, LARP1, SNAPC4, RAB35, XPO6, EIF4G1, CCNJ, PNN, CDC42SE1, POLR1A, XPO5, MAD2L1BP, RBM26, FBXL18, CAPN15, SF1, DPH7, NSUN5, SLC23A2, NSUN4, SLC15A4, DHX16, RNPS1, ZNF316, TCOF1, GBA2, PODXL, PRRC2A, HSPBAP1, CHTOP, ANKLE2, NUP62, TBRG1, MSL2, SRSF2, PCGF6, PPHLN1, ZNF142, RNF220, QSOX2, PSPC1, HNRNPH3, DDX11, EHBP1L1, DOCK7, RAPGEF1, FBXL19, POGLUT1, CASP4, UQCC2, HNRNPD, FUBP1, GRAMD4, TRRA…
AGUIRRE_PANCREATIC_CANCER_COPY_NUMBER_DN	0.00081783	0.00797691	0.477271	-0.425107	-1.53166	217	MAK16, DUSP6, CDKN2AIP, MIEF1, PISD, C12orf29, AK2, PHC2, PDGFB, CCDC59, TIMP3, ZBTB24, ZNF593, AMD1, EXTL3, GSR, ATF4, GTF2E2, CARD10, GALE, ATP2B1, DCTD, CCT2, XPOT, YTHDF2, MFSD5, LEPROTL1, RBFA, SMAGP, RRAGA, KCTD17, RANBP6, CSNK1E, JOSD1, RAP1B, LYPLA2, PIAS2, KANSL2, PHF10, TXNL4A, PATZ1, MPST, ISOC1, MCRS1, PPP5C, ATG5, CD63, HAUS6, GOSR2, QRSL1, RAB36, UBXN8, PLGRKT, SUMO3, C6orf120, SH3B…
ODONNELL_TARGETS_OF_MYC_AND_TFRC_UP	0.000819811	0.00797915	0.477271	0.464085	1.70332	69	YPEL2, YPEL5, ID2, MXD4, CREBRF, UBE2H, TP53INP1, TSC22D3, RCBTB2, GRM7, CD72, TXNIP, PDE4B, C1RL, SAT1, POLD4, SATB1, MR1, NEAT1, UCP2, ABAT, APCDD1, ALOX5, LLGL2, PLCXD2, STK17B, TNFRSF14, ALDH2, IL13RA1
BOQUEST_STEM_CELL_UP	0.000829091	0.00805226	0.477271	0.334802	1.47064	240	GAS1, CDKN2C, LRRC17, TGFB2, DSE, DCX, AKR1C1, CDH11, SGCE, ANG, BBS9, MFAP4, TRO, GLT8D2, CTSK, CXCL12, ISLR, MEG3, PPL, PDGFD, EFS, GFPT2, INHBA, PDE4DIP, PRELP, SLIT3, AGL, COL1A2, C5orf15, CRISPLD2, CILP, ABCA8, OSR2, SETBP1, MAFB, COL14A1, SPOCK1, C1S, PCOLCE, CELF2, ANPEP, FMO1, GPNMB, FBN1, TMEM176B, OLFML1, BMPR1A, ATP1A2, GPC4, PCDH9, SLC2A10, C1R, FGF7, COL5A2, IGF1, NOVA1
REACTOME_GLYCOLYSIS	0.000851844	0.00825564	0.477271	-0.560828	-1.76383	65	PFKFB3, RANBP2, NUP35, PGP, PPP2R1B, NUP153, SEH1L, HK2, POM121, NUP98, NUP155, PPP2CA, PGAM1, NUP62, ADPGK, PFKP, NUP188, ENO2, NDC1, GNPDA1, NUP50, NUP43, POM121C, PFKM, NUP88, NUP37, PPP2CB, NUP85, RAE1
WP_NUCLEAR_RECEPTORS_METAPATHWAY	0.000869031	0.00840432	0.477271	-0.410745	-1.5003	253	ANKRD1, BHLHE40, JUN, CUL1, MYC, SLC39A14, SRXN1, HBEGF, ALAS1, MAFF, PDGFB, SLC19A2, SLC5A3, HES1, ENC1, SLC5A6, CCND1, SLC6A8, SPRY1, EPHA2, GSR, CDC42EP3, EGR1, LRRC8A, TXNRD1, MAFG, ANGPTL4, CCL2, SLC2A6, FASN, SLC6A6, FKBP5, GPR153, IRS2, NAV3, RGS2, IL12A, SLC7A5, SLC39A3, SLC2A1, TGFA, SEC14L1, SLC2A3, PTGES3, CES2, SERTAD2, SLC39A6, CDK4, FGD4, SLC6A11, SLC2A9, TXNRD3, GCLM, B3GNT5, SLC39…
STREICHER_LSM1_TARGETS_UP	0.0008761	0.00845473	0.477271	0.547173	1.82863	42	ARID4A, ARNT, PBX1, STAT2, SOX4, ELF3, DAAM1, CITED2, BCL6, FGFR2, NR2F2, PAK3, FOXN3, SOX13, KDM5B, ZKSCAN1, SATB1, INPP4B, RBL1
DIRMEIER_LMP1_RESPONSE_LATE_UP	0.000880289	0.00845849	0.477271	-0.59485	-1.7739	50	SLC20A1, ATP13A3, ETF1, SLC7A1, OTUD4, POM121, BZW1, FASN, IL4R, NFKB1, SLC7A5, TNFRSF1B, DHCR7, SRRT, HSD17B10, RFTN1, PIEZO1, TUBB2A, STIP1, MTHFD2, CD58, ANP32A, FSCN1
HAHTOLA_MYCOSIS_FUNGOIDES_CD4_DN	0.000878409	0.00845849	0.477271	-0.487956	-1.64102	109	PITPNB, ABCE1, SLC7A1, DIMT1, UGCG, RNF4, SYNCRIP, GSPT1, DDX18, RBM26, EIF5B, TARDBP, EIF1AX, PPP1R2, UBP1, ZFAND1, C1QBP, MRPL3, LEPROTL1, STAT5B, UBQLN2, GORASP2, PGRMC2, RBM8A, CACYBP, ACTN1, INPP4A, SLC12A7, KIF2A, TRAK2, AVL9, MALT1, METTL3, PAICS, ITGB1BP1, FUBP1, WWP1, CALM1, FAM162A, MPRIP, COX11
SMID_BREAST_CANCER_NORMAL_LIKE_UP	0.00088206	0.00845849	0.477271	0.293577	1.34546	387	PELI2, SOSTDC1, CDKN1C, TCF4, TNFAIP8, IFI16, SNX1, LMOD1, TMOD1, ID4, APOBEC3G, PIK3CD, MFAP4, BTN3A3, VCAM1, FRZB, PTPRCAP, EZH1, LRRN3, MATN2, ID1, NLRP1, FMO2, ID3, DST, SORBS1, CLIC2, ARHGAP15, CXCL12, FOXN3, CD72, TXNIP, LRCH4, TLE4, DOCK10, PALMD, PDGFD, SERPING1, CD96, SPINK5, RASA4, PIK3R1, BBOX1, SP140, ARHGAP4, FLT3LG, SLIT3, EMILIN1, PTN, NPR2, GUSBP11, RUNX1T1, ATP2A3, ACACB, CYP1B1,…
REACTOME_ANTIGEN_PROCESSING_UBIQUITINATION_PROTEASOME_DEGRADATION	0.000889954	0.0084984	0.477271	-0.401967	-1.48323	288	KBTBD6, SIAH2, CUL1, KLHL42, ASB6, UBE2J1, ARIH2, UBE2G2, UBE3C, PSME3, UBE2F, KBTBD8, UBE3A, ASB13, RNF4, LONRF1, UBE2N, RNF126, TRIM11, FBXL18, RNF138, SMURF1, PSMC4, UBE2J2, LTN1, SMURF2, FBXW11, STUB1, UBE2M, GAN, RNF114, UBE2K, CUL2, PSMD6, PSMD7, PSMD12, BTBD1, TRIM9, PSMA5, ANAPC13, LRRC41, HECTD1, RNF41, FBXO31, PSMB10, UBE2G1, UBE2V2, ANAPC7, UBE2W, RLIM, UBE2S, ANAPC1, TPP2, BLMH, FBXO2…
WEST_ADRENOCORTICAL_TUMOR_MARKERS_DN	0.00088961	0.0084984	0.477271	0.747556	1.92828	15	GAS1, NR4A2, FOSB
PID_HEDGEHOG_2PATHWAY	0.000891945	0.0084996	0.477271	0.707231	1.94394	19	GAS1, TGFB2, PTCH2, BOC, PTCH1, PIK3R1, HHAT, PIK3CA, CDON
FALVELLA_SMOKERS_WITH_LUNG_CANCER	0.000918003	0.00872965	0.477271	-0.540266	-1.72501	70	MAT2A, TOP1, RCAN1, SERPINE1, OTUD4, WDR1, DDX3X, UFM1, ZNF649, USP10, RAB12, CAMKK2, ZFP36L2, FKBP5, MCL1, NAMPT, ADAMTS1, EIF1, ENG, RHOB, MICALL2, SEC61A1, B3GNT5, MAPKAPK2, DUSP1, EPAS1, HSPD1, SUPT16H
RICKMAN_TUMOR_DIFFERENTIATED_WELL_VS_MODERATELY_UP	0.00092481	0.00877606	0.477271	0.41074	1.64738	103	SSBP2, PBX1, GLCCI1, CAPS, PDCD4, WBP1, PIK3R3, DZIP3, MAP2K6, SUOX, KAT7, MYLIP, METTL7A, EZH1, HEY1, KAT6B, TMEM150C, USP21, CLN3, C2CD5, LMO4, DNAJC4, SOS1, UBL3, ABCC5, TRIM2, FAM117A, HEATR5B, IFT172, ENPP4, SP4, RARB, SCPEP1, ZNF747
KORKOLA_CORRELATED_WITH_POU5F1	0.000931244	0.0088098	0.477271	-0.705197	-1.82656	22	AEN, PIM2, TFAP2C, FRAT2, TEAD4, ETV4, ZNF296, UPP1
LAU_APOPTOSIS_CDKN2A_UP	0.000932234	0.0088098	0.477271	-0.581227	-1.76972	55	TNFRSF12A, MYC, TRAF3, BAG5, PTRH2, FADD, BCL10, CYCS, PDCD11, CARD10, PAK2, BNIP3, BID, TRAF5, DAP, PDCD6, TNFRSF10D, TRAF4, GADD45A, MYCBP, TNFRSF10B
CORRE_MULTIPLE_MYELOMA_DN	0.000942396	0.0088874	0.477271	0.513304	1.8145	54	GAS1, SELENBP1, MAF, NEK2, CXCL12, ALDH7A1, PRRT2, PLCL1, LRIG3, TMEM119, TNFRSF19, SETBP1, CNKSR3, TRIM59
BERTUCCI_MEDULLARY_VS_DUCTAL_BREAST_CANCER_DN	0.000945642	0.00889958	0.477271	0.369259	1.56091	163	ZFYVE1, PCDH18, LMCD1, ATL1, EXTL2, VPS37D, KLHDC10, DAAM1, MTSS1, STARD13, RIT1, GTF2I, MAGI3, SNX21, DACT3, ZNF20, BOC, MAPK7, MSRB3, CADM1, SLX4IP, ZNF426, PDGFD, KIDINS220, KATNAL1, EDN2, C20orf194, TUBG2, SLIT3, LIMS2, CTNND2, RABGAP1, NPR2, SNAI2, UACA, CNPY4, KCTD1, EPHA3, CACHD1, SPEG, FSTL1, FBXO32, SPOCK1, PPP1R1B, COPZ2, CCDC15
REACTOME_METABOLISM_OF_NUCLEOTIDES	0.00097094	0.00911882	0.477271	-0.513925	-1.69457	90	PNP, UCK2, AMPD2, AK2, PPAT, DHODH, UMPS, ENTPD6, GSR, ENTPD4, GLRX, TXNRD1, DCTD, CTPS1, IMPDH1, ITPA, GART, CAD, UPP1, DCTPP1, GMPS, NT5C3A, PFAS, ADSL, NT5M, PAICS, APRT, TXN, NME1, CMPK1, DTYMK, NME2, ENTPD7, DNPH1, GUK1, AK4, AK5, NUDT5, NME3, AMPD3
REACTOME_RESPIRATORY_ELECTRON_TRANSPORT	0.000975951	0.00914703	0.477271	-0.496816	-1.65545	103	NDUFAF4, NDUFV3, SCO2, SCO1, CYCS, UQCRFS1, COQ10B, NDUFAF5, UQCRQ, NDUFAF3, COX14, NDUFB2, NDUFS6, SDHB, TIMMDC1, NDUFAB1, NDUFS5, TMEM186, CYC1, UQCR10, COX16, NDUFA8, TMEM126B, COX18, NDUFV2, COX6A1, NDUFAF2, COA1, COX5A, NDUFA7, COX11, NDUFAF7, NDUFS3, TACO1, NDUFAF6, NDUFA11, NDUFA3, UQCR11, NDUFA12, NDUFS8, COX7A2L, COX20, NDUFA4, TRAP1, NDUFA13, NDUFS1
BURTON_ADIPOGENESIS_PEAK_AT_8HR	0.00098229	0.00918754	0.45506	-0.635161	-1.81766	38	FOSL1, RCL1, TOP1, SRXN1, UAP1, HSPH1, PRR5, SLC7A6, NOP56, SDC1, PPP1R2, BZW1, SLC23A2, TEAD4, SLC16A1, PPA1, TUBB2A
REACTOME_REGULATION_OF_RUNX2_EXPRESSION_AND_ACTIVITY	0.00101261	0.00945168	0.45506	-0.540683	-1.71318	68	CUL1, PPARGC1B, ESRRA, PSME3, CBFB, HIVEP3, SMURF1, PSMC4, STUB1, PSMD6, PSMD7, PSMD12, PSMA5, PSMB10, PSMA3, PSME4, PSMD3, PSMD8, PSMB5, WWP1, PSMD11, SKP2, PSMD1, PSMB2, PSMB3, PSMD14, PSMC2, PSMD5, PSMA4, PSMC5, PSMA7, PSMD2, STAT1, PSMD13
MORI_EMU_MYC_LYMPHOMA_BY_ONSET_TIME_UP	0.00101801	0.00946338	0.45506	-0.485551	-1.62128	104	GEMIN5, DNAAF2, SMARCD2, DDX47, TYSND1, JMJD4, PRDM4, ELOVL6, FAM20B, TRAF5, RAI1, TIPIN, TRAF4, U2AF2, CISD1, INO80E, ELOF1, PDE2A, CHCHD10, SRSF2, TRIB2, SAPCD2, BLMH, CDCA4, RNF2, POC1B, BCAT1, SMPD4, LSM6, RFC3, COX5A, MTHFD1, UHRF1, MOAP1, RANBP1, SNRPB, SYNJ2BP, CACTIN, EFTUD2, CBLL1, TOPBP1
REACTOME_SIGNALING_BY_VEGF	0.00101801	0.00946338	0.45506	-0.485225	-1.62019	104	TRIB3, RASA1, PRR5, PXN, SHB, PAK2, MAPKAP1, HRAS, ROCK2, MTOR, VAV3, NRP2, PGF, AAMP, CRK, THEM4, VEGFA, VAV2, BCAR1, MAPKAPK3, ELMO2, PAK1, AKT1, PTK2, NRAS, WASF3, NCK1, MAPKAPK2, PRKCD, ACTB, CALM1, ITPR1, CYFIP1, MAPK12, HSP90AA1
OSMAN_BLADDER_CANCER_UP	0.00105711	0.00980682	0.45506	-0.382404	-1.42609	384	BICD2, KBTBD6, ESF1, ASPHD2, B4GALT6, TOP1, CBX6, SSH1, ZDHHC5, TMEM33, EDEM3, UGCG, CHST2, EIF2S1, NMD3, KPNA3, OTUD6B, FAR1, SYNCRIP, PTP4A2, TMED5, KPNA6, EIF4G1, LYPLA1, C19orf12, ABCB10, SEC24A, VASP, HCG18, LIN7C, SRP19, GNB1, CAMKK2, MTDH, RIF1, ZNF562, THUMPD3, SLC25A37, KCTD12, ZNF316, CCDC88C, PREP, SERBP1, USP42, UHMK1, ALG13, FAM120A, GOLIM4, C3AR1, TMX1, UBQLN2, RNH1, ACTR3, EIF5, AG…
REACTOME_GLUCOSE_METABOLISM	0.001061	0.00982291	0.45506	-0.515366	-1.67912	83	PFKFB3, RANBP2, NUP35, SLC25A11, PGP, PPP2R1B, NUP153, SEH1L, HK2, POM121, NUP98, NUP155, PPP2CA, PGAM1, NUP62, ADPGK, PFKP, NUP188, ENO2, NDC1, GNPDA1, NUP50, NUP43, POM121C, PFKM, NUP88, GOT2, NUP37, PPP2CB, NUP85, RAE1, SLC25A13, GOT1, SEC13, SLC25A1, ENO1, HK1, SLC25A12
ZHU_CMV_8_HR_DN	0.00106384	0.00982918	0.45506	0.530966	1.82683	48	GAS1, ID2, TMEM198B, ZNF521, AKR1C1, TCF7L2, MN1, ACVR2A, ERCC5, ITSN1, NR2F2, TP53BP1, MARCKS, ZFP36L1
BONOME_OVARIAN_CANCER_SURVIVAL_SUBOPTIMAL_DEBULKING	0.00107442	0.00990618	0.45506	-0.369287	-1.39451	468	ADO, TRMT61A, REXO4, CBX6, PPAN, RRP1, GNE, DUSP7, ASB6, G3BP2, TRAF3, WDR77, GLS, DIMT1, ESRRA, EDEM3, MAP2K3, OGFR, CDR2, RASA1, SLC35C1, ZNF696, RANBP2, LRFN4, DKC1, IGFBP3, TFAM, ARHGEF2, BYSL, FARSA, IPO4, ARMC6, NADK, DLAT, TELO2, TLE3, ICMT, TNPO2, BICD1, BOP1, ARHGEF1, SEC23IP, KRI1, ARHGEF10, DBNDD1, SIPA1, STAT5B, FUBP3, SMAGP, COPS8, FKBP14, SLC30A5, EDNRA, U2AF2, ANAPC13, DLG3, ARMC8,…
CHEN_HOXA5_TARGETS_9HR_DN	0.00107979	0.00990618	0.45506	-0.614108	-1.76305	40	FJX1, MAT2A, GEMIN4, CBX6, SLC29A1, ST6GALNAC4, COA3, UBTF, LPCAT1, SYNGR2, DPAGT1, AP1S1, AKAP1
FERNANDEZ_BOUND_BY_MYC	0.00108087	0.00990618	0.45506	-0.452724	-1.58131	164	JUN, TOP1, PPID, EIF4E, TFRC, SERPINE1, HSPA8, SLBP, FXN, DKC1, NAB2, NR1D1, SLC19A1, ETS2, AMD1, BCL2, ARF1, IFRD2, ATF4, ARF4, NTHL1, SYNGR2, HSPE1, AKAP1, ZNF146, LMNA, MCL1, EIF4A1, IRF3, SLC9A3R2, HIF1A, CSTB, NRAS, CD63, FGFR4, PEX3, RARA, ELK1, JUNB, PRKDC, PHB, PER1, PAICS, TGFBR1, TXN, NME1, ISG20, EIF5A2, HSPD1, PKP1, TPM2, MEN1, ICAM1, LBR, CD79B, E2F1, POLD2, PLA2G4A, CXCL2, ENO1, HMB…
LASTOWSKA_NEUROBLASTOMA_COPY_NUMBER_UP	0.00108083	0.00990618	0.45506	-0.444523	-1.56536	170	ARHGAP23, ANKRD40, MAP2K3, SLC25A19, PTRH2, SCO1, TIMM22, PHF23, PMP22, JMJD6, CCDC47, NDEL1, SMURF2, UTP6, RNASEH1, UTP18, FTSJ3, TSEN54, EIF4A3, BIRC6, AKAP1, FOXK2, TNFAIP1, CRK, MRPS23, LRRC59, ETV4, SRSF2, GTF3C2, PYCR1, SEC14L1, MINK1, TMEM97, SLC35F6, PITPNA, RPS6KB1, MRPL12, UBE2O, RAB10, NOL11, DHX57, NAT9, DUS1L, GOSR2, MAP2K4, CDC6, MYO1C, PHB, POLG2, CTC1, MRPS7, HSD17B1, NME1, TMEM19…
COULOUARN_TEMPORAL_TGFB1_SIGNATURE_UP	0.00113425	0.0103583	0.45506	-0.491717	-1.63292	98	SLC20A1, BHLHE40, PDGFA, RASSF8, TMX2, FOSL2, SERPINE1, SLC29A1, HSPA4, DHX32, TEX10, AMD1, SLC6A8, SMURF2, PLEKHA3, LIMA1, NAB1, NCS1, IER3, DUSP4, PIP4K2B, SOX9, PDCD10, CSNK1E, TGIF1, TNFRSF1B, PMEPA1, SQLE
WP_MAPK_SIGNALING_PATHWAY	0.00113475	0.0103583	0.45506	-0.420885	-1.52232	229	DUSP6, DUSP2, PDGFA, JUN, MYC, DUSP7, SRF, MAP2K3, PDGFB, ELK4, RASA1, CHUK, HSPA8, MAP2K1, CRKL, HSPA6, MAPKAPK5, ATF4, PAK2, PPP3R1, HRAS, FGF2, RPS6KA3, NLK, DUSP4, DUSP3, RPS6KA4, FGFR1, TRAF2, CACNG4, GADD45A, CRK, MAPK1, NFKB1, RAP1B, RASA2, MAPKAPK3, CASP3, RELB, RELA, PAK1, ARRB1, PPP5C, NR4A1, AKT1, DAXX, NRAS, DUSP9, MAP2K4, FGFR4, MKNK2, MAPK9, ELK1, MAPKAPK2, IL1R1, BDNF, IKBKB, PRKCD…
CREIGHTON_ENDOCRINE_THERAPY_RESISTANCE_4	0.00114282	0.0104111	0.45506	-0.403773	-1.48419	279	BHLHE40, CDV3, COA4, SIAH2, MYC, PMAIP1, DFFA, LYSMD2, SLC25A22, RRP1B, LYAR, GLS, SLC19A2, SRSF7, PUS1, POLR1E, LRWD1, HSPA4, EMC8, NAF1, BYSL, TFAP2C, RPRD1A, BCL2, TIMM9, ADAMTS15, COPRS, METTL5, POLR1D, NOP14, RPS6KA3, GNB4, C12orf75, UTP14C, FOXK2, HPCAL1, TMEM167A, FKBP5, IRS2, IL27RA, NLN, RHOQ, SIMC1, SLC27A3, DHCR7, DPY30, PRMT5, GNPDA1, TAF1D, RAP2C, SERTAD2, PNPLA3, SIGMAR1, APEX1, ELP…
BAKKER_FOXO3_TARGETS_UP	0.00117493	0.0106822	0.45506	0.504937	1.74186	49	CCNG2, BTG1, CDKN1B, SLC12A6, PIK3IP1, ULK1, TCP11L2, CITED2, TP53INP1, HSCB, RBL2
SANA_RESPONSE_TO_IFNG_DN	0.00119302	0.0108251	0.45506	-0.530202	-1.71851	81	APLN, TIMM17A, TFRC, PIM3, PA2G4, RGS4, RHOC, EI24, PRKAG2, RTN4, FGFR1, TNFRSF10D, GADD45A, DESI2, UQCR10, COTL1, ANGPTL2, KDELR2, APEX1, OAT, RAN, CABLES1, CCT3, CCT5, ARHGDIB, PRMT1, HSPD1, EIF4G2, TUBA4A, POLD2, ILF2, HDAC2, MORF4L2, MICAL2, ODC1, NDUFA4, CSE1L, SMS, KRT7, CCT4, SNRPD2, HSP90AB1, TXNDC5
PID_TCR_CALCIUM_PATHWAY	0.00120632	0.010924	0.45506	-0.710407	-1.81978	21	FOSL1, JUN, RCAN1, BATF3, PPP3R1
BERENJENO_TRANSFORMED_BY_RHOA_FOREVER_DN	0.00121818	0.0110095	0.45506	-0.685612	-1.85386	27	ANKRD1, HBEGF, HSPH1, EPHA2, NOP58, LRRFIP1, CHD1, PLAUR, IER3
IZADPANAH_STEM_CELL_ADIPOSE_VS_BONE_UP	0.00122768	0.0110651	0.45506	-0.48613	-1.65163	122	FOSL1, DUSP6, ADORA2B, UCK2, PDGFA, PHLDA2, NEK6, ORAI1, LRP8, MRPS6, CHST15, HAS2, CELF1, GNB1, TPST2, SLC41A1, HPCAL1, GOLIM4, FHOD1, TSPAN5, LMNA, PSMB10, GPR84, SZRD1, VEGFA, ARHGAP24, ARL4C, UPP1, SH3TC1, PTBP3, COTL1, TUBB2A
PURBEY_TARGETS_OF_CTBP1_AND_SATB1_DN	0.00122919	0.0110651	0.45506	-0.467998	-1.62186	139	ZMPSTE24, CBX6, SRPRB, GATC, PPIF, GLS, EIF3J, DDX28, SLC4A7, AIMP2, ALDH1B1, TIMM23, HYAL2, FARSA, ICOSLG, PDCD2, CDC42EP3, MSTO1, NOL8, PWWP2B, CCNT1, PHF5A, POMGNT1, RSU1, PDCD6, AKAP11, WDR46, MPZL1, SORD, TRIM14, ALDH18A1, TMEM222, RELA, PNPO, SNRNP40, MLLT10, C5orf22, TMEM38B, FAM120AOS, UBXN8, RAVER1, COPS2, VWA1, PRCC, PDXK, HYAL3, JUND
REACTOME_CROSS_PRESENTATION_OF_SOLUBLE_EXOGENOUS_ANTIGENS_ENDOSOMES	0.00124659	0.0111996	0.45506	-0.602443	-1.77723	47	PSME3, PSMC4, PSMD6, PSMD7, PSMD12, PSMA5, PSMB10, PSMA3, PSME4, PSMD3, PSMD8, PSMB5, PSMD11, PSMD1, PSMB2, PSMB3, PSMD14, PSMC2, PSMD5, PSMA4, PSMC5, PSMA7, PSMD2, PSMD13, PSMA2, PSMB8
CREIGHTON_ENDOCRINE_THERAPY_RESISTANCE_2	0.00125153	0.0112218	0.45506	0.293381	1.35881	372	JAZF1, SRGAP3, MST1, CCDC89, DUSP19, MDM1, CCDC30, CCDC121, CAPS, RFX3, TTC30B, TPPP3, RSAD2, DNAJC27, TEKT2, KLHDC9, KLHL41, IFT74, CNTRL, LCA5L, C5AR1, BBS12, DZANK1, ODF2L, MDH1B, CEP19, CEP70, ZNF606, EPOR, ABLIM2, CC2D2A, STPG1, STON2, DNAL4, CAPS2, NEK2, CDKN2D, RASAL2, SLC4A8, ZNF20, FOXJ1, SAMD15, MLF1, FAM229B, RIBC1, LRRC27, SPATS2, CDKL3, POMT1, KIAA1841, REEP1, PHTF1, TTC21A, ZMYND10,…
PUIFFE_INVASION_INHIBITED_BY_ASCITES_DN	0.00129563	0.0115945	0.45506	-0.459818	-1.58789	136	ESF1, NOC3L, SLC29A2, UGCG, EEF1E1, SLC5A3, AIMP1, ZNF330, IVNS1ABP, WWTR1, BAG1, PNN, CEBPZ, SEPHS2, AMD1, TRIB1, ZNHIT6, RABGGTB, CDC42EP3, NDEL1, TEX30, RGS4, INPP5F, N4BP1, BTBD1, AFG3L2, PDCD10, LDLR, MOB4, UBE2V2, DHCR7, FNDC3B, PCYT2, TAF1D, RAP2C, NOL11, ATG5, CCNH, ACBD3, TRAK2, GCH1, NAE1, TGIF2, C6orf120, KLF6, NRBF2, RYBP, APRT, DUSP1, SH3GLB1, RAB11FIP2, TXNDC9, HAT1, MTMR6, CTBP2
MARTORIATI_MDM4_TARGETS_NEUROEPITHELIUM_DN	0.0013051	0.0116564	0.45506	0.361483	1.50373	146	APC2, JAKMIP2, RUFY3, CFL2, HDAC9, DCX, MAF, ERMAP, MAP2, RHBDL3, ID4, VCAM1, C14orf132, XIST, MEGF9, MPPED2, ZRANB1, KIAA1841, HSD17B11, EDNRB, GDAP1, ZMAT1, GFRA1, SATB1, LINC00461, FOXG1, SYT11, KAT2B, RND2, SCG3, ABCD2, RBL1, CSF2RB, ACSS1, LRRN1, PCDH9, NAP1L2, CADM4, ATAT1, SCG5
BLANCO_MELO_HUMAN_PARAINFLUENZA_VIRUS_3_INFECTION_A594_CELLS_DN	0.00136212	0.0120692	0.45506	0.427788	1.6738	96	CACFD1, SELENBP1, AKR1C1, CAPS, VPS37D, ARHGAP33, CERS4, GPR162, VASN, DBP, C6orf226, TMEM37, ZNF219, TIGD3, HOGA1, TJP3, ATOH8, FCGBP, EFCAB12, C21orf58, AMH, CLDN3, ZNF837, RAB37, USH1C, ABCC6, CAMSAP3, LLGL2, RERG, ELN, HSD17B8, LGALS4, ANXA9, ZDHHC8P1, A4GALT
DITTMER_PTHLH_TARGETS_DN	0.00136722	0.0120692	0.45506	-0.55242	-1.73739	65	DFFA, GLS, SERPINE1, IVNS1ABP, EIF4G1, SEC24A, LRRFIP1, PANX1, TCP1, LMNA, FAH, ADAMTS1, CUL4A, MRPL34, MINK1, SPEN, KDELR2, PTK2, ZDHHC7, ARPC2, MAP3K7, MCAM, HSP90AA1, MYH9, RPP30, UBAP2, SPTLC2, POLD2, ACTG1, FAT1
KYNG_ENVIRONMENTAL_STRESS_RESPONSE_UP	0.00136544	0.0120692	0.45506	-0.600315	-1.77095	47	EIF4E, UGCG, CYCS, IGFBP3, GLRX, PRDX4, FLOT1, NDRG1, GOLGA4, OAZ1, PDCD5, DAXX, ANXA1, RHOB, GOLPH3, FGFR4, CTCF, TBCA, TAF10, GALNT2, EFNB1, CXCL2, TAF1C
MILI_PSEUDOPODIA_CHEMOTAXIS_DN	0.00135745	0.0120692	0.45506	-0.379696	-1.42038	409	SLC20A1, PVR, ADORA2B, SLC39A14, ZDHHC5, DEGS1, TMEM33, DOLK, PIM3, SLC19A2, SERPINE1, CHUK, HSPA8, BCAP31, SLC29A1, RIOK1, SLC4A7, BRMS1, TIMP3, SLC7A6, CHPF2, FAM53B, USP7, SLC19A1, GSPT1, DHX30, B3GNT2, HSF1, SS18L1, ZFYVE27, FAM171A1, ACLY, SLC35A2, NDEL1, LHFPL2, SLC23A2, ASAP1, TRIM35, SLC10A3, UBTF, GNB1, RNPS1, SMG5, SLC6A6, NRP2, TMEM109, AKAP1, FADS3, FGFR1, NOC2L, POFUT1, SF3B3, ABCA3,…
REACTOME_SUMOYLATION_OF_CHROMATIN_ORGANIZATION_PROTEINS	0.00135681	0.0120692	0.45506	-0.57277	-1.74397	55	PHC2, L3MBTL2, RANBP2, NUP35, NUP153, SEH1L, POM121, NUP98, SCMH1, NUP155, NUP62, PIAS2, NUP188, NDC1, HDAC4, RNF2, NUP50, SUMO3, NUP43, POM121C, NUP88, NUP37, NUP85, RAE1
WP_FAS_LIGAND_FASL_PATHWAY_AND_STRESS_INDUCTION_OF_HEAT_SHOCK_PROTEINS_HSP_REGULATION	0.00136501	0.0120692	0.45506	-0.60874	-1.74764	40	JUN, DFFA, FADD, NFX1, CYCS, BCL2, PAK2, DFFB, LMNA, MAPKAPK3, CASP3, PAK1, DAXX, CASP7, MAP2K4, PRKDC, MAPKAPK2, ARHGDIB, MAP3K7, ACTB
VARELA_ZMPSTE24_TARGETS_UP	0.0013786	0.012146	0.45506	-0.607312	-1.74354	40	SLC20A1, RGS16, MYC, PIM3, TSR1, NR1D1, ATF4, SLC25A51, ZFP36L2, C15orf39, CRCP, GADD45A, ERF, TNFRSF1B, NCDN, BCL2L1, MKNK2, MAPKAPK2, BTG3, TIPRL, ADARB1, ATF3
KEGG_MAPK_SIGNALING_PATHWAY	0.00141664	0.0124571	0.45506	-0.411016	-1.49687	240	DUSP6, DUSP5, DUSP2, PDGFA, JUN, MYC, DUSP7, SRF, MAP2K3, PDGFB, ELK4, RASA1, DUSP14, CHUK, HSPA8, MAP2K1, CRKL, HSPA6, MAPKAPK5, ATF4, PAK2, PPP3R1, HRAS, FGF2, RPS6KA3, NLK, DUSP4, DUSP3, RPS6KA4, FGFR1, TRAF2, CACNG4, GADD45A, CRK, MAPK1, NFKB1, RAP1B, RASA2, MAPKAPK3, CASP3, RELB, RELA, PAK1, ARRB1, PPP5C, NR4A1, AKT1, DAXX, NRAS, DUSP9, PLA2G3, MAP2K4, FGFR4, MKNK2, MAPK9, PRKX, ELK1, MAPKAP…
REACTOME_ESR_MEDIATED_SIGNALING	0.00144199	0.0126313	0.45506	-0.457036	-1.59164	149	JUN, MYC, HBEGF, PPID, SRF, CBFB, CCND1, CXXC5, AXIN1, BCL2, POLR2D, TLE3, DDX5, GNG5, HRAS, GNB1, CHD1, POLR2H, CCNT1, SHC1, FKBP4, GNB4, TBP, AGO2, UHMK1, FKBP5, CITED1, AGO3, MAPK1, POLR2L, TGFA, POLR2K, PTGES3, GNB3, POLR2C, PPP5C, CARM1, AKT1, RUNX1, PTK2, NRAS, ZDHHC7, POLR2I, GTF2A2, ELK1, GNG2, GNG10, MED1, CALM1, JUND, PRMT1, POLR2F, GNG12, HSP90AA1, GPAM
SENGUPTA_NASOPHARYNGEAL_CARCINOMA_UP	0.0014399	0.0126313	0.45506	-0.401686	-1.47891	283	B4GALT6, SLC39A14, PMAIP1, TFRC, G3BP1, GLS, PM20D2, ERICH1, ZNF267, OTUD6B, ERI1, LLPH, FLVCR1, MTR, ZNF121, PLAU, ARL5A, E2F3, ZNRF3, ASAP1, TDG, ANKRD46, SFXN1, RIF1, CCL2, MCMBP, FGF2, U2SURP, ZNF195, PMS1, AGO2, UNG, FKBP5, GART, SCML1, CCNE2, DBF4, TNFRSF10B, HIVEP1, NFE2L3, FASTKD1, DSCC1, INPP4A, NDC1, VRK2, ACER3, ANKRD22, MINPP1, QSER1, ZNF84, SLC39A6, RAN, HAUS6, IKBIP, FCGR2A, TMEM38B…
REACTOME_ADAPTIVE_IMMUNE_SYSTEM	0.00145276	0.0127012	0.45506	-0.345533	-1.32382	678	KBTBD6, PVR, SIAH2, CUL1, TRIB3, KLHL42, ASB6, UBE2J1, ARIH2, UBE2G2, UBE3C, CHUK, PSME3, UBE2F, BCAP31, KBTBD8, UBE3A, BCL10, PRR5, ASB13, RNF4, NCR3LG1, LONRF1, UBE2N, RNF126, PPP2R1B, ORAI2, ORAI1, TRIM11, KLC2, FBXL18, ICOSLG, ARF1, RNF138, CSK, SMURF1, PSMC4, DCTN5, PAK2, UBE2J2, SEC24A, LTN1, VASP, SMURF2, PPP3R1, MAPKAP1, HRAS, FBXW11, SPTBN2, STUB1, MTOR, UBE2M, GAN, RNF114, UBE2K, CUL2, …
HELLER_HDAC_TARGETS_SILENCED_BY_METHYLATION_DN	0.00147043	0.0128065	0.45506	-0.404967	-1.47801	258	BHLHE40, DUSP6, PPRC1, UCK2, PMM2, TRIB3, MYC, UBE2J1, MAFF, SRSF7, SLC25A15, HSPH1, PDE4D, POLR3E, CERS2, HSPA9, PIM2, CCND1, XBP1, CEBPG, HSPA6, LRP8, TRIB1, CHST15, THUMPD2, BCL2, SDC1, ATF4, SRSF8, SLC25A51, MAFG, NOL12, TIMM44, HSPE1, SLC38A1, RHOBTB1, TNFRSF10D, LRRC41, GADD45A, SLC3A2, IRAK1, IL27RA, EIF5, SMYD5, PSMB10, VEGFA, SLC7A5, SRM, CYC1, DESI2, SLA, KLHL21, ALG8, PITPNC1, BCL2L1, …
REACTOME_PROCESSING_OF_CAPPED_INTRONLESS_PRE_MRNA	0.00147022	0.0128065	0.45506	-0.666989	-1.82257	28	LSM10, SLBP, NCBP2, CSTF2, NCBP1, FIP1L1, CSTF1, CSTF2T, CPSF2, CLP1, SNRPF, PAPOLA, CPSF7, SNRPG, CSTF3, SNRPD3, SNRPB
REACTOME_DNA_REPLICATION_PRE_INITIATION	0.00147839	0.0128513	0.45506	-0.513781	-1.66822	82	PSME3, PSMC4, E2F3, POLE3, PSMD6, PSMD7, PSMD12, PSMA5, ORC5, PSMB10, DBF4, PSMA3, PSME4, PSMD3, ORC6, GMNN, CDC6, MCM4, PSMD8, ORC2, PSMB5, PSMD11, PSMD1, PSMB2, PSMB3, PSMD14, PSMC2, E2F1, PSMD5, MCM6, PSMA4, MCM10, PSMC5, PSMA7, PSMD2, POLE2, MCM8, PSMD13, POLA2, PSMA2, MCM7, PSMB8
REACTOME_SIGNALING_BY_RECEPTOR_TYROSINE_KINASES	0.00148663	0.0128983	0.45506	-0.370628	-1.40225	475	ARF6, FOSL1, DUSP6, SH2B3, PDGFA, PSEN2, TRIB3, HBEGF, DUSP7, SRF, ATP6V0B, PDGFB, RASA1, PRR5, CDK5R1, HNRNPF, MAP2K1, NAB2, CRKL, PPP2R1B, SPRED1, PXN, RALGDS, SHB, SPRY2, SPRY1, NCBP2, TRIB1, ARC, POLR2D, CSK, PAK2, EGR1, MAPKAP1, HRAS, ROCK2, STUB1, ADAP1, MTOR, POLR2H, VAV3, SHC1, NAB1, FGF2, RPS6KA3, NCBP1, ATF1, NRP2, PPP2CA, PGF, STAT5B, DUSP4, AAMP, DUSP3, GRB10, CLTC, FGFR1, IRS2, MEMO1…
MARSON_FOXP3_CORE_DIRECT_TARGETS	0.00150089	0.0129973	0.45506	-0.750594	-1.78656	15	DUSP6, MYC, TGIF1, PTPN22
BLANCO_MELO_BETA_INTERFERON_TREATED_BRONCHIAL_EPITHELIAL_CELLS_UP	0.00150441	0.013003	0.45506	-0.384106	-1.42122	331	SEMA7A, ANKRD1, ATP13A3, DUSP2, IFIT5, PMAIP1, HBEGF, KRT75, LYSMD2, NUDCD1, MAFF, TFRC, OGFR, RASSF8, ELK4, STK17A, SYT12, ZNFX1, ARNTL2, PNPT1, IGFBP3, SOWAHC, SPRY2, UBASH3B, DDX3X, ZCCHC2, IL15RA, HAS2, ZNF800, SEC24A, GLRX, EHD4, SMURF2, TXNRD1, PANX1, ROCK2, CAB39, MSX1, ANGPTL4, USP12, RIF1, PLAUR, GPR180, KCTD12, GNB4, DUSP4, N4BP1, BCL2A1, CSRNP1, PODXL, EDNRA, TAP2, USP18, NAV3, MLKL, E…
PUJANA_BRCA2_PCC_NETWORK	0.00152914	0.0131668	0.45506	-0.377165	-1.41137	399	MAT2A, AATF, TOP1, WDR77, SLC7A1, PAQR3, CYB5B, MFHAS1, RNF4, ZNF330, POMK, FASTKD2, RPIA, PTDSS1, GTF2H2, PNN, DNAJC5, TFDP1, MPHOSPH6, CLINT1, PAK2, MAPRE1, PRPS1, LIG4, PRPF4, PAXIP1, RIF1, CTPS1, DPAGT1, DHX15, ATR, UNG, FOXK2, TCP1, CCNE2, CSTF1, EXOSC2, CAD, TUBGCP3, METAP1, EXOSC9, SAC3D1, DBF4, TMEM186, ATP11B, TCERG1, UBE2S, DESI2, BLMH, KIAA0930, PTPN22, ZBTB39, SRPK1, THAP9-AS1, COPS3,…
REACTOME_FOXO_MEDIATED_TRANSCRIPTION_OF_CELL_CYCLE_GENES	0.00152801	0.0131668	0.45506	0.720525	1.92719	17	CCNG2, BTG1, CDKN1B, FOXO4, MSTN, RBL2
REACTOME_DNA_REPLICATION	0.00154509	0.0132656	0.45506	-0.471666	-1.60587	125	CUL1, PSME3, PSMC4, E2F3, POLE3, CCNE1, PSMD6, PSMD7, PSMD12, PSMA5, CCNE2, ORC5, PSMB10, DBF4, ANAPC7, UBE2S, ANAPC1, PSMA3, ANAPC5, PSME4, UBE2D1, PSMD3, ORC6, GMNN, CDC6, MCM4, PSMD8, RFC3, ORC2, PSMB5, FEN1, PSMD11, SKP2, PSMD1, PSMB2, PSMB3, PSMD14, PSMC2, E2F1, POLD2, PSMD5, MCM6, PSMA4, MCM10, CDC23, GINS3, PSMC5, CDC26, PSMA7, PSMD2, POLE2, MCM8, PSMD13, POLA2, GINS1, PSMA2, MCM7, PSMB8, …
TIAN_BHLHA15_TARGETS	0.00154801	0.0132656	0.45506	0.733446	1.89188	15	MAP2K5, FIGN, ARRDC3, ACP2, DISP1, RAB3D, CCPG1
WP_APOPTOSIS_MODULATION_AND_SIGNALING	0.00154935	0.0132656	0.45506	-0.511366	-1.66037	82	JUN, PMAIP1, DFFA, TRAF3, BAK1, PTRH2, FADD, CYCS, BCL2, BNIP3, BOK, BID, BIRC6, BCL2A1, TNFRSF10D, DFFB, MCL1, IRAK1, ENDOG, NFKB1, TNFRSF10B, TNFRSF1B, CASP3, BCL2L1, DAXX, CASP7, XIAP, PEA15, IL1R1, IKBKB, CASP4, DIABLO, TNFRSF1A, BAG3
RYAN_MANTLE_CELL_LYMPHOMA_NOTCH_DIRECT_UP	0.00156368	0.0133631	0.45506	-0.460082	-1.57492	132	SEMA7A, DUSP2, MYC, TOP1, PPAN, CDK5R1, HES1, FMNL3, GFOD1, SIK1, UBASH3B, NRARP, P2RY11, DNMBP, TLE3, LPCAT1, BID, HES4, BCL2A1, HPCAL1, RHOBTB1, TRAF4, KAZN, NEIL2, HIVEP1, CDC25A, TNFRSF1B, RHOV, SH3TC1, SH2B2, NR4A1, EML4, PIK3AP1, HEY2, TRAM2, IL6R, CHST10, CAMKK1, TASP1, TBC1D9, CUEDC1, ZMIZ1, IFNAR2, ST6GAL1, ARHGAP17, ICAM1, P2RX5
REACTOME_HCMV_EARLY_EVENTS	0.00157212	0.0134101	0.45506	-0.530753	-1.68171	68	RANBP2, NUP35, NUP153, SEH1L, POM121, NUP98, NUP155, NUP62, NFKB1, DYNLL1, NUP188, NDC1, TUBB4B, TUBB2A, DAXX, DYNC1LI1, TUBA1C, DYNLL2, NUP50, ELK1, NUP43, POM121C, NUP88, NUP37, TUBA8, NUP85, RAE1, TUBB6, SEC13, TUBA4A
GAUSSMANN_MLL_AF4_FUSION_TARGETS_G_UP	0.00157607	0.0134187	0.45506	0.334982	1.43693	203	AGR2, BMF, ABL1, CREBRF, SLC26A2, BAZ2B, ARID5B, IRAK4, ABTB1, KDM5D, INPP5K, ST6GALNAC2, ANG, CEL, LYRM9, NCALD, GPR162, FIBIN, RNF122, TSHZ1, SESN3, MPPED2, ATP9A, FOXJ1, PCDHB5, HSD17B11, DOCK10, UBL3, LRRC49, NFYC, C1QTNF6, CTNND2, DHRS3, PDK2, CYP1B1, PTPN5, APP, ALDH6A1, OSR2, CHODL, LPIN3, NDN, SYT11, FBXO32, TRIP11, SRPK3, MCU, ASCC1, RNFT1, ROR2, PDZD11, GRHL3, TET1, SORCS1, RAPGEF3, IGF…
REACTOME_RAF_INDEPENDENT_MAPK1_3_ACTIVATION	0.00157902	0.0134187	0.45506	-0.698262	-1.81248	23	DUSP6, DUSP5, DUSP2, DUSP7, MAP2K1, DUSP4, MAPK1, DUSP9, IL6R, PEA15
REACTOME_POSTMITOTIC_NUCLEAR_PORE_COMPLEX_NPC_REFORMATION	0.00160418	0.0135918	0.45506	-0.678148	-1.8195	26	AHCTF1, NUP35, SEH1L, POM121, NUP98, RANGAP1, NUP155, NUP62, NUP188, NDC1, TNPO1, RAN, NUP43, NUP37, RCC1, NUP85, SEC13, KPNB1
REACTOME_RMTS_METHYLATE_HISTONE_ARGININES	0.00160536	0.0135918	0.45506	-0.665743	-1.83001	30	PRMT6, PRMT3, WDR77, SMARCD2, CCND1, COPRS, WDR5, PRMT5, ACTL6A, CARM1, CDK4
DACOSTA_UV_RESPONSE_VIA_ERCC3_TTD_UP	0.00161298	0.013631	0.45506	-0.560009	-1.69659	54	PVR, ADO, UBL4A, MRPS12, SMARCD2, RPUSD2, PPIF, BAK1, GLS
BAKER_HEMATOPOIESIS_STAT3_TARGETS	0.00161977	0.0136631	0.45506	-0.746887	-1.77773	15	MYC, PIM2, CCND1, BCL2, MCL1, HIF1A, CCND3
LU_TUMOR_ENDOTHELIAL_MARKERS_UP	0.00163107	0.013698	0.45506	-0.703774	-1.80279	21	PMAIP1, WDR77, HSPA6
REACTOME_DISEASES_ASSOCIATED_WITH_N_GLYCOSYLATION_OF_PROTEINS	0.00163294	0.013698	0.45506	-0.751045	-1.82595	17	ALG2, MGAT2, DPAGT1, ALG13, ALG3, ALG1, MOGS, RFT1, ALG8, ALG11
REACTOME_SWITCHING_OF_ORIGINS_TO_A_POST_REPLICATIVE_STATE	0.00162933	0.013698	0.45506	-0.501703	-1.6519	88	CUL1, PSME3, PSMC4, CCNE1, PSMD6, PSMD7, PSMD12, PSMA5, CCNE2, ORC5, PSMB10, ANAPC7, UBE2S, ANAPC1, PSMA3, ANAPC5, PSME4, UBE2D1, PSMD3, ORC6, CDC6, MCM4, PSMD8, ORC2, PSMB5, PSMD11, SKP2, PSMD1, PSMB2, PSMB3, PSMD14, PSMC2, PSMD5, MCM6, PSMA4, CDC23, PSMC5, CDC26, PSMA7, PSMD2, MCM8, PSMD13, PSMA2, MCM7, PSMB8
ACEVEDO_LIVER_CANCER_DN	0.00165	0.0138003	0.45506	-0.369962	-1.39458	455	SLC20A1, BHLHE40, RPF2, DUSP5, TRIB3, RCL1, SLC39A14, NEK6, SRF, ADM, UBE2J1, PMPCA, SERPINE1, DNAJA1, SNAPC4, PGM2, ZNF330, SLC25A11, TOR3A, EXOSC6, MFN2, URGCP, IGFBP3, CLUH, CCND1, CXXC5, ETS2, UBALD1, C11orf24, KIAA2013, TRIB1, SLC19A3, ARMC6, NADK, EPHA2, GTF2E2, GJB2, CSK, EGR1, NDEL1, SAMD4A, TRIP6, ANKRD46, BOK, NTHL1, MRPS2, NOP14, SFXN1, FKBP4, PRKAG2, GNA11, FASN, IER3, SERBP1, CSRNP1,…
WP_PHOTODYNAMIC_THERAPYINDUCED_HIF1_SURVIVAL_SIGNALING	0.00165119	0.0138003	0.45506	-0.621122	-1.74742	36	PMAIP1, BAK1, SERPINE1, IGFBP3, BNIP3, NOS2, BID, BCL2A1, MCL1, SLC16A1, VEGFA, SLC2A1, TGFA, SLC2A3, HIF1A, BCL2L1
JIANG_HYPOXIA_CANCER	0.00166693	0.0139063	0.45506	-0.570471	-1.73697	55	MRTO4, TIMM21, RALGDS, UFM1, ITGAE, BET1L, COA3, PPME1, AUP1, VAPB, TMEM51, TGIF1, E4F1, PRMT5, SERP1, SLA, SLC12A1, MRPS34
REACTOME_HIV_TRANSCRIPTION_INITIATION	0.00170764	0.01422	0.45506	-0.59224	-1.74315	46	TAF4B, TAF9, GTF2H2, POLR2D, GTF2E2, TAF13, GTF2E1, POLR2H, TBP, POLR2L, POLR2K, MNAT1, GTF2H3, POLR2C, CCNH, POLR2I, GTF2A2, ERCC3, POLR2F, TAF11, TAF10, TAF7, POLR2B, GTF2F2, ERCC2
KASLER_HDAC7_TARGETS_1_UP	0.00172343	0.0143252	0.45506	-0.438244	-1.54629	172	AEN, DUSP2, ASB6, DDX21, UGCG, CHST2, PKNOX1, DAD1, ELK3, WSB2, ARHGEF2, TRIB1, FARSA, UBASH3B, BCL2, TOMM40, TRIM35, MUL1, FBXW11, SLC35A4, MRPS2, IDE, POLDIP2, FASN, RBFA, AKAP1, CTU2, C3orf70, DFFB, LATS2, U2AF2, FBXL6, TIMMDC1, STEAP3, ANKRD39, ANKRD9, WDR82, TMEM41A, SBF1, RFTN1, PPP5C, TDP1, NR4A1, C2CD2L, RUNX1, B4GALT3, LEF1, RHOBTB2, SHISA5, HSPBP1, RARA, GPN2, CHST10
CONCANNON_APOPTOSIS_BY_EPOXOMICIN_UP	0.00173463	0.0143687	0.45506	-0.411563	-1.48708	226	PHLDA2, JUN, ZYX, SLC7A1, DOK1, MAFF, BAK1, GLS, STK17A, SERPINE1, HSPH1, HSPA9, WWTR1, HSPA4, STX6, CEBPG, HSPA6, ARHGEF2, DGKE, JMJD6, ADRM1, GSR, DNAJC2, TAF13, F2RL1, TNPO2, SRP19, AKAP6, IDE, RAB21, PGF, DUSP4, DUSP3, PSMD12, PSMA5, LMNA, DNAJB6, GADD45A, SERPINB8, SLC3A2, EIF5, GLRX3, TNFRSF10B, SLC7A5, SMG1, KIAA0930, CLTB, UPP1, C18orf25, YKT6, KLHL21, STIP1, SLC16A3, CREB5, MIR22HG, CASP…
REACTOME_ADORA2B_MEDIATED_ANTI_INFLAMMATORY_CYTOKINES_PRODUCTION	0.00173497	0.0143687	0.45506	-0.521777	-1.68058	78	ADORA2B, ADM, P2RY11, GNG5, GNB1, GNB4, GPR84, PRKAR1B, GNAZ, ADCY3, GNB3, ADCY1, ADCYAP1R1, PRKX, MC5R, GNG2, HRH2, ADORA2A, ADCY7, GNG10, GNG12, PRKAR2A, PTGIR
PASQUALUCCI_LYMPHOMA_BY_GC_STAGE_UP	0.00174858	0.0144552	0.45506	-0.401375	-1.46968	266	CDV3, PVR, UCK2, CHST11, SLC25A33, SRPRB, RRP1B, UBE2J1, SLC46A1, DUSP14, EDEM1, AGPAT5, HIVEP3, FARP2, XBP1, SSR3, FAXC, TRIB1, SDC1, FNIP2, HM13, SEC24A, MTDH, TPST2, DLL3, C15orf39, TMEM150A, B3GALNT1, LEPROTL1, CLPTM1L, NFIL3, TXNDC11, CSRNP1, SURF4, FADS3, FKBP14, RHOBTB1, CRELD2, TTC13, BHLHA15, IRS2, CYSTM1, GORASP2, DCLRE1B, REXO2, SLC7A5, PRDM1, SLC16A6, PYCR1, CLTB, FNDC3B, SSR1, PPA1, …
CHIARADONNA_NEOPLASTIC_TRANSFORMATION_KRAS_CDC25_UP	0.00177279	0.0146287	0.45506	-0.569188	-1.73658	56	SEMA7A, RGS16, PDGFA, RASA1, EIF2S1, SPTSSA, WWTR1, CCND1, GADD45A, GPC1, CASP3, UPP1, CLIC1, SSNA1, RAB7A, ANGPTL2, GGCT, ZNF706, PSMB5, KCNN4, CDKN1A
KEGG_N_GLYCAN_BIOSYNTHESIS	0.00178707	0.0147199	0.45506	-0.588751	-1.73288	46	B4GALT2, DAD1, ALG2, MGAT2, DPAGT1, ALG13, ALG3, ALG1, DPM2, MOGS, RFT1, MGAT1, ALG8, B4GALT3, MAN1C1, ALG11, MGAT3, ST6GAL1, DPM1, RPN1, ALG14
WP_CALCIUM_REGULATION_IN_THE_CARDIAC_CELL	0.00179364	0.0147474	0.45506	-0.445305	-1.54265	140	RGS16, YWHAG, RGS19, PKIG, RGS17, GJA3, GJB2, GNG5, ATP2B1, GRK5, GNB1, RGS4, GNA11, GNB4, RGS2, PRKCE, PRKAR1B, PKIA, GNAZ, ARRB1, ADRA1D, CAMK2D, ADCY3, GNB3, CHRM3, RGS14, YWHAB, ADCY1, GRK6, GRK4, GNG2, ADCY7, PRKCD, GJB6, CALM1, ITPR1, CACNB1, GNG12, PRKAR2A, RGS20, KCNB1, YWHAH, CASQ2, FKBP1A, CALM2, PKIB, YWHAZ, GNAQ, ITPR3
COLLER_MYC_TARGETS_UP	0.00183977	0.0150722	0.45506	-0.695235	-1.80463	23	GRPEL1, PPIF, TFRC, CEBPZ, POLR2H, C1QBP, SLC16A1, NAMPT, NCL, EIF5A, G0S2, HSPD1
MCMURRAY_TP53_HRAS_COOPERATION_RESPONSE_UP	0.00183697	0.0150722	0.45506	-0.684296	-1.82007	25	SEMA7A, ANKRD1, MRPL15, HBEGF, KCTD15, F2RL1, RGS2, ARAP3
LEE_METASTASIS_AND_RNA_PROCESSING_UP	0.0018903	0.0154583	0.45506	-0.756699	-1.81982	16	GEMIN5, SLBP, PA2G4, GRSF1, BOP1, DHX16, CSTF1, PPIG
REACTOME_HIV_TRANSCRIPTION_ELONGATION	0.00189726	0.0154875	0.45506	-0.619754	-1.77115	39	GTF2H2, NCBP2, POLR2D, POLR2H, CCNT1, NCBP1, POLR2L, POLR2K, MNAT1, GTF2H3, POLR2C, CCNH, POLR2I, ERCC3, ELL, CTDP1, POLR2F, SUPT16H, NELFB, POLR2B, GTF2F2, ERCC2, NELFE, NELFCD, POLR2E, GTF2H1
BIOCARTA_INTEGRIN_PATHWAY	0.00190668	0.0155366	0.45506	-0.632443	-1.759	33	JUN, ZYX, MAP2K1, CRKL, CSK, HRAS, SHC1, VCL, MAPK1, BCAR1, ACTN1
ALONSO_METASTASIS_UP	0.00193112	0.0157076	0.45506	-0.436192	-1.54043	178	SLC25A33, MRPL15, KLF10, BCCIP, ATP6V0B, CBFB, HSPA8, SLC25A17, DCAF13, DAD1, ENC1, POLR3K, TIMM10, GTF2H2, SHB, PMP22, GOLT1B, BZW1, VDAC1, EMP1, LHFPL2, MAPRE1, TXNRD1, SMIM12, IDE, PPP1R8, RRAGA, EIF5, NDUFAB1, PCID2, CYC1, UBL5, TMEM248, SPCS1, FZD1, APEX1, RAN, CD63, RAB1A, CCT5, GLO1, ADSL, PAICS, NHP2, PFKM, TMEM199, GNG12, PPP2CB, CDKN1A, ACSL3, UBE2D2, LAMTOR5, VKORC1, TUBA4A, NME2, ENO1…
WP_3Q29_COPY_NUMBER_VARIATION_SYNDROME	0.0019364	0.0157224	0.45506	-0.535056	-1.67854	64	FBXO45, JUN, MYC, NF2, TFRC, UBE2N, PXN, MAD2L1BP, NCBP2, PAK2, RNF168, PIGX, DYNLT1, NCBP1, STAT5B, SENP5, NRROS, DYNLL1, MCRS1, AKT1, MYCBP2, HIF1A, CASP7, DYNLL2
REACTOME_MRNA_DECAY_BY_3_TO_5_EXORIBONUCLEASE	0.00194983	0.0158034	0.45506	-0.755902	-1.8179	16	EXOSC3, EXOSC4, EXOSC6, EXOSC7, EXOSC5, EXOSC2, EXOSC9, DIS3, WDR61, EXOSC1, DCPS, EXOSC8, NT5C3B
LIN_NPAS4_TARGETS_DN	0.00196106	0.015838	0.431708	-0.54485	-1.70695	63	DDI2, WDR77, IER5, FHL2, IER2, SLC4A7, DICER1, ARC, ERRFI1, EGR1, ETV3, RGS4, FAM131A, SERTAD1, TMTC4, ZNF275, CRHBP, HOMER1, BDNF, ARL5B, SKP2, OSGIN2, NPTX2, EGR3, OPN3, TESC, EGR2, PXDN, DCTN6, GUK1, NPTX1, RAB40B, GALNT18
REACTOME_TRANSCRIPTIONAL_REGULATION_BY_TP53	0.00195881	0.015838	0.431708	-0.380009	-1.40869	345	JUN, PMAIP1, TRIAP1, YWHAG, TP53RK, GLS, SCO2, E2F4, PRR5, CDK5R1, TAF4B, SCO1, CYCS, TAF9, USP7, IGFBP3, PPP2R1B, GTF2H2, MAPKAPK5, PRKAA1, PLK3, CDK12, RABGGTB, POLR2D, TFDP1, GSR, RHEB, TAF13, TXNRD1, MAPKAP1, MTOR, POLR2H, CCNT1, BID, PRKAG2, TBP, PPP2CA, AGO2, CCNE1, ATR, PIP4K2B, COX14, PCBP4, NOC2L, TNFRSF10D, RRAGA, CCNE2, BRPF1, GADD45A, AGO3, MBD3, STEAP3, HIPK2, NDRG1, TNFRSF10B, EHMT1…
REACTOME_FOXO_MEDIATED_TRANSCRIPTION_OF_CELL_DEATH_GENES	0.002004	0.0161562	0.431708	0.722687	1.86413	15	BBC3, CITED2, FOXO4, BCL6, DDIT3, CREBBP, NFYC, NFYB, PINK1, BCL2L11, FOXO1, FOXO3
BOYLAN_MULTIPLE_MYELOMA_D_UP	0.00200864	0.016165	0.431708	-0.513349	-1.65091	77	FUT11, TRMT61A, MYC, ADM, BAG5, SLC35F2, CCND1, POLR1A, YDJC, ARL4A, TIMM9, AFAP1, ADAT1, ZNF507, TGS1, SPIRE1, GART, L3MBTL3, EIF5
MIKKELSEN_IPS_ICP_WITH_H3K4ME3_AND_H327ME3	0.00202844	0.0162955	0.431708	0.404679	1.60567	99	CDKN2C, MST1, TPPP3, TEKT2, YPEL4, SLFN5, CA14, PRSS36, FIBIN, ISLR, MEGF10, EDN2, KLHL5, PTN, EXTL1, CACNB3, CHODL
BLANCO_MELO_INFLUENZA_A_INFECTION_A594_CELLS_UP	0.00204283	0.0163534	0.431708	-0.621486	-1.75923	37	ANKRD1, DUSP6, PMAIP1, HBEGF, KLF10, HSPA6, EGR1, CCL2, PLAUR, TMEM170B, MRPL42, RGS2
CAFFAREL_RESPONSE_TO_THC_24HR_5_UP	0.00203959	0.0163534	0.431708	-0.64403	-1.7636	29	PNP, TFRC, EXOSC4, CNBP, TXNRD1, LIG4, ABRACL, VAV3, NAMPT
REACTOME_ASSEMBLY_OF_THE_PRE_REPLICATIVE_COMPLEX	0.00205698	0.0164378	0.431708	-0.545067	-1.71426	65	PSME3, PSMC4, E2F3, PSMD6, PSMD7, PSMD12, PSMA5, ORC5, PSMB10, PSMA3, PSME4, PSMD3, ORC6, GMNN, CDC6, MCM4, PSMD8, ORC2, PSMB5, PSMD11, PSMD1, PSMB2, PSMB3, PSMD14, PSMC2, E2F1, PSMD5, MCM6, PSMA4, PSMC5, PSMA7, PSMD2, MCM8, PSMD13, PSMA2, MCM7, PSMB8
RODRIGUES_THYROID_CARCINOMA_ANAPLASTIC_DN	0.00208522	0.0166343	0.431708	0.275772	1.29366	507	PCDH18, CYB5D2, DGKI, TCF4, SSBP2, CYB5R1, PHYH, ZC3H6, RUFY3, PBX1, SIDT2, DEPTOR, GLCCI1, SNX1, CCDC28A, KBTBD7, SKP1, FBXO21, RNPC3, AXIN2, KLHL41, HDAC11, MAP4K3, NEDD9, CIRBP, RXRA, MYLIP, CRTC3, TOB1, SYNE2, ELF2, STARD13, RIMKLB, NR4A2, MATN2, GLT8D2, ID1, HEY1, CCDC92, UBB, TMEM150C, KCTD2, ARMCX2, SNN, SESN3, SAMD13, CTSK, ARSD, ZSCAN18, SMAD9, NKTR, GHR, KLF9, SLC35D2, ANKRD13A, CBR4, T…
KAAB_FAILED_HEART_ATRIUM_DN	0.00209088	0.0166503	0.431708	-0.448037	-1.55175	142	SLC39A14, G3BP2, DDX21, CTTN, PLEKHB2, UBE3C, SPTSSA, MAP2K1, KPNA6, LYPLA1, AMD1, MAD2L1BP, PMP22, ADRM1, TMEM147, EI24, VAPB, ZNF22, PODXL, PDCD6, TNFAIP1, RRAGA, FAM131A, ST3GAL1, ACTN1, MLEC, MPST, PSMA3, GTF3A, RAD1, NPTN, RAN, COX6A1, RAB1A, ATP6V0E1, SMPD4, ACTB, PSMB5, TXN, PAPOLA, CNN3, TPM2, NUTF2, DXO, PSMB3, NPRL2, EIF3I, CCZ1, NME2
GARGALOVIC_RESPONSE_TO_OXIDIZED_PHOSPHOLIPIDS_RED_UP	0.00209867	0.0166541	0.431708	-0.754898	-1.81548	16	GRPEL2, CEBPG, LRP8, DDX10, ATF4, VEGFA, SLC7A5, STC2, MTHFD2, CHAC1
PODAR_RESPONSE_TO_ADAPHOSTIN_DN	0.00209867	0.0166541	0.431708	-0.755006	-1.81574	16	RRP1B, TFRC, HK2, SDC1, CCNE1, UNG, DHCR7, MSMO1, IDI1, INSIG1, ACTG1, SCD
IZADPANAH_STEM_CELL_ADIPOSE_VS_BONE_DN	0.00212684	0.0168482	0.431708	0.407113	1.61077	98	LRRC17, TCF4, PBX1, AKR1C1, DAAM1, KLHDC9, CDH11, MFAP4, RIMKLB, ASAP3, ID1, ACKR3, ZSCAN18, KCNE4, NEK1, RASAL2, TXNIP, PALMD, SERPING1, TLE1, KDM5B, NRIP1, DHX40, DHRS3, CCDC80, PLOD2, NDN, LINC00672, HYAL1, FBXO32
BENPORATH_ES_2	0.00213581	0.01689	0.431708	-0.624703	-1.73868	34	AEN, RRP9, PWP2, TXLNG, SLC5A6, DBNDD1, ETV4, CDC25A, DSCC1
HUMMERICH_SKIN_CANCER_PROGRESSION_UP	0.00215297	0.0169962	0.431708	-0.511385	-1.64459	77	TNFRSF12A, MYC, RIN1, ARIH2, RCAN1, HSPA8, BCL10, RHOC, IDE, IL4R, RGS2, CUL4A, BLMH
QI_PLASMACYTOMA_DN	0.0021852	0.0172208	0.431708	-0.488516	-1.61391	91	PVR, MYC, GNE, MYBBP1A, TBRG4, FARP2, UCHL5, IGFBP3, XBP1, TRIB1, IPO4, NOL8, TRIP6, C1QBP, EIF4A1, ETV4, CLIP1, VEGFA, DNAJB11, AJUBA, ARFIP2, MATK, SEC61A1, SVIL, RNF25, TIMP1, CHST1, PARK7, EPAS1, NOL3
CHIARADONNA_NEOPLASTIC_TRANSFORMATION_KRAS_UP	0.0022144	0.0174207	0.431708	-0.473549	-1.60889	122	SEMA7A, RGS16, TOP1, PPID, RASA1, MYO1B, SLBP, SPTSSA, IVNS1ABP, CCND1, FDX1, SEPHS2, SLC6A8, HAS2, RANGAP1, SLC12A2, CCL2, SPCS3, ETV4, MRPL18, DHX9, SPRED2, PSMA3, FAM3C, MED10, CXorf38, ANGPTL2, UBA2, GTF2A2, ADAM19, CENPV, CASP4, TIMP1, HNRNPD, CASK, THBS2, KCNN4, ST6GAL1, UHRF1, TUBB6, UBE2D2
REACTOME_MRNA_SPLICING_MINOR_PATHWAY	0.00224107	0.0176001	0.431708	-0.579396	-1.72781	50	SRSF7, NCBP2, POLR2D, SF3B5, SF3B4, POLR2H, SNRNP25, NCBP1, SF3B3, SNRPD1, SRSF2, POLR2L, POLR2K, TXNL4A, POLR2C, SNRNP40, SNRPF, POLR2I, PDCD7, SRSF6, POLR2F, SNRPG, LSM2, SRSF1, SNRPD3, POLR2B, SNRPB, DDX23, GTF2F2, EFTUD2
WANG_RESPONSE_TO_FORSKOLIN_UP	0.00224822	0.0176259	0.431708	-0.695384	-1.7813	21	UBE2J1, ELK4, RRP12, NGLY1, CAMKK2, SPCS3, DYNLL2, BMPR1B, INSIG1, ACSL3, HMGCR
MULLIGHAN_MLL_SIGNATURE_2_UP	0.00231228	0.0180659	0.431708	-0.374341	-1.39831	396	SLC52A2, DUSP7, AK2, DEXI, ISG20L2, PPIF, FOSL2, PLEKHB2, THAP11, MAGEF1, CBFB, EFHD2, FADD, TRABD, LRFN4, EXOSC4, FAM53B, BEGAIN, MFN2, CEBPG, RRP7A, SEPHS2, SLC25A44, ABR, CIAO1, KPNA1, CDC42EP3, FRAT2, PPP1R2, RANGAP1, TBL2, MRPL35, CAMKK2, M6PR, KCTD13, SNRNP25, BID, PLAUR, SYNGR2, KRI1, SIPA1, C15orf39, FAM120A, SLC31A1, ISOC2, LRRC20, IRAK1, RER1, DDX49, SAC3D1, NUP62, SZRD1, TRIM44, TNFRSF…
MULLIGHAN_NPM1_MUTATED_SIGNATURE_1_DN	0.00231212	0.0180659	0.431708	-0.474104	-1.59295	110	RRP9, DUSP5, PMAIP1, PES1, PDE4D, TMEM243, FLAD1, MPHOSPH6, DGKD, FAM171A1, ACLY, RASSF1, EIF6, CAMKK2, PPM1F, HPCAL1, MEF2A, ACSL4, LDLR, PDE2A, ADAR, ARL4C, PLEKHO1, EHD1, CARM1, PLEKHG3, UBE2L3, ESYT1, SVIL, RARA, BCAT1, PYGB, RAB11A, MOB1A, TERF2, APRT, TUFM
LANG_MYB_FAMILY_TARGETS	0.00234904	0.0182281	0.431708	-0.639284	-1.75061	29	SLC20A1, NSUN2, HSPA8, API5, BET1L, CCT2, TIMM44, SLC1A5, ACTN1, FAM107B, TFB1M
MCBRYAN_PUBERTAL_TGFB1_TARGETS_UP	0.00234827	0.0182281	0.431708	-0.4419	-1.54372	161	BHLHE40, SIAH2, AK2, OGFR, IER5, HES1, ETS2, ARL4A, DLAT, EXTL3, TLE3, HAS2, LIPG, CYB561, RPS6KA3, IER3, STAT5B, GRB10, SOX9, RAB5C, CITED1, CRK, RAD23A, VEGFA, SRSF2, TGIF1, CRIM1, CYC1, TPP2, SLC2A1, CLIC1, COTL1, EHD1, UBE2D1, AKT1, RUNX1, F2R, SNTB2, COPS2, ATP1A1, NFIC, G0S2, TGFBR1, CNN3, EPAS1, TPM2, SOCS2, CDKN1A, CSNK2A1
REACTOME_APOPTOSIS	0.00234827	0.0182281	0.431708	-0.441461	-1.54236	163	PMAIP1, DFFA, YWHAG, BAK1, PSME3, BCAP31, FADD, CYCS, BCL2, TFDP1, KPNA1, PSMC4, PAK2, PPP3R1, C1QBP, BID, PSMD6, PSMD7, PSMD12, TRAF2, DFFB, PSMA5, LMNA, MAPK1, PSMB10, DYNLL1, TNFRSF10B, TLR4, CASP3, PSMA3, PSME4, AKT1, YWHAB, BCL2L1, PTK2, CASP7, PSMD3, APPL1, PLEC, AVEN, DYNLL2, XIAP, TICAM1, DBNL, PSMD8, PRKCD, PSMB5, DIABLO, NMT1, OPA1, PKP1, PSMD11, PSMD1, PSMB2, TNFRSF10A, PSMB3, TP63, YW…
REACTOME_TNFR2_NON_CANONICAL_NF_KB_PATHWAY	0.00234456	0.0182281	0.431708	-0.48809	-1.60226	87	TNFRSF12A, CUL1, TRAF3, CHUK, PSME3, PSMC4, FBXW11, UBE2M, TNFSF4, PSMD6, PSMD7, PSMD12, TRAF2, PSMA5, PSMB10, TNFRSF1B, RELB, TNFRSF8, PSMA3, PSME4, PSMD3, PSMD8, PSMB5, TNFRSF1A, PSMD11, PSMD1, PSMB2, PSMB3, CD70, PSMD14, PSMC2, LTBR, PSMD5, PSMA4, PSMC5, TNFRSF4, PSMA7, PSMD2
LOCKWOOD_AMPLIFIED_IN_LUNG_CANCER	0.00238326	0.0184622	0.431708	-0.423216	-1.51603	201	FJX1, MRPS17, MRPL36, MYC, TFRC, MAGEF1, NAT10, FADD, ABCF2, CERS2, MTRR, EIF4G1, CRKL, PNN, METTL1, JTB, TFDP1, DDX10, SMIM12, LPCAT1, PIP5K1A, POLR2H, SHC1, CUL2, FASTKD3, AGO2, CLPTM1L, KDM2A, DAP, PDCD6, TSFM, NDUFS6, RAD23A, MANBAL, FAM131A, TRIM44, VEGFA, PCID2, BAZ1A, KLC1, DHCR7, ADAR, CAPZA2, DENND4B, SIVA1, YKT6, ZNF74, C5orf22, LY6E, AKT1, SLC12A7, B4GALT3, CDK4, SEC61G, CCDC107, JPH1,…
LEIN_CHOROID_PLEXUS_MARKERS	0.00244901	0.0189393	0.431708	0.401009	1.56125	92	SOSTDC1, FOLR1, RBM47, TRPV4, ST6GALNAC2, SYNE2, TXNIP, TTC21A, EFS, PGPEP1, SLC26A11, NID2, PBXIP1, ACACB, WFDC2, PCOLCE, LEPR, NEK11, SPINT2, KL, ABCA4, SPATA17, ACAA2, DNALI1, CSRP2, TCN2, FXYD1, COL8A2, INMT, PERP, ACAD8, DUSP22, EPHX1, MGP, CFH, HEMK1, RSPH9, CPQ, CAB39L
LANDIS_ERBB2_BREAST_TUMORS_65_UP	0.00245394	0.0189452	0.431708	-0.700253	-1.77941	20	DUSP6, BAG2, WSB2, DAP, RAB18, NDST1, SERP1, GOLPH3, CMAS
PROVENZANI_METASTASIS_DN	0.00247057	0.0190414	0.431708	-0.449804	-1.5303	126	SERPINE1, EIF2S1, PDE4D, HSPA4, IGFBP3, CCND1, ADRM1, DNAJC2, FAM171A1, EHD4, MRPL35, TRIP6, UBE2M, SDC4, NAPG, TRIB2, NFE2L3, SLC2A1, ARL4C, SLC2A3, COTL1, TUBB2A, KDELR2, TBC1D4, PDLIM4, CTDSPL, SLC2A4RG, GRK6, PRMT1, CYP51A1, ERCC1, EPAS1, VAMP3, TSEN34, RAP1GDS1, PSMC2, ANO1, GPD1L, F12, CD44, AK4, PLOD3, RCN1, TPM1, AP2S1, RINT1, TBC1D9B, HOXB6, TMED10, S100A2, EIF3K, MALL
REACTOME_NONSENSE_MEDIATED_DECAY_NMD	0.00248322	0.0191066	0.431708	-0.47247	-1.5899	113	ETF1, EIF4G1, GSPT1, NCBP2, EIF4A3, RNPS1, SMG5, NCBP1, PPP2CA, RPL36AL, PPP2R2A, MAGOH, RBM8A, SMG1, UPF1, RPL26L1, RPS26, RPL22L1, SMG7, MAGOHB, DCP1A
UEDA_PERIFERAL_CLOCK	0.00248846	0.0191146	0.431708	-0.447388	-1.55388	145	PNP, BHLHE40, PSEN2, RCL1, GNE, ALAS1, AK2, MAP2K3, CHORDC1, CYB5B, DNAJA1, PER2, HSPH1, HSPA8, SLC29A1, PTP4A1, HSPA4, NR1D1, FDX1, HNRNPAB, BNIP3, TRIP6, ELOVL6, FKBP4, FASN, TMEM150A, UBAP2L, NFIL3, IL4R, NDRG1, DYNLL1, TNFRSF1B, DHCR7, ST3GAL1, DNAJB11
KYNG_DNA_DAMAGE_DN	0.00249702	0.019148	0.431708	-0.436528	-1.53081	166	SEMA7A, IFNGR2, EIF4E, UGCG, DNAJA1, CYCS, IGFBP3, CCND1, SSR3, LIMS1, ARF1, RABGGTB, EGR1, ACTN4, GLRX, PRDX4, CAB39, INPP1, FGF2, NRP2, PPP2CA, GADD45A, ATOX1, FLOT1, ADAMTS1, NDRG1, TNFRSF10B, CDC25A, GOLGA4, MINK1, OAZ1, HSD17B10, PDCD5, PPA1, RAB7A, DAXX, ANXA1, CCNH, ANKRD11, RHOB, GOLPH3, CRHBP, FGFR4, BTG3, NMT1, PRMT1, POLR2F, CYP51A1, COPS7A, CTCF, TBCA, TAF10, SLC35B1, MYD88, RHOBTB3, …
REACTOME_NUCLEAR_ENVELOPE_BREAKDOWN	0.002533	0.0193913	0.431708	-0.556409	-1.66435	51	NEK6, RANBP2, NUP35, NUP153, SEH1L, POM121, NUP98, NUP155, LPIN1, LMNA, NUP62, NUP188, NDC1, VRK2, NUP50, BANF1, NUP43, POM121C, NUP88, EMD, NUP37, NUP85, RAE1
BILANGES_RAPAMYCIN_SENSITIVE_VIA_TSC1_AND_TSC2	0.00254311	0.019436	0.431708	-0.523297	-1.65135	67	BRI3BP, POLR1C, HSPA8, SLC25A17, AIMP1, UQCRFS1, VDAC1, NAA10, CCT2, TCP1, PRDX3, TUBB2A, RPS26, BCS1L, TOMM20, PPM1G, MRPL30, PAICS
REACTOME_RHOG_GTPASE_CYCLE	0.00255837	0.0195199	0.431708	-0.514246	-1.64193	71	LETM1, TFRC, CDC42EP1, EPHA2, PAK2, MCF2L, VAV3, HSPE1, VAPB, PGRMC2, ANKLE2, VAV2, ELMO2, VRK2, YKT6, RAB7A, PLEKHG3, ESYT1, LAMTOR1, ARHGDIB, ARHGDIA, MCAM, PREX1, TRIO, CYFIP1, VAMP3, EMD, RHOG, ARHGAP39, NDUFS3, LBR
TAVAZOIE_METASTASIS	0.0025811	0.0196604	0.431708	0.434753	1.65149	81	CDC14A, SOX4, TP53TG1, THAP9, CA8, ABCB9, ZDHHC17, FCHO1, CXCL12, UTY, KLF9, KIDINS220, TRIM23, KLHL28, MTMR7, MYOM1, ZNF682, MAGED4B, EFCAB11, MYEF2, NIPAL3, LRP2BP, PLEKHS1, GNRH1, USP9Y, KYNU, KLRC1
GRAESSMANN_APOPTOSIS_BY_SERUM_DEPRIVATION_DN	0.00259416	0.0197269	0.431708	-0.414696	-1.48771	206	PVR, JUN, SRXN1, BAG5, STK10, CDR2, BAG2, SERPINE1, PER2, EFHD2, PGM2, POLR3K, BIN3, CYP24A1, HILPDA, IL15RA, ADAMTS15, ST6GALNAC4, MPHOSPH6, GP1BB, TBL2, BNIP3, JAG2, CYB561, NOS2, PAXIP1, ATP13A2, S100A16, LPIN1, TXNDC11, NDRG1, VEGFA, CNDP2, PLAGL2, TNFRSF1B, ENO2, ELMO2, SLC2A1, FAM118A, EHD1, ANGPTL2, NIN, DUSP9, KIF2A, OSBPL6, ODF2, ANP32A, TPM3, HIGD1A, HOMER1, GYS1, SLC1A4, PDXK, MCAM, PA…
WP_APOPTOSIS	0.00260107	0.0197465	0.431708	-0.514977	-1.66543	80	JUN, MYC, PMAIP1, DFFA, TRAF3, BAK1, CHUK, FADD, CYCS, BCL2, BOK, BID, NFKBIB, TRAF2, DFFB, MCL1, IRF3, NFKB1, TNFRSF10B, TNFRSF1B, CASP3, RELA, AKT1, BCL2L1, CASP7, MAP2K4, NFKBIE, XIAP, IKBKB, CASP4, DIABLO, TNFRSF1A
REACTOME_FORMATION_OF_RNA_POL_II_ELONGATION_COMPLEX	0.00261946	0.019853	0.431708	-0.550542	-1.66791	54	GTF2H2, NCBP2, IWS1, POLR2D, POLR2H, CCNT1, NCBP1, EAF1, POLR2L, WDR61, POLR2K, MNAT1, GTF2H3, POLR2C, CCNH, POLR2I, ERCC3, ELL, CTDP1, POLR2F, SUPT16H, NELFB, POLR2B, GTF2F2, ERCC2, NELFE, NELFCD, POLR2E, GTF2H1
KIM_MYC_AMPLIFICATION_TARGETS_DN	0.00265175	0.0200465	0.431708	0.409829	1.59055	90	OPTN, ELF3, NUCB2, PLEKHG1, CCDC146, RIMKLB, CCDC171, PPCS, CFLAR, TTC39B, CLEC2D, GAB2, RNF38, LCA5, DDX58, CAPN1, HECTD4, ZNF292, ATCAY, FAM111A, KLF5, TMEM67, ZNF347, CDH1, SPAG1, KIAA2026, CNTLN, DPYSL3, CTNNA1, ZNF415, CFB, PTPRN2, PIF1, FNBP1L, XRRA1, IFIH1, ZNF93, NFATC2, F11R, ZNF43
SENGUPTA_NASOPHARYNGEAL_CARCINOMA_WITH_LMP1_UP	0.0026538	0.0200465	0.431708	-0.372971	-1.38732	362	SLC25A32, ESF1, PHLDA2, SLC25A33, B4GALT6, TOP1, PRMT3, PITPNB, PMAIP1, WDR3, LYAR, C2CD4A, POLR3G, NAA15, PTX3, FAR1, SYNCRIP, CYCS, HSPA4, EIF4G1, LYPLA1, LIMS1, TFAM, SEH1L, RBM26, RPRD1A, TRNT1, BCL2, BLVRA, LTN1, FAM98A, DDX17, RBM25, DDX3Y, SLC12A2, SFXN1, TGS1, RIF1, U2SURP, B3GALNT1, SERBP1, BCL2A1, ZNF22, FAM120A, LRP12, MEF2A, USP18, NAMPT, PPIG, ADAMTS1, TMEM158, UBE2W, CDC25A, ZNF567,…
OUYANG_PROSTATE_CANCER_PROGRESSION_DN	0.00265966	0.0200506	0.431708	-0.68933	-1.76579	21	TRIB3, SRF, MAP2K3, SPRED1, ARL4A, ARF4, DIRAS1, ARFIP2
WP_CILIOPATHIES	0.00266314	0.0200506	0.431708	0.348087	1.46094	159	BBS10, BBS4, SPATA7, BBS12, FLCN, BBS9, CEP19, TTBK2, IFT80, CC2D2A, RP2, NEK2, TMEM107, PKD1L1, TCTN2, CCDC151, IFT122, NEK1, B9D2, NME9, ZMYND10, IFT52, LCA5, OFD1, CCDC103, RSPH4A, TBC1D32, BBS2, WDPCP, MKS1, TTC21B, IFT172, TMEM67, SDCCAG8, BBS1, NPHP3, WDR19, NEK9, C2CD3, DNAH6, SPAG1, DNAJB13, IFT81, DYNC2LI1, EFHC1, IFT140
BILBAN_B_CLL_LPL_UP	0.00267133	0.0200791	0.431708	-0.548838	-1.66275	54	SLC39A14, TOP1, AGPAT5, BCL10, HEATR1, SOWAHC, WSB2, ST6GALNAC4, DNMBP, SLC23A2, FBXW11, ATOX1, ATP6V0A2, ZFP64, AZIN1, RRBP1, PNMA2, KIAA0040, TRRAP, CYP51A1, ST6GAL1
REACTOME_G_ALPHA_Z_SIGNALLING_EVENTS	0.00269559	0.020228	0.431708	-0.589092	-1.71076	42	RGS16, RGS19, RGS17, GNG5, GNB1, RGS4, GNB4, PRKCE, GNAZ, ADCY3, GNB3, ADCY1, GNG2, ADCY7, GNG10, PRKCD, GNG12, RGS20
SHAFFER_IRF4_TARGETS_IN_ACTIVATED_DENDRITIC_CELL	0.00271053	0.0203067	0.431708	-0.555039	-1.71768	59	UCK2, DUSP5, UBE2J1, GLS, UAP1, E2F5, PIM2, C11orf24, B3GNT2, PPP1R2, GFPT1, UNG, PRR7, PRDM1, TCERG1, CASP3, SSR1, MNAT1, PDS5A
THILLAINADESAN_ZNF217_TARGETS_UP	0.00272834	0.0204065	0.431708	-0.614236	-1.7387	37	PFKFB3, ETF1, EIF4E, KCTD15, PDXP, POP7, FAM43A, XPO4, DCXR, CAMK2N1, FGFRL1, NUP50, CALM1, BAIAP2L1, DAZAP1, LBR, SF3A1, IRX2, CNPY3
REACTOME_MRNA_CAPPING	0.00274288	0.0204817	0.431708	-0.634766	-1.73824	29	GTF2H2, NCBP2, POLR2D, POLR2H, NCBP1, POLR2L, POLR2K, MNAT1, GTF2H3, POLR2C, CCNH, POLR2I, ERCC3, RNGTT, POLR2F, RNMT, POLR2B, GTF2F2, ERCC2, POLR2E, GTF2H1, CDK7
MIKKELSEN_IPS_LCP_WITH_H3K4ME3	0.00278223	0.0207415	0.431708	0.363692	1.48232	137	HEXIM2, FOLR1, CCDC121, NYAP1, TREX1, NOXO1, AMT, PDGFRB, RORC, STON2, OPRL1, CCDC120, DAB2IP, TAPBPL, SCN2B, LRCOL1, ZFAND6, UNC13D, GPR173, PRX, C1orf54, C1RL, MADCAM1, EMILIN1, TRIM21, HDC, SPEF2, VWA5A, HVCN1, ALDH3B1, PCOLCE, GPSM3, CCDC88B, TNFSF13, GPR20, IFITM1, ARAP1, ADAMTSL1, SUSD2, SELPLG, IFI35, ACOT11
NIKOLSKY_BREAST_CANCER_8Q23_Q24_AMPLICON	0.00281595	0.0209586	0.431708	-0.460896	-1.57896	130	THEM6, UTP23, MYC, SLC52A2, C8orf33, NUDCD1, ZNF696, TIGD5, EXOSC4, TRIB1, ARC, HSF1, HAS2, ZNF7, BOP1, COMMD5, TRMT12, AGO2, JRK, FBXL6, FAM91A1, NDRG1, CYC1, ST3GAL1, ZFP41, SLA, DSCC1, SQLE, TOP1MT, LY6E, PTK2, GRINA, PLEC, ZHX1
ONKEN_UVEAL_MELANOMA_DN	0.0028418	0.0211165	0.431708	0.269211	1.27082	498	GAS1, CCNG2, BTG1, KLHL24, WWP2, LMCD1, CTDSP2, MBNL2, SSBP2, ID2, LRRC1, ROPN1, PBX1, HDAC9, OARD1, CCDC28A, PDCD4, RNF13, GLCE, NEDD9, UBXN7, CIRBP, ANG, ID4, KDM6A, ZNF532, PPP2R5D, PMM1, SECISBP2L, MATN2, TMEM47, GABARAPL1, CGGBP1, DBP, PTEN, ARMCX2, SORBS1, TBX2, LPAR6, NFE2L1, ZSCAN18, KCNE4, NKTR, SPAG16, CRBN, MPPED2, GTPBP8, BAMBI, TXNIP, MARCKS, SYBU, LRRC8D, SLC35A5, MLF1, FXR1, SOS2, …
REACTOME_FORMATION_OF_THE_EARLY_ELONGATION_COMPLEX	0.00288116	0.0213741	0.431708	-0.621422	-1.72835	33	GTF2H2, NCBP2, POLR2D, POLR2H, NCBP1, POLR2L, POLR2K, MNAT1, GTF2H3, POLR2C, CCNH, POLR2I, ERCC3, CTDP1, POLR2F, NELFB, POLR2B, GTF2F2, ERCC2, NELFE, NELFCD, POLR2E, GTF2H1, CDK7
NGUYEN_NOTCH1_TARGETS_DN	0.00289488	0.0214062	0.431708	-0.507852	-1.63848	79	SLC20A1, NOP2, MYC, KLF10, PPIF, XBP1, PPP2R1B, ETS2, PNN, MGAT2, SLC12A2, GNB1, TNFSF4, HPCAL1, RGS2, SMYD5, STC2, SERP1, CLIC1, MYO1E, PSME4, APEX1, DAXX, MTHFD2, RPE, SLC12A4, ADSL, IL1R1
REACTOME_SUMOYLATION_OF_UBIQUITINYLATION_PROTEINS	0.0028934	0.0214062	0.431708	-0.612711	-1.73439	37	RANBP2, TRIM27, NUP35, NUP153, SEH1L, POM121, NUP98, NUP155, NUP62, PIAS2, NUP188, NDC1, NUP50, NUP43, POM121C, NUP88, NUP37, NUP85, RAE1, SEC13
GRABARCZYK_BCL11B_TARGETS_UP	0.00296381	0.0218803	0.431708	-0.514702	-1.63085	68	BICD2, NUS1, MREG, TRUB1, TOR1AIP2, AASDHPPT, PMP22, BNIP3, ANKRD46, PEX26, RPS6KA3, PAFAH1B2, ACACA, TMEM167A, SPOPL, PRKCQ-AS1, ZNF814, CAMSAP2, U2AF1, SLC35F5, TRAM2
REACTOME_REGULATION_OF_GLUCOKINASE_BY_GLUCOKINASE_REGULATORY_PROTEIN	0.00300212	0.0221273	0.431708	-0.653687	-1.79687	30	RANBP2, NUP35, NUP153, SEH1L, POM121, NUP98, NUP155, NUP62, NUP188, NDC1, NUP50, NUP43, POM121C, NUP88, NUP37, NUP85, RAE1, SEC13
REACTOME_SIGNALING_BY_INTERLEUKINS	0.00302767	0.0222795	0.431708	-0.373414	-1.39214	381	DUSP6, JUN, CUL1, MYC, DUSP7, TXLNA, MAP2K3, CHUK, PSME3, HSPA8, HSPA9, HNRNPF, MAP2K1, CCND1, UBE2N, CRKL, PPP2R1B, BCL2, ARF1, IL15RA, SDC1, LIF, PSMC4, PAK2, FBXW11, NOS2, SHC1, CCL2, FGF2, RPS6KA3, ATF1, PPP2CA, NFKBIB, STAT5B, DUSP4, PSMD6, PELI3, TCP1, DUSP3, NKIRAS1, PSMD7, PSMD12, IL4R, PSMA5, IRS2, MCL1, IRAK1, IL27RA, IL1RAP, MEF2A, CRK, MAPK1, PSMB10, IRAK2, IL12A, NFKB1, RAP1B, VEGFA,…
SARTIPY_NORMAL_AT_INSULIN_RESISTANCE_DN	0.00305507	0.0224449	0.431708	0.701805	1.85744	16	CCNG2, KLHL24, ABCA1, CREBRF, GAB1, B3GALT2, TXNIP, HMGB2
MIKKELSEN_ES_ICP_WITH_H3K4ME3_AND_H3K27ME3	0.00309205	0.02268	0.431708	0.389755	1.56376	107	CDKN2C, ZNF608, TEKT2, SLFN5, PRSS36, FIBIN, ISLR, EDN2, KCNN3, PTN, COL1A2, EXTL1, EVPL, CHODL, PIWIL2, ALOX15B, GPNMB, NRBP2, RAPGEF3, IGF1, PAPLN, POLR2M, TSSK3, BRINP3, OPCML, LYL1, SGCD, GGT7, SPTSSB, MST1R, NCAN, TNFRSF13C, KCND2
TONKS_TARGETS_OF_RUNX1_RUNX1T1_FUSION_HSC_DN	0.00310093	0.0227086	0.431708	-0.429148	-1.50735	167	STK10, FHL2, MAGEF1, EXOSC4, TIMP3, ZNF787, CCND1, SETX, PMP22, CIAO1, GSR, ELOVL6, ZFP36L2, CCL2, ARHGEF10, C15orf39, CRCP, KCNK5, TRAF4, KBTBD11, SLC7A5, ACTN1, SLA, PTPN22, CSF1, MGAT1, RGS14, RBM38, SLC16A3, FCGR2A, IL6R, SLC43A3, CCND3, RARA, CXCR4, ABCC4, CKAP4, ADCY7, SLC1A4, PRKCD, PDXK, CEP85, JUND, CYP51A1, XK, P2RX5, EGR3, IL7R, TESC, TUBA4A, NEFH, RNF125, MICAL2, TPM1, CD52, BCOR, LAT…
NAGASHIMA_NRG1_SIGNALING_DN	0.00313317	0.0229079	0.431708	0.481581	1.66129	49	NUMA1, CDC14A, ID2, TIA1, ZNF222, SOX2, ZNF362, ZKSCAN4, ANK3, MPZL2, ZNF292, CROCCP2, DDIT4, OSR2, RALGPS2, PGAP1, MAFB, PCDHGA8, MBD4, N4BP2L2, DMXL2
WP_TGFBETA_SIGNALING_PATHWAY	0.0031428	0.0229414	0.431708	-0.447319	-1.53124	132	JUN, CUL1, MYC, KLF10, MAP2K3, E2F4, E2F5, MAP2K1, UCHL5, CCND1, KLF11, NUP153, SIK1, AXIN1, TFDP1, SMURF1, PAK2, SMURF2, SHC1, CITED1, MEF2A, MAPK1, PIAS2, TGIF1, BCAR1, SKI, ZFYVE9, AKT1, PTK2, MAP2K4, STRAP, MAPK9, JUNB, KLF6, EID2, HGS, MAP3K7, WWP1, TGFBR1, JUND, ATF3, DCP1A, PJA1, STAMBPL1, PRKAR2A, CDKN1A
DELACROIX_RARG_BOUND_MEF	0.00315912	0.0230236	0.431708	-0.376602	-1.39121	330	TNFRSF12A, POLR3H, BHLHE40, DUSP6, ADO, TRMT61A, PMM2, WNK4, MPV17L2, AMPD2, RRP1, AHCTF1, CTTN, DUSP14, DDX24, IFFO2, DOK4, CERS2, TIMP3, WWTR1, OXNAD1, IRF2BPL, CCND1, NR1D1, USPL1, GSR, COQ10B, CARD10, SLC25A51, DDX5, EMP1, COA3, ROCK2, STUB1, TPST2, CHMP1A, RHOC, SHC1, ZNF574, DBNDD1, DUSP4, JRK, PSMD12, HPDL, RHOQ, INF2, VEGFA, RLIM, PLAGL2, MRPL34, OSBPL2, ATP11A, PITPNM2, DMWD, SCAF1, FAM1…
KIM_WT1_TARGETS_DN	0.00317156	0.0230774	0.431708	0.282563	1.31833	435	CCNG2, HBP1, NBR1, BRD8, CDKN1B, GOLPH3L, MBNL2, ARMCX1, TGFB2, CDC14A, RCOR3, ID2, MDM1, DNAJB4, OARD1, TNFAIP8, SLC26A2, CENPC, IFI16, WSB1, TRMT1L, ZNF184, TCF7L2, NUDT6, BAZ2B, PIK3R3, KLHDC10, ARL6IP1, DAAM1, IFT74, SIRT1, MAP4K3, ZNF205, CITED2, DENND4C, FAM149B1, CPT1B, APPBP2, TOB1, TIA1, APAF1, USP33, DPF2, ID1, ACKR3, NEK2, NR2F2, ARMCX2, GTF2I, PHF3, TUFT1, NKTR, ZBED5, NCOA2, TTK, PLK…
REACTOME_DEUBIQUITINATION	0.00319413	0.0232046	0.431708	-0.401895	-1.45215	226	SIAH2, MYC, TRAF3, PSME3, PTRH2, UCHL5, USP7, FOXK1, AXIN1, ADRM1, ACTR5, PSMC4, VDAC1, USP10, SMURF2, YOD1, MUL1, VDAC2, USP12, IDE, NFRKB, PSMD6, USP42, FOXK2, PSMD7, PSMD12, TRAF2, PSMA5, USP25, USP18, INO80E, UCHL3, JOSD1, RAD23A, PSMB10, BRCC3, CDC25A, RUVBL1, ACTL6A, RAD23B, USP24, PSMA3, ARRB1, NEDD8, RCE1, MCRS1, PSME4, USP3, UBE2D1, ASXL2, HIF1A, PSMD3, KDM1B, USP14, TNIP2, TOMM20, CFTR,…
REACTOME_FC_EPSILON_RECEPTOR_FCERI_SIGNALING	0.00323142	0.0234381	0.431708	-0.454059	-1.54706	127	JUN, CUL1, CHUK, PSME3, BCL10, UBE2N, PSMC4, PAK2, PPP3R1, HRAS, FBXW11, VAV3, SHC1, PSMD6, PSMD7, PSMD12, PSMA5, MAPK1, PSMB10, NFKB1, VAV2, RELA, PAK1, PSMA3, PSME4, UBE2D1, NRAS, UBE2V1, PSMD3, TAB3, MAP2K4, MALT1, MAPK9, IKBKB, PSMD8, MAP3K7, PSMB5, CALM1, ITPR1, PSMD11, CDC34, PSMD1, PSMB2, UBE2D2, PSMB3, PSMD14, PSMC2, MAP2K7, PSMD5, PSMA4, RAC1, ITPR3, LAT2, PSMC5, PSMA7, TRAF6, PSMD2, LYN
WP_METABOLIC_REPROGRAMMING_IN_COLON_CANCER	0.0032646	0.0236411	0.431708	-0.589338	-1.69194	40	GLS, PPAT, IDH3A, RPIA, ACLY, FASN, GART, PGAM1, SDHB, SLC1A5, PYCR1, SLC2A1, SLC16A3, PYCR2, PAICS, GOT2, FH
REACTOME_PERK_REGULATES_GENE_EXPRESSION	0.00327277	0.0236626	0.431708	-0.626928	-1.73442	31	EIF2S1, EXOSC3, EXOSC4, EXOSC6, CEBPG, EXOSC7, ATF4, EXOSC5, CCL2, EIF2S2, EXOSC2, EXOSC9, DIS3, ASNS, ATF3, EXOSC1, DCP2, EXOSC8, CEBPB
BLANCO_MELO_RESPIRATORY_SYNCYTIAL_VIRUS_INFECTION_A594_CELLS_DN	0.003298	0.0237696	0.431708	0.416331	1.61379	86	NEURL1B, CAPS, TPPP3, PROCA1, AKR1C2, GPR162, SLC52A1, OPRL1, TMEM37, NEIL1, TJP3, KCNJ11, FCGBP, GALM, EFCAB12, SEMA4G, RIBC2, CLDN3, DDC, RAB37, USH1C, RDM1, LLGL2, RERG, FUZ, ELN, INHBB, ANXA9, ZDHHC8P1, ABHD1, IQCC, SLC7A7
LU_AGING_BRAIN_DN	0.00329551	0.0237696	0.431708	-0.443372	-1.53993	145	MAT2A, PITPNB, MRPS12, TIMM17A, PLEKHB2, PDE4D, HSPA8, E2F4, CDK5R1, ETS2, DDX3X, PANK3, HCCS, VDAC1, PPP3R1, MTOR, UBE2M, RGS4, RPS6KA3, B3GALNT1, DUSP3, RAD23A, MAPK1, NAPG, UBE2S, CLTB, INPP4A, SLC1A1, PAK1, PITPNA, AZIN1, UBE2D1, RAB3A, RAN, MAP2K4, RAB1A, UROS, MAPK9, MRPL28
PID_FAK_PATHWAY	0.00331848	0.0238795	0.431708	-0.550001	-1.70209	59	JUN, RASA1, MAP2K1, CCND1, PXN, ASAP1, ROCK2, VCL, CRK, MAPK1, PTPN21, RAP1B, BCAR1, SH3GL1, ACTN1, PAK1, PTK2, MAP2K4, RAPGEF1, NCK1, MAPK9
DEBIASI_APOPTOSIS_BY_REOVIRUS_INFECTION_DN	0.0033389	0.0239745	0.431708	-0.391134	-1.43175	259	MAT2A, RGS16, PSEN2, MYC, C1orf216, HIRA, PMPCA, TFRC, MAP2K3, PSME3, SLC29A1, SCO2, TRIM27, PIM2, BAG1, SLC5A6, ALDH1B1, SLC6A8, ABR, DICER1, NUP98, SPTBN2, SARM1, LPCAT1, ARHGEF10, UBAP2L, PREP, CCNE1, ATR, KIAA0100, SEC16A, PODXL, CAD, FTSJ1, SLC1A5, SLC7A5, GPC1, DHX9, DHCR7, NCDN, MAPKAPK3, ST3GAL1, ENO2, MLEC, SEC14L1, SBF1, PCYT2, PITPNA, ADCY3, SQLE, KDELR2, ESYT1, HSPA12A, RBM14, PLEC, R…
REACTOME_TRISTETRAPROLIN_TTP_ZFP36_BINDS_AND_DESTABILIZES_MRNA	0.00334222	0.0239745	0.431708	-0.732581	-1.78106	17	EXOSC3, EXOSC4, EXOSC6, EXOSC7, EXOSC5, EXOSC2, EXOSC9, DIS3, TNPO1, YWHAB, MAPKAPK2, EXOSC1, DCP1A, DCP2, EXOSC8
VANTVEER_BREAST_CANCER_ESR1_UP	0.00337908	0.0242008	0.431708	0.356215	1.45756	138	CCNG2, BRD8, SLC35E2B, HMGCL, GADD45G, CYB5R1, PBX1, C3orf18, SNX1, FGD3, HEXIM1, WDR6, TSPAN13, RBM47, HDAC11, CHD6, CIRBP, TP53INP1, FUT8, MYLIP, GPR162, CAMLG, AFF1, SYBU, LAMB2, IGBP1, FAM102A, HHAT, FAAH, ERBB3, GFRA1, EML2, RNF103, NEK9, PEX19, NEDD4L, SPEF1, FAM174B, COX6C, ZBTB40, STARD10, ABAT, TCEAL1, MED13L, MAN2B2, HSD17B4, INPP5J, GLI3, HTT
REACTOME_CYTOSOLIC_SENSORS_OF_PATHOGEN_ASSOCIATED_DNA	0.00340643	0.0243584	0.431708	-0.540445	-1.66141	58	POLR3H, POLR1C, POLR3D, POLR3G, POLR3A, CHUK, POLR3E, POLR3K, LRRFIP1, POLR1D, POLR2H, CRCP, NFKBIB, NKIRAS1, IRF3, NFKB1, POLR2L, DHX9, POLR2K, POLR3F, RELA, NKIRAS2, POLR3B, TICAM1, PRKDC, IKBKB, POLR2F, TRIM32, POLR3C
PHONG_TNF_TARGETS_UP	0.00342919	0.0244444	0.431708	-0.539439	-1.67541	60	FJX1, BHLHE40, DUSP5, JUN, IFNGR2, KLF10, IER5, PTX3, IER2, ETS2, PLAU, EPHA2, LIF, EGR1, ZFP36L2, IER3, MCL1, LDLR, TNFRSF10B, SDC4
SHEPARD_BMYB_MORPHOLINO_UP	0.00342682	0.0244444	0.431708	-0.417424	-1.49037	196	POLR1C, PHLDA2, WDR43, EIF4E, PLEKHB2, EFHD2, USP36, DNAJA3, MRM1, AIMP2, TRIM47, ZNF330, PTP4A2, DNTTIP2, PGP, ZNF598, SDF2L1, HM13, NSUN5, RBM25, DNAJA2, MTDH, ZNF622, RRP8, RPAP3, DUS3L, SSB, AGFG1, MRPS18B, FOXK2, CBWD1, PTGES2, SLC31A1, PGAM1, TYW3, SNX27, METAP1, REXO2, TPD52L2, RPP14, SLC16A6, CNDP2, KLC1, NCLN, SETD7, FAM207A, VRK2, PNPO, DOHH, STIP1, PSMD3, MRPL19, GCSH, RAB36
WEST_ADRENOCORTICAL_TUMOR_DN	0.0034389	0.0244753	0.431708	0.266954	1.26862	495	GAS1, SRGAP3, WWP2, FAXDC2, WBP1L, CAT, MXD4, NYNRIN, CDC42EP4, SPSB3, ZNF688, WDR6, LMOD1, ACSF2, SIRT1, PLA2G6, INPP5K, ID4, FUT8, POLL, AMT, MYLIP, TOB1, PLXNB3, DUSP26, NR4A2, LRRN3, KAT6B, FMO2, UBB, COLEC11, RNF122, VEZF1, PHKG1, NR2F2, SORBS1, RCBTB2, CXCL12, ISLR, MECP2, RSF1, ACADVL, CNNM2, IFT46, USP47, GPT, GSTT1, NEIL1, DNAJC4, DKK3, GMPR, PDGFD, EIF2D, SERPING1, TCF7L1, LAMB2, CREBL2…
REACTOME_MYD88_INDEPENDENT_TLR4_CASCADE	0.00348093	0.0247358	0.431708	-0.493136	-1.63301	95	DUSP6, JUN, CUL1, DUSP7, TRAF3, MAP2K3, CHUK, FADD, MAP2K1, UBE2N, PPP2R1B, FBXW11, SARM1, RPS6KA3, ATF1, PPP2CA, NFKBIB, DUSP4, DUSP3, NKIRAS1, IRAK1, IRF3, MEF2A, MAPK1, IRAK2, NFKB1, TLR4, MAPKAPK3, RELA, NKIRAS2, UBE2D1, UBE2V1, TAB3, MAP2K4, TNIP2, TICAM1, MAPK9, ELK1, MAPKAPK2, IKBKB, MAP3K7
MULLIGHAN_MLL_SIGNATURE_2_DN	0.00350445	0.0248641	0.431708	-0.397622	-1.44952	249	B4GALT6, PITPNB, PMAIP1, SLC7A1, GLS, DUSP14, RANBP2, IER2, LRRC8B, SYNCRIP, DNTTIP2, LUZP1, TEX10, RALGDS, HYAL2, SPRY1, NUDT11, ADRM1, ICOSLG, FAM171A1, LHFPL2, MCF2L, RPP40, TNPO2, MRPS2, TGFBRAP1, VAV3, ACACA, PGF, LEPROTL1, STAT5B, KATNB1, FGFR1, TEAD4, SUPV3L1, DCUN1D4, METAP1, ZNF544, ANKLE2, FAH, PYCR1, SLC9A3R2, SERP1, TRMT1, ISOC1, GALNT1, RUNX1, HIF1A, DLEU1, PEX3, BCAT1, CTDSPL, RAB11…
BROWNE_HCMV_INFECTION_18HR_UP	0.00360064	0.0255069	0.431708	-0.431524	-1.50747	161	BHLHE40, NOP16, SLC29A2, E2F5, SAR1A, SPTSSA, STX6, HSPA6, DHX30, GAPVD1, DDX18, AMD1, NUP98, GSR, PPP1R2, SS18L1, TLE3, SEC24A, E2F3, NEK4, PPP3R1, ETV5, UTP20, POLR2H, M6PR, RIF1, SEC23IP, AGO2, SERPINB8, TGDS, SNX27, MAGOH, IL12A, ERF, BAZ1A, PKIA, UPF1, TMEM251, MTHFD2, ADCY1, GOSR2, PRKAA2
DELACROIX_RAR_BOUND_ES	0.0036146	0.025566	0.431708	-0.368128	-1.37756	399	PPP1R15B, BHLHE40, MIEF1, SLC39A14, HBEGF, TXLNG, YWHAG, DCAF4, MREG, PIM3, GTPBP4, SLC35F2, ZNF770, IER2, GNL3L, HIVEP3, FXN, DPH3, OXNAD1, CCND1, SPRED1, AGPAT3, GFOD1, WSB2, SPRY2, POLR1A, FARSA, PURB, PLK3, GSR, HNRNPAB, RASL10B, SLC25A51, ACTN4, ARF4, COX17, RIF1, ST6GALNAC6, PCGF1, DUSP4, FUBP3, ZNF710, AKAP1, RAI1, TVP23B, DNAJB6, MCL1, PEF1, CYSTM1, ENAH, MBD3, RHOQ, FAM91A1, STEAP3, ZNF2…
REACTOME_G_PROTEIN_BETA_GAMMA_SIGNALLING	0.00363036	0.0256377	0.431708	-0.639532	-1.74754	28	GNG5, GNB1, GNB4, PLCB2, PAK1, GNB3, AKT1, PIK3R5, GNG2, GNG10, GNG12
PEDERSEN_TARGETS_OF_611CTF_ISOFORM_OF_ERBB2	0.00364963	0.0257339	0.431708	-0.510136	-1.61639	68	FAM131B, EDEM1, SLC4A7, ENC1, WWTR1, HK2, F2RL1, ANGPTL4, PLAUR, BCL2A1, NABP1, RGS2, ACTN1, TGFA, ANKRD22, AP1S3, TSC22D2, IDS, STEAP1, B3GNT5, C3orf52, CENPV, VDR, IL11, ISG20
RICKMAN_TUMOR_DIFFERENTIATED_MODERATELY_VS_POORLY_DN	0.00367367	0.0258633	0.431708	-0.723476	-1.72201	15	UCK2, TMEM70, JRK, CSPP1, SRRT, CCT3, TGIF2, ANP32A
KIM_MYCN_AMPLIFICATION_TARGETS_UP	0.00369875	0.0259997	0.431708	-0.508395	-1.64414	80	UCK2, SLC25A33, IER5, IMP4, RPIA, PTDSS1, POP1, DICER1, ZNRF3, PRDX4, MIR17HG, UNG, PDE2A, STK39, P2RY1, GNAZ, RPP25, MYO1E, ANGPTL2, ZSWIM6, SHC3, BCAT1, PRRG1, HIGD1A, ADARB1, SCFD2, NME1, STAMBPL1, HSPA4L
REACTOME_CILIUM_ASSEMBLY	0.00372453	0.0261406	0.431708	0.330616	1.39846	183	HDAC6, BBS10, CEP97, BBS4, TTC30B, IFT74, IFT20, CNTRL, BBS12, BBS9, KIF3C, TTBK2, CEP70, IFT80, CC2D2A, RP2, NEK2, TCTN2, MARK4, IFT122, KIFAP3, EXOC4, IFT46, B9D2, GBF1, CLASP1, HAUS4, IFT52, OFD1, PAFAH1B1, TTC30A, CEP57, DCTN3, BBS2, MKS1, TTC21B, IFT172, TUBA1A, TMEM67, TUBB2B, SDCCAG8, BBS1, NPHP3, CDK5RAP2, WDR19, TRIP11, EXOC3, C2CD3, CEP152, IFT81, DYNC2LI1
DACOSTA_UV_RESPONSE_VIA_ERCC3_COMMON_UP	0.00373161	0.0261499	0.431708	0.433971	1.60513	72	BTG1, PNRC1, CDKN1C, NEU1, EFNA1, CTSV, SYF2, HEXIM1, TREX1, ERCC5, TOB1, ACOT2, GABARAPL1, DNAL4, TP53I3, TSPYL2
HASLINGER_B_CLL_WITH_CHROMOSOME_12_TRISOMY	0.00375079	0.026244	0.431708	-0.689868	-1.75302	20	PWP1, ATP2B1, M6PR, RRAGA, VCL, ANKLE2, ANAPC5, MCRS1, SNRPF
REACTOME_RESPIRATORY_ELECTRON_TRANSPORT_ATP_SYNTHESIS_BY_CHEMIOSMOTIC_COUPLING_AND_HEAT_PRODUCTION_BY_UNCOUPLING_PROTEINS	0.00383041	0.026719	0.431708	-0.458933	-1.54341	109	NDUFAF4, NDUFV3, SCO2, SCO1, CYCS, UQCRFS1, COQ10B, NDUFAF5, UQCRQ, NDUFAF3, COX14, NDUFB2, NDUFS6, SDHB, TIMMDC1, NDUFAB1, NDUFS5, TMEM186, CYC1, UQCR10, COX16, NDUFA8, TMEM126B, COX18, NDUFV2, COX6A1, NDUFAF2, COA1, COX5A, NDUFA7, COX11, NDUFAF7, NDUFS3, TACO1, NDUFAF6, NDUFA11, NDUFA3, UQCR11, NDUFA12, NDUFS8, COX7A2L, COX20, NDUFA4, TRAP1, NDUFA13, NDUFS1
SCHWAB_TARGETS_OF_BMYB_POLYMORPHIC_VARIANTS_DN	0.00382484	0.026719	0.431708	0.694422	1.8379	16	CDC14A, HDAC6, ELF3, CUL9, PAFAH1B1
MIKKELSEN_ES_LCP_WITH_H3K4ME3	0.00384399	0.0267393	0.431708	0.377838	1.51787	104	HEXIM2, FOLR1, CCDC121, NYAP1, TREX1, CDK3, CCDC120, DAB2IP, TAPBPL, SCN2B, LRCOL1, UNC13D, GPR173, C1orf54, EMILIN1, TRIM21, ENO3, ARHGAP27, SPEF2, VWA5A, HVCN1, ALDH3B1, GPSM3, TNFSF13, GPR20, SLC16A5, IFITM1, ATP1A2, SAPCD1, SUSD2, SELPLG, APOBR, ACOT11
WANG_ESOPHAGUS_CANCER_VS_NORMAL_UP	0.00384505	0.0267393	0.431708	-0.46932	-1.57275	106	TNFRSF12A, DUSP6, DUSP2, JUN, AMPD2, BAK1, SERPINE1, ENC1, SETD3, PIM2, IGFBP3, ZNF593, PLS1, HSPE1, DAP, IRF3, SDC4, TRIB2, TNFRSF1B, PMEPA1, EIF1, NR4A1, KDELR2
HUANG_GATA2_TARGETS_UP	0.00385597	0.0267743	0.431708	0.361828	1.47473	136	HBP1, BTG1, CDKN1B, YPEL5, SLC12A6, TNFAIP8, TOX, ABTB1, GAB1, TP53INP1, FUT8, RNF130, GABARAPL1, SLC8B1, LPXN, AFF1, TXNIP, FES, C1orf54, FAM117A, ARID3A, SAT1, GABARAP, GCNT2, SATB1, CCPG1, HES6, MYO1F, STARD10, SQSTM1, GYG1, PAX6, N4BP2L1, IFITM1
BIOCARTA_MAL_PATHWAY	0.00392526	0.0271726	0.407018	-0.716104	-1.77079	18	SRF, LIMK1, MAP2K1, HRAS, MAPK1, DIAPH1
WP_PDGF_PATHWAY	0.00392299	0.0271726	0.407018	-0.585547	-1.68106	40	PDGFA, JUN, SRF, PDGFB, RASA1, CHUK, MAP2K1, HRAS, SHC1, MAPK1, NFKB1, VAV2, PAK1, ARFIP2, MAP2K4
MARTINEZ_RB1_TARGETS_DN	0.00396432	0.0274013	0.407018	-0.356859	-1.34587	464	BICD2, PDGFA, PFKFB3, SLC39A14, EDN3, ASB6, SLC27A4, LYAR, SMARCD2, TRIAP1, SLC45A3, CTTN, RRN3, UAP1, DVL1, UBE2F, HSPA8, AGPAT5, IFFO2, UBE3A, ZNF330, WDR75, KPNA6, FASTKD2, CXXC5, PKIG, SEPHS2, XPO5, TRIB1, NADK, TARDBP, POM121, GJB2, TLE3, PSMC4, NDEL1, SCMH1, CELF1, DDX3Y, ELOVL6, MRPL52, HRAS, SPTBN2, LPCAT1, PIP5K1A, CCDC137, DYNLT1, ZNF574, ATF1, TMEM109, VAPB, FKBP5, PAM16, LMBR1, GRB10,…
BOYAULT_LIVER_CANCER_SUBCLASS_G6_DN	0.00398519	0.0275038	0.407018	-0.715845	-1.77015	18	SLC20A1, HES1, NUP98, INPP1, AGO2, LDLR, SDC4, RFTN1, RRBP1
HELLER_HDAC_TARGETS_SILENCED_BY_METHYLATION_UP	0.00401371	0.0276588	0.407018	0.286597	1.31546	381	BTG1, KLHL24, CDKN1C, NEU1, PIGV, ID2, CTSV, DSE, SOX4, ATG2A, DZIP3, TULP3, TSPAN13, ARL6IP1, GLCE, TMOD1, NEDD9, DZANK1, EFNB2, CEL, BCL6, PIK3CD, TTLL1, ITSN1, PLXNB3, NR4A2, DDAH2, AP5Z1, ID1, TMEM47, TMEM143, SPAG9, ARMCX2, SH3BGR, SORBS1, TUFT1, SLC4A8, PLK2, TXNIP, ZER1, NUP93, MLF1, FZD5, TLE4, DHRS2, CDKL3, CYP1A1, HSD17B11, NCAM1, GMPR, PPL, MAPRE3, FGD6, EHHADH, SWAP70, KDM5B, SAT1, ZS…
REACTOME_HCMV_INFECTION	0.00404407	0.0278259	0.407018	-0.466802	-1.54267	92	RANBP2, NUP35, NUP153, SEH1L, POM121, NUP98, NUP155, VPS4A, CHMP1A, NUP62, NFKB1, DYNLL1, VPS37C, NUP188, NDC1, TUBB4B, TUBB2A, DAXX, DYNC1LI1, TUBA1C, DYNLL2, VPS25, NUP50, ELK1, VPS36, CHMP7, HNRNPK, NUP43, POM121C, NUP88, NUP37, TUBA8, NUP85, RAE1, TUBB6, SEC13, TUBA4A, CHMP6
REACTOME_CLEC7A_DECTIN_1_SIGNALING	0.0040966	0.0281448	0.407018	-0.488314	-1.61704	95	CUL1, CHUK, PSME3, BCL10, UBE2N, PSMC4, PPP3R1, FBXW11, UBE2M, PSMD6, PSMD7, PSMD12, PSMA5, PSMB10, NFKB1, RELB, RELA, PSMA3, PSME4, UBE2D1, UBE2V1, PSMD3, TAB3, MALT1, CARD9, IKBKB, PSMD8, PRKCD, MAP3K7, PSMB5, CALM1, ITPR1, CLEC7A, PSMD11, CDC34, PSMD1, PSMB2, UBE2D2, PSMB3, PSMD14, PSMC2, PSMD5, PSMA4, ITPR3, PSMC5, PSMA7, TRAF6, PSMD2
REACTOME_SYNTHESIS_OF_BILE_ACIDS_AND_BILE_SALTS_VIA_7ALPHA_HYDROXYCHOLESTEROL	0.0041351	0.0283665	0.407018	0.660721	1.8161	19	AKR1C1, RXRA, AKR1C2, CYP27A1, NCOA2, HSD3B7, AKR1C4, AKR1C3, HSD17B4, ACOT8, AMACR, NCOA1, SLC27A5, SCP2
REACTOME_INTERLEUKIN_17_SIGNALING	0.00417263	0.0285809	0.407018	-0.512985	-1.6188	67	DUSP6, JUN, CUL1, DUSP7, MAP2K3, CHUK, MAP2K1, UBE2N, PPP2R1B, FBXW11, RPS6KA3, ATF1, PPP2CA, DUSP4, DUSP3, IRAK1, MEF2A, MAPK1, IRAK2, NFKB1, MAPKAPK3, UBE2V1, TAB3, MAP2K4, TNIP2, MAPK9, ELK1, MAPKAPK2, IKBKB, MAP3K7
WP_HEPATITIS_C_AND_HEPATOCELLULAR_CARCINOMA	0.00421216	0.0288084	0.407018	-0.587309	-1.73013	45	JUN, MYC, CTTN, CCND1, NOS2, PODXL, NFKB1, VEGFA, VAV2, CASP3, AKT1, HIF1A, BCL2L1, CASP7, LEF1, IL6R
REACTOME_CHONDROITIN_SULFATE_BIOSYNTHESIS	0.0042249	0.0288522	0.407018	-0.713271	-1.76378	18	CHST11, CHSY1, CHPF2, CHST15, CHST3
ABRAMSON_INTERACT_WITH_AIRE	0.00425219	0.0289951	0.407018	-0.583705	-1.67577	40	GEMIN5, MYBBP1A, RANBP2, NOP56, DDX5, DDX17, C1QBP, XPOT, SRSF2, MSH6, PRKDC, SUPT16H, RUVBL2, IPO7, SRSF1, SNRPD3, POLR2B, SNRPB, EFTUD2, MCM6, KPNB1
TONG_INTERACT_WITH_PTTG1	0.00429967	0.029275	0.407018	-0.53938	-1.61341	51	RPF2, DDX47, ERI1, LLPH, CDC42SE1, ABT1, KIAA1191, PLK3, NOB1, WDR5, IER3, TEAD4, EIF2S2, PTRH1, RPL26L1, C19orf53, RPS26, C7orf50
BIOCARTA_TNFR1_PATHWAY	0.00432549	0.0293548	0.407018	-0.620727	-1.69979	29	JUN, DFFA, FADD, PAK2, TRAF2, DFFB, LMNA, CASP3, PAK1, MAP2K4, PRKDC, ARHGDIB, MAP3K7, TNFRSF1A
CHANDRAN_METASTASIS_UP	0.00433072	0.0293548	0.407018	-0.417548	-1.49034	197	FBXO45, PLXNA1, PITPNB, G3BP1, LARP1, CHORDC1, GNL3L, HSPA6, BCL2, EIF1AX, NOL8, E2F3, DDX17, RAB12, HCG18, CELF1, LRRC58, ADAP1, TGFBRAP1, U2SURP, HSPE1, NLK, RNF216P1, AGO2, CSNK1G2, OSBP2, SLC16A1, ZNF605, EIF5, ZBTB7A, BTNL9, LONRF2, VEGFA, PVT1, SLC7A5, SMG1, RNF149, RBBP5, GPATCH2L, TAF1D, UBE2O, EML4, ABHD5, ZNF281, ORC6, SHPRH, PRRC1, TIPRL, UBE2Z, PAICS, FSCN1, MAGOHB, GRAMD4, ITPR1, NSD…
NUNODA_RESPONSE_TO_DASATINIB_IMATINIB_UP	0.00432549	0.0293548	0.407018	-0.620972	-1.70046	29	MYC, E2F4, CDK5R1, E2F5, BCL2, E2F3, CCNE1, MCL1, CDK6, NFKB1, CDC25A, CASP7, CDK4, CDK13, CCND3
GALINDO_IMMUNE_RESPONSE_TO_ENTEROTOXIN	0.00433854	0.0293641	0.407018	-0.505479	-1.62205	75	FOSL1, BHLHE40, ADORA2B, DUSP2, PDGFA, BCL10, NAB2, ETS2, PHLDB1, ERRFI1, GLRX, PLAUR, IER3, GADD45A, NFKB1, VEGFA
BROWNE_HCMV_INFECTION_8HR_UP	0.00437516	0.0295331	0.407018	-0.463431	-1.53153	92	TFRC, CDR2, DNAJA1, PIM2, CRKL, ZNF35, AMD1, DDX3X, SEC24A, DPAGT1, STAT5B, CCNE1, TSFM, EIF5, PTPN21, RSL1D1, UBE2G1, DBF4, ERF, GNB3, MARK2, RBBP5, RBM38, CRY1, HSPA12A, RHOB, MAX, TGFBR1, CALM1, ISG20, RCC1, GRIA1, ICAM1, NPTX2, PLA2G4A, DUSP8, PTPN11
GRAHAM_CML_DIVIDING_VS_NORMAL_QUIESCENT_UP	0.00437648	0.0295331	0.407018	-0.421185	-1.47938	167	PPIF, PDSS1, SYNCRIP, ZNF593, GSPT1, HSPA14, PMP22, EIF1AX, PRDX4, ELOVL6, SFXN1, SNRNP25, CCL2, DPAGT1, CCNE1, LMNA, CCNE2, SAC3D1, LRRC59, SNRPD1, SORD, STK39, SLC7A5, UBE2S, AMMECR1, ACTN1, DSCC1, NPM3, MINPP1, COTL1, ELP5, GMNN, CDC6, TRIP13, ABCC4, MCM4, RFC3, XK, FEN1, MAD2L1, NUP85, SLC25A13, TUBB6, HAT1, MRPS15, DNAJC12, DLC1, RANBP1, VRK1, TST, SUCLA2, MICAL2, MCM10, KPNA2, TPM1
REACTOME_BILE_ACID_AND_BILE_SALT_METABOLISM	0.00439113	0.0295882	0.407018	0.545094	1.75263	34	AKR1C1, CYP39A1, RXRA, AKR1C2, CYP27A1, NCOA2, HSD3B7, AKR1C4, OSBPL7, AKR1C3, SLCO1A2, HSD17B4, OSBP, ACOT8, OSBPL9
SONG_TARGETS_OF_IE86_CMV_PROTEIN	0.00445555	0.0299779	0.407018	-0.551613	-1.66978	53	PNP, SLC29A1, UMPS, TFAM, FLAD1, CCNE1, UNG, CASP3, DLEU1, BTG3, RFC3, MAD2L1, E2F1, DDX23, MCM6, TOPBP1
CHANDRAN_METASTASIS_TOP50_UP	0.00451717	0.0303477	0.407018	-0.622877	-1.73056	32	NUFIP2, G3BP1, LARP1, GNL3L, EIF1AX, NOL8, DDX17, CELF1, GIT1, METTL2B, U2SURP, ZNF605
REACTOME_AUF1_HNRNP_D0_BINDS_AND_DESTABILIZES_MRNA	0.00459693	0.030838	0.407018	-0.551221	-1.66256	52	PSME3, HSPA8, EIF4G1, PSMC4, PSMD6, PSMD7, PSMD12, PSMA5, PSMB10, PSMA3, PSME4, PSMD3, PSMD8, HNRNPD, PSMB5, PSMD11, PSMD1, PSMB2, PSMB3, PSMD14, PSMC2, PSMD5, PSMA4, PSMC5, PSMA7, PSMD2, PSMD13, PSMA2, PSMB8
MARTENS_BOUND_BY_PML_RARA_FUSION	0.00461832	0.030936	0.407018	-0.357007	-1.33768	416	BHLHE40, SDE2, UCK2, DUSP5, NEK6, CORO2A, FAM216A, MAP2K3, NOLC1, FOSL2, SLC25A19, EFHD2, EXOSC4, HIVEP3, FAM53B, TRNP1, RASA3, CXXC5, PKIG, PXN, GFOD1, ARHGEF2, AJAP1, CHST15, SIK1, PDP2, UBASH3B, NADK, TFDP1, TOMM40, CSK, DDX5, VASP, DOT1L, GRK5, KRI1, TBP, SLC6A6, YTHDF2, C15orf39, MRPL24, ZNF710, HPCAL1, RAP1GAP2, LMBR1, PLCB2, FHOD1, LATS2, ZNF595, ST3GAL2, CSTF1, SLC7A5P1, LRRC20, OLIG2, TM…
REACTOME_PROGRAMMED_CELL_DEATH	0.00462528	0.0309371	0.407018	-0.41716	-1.48113	189	PMAIP1, DFFA, YWHAG, BAK1, PSME3, BCAP31, FADD, CYCS, BCL2, TFDP1, KPNA1, PSMC4, PAK2, PPP3R1, STUB1, C1QBP, BID, PSMD6, PSMD7, PSMD12, TRAF2, DFFB, PSMA5, LMNA, FLOT1, MLKL, MAPK1, PSMB10, DYNLL1, TNFRSF10B, TLR4, CASP3, PSMA3, PSME4, AKT1, YWHAB, BCL2L1, PTK2, CASP7, PSMD3, APPL1, PLEC, AVEN, DYNLL2, XIAP, TICAM1, DBNL, CHMP7, PSMD8, CASP4, PRKCD, PSMB5, DIABLO, NMT1, OPA1, PKP1, HSP90AA1, PSMD…
YANG_BREAST_CANCER_ESR1_LASER_UP	0.00469957	0.0313879	0.407018	0.573725	1.76621	29	AGR2, HMGCL, ALAD, KIAA0319L, TP53TG1, FRAT1, GSTZ1, SIRT3, IFT46, COQ7
REACTOME_EPIGENETIC_REGULATION_OF_GENE_EXPRESSION	0.00475355	0.0317019	0.407018	-0.492872	-1.60885	84	POLR1C, DDX21, MYBBP1A, POLR1E, GTF2H2, POLR1A, TDG, UBTF, POLR1B, POLR1D, POLR2H, TBP, RRP8, TAF1A, PHF19, MBD3, TET3, POLR2L, GATAD2A, POLR2K, MNAT1, GTF2H3, TAF1D, CCNH, ERCC3, BAZ1B, CBX3, MYO1C, SUDS3, ACTB, POLR2F, SUV39H1
ROSS_ACUTE_MYELOID_LEUKEMIA_CBF	0.00476235	0.0317142	0.407018	-0.490552	-1.5776	77	DUSP6, DUSP2, PMAIP1, DEXI, CBFB, HYAL2, ABR, IL15RA, BLVRA, TRIM8, C15orf39, TPK1, HIF1A, RHOB, CD58, CCND3, MKNK2, JUNB, CLIP2, ADARB1, ADCY7, TRIO, ISG20, STK32B, TMEM43, PTGIR
MARKEY_RB1_CHRONIC_LOF_UP	0.00478252	0.031802	0.407018	-0.462524	-1.55404	108	CBX6, DOK1, SLC25A15, CBFB, SLBP, RASA3, SDC1, GSR, EGR1, SCMH1, PRDX4, ELOVL6, NAB1, TIPIN, SLK, SLC1A5, SLC27A3, FAM3C, ANAPC5, SQLE, SIVA1, CDCA4, ANGPTL2, RFC3, ST3GAL4, CYP51A1, IDI1, KCNN4, CDKN1A, UHRF1
REACTOME_METABOLISM_OF_POLYAMINES	0.00485664	0.0322478	0.407018	-0.542959	-1.6532	55	PSME3, AMD1, PSMC4, PSMD6, PSMD7, PSMD12, PSMA5, PSMB10, SRM, PSMA3, OAZ1, PSME4, AZIN1, PSMD3, PSMD8, PSMB5, AGMAT, PSMD11, PSMD1, PSMB2, PSMB3, PSMD14, PSMC2, PSMD5, PSMA4, ODC1, PSMC5, SMS, PSMA7, PSMD2, PSMD13, PSMA2, PSMB8
GAUSSMANN_MLL_AF4_FUSION_TARGETS_F_UP	0.00488062	0.0323599	0.407018	0.329208	1.39462	165	GAS1, PNRC1, PIK3IP1, DNASE2, TCP11L2, TOX, TTC30B, NDRG4, TP53INP1, CSAD, MATN2, IFI44, ARHGAP28, CLIP4, PLCE1, RCBTB2, SERPINB1, MEG3, DKK3, ZFAND5, ZFP36L1, C1orf54, PCDHB15, BTG2, GAS6, SLC16A4, ZNF185, MAP3K8
PEDRIOLI_MIR31_TARGETS_DN	0.00489801	0.0324279	0.407018	0.280343	1.29931	368	CDKN1C, CDC14A, YPEL1, ZC3H6, RUFY3, ZNF396, AKR1C1, AVIL, NUDT6, RHOU, ERV3-1, ADAMTS9, TMOD1, RASD1, SAMD9, ZNF233, CSAD, CEL, AKR1C2, CPM, PLXNB3, ZNF532, VCAM1, SECISBP2L, NR4A2, HEY1, CHD9, NOXA1, SENP7, ACKR3, GTF2IRD2, C22orf46, ZNF846, LITAF, DCTN4, CXCL12, ARSD, EXD3, ARL6IP5, P2RX4, ZFAND6, CA4, TMEM171, PPL, PDGFD, EDNRB, IDNK, ZMAT1, PCDHA13, CWF19L2, AK9, CARD11, PDK4, HHAT, SLIT3, H…
FULCHER_INFLAMMATORY_RESPONSE_LECTIN_VS_LPS_DN	0.00494434	0.0326872	0.407018	0.272465	1.25038	413	ARMCX1, SETDB2, SSBP2, CTSV, RUFY3, KLHDC8B, CREBRF, LIMK2, IFI16, DNASE2, WSB1, MAF, ARID5B, RSAD2, RBM47, SIRT1, CITED2, ARRDC3, SAMD9, BCL6, APOBEC3G, SLFN5, CPM, CCDC82, METTL7A, DDAH2, MAML2, ZFYVE26, DBT, HSCB, KAT6B, LYSMD3, IFI44, TBC1D2, PLEKHF2, CLIP4, GAB2, LPAR6, CTSK, XRN1, CASP6, AFF1, APOBEC3B, NREP, MARCKS, HESX1, STXBP3, SOCS3, SERPING1, POLR2A, RB1, ABCC5, DDX58, RNF19B, DIP2A, …
MOOTHA_VOXPHOS	0.00496574	0.0327811	0.407018	-0.49729	-1.57985	69	CYCS, UQCRFS1, SURF2, COX10, UQCRQ, NDUFB2, NDUFS6, MBD3, SDHB, NDUFAB1, NDUFS5, CYC1, UQCR10, BCL2L1, NDUFA8, BCS1L, COX6A1, COX5A, NDUFA7, COX11, NDUFS3, NDUFA3, UQCR11, NDUFS8, COX7A2L, NDUFA4, TMCO6, NDUFA13, NDUFS1, NDUFB7, NDUFB6, COX7B, COX7A2, COX6B1, COX5B, NDUFA5, CNOT7, TBCB, NDUFC1, UQCRH, SDHD, CYB5A, NDUFA10, NDUFB8, NDUFC2
AMIT_EGF_RESPONSE_240_MCF10A	0.00499118	0.0328538	0.407018	-0.671181	-1.7193	21	TNFRSF12A, STK17A, PLAU, B3GNT2, EHD4, DUSP4, GABPB1, TGFA, TUBB2A, GPN2, SLC7A11, INSIG1, SOCS2
KRIEG_KDM3A_TARGETS_NOT_HYPOXIA	0.00498847	0.0328538	0.407018	-0.424491	-1.50203	179	RABEPK, SRSF7, PAQR3, EMG1, WDR4, RIOK1, DPH3, AASDHPPT, UMPS, URGCP, EIF2B3, METTL1, ZNHIT6, CSTF2, LRRC47, NOL8, MIEN1, RBM12, TDG, POLR1D, PFDN6, PDCD2L, AP1S1, ALG13, FKBP5, CRELD2, RPL36AL, AKAP11, MTX3, ANKRD39, PSMB10, C16orf87, WDR73, AMMECR1, ACTN1, GOLGA4, UPP1, TMEM216, TAF1D, EHD1, GALNT1, FKTN, ZNF451, ASNS, APTX, HDHD2, RPE, B3GNT5, GLO1, USP13, TPM3, METTL3
BROWNE_HCMV_INFECTION_4HR_DN	0.00507712	0.0333713	0.407018	-0.396047	-1.43102	226	RRS1, JUN, ADM, KLF10, SLC7A1, RIN1, ZNF239, EMG1, PSME3, PTP4A1, HIC1, UMPS, ALDH1B1, LRP8, DNMBP, MOCS3, DDX17, GTF2E1, RGS4, B3GAT3, ZNF195, SIPA1, PPP2CA, KATNB1, ZNF710, VAPB, TCOF1, NOC2L, C3AR1, MIOS, CSTF1, GADD45A, RANBP6, OLIG2, NTSR1, TMEM186, TRIB2, ZNF749, RDH11, PARG, SBF1, NCLN, MNAT1, SLC12A1, PATZ1, MATK, RUNX1, ATG5, PMS2, PLEC, ETV1, ODF2, AVL9, POLG, ZNF623, MORC2, ERI3, ZNF27…
SABATES_COLORECTAL_ADENOMA_DN	0.00512332	0.0336264	0.407018	0.319148	1.39135	222	MST1, SLC26A2, LMOD1, MST1P2, SEMA6D, CPM, MFAP4, USP2, DHRS11, FAM13C, ARHGAP15, CXCL12, CNNM2, SLC25A34, GHR, SOX10, CA4, TMEM171, TM6SF2, DOCK10, SPINK5, RBM24, BEND5, PTN, THRB, SCN9A, CCDC80, EPHA3, GCNT2, ABCA8, TMEM100, CHODL, NDN, SETBP1, COL14A1, FAM107A, ANPEP, NRXN1, GPNMB, TNS1, PDE6A, PCDH7, GLDN, SECTM1, ATP1A2, RERG, PCDH9, SORCS1, NAP1L2, IGF1, PRKCB, FXYD1, PLP1, ASPN, CP, GPX3, …
ROESSLER_LIVER_CANCER_METASTASIS_DN	0.0051349	0.0336539	0.407018	-0.56531	-1.66389	46	YRDC, ANKRD1, IVNS1ABP, WWTR1, NOL7, PDCD11, MTUS1, TRMU, N4BP1, RPS6KA4, ZNF605, TACC1, ARAP3, U2AF1, CDCA4
BRUINS_UVC_RESPONSE_EARLY_LATE	0.00514892	0.0336973	0.407018	-0.382749	-1.41098	291	PPP1R15B, BCAR3, UBL4A, DNAAF2, C12orf29, DHX33, NIP7, STK10, CHORDC1, DUSP14, KPNA3, PGM2, PINX1, ALKBH8, SPRY2, THUMPD2, HAS2, E2F3, SMURF2, ZFAND1, ASAP1, RILPL1, ETV5, FBXW11, LPCAT1, TGFBRAP1, PPM1F, E2F6, AUNIP, SSB, AKIRIN2, FOXK2, TRAF2, SEC24B, CCNE2, EIF3A, TGDS, DLG3, MAPK1, SNHG9, MOB4, UBE2G1, RMDN3, UBE2W, C16orf87, LSM1, PCGF6, UBLCP1, EIF1AY, DESI2, CES2, TUBB4B, ATG3, SIVA1, TMEM…
ZHOU_INFLAMMATORY_RESPONSE_LIVE_UP	0.00533948	0.0348943	0.407018	-0.365775	-1.36019	366	YRDC, FOSL1, RGS16, DUSP5, DUSP2, WNK4, C12orf66, SLC39A14, ADM, GEMIN7, EIF4E, RCAN1, MAFF, ABL2, PIM3, MAP2K3, PDGFB, SERPINE1, PTX3, MSC, KLC2, PURB, ICOSLG, PLK3, MFSD2A, LIF, DOT1L, ATP2B1, B4GALT5, HES4, PLAUR, SLC2A6, MTF1, IER3, AGO2, FUBP3, JRK, VAPB, AKAP1, EDNRA, SERPINB8, EIF5, NAMPT, LDLR, PTPN1, ANKLE2, PDE2A, IRAK2, NFKB1, GPR84, NDRG1, VEGFA, GPC1, SDC4, PLAGL2, TTC9, ST3GAL1, SGM…
MARTORIATI_MDM4_TARGETS_FETAL_LIVER_UP	0.00537126	0.0350517	0.407018	-0.40177	-1.44758	217	BHLHE40, AEN, DDIT4L, THEM6, PMAIP1, ADM, TIMM8B, SLC19A2, WDR36, PDXP, TFAP4, LLPH, CCDC58, NAA20, HILPDA, HK2, POM121, BNIP3, DDX3Y, JAG2, LRRFIP1, GNB1, EI24, UBE2K, IER3, N4BP1, RAB5C, NAMPT, ETV4, KBTBD11, PDE2A, GLRX3, NDRG1, PVT1, STC2, BOLA2B, RNF165, PFKP, MAPKAPK3, C12orf73, UPP1, MNAT1, DCXR, PITPNM2, PRRC2C, NPM3, SIVA1, WTIP, SLC16A3, PITPNC1, SEC61G, DYNLL2, BHLHE41, HSPBP1, CHAC1, …
GRAESSMANN_RESPONSE_TO_MC_AND_SERUM_DEPRIVATION_DN	0.00540738	0.0352369	0.407018	-0.500776	-1.60696	75	PVR, CDR2, SERPINE1, EFHD2, POLR3K, IL15RA, MPHOSPH6, GP1BB, PAXIP1, LPIN1, TXNDC11, DNAJB6, VEGFA, CNDP2, PLAGL2, ENO2, KIF2A, ODF2, DLL4, ZNF706, TPM3, HIGD1A, HOMER1, GYS1, PKP1, ATXN7, CSDC2, EMC4
JISON_SICKLE_CELL_DISEASE_UP	0.00542398	0.0352946	0.407018	-0.419017	-1.47554	170	CUL1, ZMPSTE24, ADM, TIMM17A, DOK1, DESI1, UBE3C, ZNF267, RRP7A, WSB2, BLVRA, LHFPL2, NEK4, PRDX4, TXNRD1, GNG5, TRIP6, COX17, NAB1, EIF4A3, DYNLT1, NDUFAF3, RSU1, RHOBTB1, GADD45A, ATOX1, CD151, SLC2A3, CLIC1, PSMA3, VRK2, SQLE, GNPDA1, TUBB2A, LY6E, UBE2L3, NGFR, PTK2, CASP7, NFKBIE, C6orf120, TIMP1, ATF3, TXN, XK, EMP3, RNF24, F13A1, PPP2CB, CDKN1A, SLC22A4, PSMB2
MULLIGHAN_NPM1_SIGNATURE_3_DN	0.00547194	0.0355559	0.407018	-0.439709	-1.52301	141	RRP9, DUSP5, PMAIP1, PES1, PDE4D, TMEM243, CERS2, FLAD1, MPHOSPH6, DGKD, FAM171A1, ACLY, EIF6, SPTBN2, CAMKK2, PPM1F, KATNB1, HPCAL1, FGFR1, MEF2A, FHOD3, ACSL4, LDLR, PDE2A, ADAR, ARL4C, PLEKHO1, EHD1, DRG1, CARM1, PLEKHG3, UBE2L3, ESYT1, SVIL, RARA, BCAT1, PYGB, RAB11A, MOB1A, SLC9A2, TERF2
WEI_MIR34A_TARGETS	0.00550222	0.0356509	0.407018	-0.438293	-1.51891	139	MBLAC2, AK2, RCAN1, PAQR3, CYB5B, PER2, NAA50, E2F5, SAR1A, MAP2K1, SLC7A2, SNAI1, DCTN5, DDX17, PIP5K1A, NOL10, B3GALNT1, SLC38A1, SOX9, SNX12, CDK6, METAP1, ACSL4, GORASP2, RHOQ, FAH, ERLIN1, METTL16, EARS2, PKIA, ARPP19, SGPP1, MAPK1IP1L, RBBP5, ASXL2, CREB5, MTMR9, AAGAB, ACBD3, JPH1, FAM120AOS
WP_CHEMOKINE_SIGNALING_PATHWAY	0.00549867	0.0356509	0.407018	-0.435545	-1.49093	132	CHUK, MAP2K1, CRKL, PXN, CSK, GNG5, GRK5, HRAS, ROCK2, GNB1, VAV3, SHC1, GNB4, NFKBIB, STAT5B, PLCB2, CRK, MAPK1, NFKB1, RAP1B, VAV2, BCAR1, RELA, PAK1, ARRB1, ADCY3, GNB3, AKT1, PTK2, NRAS, ADCY1, SHC3, PIK3R5, PRKX, GRK6, GRK4, GNG2, CXCR4, IKBKB, ADCY7, GNG10, PRKCD, PREX1
PICCALUGA_ANGIOIMMUNOBLASTIC_LYMPHOMA_DN	0.00561522	0.0363314	0.407018	-0.43549	-1.48161	126	PPP1R15B, DUSP2, JUN, PMAIP1, G3BP2, KLF10, EIF4E, IER5, FOSL2, PDE4D, CCDC59, PTP4A1, PTP4A2, ZBTB24, AMD1, SIK1, DDX3X, B3GNT2, CNST, SMURF2, SBDS, CHD1, DUSP4, CSRNP1, DNAJB6, IRS2, MCL1, GADD45A, EIF5, NAMPT, RGS2, ZNF331, EIF1, SLC2A3, MEX3C, TUBB2A, TSC22D2, EIF4G3, IDS
REACTOME_NEGATIVE_REGULATION_OF_MAPK_PATHWAY	0.00567189	0.036646	0.407018	-0.573283	-1.67171	43	DUSP6, DUSP5, DUSP2, DUSP7, PAQR3, MAP2K1, PPP2R1B, HRAS, PPP2CA, DUSP4, MAPK1, PPP5C, YWHAB, NRAS, DUSP9
KANNAN_TP53_TARGETS_DN	0.00568649	0.0366883	0.407018	-0.654335	-1.69482	22	PPAT, FOSL2, SLC19A1, GTF2H2, PMP22, ARL4A, NOP14, CCNE1, EIF4A1, TMEM97, CDC6, G0S2
BENPORATH_SOX2_TARGETS	0.00571712	0.0367818	0.407018	-0.33622	-1.28795	675	RRS1, PNP, NOL6, ANKRD1, DUSP6, SDE2, NOC3L, PSEN2, MRPL15, B4GALT6, NUFIP2, WDR77, DDX21, NIP7, POLR3G, G3BP1, PWP1, TIMM8B, LSG1, SRSF7, ZNF770, RRN3, WDR36, RASA1, PER2, KPNA3, ABCF2, POLR3E, ABHD11, IER5L, USP7, FEM1A, CCND1, PPP2R1B, SPRED1, C14orf119, MSC, PHF23, AMOTL1, FARSA, ARMC6, VCPKMT, UFM1, IWS1, TIMM9, CDK12, DNAJC2, ERRFI1, ATF4, FRAT2, PPP1R2, TLE3, UBP1, AKIRIN1, HAS2, DDX5, ICM…
SMIRNOV_RESPONSE_TO_IR_6HR_DN	0.0057148	0.0367818	0.407018	-0.459211	-1.53015	103	DUSP2, GEMIN4, MYC, POLR3G, MAFF, IER2, CDK5R1, SLC19A1, GFOD1, TRIB1, HILPDA, HK2, TLE3, EGR1, BNIP3, ELOVL6, FKBP4, KCTD12, SIPA1, TRAF5, HHEX, LDLR, RGS2, UBE2S, SLC2A3, LPCAT4, SLC16A3
REACTOME_PROSTACYCLIN_SIGNALLING_THROUGH_PROSTACYCLIN_RECEPTOR	0.00576434	0.0370332	0.407018	-0.709274	-1.68821	15	GNG5, GNB1, GNB4, GNB3, GNG2, GNG10, GNG12, PTGIR
DOANE_BREAST_CANCER_CLASSES_UP	0.00581355	0.0372968	0.407018	0.457954	1.65161	59	AGR2, PBLD, PDCD4, CCNDBP1, CIRBP, PEX11A, RND1, CERS4, NEIL1, DHRS2, TNIK, AZGP1, CPD, SULT1A2, SIDT1, SERHL, ABCA8, FAM174B, MLPH, GGT1, ABCC6
ENK_UV_RESPONSE_EPIDERMIS_UP	0.00582437	0.0373137	0.407018	-0.385997	-1.41337	266	ZYX, EBNA1BP2, POLR3G, IDH3A, SRSF7, CHST2, SLC25A15, PSME3, AIMP2, ARNTL2, NFX1, PDSS1, CERS2, PIM2, SLC5A6, STX6, KPNA6, EIF2B2, HILPDA, PREB, HK2, ITGAE, SURF2, MPHOSPH6, CSTF2, LIPG, GALE, ME2, BNIP3, ANGPTL4, M6PR, XPOT, DPAGT1, TBP, PGF, PRDX3, IL4R, TEAD4, ELAC2, PSMA5, PGAM1, MKKS, SLC16A1, SLC1A5, TPD52L2, STK39, TMEM165, TNFRSF10B, SRM, TUBG1, RUVBL1, PFKP, PRMT5, ACTL6A, SLC2A1, ACTN1,…
REACTOME_G2_M_CHECKPOINTS	0.00584989	0.0374245	0.407018	-0.439281	-1.49671	127	YWHAG, PSME3, UBE2N, PSMC4, RNF168, PSMD6, ATR, PSMD7, PSMD12, PSMA5, ORC5, PSMB10, BRCC3, UBE2V2, DBF4, CDC25A, PSMA3, TOP3A, PSME4, ATRIP, YWHAB, RAD1, PSMD3, ORC6, HERC2, CDC6, MCM4, PSMD8, RFC3, ORC2, PSMB5, PSMD11, PSMD1, PSMB2, RBBP8, PSMB3, YWHAH, PSMD14, PSMC2, PSMD5, MCM6, TOPBP1, PSMA4, MCM10, WRN, UIMC1, YWHAZ, PSMC5, PSMA7, PSMD2, MCM8, PSMD13, PSMA2, MCM7, PSMB8, YWHAE
AFFAR_YY1_TARGETS_DN	0.00590964	0.0377537	0.407018	-0.399981	-1.44881	230	TRIB3, CHST2, MYO1B, SLC29A1, NSDHL, TFAP4, SOCS4, API5, JMJD6, DNAJC2, HAS2, PRDX4, PRPS1, ELOVL6, MRPL52, SFXN1, CCL2, GNB4, B3GAT3, UNG, TCP1, EDNRA, MTCH2, ATP6V1E1, LDLR, GPR84, ALDH18A1, TNFRSF1B, SUV39H2, SQLE, TUBB2A, LIG3, MTHFD2, DUSP9, TFB1M, PCOLCE2, MRPL19, CDC6, STEAP1, BCAT1, TRIP13, SOX7, DHCR24, RAD18, SCARB1, MSMO1, MCM4, IL1R1, FBXW12, TGFBR1, THY1, CYP51A1, IDI1, THBS2, SLC25A…
REACTOME_SYNTHESIS_OF_BILE_ACIDS_AND_BILE_SALTS	0.00592354	0.0377895	0.407018	0.563699	1.73534	29	AKR1C1, CYP39A1, RXRA, AKR1C2, CYP27A1, NCOA2, HSD3B7, AKR1C4, OSBPL7, AKR1C3, HSD17B4, OSBP, ACOT8, OSBPL9
REACTOME_ORC1_REMOVAL_FROM_CHROMATIN	0.00595689	0.0379491	0.407018	-0.501888	-1.59025	68	CUL1, PSME3, PSMC4, PSMD6, PSMD7, PSMD12, PSMA5, ORC5, PSMB10, PSMA3, PSME4, PSMD3, ORC6, CDC6, MCM4, PSMD8, ORC2, PSMB5, PSMD11, SKP2, PSMD1, PSMB2, PSMB3, PSMD14, PSMC2, PSMD5, MCM6, PSMA4, PSMC5, PSMA7, PSMD2, MCM8, PSMD13, PSMA2, MCM7, PSMB8
AMIT_SERUM_RESPONSE_240_MCF10A	0.00599098	0.0380129	0.407018	-0.525751	-1.57264	51	PHLDA2, CDC42EP1, SERPINE1, LRRC8B, FBXL18, B3GNT2, EMP1, EHD4, ANGPTL4, PRKAG2, TIMM44, GABPB1, MRPL33, CLTB, TGFA, BCL2L1
SASSON_RESPONSE_TO_GONADOTROPHINS_UP	0.0059763	0.0380129	0.407018	-0.484096	-1.55683	77	PTP4A1, MAP2K1, BAG1, JMJD6, ATP2B1, GRK5, GNB1, NLK, FKBP5, DUSP3, PTPN21, DHCR7, UPP1, STIP1, DUSP9, RHOB, RAB1A, PRKX, MSMO1, MAP3K7, ACTB, RAB14, PDXK, DUSP1, ITPR1, NOL3, POP5, PSMD1
WP_PROLACTIN_SIGNALING_PATHWAY	0.00599194	0.0380129	0.407018	-0.497551	-1.59661	75	JUN, MYC, YWHAG, MAP2K1, PXN, HRAS, NOS2, MTOR, SHC1, NFKBIB, STAT5B, IRS2, MAPK1, PTPN1, NFKB1, VAV2, CASP3, RELA, PAK1, RPS6KB1, AKT1, PTK2, CISH, MAPK9, CBL, ELK1, IRS1
TSAI_RESPONSE_TO_IONIZING_RADIATION	0.00605449	0.0383563	0.407018	0.344764	1.42107	140	CCNG2, BTG1, CDKN1C, DDB2, RFX5, TNFAIP8, BBC3, NFKBIA, IRF9, TP53TG1, CCNG1, DDIT3, CLK1, CFLAR, STAT5A, TSC22D3, CGRRF1, TP53I3, TFDP2, NFE2L1, PPM1D, RB1, BTG2, XPC, CCNI, TRAF1, PTN, GRN
BIOCARTA_SPRY_PATHWAY	0.0061123	0.0386688	0.407018	-0.714033	-1.73597	17	SPRY4, RASA1, MAP2K1, SPRY2, SPRY1, HRAS, SHC1, MAPK1
KEGG_EPITHELIAL_CELL_SIGNALING_IN_HELICOBACTER_PYLORI_INFECTION	0.0061283	0.0387163	0.407018	-0.505647	-1.58628	64	JUN, HBEGF, ATP6V0B, CHUK, CSK, GIT1, ATP6V1E1, NFKB1, ATP6V0A2, CASP3, RELA, PAK1, ATP6V1E2, ATP6V1G1, ATP6V1F, MAP2K4, MAPK9, ATP6V0E1, IKBKB, MAPK12, NOD1
REACTOME_THE_CITRIC_ACID_TCA_CYCLE_AND_RESPIRATORY_ELECTRON_TRANSPORT	0.00614324	0.0387569	0.407018	-0.414693	-1.44704	157	NDUFAF4, IDH3A, NDUFV3, SCO2, SCO1, CYCS, PDP2, UQCRFS1, DLAT, COQ10B, VDAC1, NDUFAF5, ME2, FAHD1, UQCRQ, NDUFAF3, COX14, NDUFB2, SLC16A1, NDUFS6, SDHB, TIMMDC1, NDUFAB1, NDUFS5, TMEM186, CYC1, UQCR10, SLC16A3, COX16, NDUFA8, TMEM126B, COX18, NDUFV2, COX6A1, NDUFAF2, HAGH, GLO1, COA1, COX5A, NDUFA7, COX11, NDUFAF7, FH, NDUFS3, TACO1, NDUFAF6, NDUFA11, NDUFA3, UQCR11, NDUFA12, SUCLA2, NDUFS8, COX7…
LIEN_BREAST_CARCINOMA_METAPLASTIC_VS_DUCTAL_DN	0.00618428	0.0389618	0.407018	0.420564	1.62241	84	ERBB2, FAM214A, AGR2, LRRC17, CREB3L4, KLHDC9, FRZB, ZSCAN16, HID1, ARSD, P2RY2, AZGP1, C11orf52, IFI44L, TRPS1, STK16, CDH1, EPCAM, COX6C, SPINT2, ABAT
PID_PRL_SIGNALING_EVENTS_PATHWAY	0.00626158	0.0393819	0.407018	-0.656264	-1.70347	23	PTP4A1, PTP4A2, RABGGTB, EGR1, RHOC, CCNE1, MAPK1, BCAR1
RICKMAN_HEAD_AND_NECK_CANCER_D	0.00626825	0.0393819	0.407018	0.683082	1.82705	17	AGR2, FOLR1, PRR4, AZGP1
AMIT_DELAYED_EARLY_GENES	0.00632351	0.039618	0.407018	-0.699422	-1.72954	18	FOSL1, BHLHE40, KLF10, MAFF, FOSL2, HES1, NAB2, ZFP36L2
REACTOME_DOWNSTREAM_SIGNALING_EVENTS_OF_B_CELL_RECEPTOR_BCR	0.00633193	0.039618	0.407018	-0.489155	-1.57551	78	CUL1, CHUK, PSME3, BCL10, PSMC4, PPP3R1, HRAS, FBXW11, NFKBIB, PSMD6, PSMD7, PSMD12, PSMA5, PSMB10, NFKB1, RELA, PSMA3, PSME4, NRAS, PSMD3, NFKBIE, MALT1, IKBKB, PSMD8, MAP3K7, PSMB5, CALM1, PSMD11, PSMD1, PSMB2, PSMB3, PSMD14, PSMC2, PSMD5, FKBP1A, PSMA4, PSMC5, PSMA7, PSMD2, RASGRP3, PSMD13, NFATC1, PSMA2, PSMB8
REACTOME_MICRORNA_MIRNA_BIOGENESIS	0.006319	0.039618	0.407018	-0.658134	-1.72516	24	XPO5, DICER1, POLR2D, POLR2H, AGO2, AGO3, POLR2L, POLR2K, POLR2C, RAN, POLR2I, POLR2F, PRKRA, DGCR8, POLR2B
GRATIAS_RETINOBLASTOMA_16Q24	0.00635436	0.0397038	0.407018	-0.71195	-1.7309	17	EMC8, USP10, CHMP1A, FBXO31, SLC7A5, ZDHHC7, ANKRD11, APRT
APPEL_IMATINIB_RESPONSE	0.00637227	0.0397487	0.407018	0.547751	1.749	33	NEU1, HEXA, C5AR1, GBA, PLD1, GNS, FUCA1, LAMP2, CTSH, GUSB, CTSD, RARRES1, CTSA, CTSZ, GM2A
WP_CIRCADIAN_RHYTHM_RELATED_GENES	0.00637899	0.0397487	0.407018	-0.418771	-1.47323	168	BHLHE40, JUN, CUL1, TOP1, KLF10, MYBBP1A, NR2F6, SERPINE1, PER2, UBE3A, ARNTL2, NR1D1, SETX, SIK1, PRKAA1, ATF4, DDX5, EGR1, FBXW11, ROCK2, NOS2, GNA11, GFPT1, NFIL3, RAI1, CSNK1E, NAMPT, DHX9, HNRNPU, PRMT5, SUV39H2, RELB, CLOCK, PSPC1, NGFR, CDK4, CRY1, ADCY1, PRKAA2, BHLHE41, CCAR2, MAPK9, PRKDC, ADORA2A, PER1, HOMER1, METTL3, HNRNPD, SREBF1, JUND, SUV39H1
SCIAN_INVERSED_TARGETS_OF_TP53_AND_TP73_DN	0.00642087	0.039955	0.407018	-0.607256	-1.66291	29	ARF6, BHLHE40, IFNGR2, ETF1, DDX17, CELF1, GNB1, PREP, DNAJB6, SLC7A5, ACTN1, RELB, EIF1, RELA
KEGG_METABOLISM_OF_XENOBIOTICS_BY_CYTOCHROME_P450	0.00648119	0.0402753	0.407018	0.546166	1.74394	33	AKR1C1, AKR1C2, GSTZ1, GSTT1, CYP1A1, AKR1C4, CYP2E1, CYP1B1, AKR1C3, ALDH3A1, ALDH3B1, CYP2S1, UGT2B7, EPHX1, GSTM2, GSTM1, MGST3, ADH5, GSTM4, GSTM5
LIN_NPAS4_TARGETS_UP	0.00650196	0.0403494	0.407018	-0.413601	-1.44323	157	CDC42EP2, MTFP1, SLC27A4, NIP7, RCAN1, RRN3, SPRYD7, ABCF1, NAA15, PTP4A1, POMK, LRFN1, SEPHS2, NUP155, TDG, PANX1, FAM210A, C2orf69, AP4E1, RPS6KA3, B3GALNT1, AGO2, SERBP1, C3orf70, MTX3, SOAT1, PKIA, IFT43, ASB1, RNF152, GNPDA1, GMPS, FAM107B, B4GALT3, ZDHHC7, PRKAA2, SEC61A1, PNMA2, MPP3, DHCR24, CHMP7
WONG_ENDMETRIUM_CANCER_DN	0.00654436	0.0405021	0.407018	0.422824	1.54972	67	LMOD1, TRO, GLT8D2, MIR503HG, DPP6, EDNRB, EFS, GAS6, EMILIN1, VGLL3, RUNX1T1, CRISPLD2, OSR2, NDN, LTBP4, FBXO32, FBN1, CD248, XYLT1, ALDH1A2, HAND2-AS1, HGF, SIN3B, GNLY, DCN, SYNPO2, MASP1, WNT4, RORB
WP_CHOLESTEROL_BIOSYNTHESIS_PATHWAY	0.00654323	0.0405021	0.407018	-0.704401	-1.67661	15	NSDHL, DHCR7, SQLE, MSMO1, CYP51A1, IDI1, HMGCS1, HMGCR, SC5D, LSS, MVD, FDPS, MVK
CHIARADONNA_NEOPLASTIC_TRANSFORMATION_CDC25_UP	0.0066176	0.0408442	0.407018	-0.451757	-1.52421	115	ATP13A3, TOP1, PPID, PTX3, IVNS1ABP, UTP14A, EIF2AK4, SEPHS2, SLC6A8, ERRFI1, HAS2, SLC12A2, MYL12A, CCL2, SPCS3, SLC16A1, ENAH, HNRNPU, ENO2, CSF1, SRRT, FAM3C, NOC4L, TAF1D, PSPC1, CXorf38, F2R, GTF2A2, RAB11A, ADAM19, IL1R1, CASP4, SRSF6, THY1, CASK, THBS2, IMPACT, UBE2D2, THBS1
NATSUME_RESPONSE_TO_INTERFERON_BETA_UP	0.00662653	0.0408442	0.407018	-0.503574	-1.57978	64	PDGFA, AMPD2, FOSL2, DNAJA1, PER2, HSPA9, TIMP3, HSPA4, IGFBP3, CHST15, IL15RA, EPHB3, RGS2, ETV4, MAPK1, NFKB1, AKT1, CASP7, CDK13
SHEPARD_CRASH_AND_BURN_MUTANT_DN	0.0066221	0.0408442	0.407018	0.331234	1.39587	167	GAS1, NUMA1, PCDH18, ZNF184, ARID5B, KDM6A, AP4M1, TNRC6C, HEY1, TM7SF2, SLC44A2, PTEN, PHF3, GOLGB1, TTK, IFT46, NELL2, FZD5, CKAP2
ZHOU_TNF_SIGNALING_30MIN	0.00665562	0.040968	0.407018	-0.573379	-1.68909	45	MRPL36, KLF10, DDX56, IER2, MAP2K1, ATF4, EGR1, CDC123, HNRNPU, CLIC1, TUBB4B, SIGMAR1, SLC39A1, JUNB, COPS2, PHB, DUSP1, TAGLN2
DAIRKEE_CANCER_PRONE_RESPONSE_BPA_E2	0.00667654	0.0410413	0.407018	-0.456182	-1.53273	108	NOP16, EBNA1BP2, EIF4E, EIF2S1, PTP4A2, EIF4G1, ATF4, USP10, POLR2H, CTPS1, PPP2CA, TCP1, ABCA3, EIF4A1, EIF3A, PPP2R2A, ENAH, PKIA, MAPKAPK3, RPS6KB1, MARK2, POLR2C, SEC61A1, PRDX6, EIF2B5, RAB14, TXN, EIF4EBP1, SUPT16H, PSMB2, NDUFS3, LBR, EIF4G2, POLD2, KPNB1, KHSRP, VBP1, TPM1
HOFMANN_MYELODYSPLASTIC_SYNDROM_RISK_UP	0.00670761	0.0410842	0.407018	-0.674191	-1.71318	20	DUSP14, CCND1, HRAS, IER3, MLF2, STIP1, TRAM2, GPRC5A, JUND, PSMD11, GDF15
RASHI_RESPONSE_TO_IONIZING_RADIATION_1	0.00671057	0.0410842	0.407018	-0.589985	-1.64206	34	JUN, TIMM8A, SLBP, IER2, EGR1, WDR74, PAFAH1B2, IER3, GADD45A, VEGFA, SLC2A1, CDK4, CCT3, G0S2, ATF3, DUSP1
STONER_ESOPHAGEAL_CARCINOGENESIS_UP	0.00671057	0.0410842	0.407018	-0.590868	-1.64451	34	PVR, BLOC1S4, CTTN, MAP2K3, DDX5, FTSJ3, PDCD10, CRK, RLIM, TGFA, USP14, GPN2, RAB1A, ATP6V0E1
PID_CIRCADIAN_PATHWAY	0.00678334	0.0414112	0.407018	-0.703247	-1.67386	15	BHLHE40, PER2, NR1D1, WDR5, ATR, CSNK1E, CLOCK, CRY1, PER1
REACTOME_NEGATIVE_EPIGENETIC_REGULATION_OF_RRNA_EXPRESSION	0.00679125	0.0414112	0.407018	-0.55623	-1.63716	46	POLR1C, POLR1E, GTF2H2, POLR1A, UBTF, POLR1B, POLR1D, POLR2H, TBP, RRP8, TAF1A, POLR2L, POLR2K, MNAT1, GTF2H3, TAF1D, CCNH, ERCC3, SUDS3, POLR2F, SUV39H1
REACTOME_REGULATION_OF_RUNX3_EXPRESSION_AND_ACTIVITY	0.00678106	0.0414112	0.407018	-0.543558	-1.6454	53	PSME3, CBFB, SMURF1, PSMC4, SMURF2, PSMD6, PSMD7, PSMD12, PSMA5, PSMB10, PSMA3, PSMD3, PSMD8, PSMB5, PSMD11, PSMD1, PSMB2, PSMB3, PSMD14, PSMC2, PSMD5, PSMA4, PSMC5, PSMA7, PSMD2, TGFB1, PSMD13, PSMA2, PSMB8
REACTOME_MITOTIC_METAPHASE_AND_ANAPHASE	0.00680921	0.0414652	0.407018	-0.400718	-1.44346	219	AHCTF1, PSME3, RANBP2, NUP35, PPP2R1B, SEH1L, POM121, NUP98, PSMC4, RANGAP1, NDEL1, MAPRE1, NUP155, VPS4A, NUDC, PPP2CA, PSMD6, PSMD7, PSMD12, PSMA5, LMNA, PPP2R2A, ANKLE2, CLIP1, PSMB10, NUP62, DYNLL1, ANAPC7, UBE2S, ANAPC1, NUP188, NDC1, TUBB4B, PDS5A, PSMA3, VRK2, ANAPC5, TNPO1, RCC2, PSME4, TUBB2A, UBE2D1, PSMD3, RAN, DYNC1LI1, KIF2A, TUBA1C, DYNLL2, MIS12, BANF1, CHMP7, NUP43, PSMD8, PSMB5, …
VANHARANTA_UTERINE_FIBROID_WITH_7Q_DELETION_UP	0.00682582	0.0414771	0.407018	-0.502715	-1.57708	64	NXT1, ISG20L2, EMG1, PTP4A1, YTHDF1, EMC6, EIF5B, TIMM9, RNF138, EIF1AX, DDX10, SLC35A2, TRMT61B, ZFP64, RAD23B, U2AF1, TSC22D2, SLC25A38, GOSR2, TTC27, BCS1L, MAX, PAPOLA, HIC2, HCFC1, NAA16, ZDHHC6, RUVBL2, TMEM231
WATANABE_RECTAL_CANCER_RADIOTHERAPY_RESPONSIVE_DN	0.00683208	0.0414771	0.407018	-0.467417	-1.54122	90	NOP2, AHSA1, CUL1, ABCE1, KLF10, CHUK, RPP38, ABR, TMEM147, CHD1, PPP2CA, HSPE1, RTN4, GRB10, ACTN1, TUBB2A, ANXA1, CCDC6, KBTBD2, ATXN10, PRKCI, SCARB1, CCT6A, CASP4, PSMB5, PRKY, HSPD1, THBS2, ITGA1, POP5
WP_MITOCHONDRIAL_GENE_EXPRESSION	0.00683849	0.0414771	0.407018	-0.710563	-1.72753	17	PPRC1, PPARGC1B, ESRRA, TFB2M, TFAM, POLRMT, GABPB1
NIKOLSKY_BREAST_CANCER_11Q12_Q14_AMPLICON	0.00695536	0.0421299	0.407018	-0.435701	-1.48451	127	SLC29A2, RIN1, DAGLA, CTTN, FADD, BRMS1, LRFN4, CCND1, KLC2, TMEM138, SPTBN2, PPME1, UVRAG, MYEOV, PELI3, TMEM109, DHCR7, VPS37C, ANKRD13D, YIF1A, PAK1, ARRB1, ACER3, TMEM216, RCE1, SHANK2, ALG8, NARS2, RBM14, TMEM126B
HORTON_SREBF_TARGETS	0.00701465	0.0424326	0.407018	-0.655101	-1.71721	24	ACLY, ELOVL6, FASN, ACACA, ACSS2, LDLR, RDH11, SQLE, AACS, CYP51A1, IDI1, INSIG1, HMGCS1, HSD17B7, STARD4, SC5D, LSS, FDPS, PCSK9
WP_DIFFERENTIATION_PATHWAY	0.00704891	0.0425832	0.407018	-0.587795	-1.63596	34	NOG, PDGFA, PDGFB, FGF2, WNT7B, VEGFA, CSF1, IL6R
REACTOME_G_BETA_GAMMA_SIGNALLING_THROUGH_PI3KGAMMA	0.00706375	0.0426164	0.407018	-0.66242	-1.69686	21	GNG5, GNB1, GNB4, GNB3, AKT1, PIK3R5, GNG2, GNG10, GNG12
BRUINS_UVC_RESPONSE_VIA_TP53_GROUP_D	0.00708316	0.0426206	0.407018	-0.396369	-1.43573	230	SLC52A2, CBX6, KLHL42, ADM, DDX21, GTPBP4, UXS1, PGM2, EXOSC6, ALDH1B1, CITED4, IPO4, NRARP, RNF138, MID1IP1, VDAC1, PUS3, PRDM4, C12orf45, MZT1, RBM25, ZBTB8A, FBXW11, PLEKHA3, CTPS1, CCL2, BID, TMEM170A, ZC3H13, ARRDC2, B3GALNT1, DUSP23, AGO2, BCL2A1, C20orf27, PLCB2, HOOK1, ETV4, SPOPL, EARS2, RNF165, SAG, CES2, SPEN, UBE2O, SLC20A2, AZIN1, FAM107B, TSC22D2, KDELR2, PITPNC1, PTK2, LRRC15
REACTOME_PRESYNAPTIC_FUNCTION_OF_KAINATE_RECEPTORS	0.00708055	0.0426206	0.407018	-0.707541	-1.72018	17	GNG5, GNB1, GNB4, PLCB2, GNB3, GNG2, GNG10, GNG12
CHARAFE_BREAST_CANCER_LUMINAL_VS_BASAL_DN	0.00711692	0.0427109	0.407018	-0.357629	-1.33783	404	BICD2, FOSL1, ADORA2B, ETF1, ADM, ARHGAP23, PM20D2, STK17A, MYO1B, PGM2, ARNTL2, FBLIM1, WWTR1, LUZP1, TMED5, TRMT6, ETS2, GFOD1, ELK3, AMD1, SPRY2, CORO1C, WDR1, UBASH3B, PLAU, EPHA2, KPNA1, CDC42EP3, FAM171A1, NOB1, EMP1, LIPG, NDEL1, F2RL1, DCTD, CHST3, INPP1, MYL12A, NAB1, FGF2, SLC25A37, MICALL1, EVA1C, COPS8, GART, TNFRSF10D, TAP2, IRS2, CDK6, IL1RAP, SLC16A1, NABP1, CRK, NAMPT, MPZL1, RGS2…
SESTO_RESPONSE_TO_UV_C5	0.00711209	0.0427109	0.407018	-0.553293	-1.62852	46	MYC, RASA1, CBFB, HES1, SHB, CLINT1, FAM120A, MCL1, SLK, METAP1, LDLR, CLIP1, SDC4, GTF3C2, ABCC1, EIF2AK2, RCOR1, WWP1, SREBF1, PPP4R1, RBBP8, PIK3R4
WP_REGULATION_OF_APOPTOSIS_BY_PARATHYROID_HORMONERELATED_PROTEIN	0.00718247	0.0430476	0.407018	-0.672382	-1.70858	20	MYC, BAK1, BCL2, BOK, BID, BCL2A1, MCL1, AKT1, BCL2L1, BCL2L12
REACTOME_BUTYRATE_RESPONSE_FACTOR_1_BRF1_BINDS_AND_DESTABILIZES_MRNA	0.00720158	0.0430488	0.407018	-0.703687	-1.71081	17	EXOSC3, EXOSC4, EXOSC6, EXOSC7, EXOSC5, EXOSC2, EXOSC9, DIS3, AKT1, YWHAB, MAPKAPK2, EXOSC1, DCP1A, DCP2, EXOSC8
REACTOME_KSRP_KHSRP_BINDS_AND_DESTABILIZES_MRNA	0.00720158	0.0430488	0.407018	-0.704226	-1.71212	17	EXOSC3, EXOSC4, EXOSC6, EXOSC7, EXOSC5, EXOSC2, EXOSC9, DIS3, AKT1, EXOSC1, DCP2, EXOSC8, KHSRP, YWHAZ
PID_CERAMIDE_PATHWAY	0.00721904	0.0430966	0.407018	-0.558161	-1.6386	44	PDGFA, MYC, FADD, CYCS, MAP2K1, BCL2, BID, TRAF2, MAPK1, NFKB1, RELA, AKT1, MAP2K4, EIF2AK2, PRKCD, TNFRSF1A, PRKRA
RAHMAN_TP53_TARGETS_PHOSPHORYLATED	0.00730119	0.0434731	0.407018	-0.671141	-1.70543	20	IDH3A, PCBP1, PRDX3, PGAM1, PPA1, ANXA1, TPM3, CCT6A, ACTB, MAGOHB, PARK7, NME1, RUVBL2
STAMBOLSKY_TARGETS_OF_MUTATED_TP53_DN	0.0072985	0.0434731	0.407018	0.482731	1.65434	47	FAM214A, IRF7, IRF9, CIRBP, SAMD9, CHRM1, ASAP3, TBC1D22A, DDX58, OAS1, SLC40A1, RAB4B, TSC22D4, SSH2, SP110, IFITM1
RUTELLA_RESPONSE_TO_HGF_VS_CSF2RB_AND_IL4_UP	0.00742004	0.0441231	0.407018	-0.363525	-1.35527	381	PNP, DUSP6, GRPEL1, ATP13A3, AMPD2, HBEGF, ALAS1, TRAF3, TEX2, KLF10, PPIF, TFRC, STK17A, SERPINE1, EMG1, EIF2S1, SLC5A3, BCAP31, MFHAS1, DAD1, CHPF2, DNTTIP2, CCND1, EIF2B3, ETS2, FDX1, METTL1, CHST15, HK2, GSR, EMP1, EGR1, LHFPL2, MRPL35, B4GALT5, CCL2, FKBP4, DPAGT1, RAP1GAP2, MTX2, C3AR1, SLC31A1, TMEM51, SLC3A2, RER1, TRIT1, EMC7, NAMPT, MPZL1, RHOQ, FAH, NDRG1, SLC16A6, CRIM1, RDH11, ST3GAL…
GOBERT_CORE_OLIGODENDROCYTE_DIFFERENTIATION	0.00746493	0.0443321	0.407018	0.515661	1.72374	41	HBP1, ABCA1, RNF13, INPP5K, TP53INP1, CCNG1, NUMB, SORBS1, PAK3, RAB2B, OAS1, ZKSCAN1, ABAT, LRRN1, ELMO1, AQP11, KCNA1, OPCML, BRWD3, IKBKE, ANKRD6, SLC25A27, ENPP6
REACTOME_ACTIVATION_OF_THE_MRNA_UPON_BINDING_OF_THE_CAP_BINDING_COMPLEX_AND_EIFS_AND_SUBSEQUENT_BINDING_TO_43S	0.00748435	0.0443896	0.407018	-0.530486	-1.64169	59	EIF4E, EIF3J, EIF2S1, EIF4G1, EIF1AX, EIF3B, EIF2S2, EIF4A1, EIF3A, EIF4H, RPS26, EIF3M, EIF4EBP1, FAU, RPS28, EIF3I, EIF3C, EIF3G, EIF3K
REACTOME_G_ALPHA_Q_SIGNALLING_EVENTS	0.00754957	0.0447182	0.407018	-0.425223	-1.48863	153	RGS16, EDN3, HBEGF, DGKH, DAGLA, RGS19, DGKE, RGS17, P2RY11, DGKD, F2RL1, GNG5, GRK5, HRAS, GNB1, RGS4, GNA11, RPS6KA3, GNB4, PLCB2, EDNRA, RGS2, MAPK1, NTSR1, PRKCE, P2RY1, ADRA1D, GNB3, CHRM3, ANXA1, F2R, NRAS, F2RL3, GNG2, GNG10, PRKCD, ITPR1, TRIO, EDN1, GNG12, OXTR
DORN_ADENOVIRUS_INFECTION_32HR_DN	0.00761281	0.0450342	0.407018	-0.58478	-1.62757	34	TNFRSF12A, BCAR3, MAP2K3, FHL2, SYNCRIP, CCND1, EPHA2, TXNRD1, IER3, FUBP3, TRAF4, MCL1
SANSOM_APC_TARGETS_UP	0.0077148	0.0455783	0.407018	-0.448057	-1.5133	118	TNFRSF12A, CCDC86, SLC39A14, URI1, GTF3C4, ETS2, TRIB1, EGR1, EPHB3, ADAT1, ZNF746, SLC12A2, GOLGA3, MSX1, PAXIP1, GNB1L, CTPS1, UNG, TCOF1, SOX9, EIF2S2, CITED1, RPP14, TGIF1, CD320, SNAPC2, QSER1, TUBB2A
AMIT_SERUM_RESPONSE_480_MCF10A	0.00772559	0.045583	0.407018	-0.628137	-1.72664	30	SLC25A32, FOSL1, CDV3, PVR, PTX3, ZBTB24, TIMM23, ACTN4, COX10, MRGBP, COPS8, PARG, SSNA1, SIGMAR1
KUNINGER_IGF1_VS_PDGFB_TARGETS_UP	0.00778502	0.0458742	0.407018	0.40698	1.49373	69	MYLK4, KLHL41, HDAC11, SYNPO2L, USP2, PYGM, PGAM2, NEIL1, FZD5, NCAM1, RB1, ERBB3, MYOG, ATP2A1, DDC, FAM8A1, FMO1, AAMDC, MYOM2, PPFIA4, IGF2
REACTOME_ACTIVATION_OF_SMO	0.00780453	0.0459298	0.407018	0.681608	1.75817	15	GAS1, EFCAB7, BOC, PTCH1, CDON
FEVR_CTNNB1_TARGETS_UP	0.0078621	0.0462088	0.38073	-0.338873	-1.29142	571	CDC42EP2, TNFRSF12A, SEMA7A, SLC20A1, BHLHE40, DUSP6, JUN, LETM1, EDN3, SLC27A4, ADM, ZYX, KCTD5, MAFF, CORO2A, STK10, CTTN, CDR2, IER5, UGCG, SYT12, FOSL2, CHST2, FAM53B, DHX34, NAB2, URGCP, AGPAT3, PDE9A, C11orf24, SLC6A8, HYAL2, CORO1C, ABR, PREB, PMP22, EEF2K, CAPN15, ABCB10, GSR, GP1BB, TRIM8, MIEN1, EMP1, NDEL1, GALE, ELOVL6, ANGPTL4, RNF114, GNA11, MTF1, SLC6A6, NRP2, TMEM150A, RAB21, LPIN…
PEART_HDAC_PROLIFERATION_CLUSTER_UP	0.00788123	0.0462616	0.38073	0.453679	1.59321	52	BTG1, SLC12A6, ID2, TREX1, TOB1, CCNG1, CDC25C, CGRRF1, NEK2, ID3, HDAC5, HDAC3, BTG2, DCTN3, ARHGAP35
SOTIRIOU_BREAST_CANCER_GRADE_1_VS_3_UP	0.00790431	0.0463374	0.38073	-0.422086	-1.46187	142	MRPS17, MRPL15, SLC52A2, GTPBP4, PDSS1, UBE2N, TIMM10, CMC2, BYSL, JMJD6, HCCS, TXNRD1, XPOT, PFDN6, PSMD12, CCNE2, SLC7A5, CDC25A, UBE2S, POLR2K, DSCC1, MRPL12, GMPS, STIP1, SNRPF, TUBA1C, TRIP13, CCT5, MCM4, TXN, NME1, FEN1, NUTF2, MAD2L1, SNRPG, ITCH, ORMDL2, E2F1, VRK1, MCM6
JEPSEN_SMRT_TARGETS	0.00803957	0.0470697	0.38073	-0.58958	-1.63978	33	TNFRSF12A, SPRY4, PDGFA, SRXN1, SYT12, MGA, EGR1, PRDM15, ADAT2
BROWNE_HCMV_INFECTION_48HR_UP	0.00805565	0.0471033	0.38073	-0.419274	-1.46448	164	RGS16, SLC39A14, EDN3, EEF1E1, E2F5, ZNF330, PPP2R1B, ZNF202, NUP153, AMD1, AJAP1, SRSF8, PIP5K1A, POLR2H, TPST2, IER3, CCNE1, ELAC2, MRS2, MAGOH, SORD, FBXO28, DHX9, RAD51D, PFKP, POLR3F, ATP11A, RNF44, C5orf22, MTMR9, PRPS2, ZNF529, GGCT, CTNNA2, SNAPC1, CXCR4, RFC3, CHST1, ATF3, ITPR1, IFNAR2, PSMD11, MAD2L1, SNX4, GRIA1
REACTOME_NUCLEOTIDE_SALVAGE	0.0081322	0.0474899	0.38073	-0.658574	-1.687	21	PNP, UCK2, AMPD2
REACTOME_APC_C_CDH1_MEDIATED_DEGRADATION_OF_CDC20_AND_OTHER_APC_C_CDH1_TARGETED_PROTEINS_IN_LATE_MITOSIS_EARLY_G1	0.00817818	0.0476973	0.38073	-0.480739	-1.53495	71	PSME3, PSMC4, PSMD6, PSMD7, PSMD12, PSMA5, PSMB10, ANAPC7, UBE2S, ANAPC1, PSMA3, ANAPC5, PSME4, UBE2D1, PSMD3, PSMD8, PSMB5, PSMD11, SKP2, PSMD1, PSMB2, PSMB3, PSMD14, PSMC2, PSMD5, PSMA4, CDC23, PSMC5, CDC26, PSMA7, PSMD2, PSMD13, PSMA2, PSMB8
FAELT_B_CLL_WITH_VH3_21_UP	0.00826469	0.0480174	0.38073	-0.560408	-1.63416	43	DVL1, E2F4, SLC7A6, CLUH, EIF4G1, TOMM40, VDAC1, ACTN4, UBTF, ARHGEF1, SMG5, PRRC2A, PTPN1, YKT6, PPP5C
KEGG_CHEMOKINE_SIGNALING_PATHWAY	0.00824564	0.0480174	0.38073	-0.427933	-1.48631	145	CHUK, MAP2K1, CRKL, PXN, CSK, GNG5, GRK5, HRAS, ROCK2, GNB1, VAV3, SHC1, CCL2, GNB4, NFKBIB, STAT5B, PLCB2, CRK, MAPK1, NFKB1, RAP1B, VAV2, BCAR1, RELA, PAK1, ARRB1, ADCY3, GNB3, AKT1, PTK2, NRAS, ADCY1, SHC3, PIK3R5, PRKX, GRK6, GRK4, GNG2, CXCR4, IKBKB, ADCY7, GNG10, PRKCD, PREX1
REACTOME_FCERI_MEDIATED_MAPK_ACTIVATION	0.00826445	0.0480174	0.38073	-0.599413	-1.6583	31	JUN, PAK2, HRAS, VAV3, SHC1, MAPK1, VAV2, PAK1, NRAS, MAP2K4, MAPK9
MEBARKI_HCC_PROGENITOR_WNT_DN	0.0083185	0.0482685	0.38073	0.423149	1.5536	66	AGR2, JAKMIP2, FGD3, FRAT1, PAIP2B, ZFP2, ZBED3-AS1, GHR, TDRD6, SPINK5, STOX1, S100P, ACACB, TMEM8B, DENND3, KLHL30, ABCD2
DORN_ADENOVIRUS_INFECTION_12HR_DN	0.00840227	0.0486864	0.38073	-0.625047	-1.71815	30	TNFRSF12A, MYC, MAP2K3, FHL2, SYNCRIP, CCND1, TXNRD1, LIMA1, IER3, FUBP3, TRAF4, MCL1
WEST_ADRENOCORTICAL_CARCINOMA_VS_ADENOMA_UP	0.00841191	0.0486864	0.38073	-0.697386	-1.69549	17	DDX56, SLC35C1, NLE1, DLL3, AUNIP, MED27, LONRF3, GGCT, NUP88
WP_NONALCOHOLIC_FATTY_LIVER_DISEASE	0.00844632	0.0488236	0.38073	-0.421183	-1.45874	142	JUN, BAK1, EIF2S1, NDUFV3, MLX, CYCS, XBP1, ADIPOR1, PRKAA1, UQCRFS1, ATF4, CCL2, BID, PRKAG2, UQCRQ, NDUFB2, TRAF2, IRS2, NDUFS6, SDHB, NFKB1, NDUFAB1, NDUFS5, CYC1, CASP3, UQCR10, RELA, AKT1, NDUFA8, CASP7, PRKAA2, IL6R, NDUFV2, COX6A1, MAPK9, ERN1, IRS1, IKBKB, SREBF1, COX5A, NDUFA7, TNFRSF1A, NDUFS3, ADIPOR2, ITCH, PRKAB1, NDUFA11, NDUFA3, UQCR11, NDUFA12, NDUFS8, COX7A2L, RAC1, NDUFA4, AKT2,…
BIOCARTA_FAS_PATHWAY	0.00846641	0.0488777	0.38073	-0.59568	-1.6312	29	JUN, DFFA, FADD, PAK2, DFFB, LMNA, CASP3, PAK1, DAXX, CASP7, MAP2K4, PRKDC, ARHGDIB, MAP3K7
REACTOME_FCERI_MEDIATED_NF_KB_ACTIVATION	0.00850281	0.0489723	0.38073	-0.476581	-1.53267	77	CUL1, CHUK, PSME3, BCL10, UBE2N, PSMC4, FBXW11, PSMD6, PSMD7, PSMD12, PSMA5, PSMB10, NFKB1, RELA, PSMA3, PSME4, UBE2D1, UBE2V1, PSMD3, TAB3, MALT1, IKBKB, PSMD8, MAP3K7, PSMB5, PSMD11, CDC34, PSMD1, PSMB2, UBE2D2, PSMB3, PSMD14, PSMC2, PSMD5, PSMA4, PSMC5, PSMA7, TRAF6, PSMD2, LYN, PSMD13
WP_SIGNALING_OF_HEPATOCYTE_GROWTH_FACTOR_RECEPTOR	0.00851505	0.0489723	0.38073	-0.580365	-1.61528	34	JUN, RASA1, MAP2K1, CRKL, PXN, HRAS, CRK, MAPK1, RAP1B, PAK1, PTK2, RAPGEF1, ELK1
ZHAN_MULTIPLE_MYELOMA_SUBGROUPS	0.00851505	0.0489723	0.38073	-0.624354	-1.71624	30	DFFA, EIF2S1, UBE2V2, EIF2B1, CDC6, PRKDC, CSNK2B, PSMD14, RANBP1, SNRPD3, POLD2, FKBP1A, C1D, SNRPC, MAZ, CCT4, MTIF2
BIOCARTA_PDGF_PATHWAY	0.00854093	0.0490592	0.38073	-0.612789	-1.67446	28	PDGFA, JUN, SRF, RASA1, MAP2K1, HRAS, SHC1
AMIT_SERUM_RESPONSE_120_MCF10A	0.00861944	0.0492339	0.38073	-0.502043	-1.57284	63	YRDC, BCAR3, IFIT5, KLF10, MAFF, MREG, SETD3, SOWAHC, ETS2, SIK1, CSTF2, LIF, PLAUR, CDR2L, SOX9, IRS2, MCL1, GADD45A
BIOCARTA_IL6_PATHWAY	0.00860706	0.0492339	0.38073	-0.656634	-1.68203	21	JUN, SRF, MAP2K1, HRAS, SHC1, IL6R, ELK1, CSNK2A1, CEBPB, PTPN11
REACTOME_MEMBRANE_TRAFFICKING	0.00862538	0.0492339	0.38073	-0.335647	-1.28078	593	ARF6, BICD2, RABEPK, HBEGF, ARCN1, BLOC1S4, YWHAG, RIN1, TFRC, CTTN, TOR1A, TBC1D14, HSPA8, RAB35, ANKRD27, STX6, AGPAT3, CNIH3, GAPVD1, TRAPPC4, KLC2, PREB, MON1A, ARF1, GJA3, RABEP1, PPP6R1, UBQLN1, GJB2, BET1L, CLINT1, DCTN5, RAB3IL1, SEC24A, GDI1, RAB12, VPS4A, ARF4, SPTBN2, DNAJC6, BICD1, AP4E1, M6PR, SEC23IP, PRKAG2, PAFAH1B2, KIF9, RAB21, NECAP1, AGFG1, AP1S1, SURF4, SEC16A, COPS8, RAB39A,…
REACTOME_SLC_TRANSPORTER_DISORDERS	0.00859999	0.0492339	0.38073	-0.476349	-1.53192	77	SLC27A4, SLC35C1, RANBP2, NUP35, NUP153, SEH1L, POM121, NUP98, SLC35A2, NUP155, SLC3A2, SLC16A1, NUP62, NUP188, SLC2A1, NDC1, SLC1A1, SLC12A1, SLC20A2, SLC2A9, SLC35A3, NUP50, NUP43, POM121C, NUP88, NUP37, SLC33A1, NUP85, RAE1, SLCO2A1, SEC13
REACTOME_THROMBOXANE_SIGNALLING_THROUGH_TP_RECEPTOR	0.00860706	0.0492339	0.38073	-0.666041	-1.69247	20	GNG5, GNB1, GNA11, GNB4, AAMP, GNB3, GNG2, GNG10, GNG12
LEE_LIVER_CANCER_DENA_DN	0.00865011	0.0493132	0.38073	0.450948	1.58362	52	PHYH, SELENBP1, AKR1C1, CSAD, PEX11A, RORC, EHHADH, CYP2E1, ACOX1, CA3, TNNC2, GPR37, NDRG2, FABP1, ACSM3, NR1H3, EPHX2
HOLLMANN_APOPTOSIS_VIA_CD40_UP	0.00869862	0.0494933	0.38073	-0.417108	-1.47928	187	MAK16, G3BP1, LGALSL, HSPH1, MFHAS1, AGPAT5, PFDN2, BIN3, RNF126, ETS2, NUDT11, TMEM147, GSR, PPP6R1, PAK2, DDX3Y, TRMT12, TSFM, EMC7, PPP2R2A, SNRPD1, TACC1, SDHB, RAP1B, SNX19, LSM1, ARPP19, MRPL34, KIAA0930, CLTB, SBF1, PTPN22, COPS3, RFTN1, SH2B2, MYO1E, COTL1, TUBB2A, LEF1, TUBA1C, PEX3, NBEAL2, HSPBP1, NQO2, ADAM19, GRK6, CHMP7, ARPC2, COPS2, USP13, CKAP4, INTS9, SLCO4A1, EMP3, ENDOD1, PPP2…
SASSON_RESPONSE_TO_FORSKOLIN_UP	0.00870344	0.0494933	0.38073	-0.48548	-1.56631	79	CHUK, PTP4A1, MAP2K1, BAG1, JMJD6, ATP2B1, GRK5, NLK, FKBP5, DUSP3, PTPN21, ARPC4, DHCR7, UPP1, TUBB2A, STIP1, DUSP9, RHOB, RAB1A, PRKX, MSMO1, MAP3K7, RAB14, PDXK, DUSP1, ITPR1, NOL3, POP5, PSMD1, MBD2
BERENJENO_TRANSFORMED_BY_RHOA_REVERSIBLY_DN	0.00888876	0.0504213	0.38073	-0.625969	-1.6795	26	DUSP6, MYC, ADM, SERPINE1, ERRFI1, ACTN4, LATS2
REACTOME_ATF4_ACTIVATES_GENES_IN_RESPONSE_TO_ENDOPLASMIC_RETICULUM_STRESS	0.00888876	0.0504213	0.38073	-0.626821	-1.68178	26	EXOSC3, EXOSC4, EXOSC6, CEBPG, EXOSC7, ATF4, EXOSC5, CCL2, EXOSC2, EXOSC9, DIS3, ASNS, ATF3, EXOSC1, DCP2, EXOSC8, CEBPB, KHSRP
GARGALOVIC_RESPONSE_TO_OXIDIZED_PHOSPHOLIPIDS_TURQUOISE_UP	0.00896877	0.0507527	0.38073	-0.487828	-1.57763	80	CDC42EP2, JUN, MYC, KLF10, PIM3, FOSL2, SLC4A7, PTP4A1, NAB2, ZNF697, SPRY2, PANK3, ZCCHC2, EMP1, EGR1, GAN, C15orf39, PGF, AGO2, DUSP3, SPIRE1, DNAJB6, DIDO1, IPMK, DLGAP1-AS2, SPOPL, SMG1, NIPA1, TNPO1, GCLM, ERN1, SLC7A11, KLF6, CLIP2
VANTVEER_BREAST_CANCER_METASTASIS_UP	0.00896946	0.0507527	0.38073	0.51082	1.70756	41	IP6K2, BBC3, CIRBP, FUT8, MYLIP, ACADS, BTG2, FGF18, ALDH6A1, SPEF1, LETMD1, EBF4, INPP5J
JAZAERI_BREAST_CANCER_BRCA1_VS_BRCA2_UP	0.00899835	0.0508052	0.38073	-0.565577	-1.66611	45	PISD, MPV17L2, MAP2K3, TATDN2, PAK2, MAPRE1, SF3B4, SPCS3, UBAP2L, GART, NOC2L, PEF1, MNAT1, AKT1, RUNX1, STRN3
REACTOME_CELL_CYCLE_CHECKPOINTS	0.00900344	0.0508052	0.38073	-0.381643	-1.38921	243	AHCTF1, YWHAG, PSME3, RANBP2, UBE2N, PPP2R1B, SEH1L, NUP98, PSMC4, RANGAP1, NDEL1, RNF168, MAPRE1, NUDC, PPP2CA, CCNE1, PSMD6, ATR, PSMD7, PSMD12, PCBP4, PSMA5, CCNE2, CLIP1, ORC5, PSMB10, BRCC3, UBE2V2, DBF4, DYNLL1, ANAPC7, CDC25A, UBE2S, ANAPC1, PSMA3, ANAPC5, TOP3A, RCC2, PSME4, ATRIP, UBE2D1, YWHAB, RAD1, PSMD3, DYNC1LI1, KIF2A, DYNLL2, ORC6, HERC2, CDC6, MIS12, NUP43, MCM4, PSMD8, RFC3, ORC…
REACTOME_SUMOYLATION_OF_DNA_DAMAGE_RESPONSE_AND_REPAIR_PROTEINS	0.00901221	0.0508052	0.38073	-0.479652	-1.53688	73	PHC2, RANBP2, NUP35, NUP153, SEH1L, POM121, NUP98, RNF168, SCMH1, NUP155, TDG, NUP62, PIAS2, NUP188, NDC1, HDAC7, RNF2, HERC2, NUP50, SUMO3, NUP43, POM121C, NUP88, NUP37, NUP85, RAE1
HOELZEL_NF1_TARGETS_DN	0.00905492	0.0508572	0.38073	0.364341	1.46129	103	PCDH18, HDAC9, YPEL3, MIAT, MATN2, C2orf68, ARHGAP28, NR2F2, XIST, PRKD1, GRM7, NREP, BOC, EDNRB, RASA4, PDK4, PCDHB2, NR2F1, SATB1, FSTL1, SLC16A14, FTX, LEPR, LRRN1, GABPB1-AS1, SNAP91, FBXL7, JDP2, LHX9, PLEKHA6, ZNF423, CENPBD1, CP, EFNA2, MYRF, FOXO3, TES, LIX1, CUX1
PID_CD8_TCR_DOWNSTREAM_PATHWAY	0.00903714	0.0508572	0.38073	-0.551979	-1.62045	44	FOSL1, JUN, MAP2K1, EGR1, PPP3R1, HRAS, MAPK1, PRKCE, NRAS, MAPK9, ELK1, JUNB
WONG_PROTEASOME_GENE_MODULE	0.00905304	0.0508572	0.38073	-0.541657	-1.61527	50	SIAH2, PSME3, UBE3A, USP10, PSMD12, PSMA5, USP25, USP18, UCHL3, PSMB10, UBE2G1, USP46, PSMD3, USP14, USP13, PSMD8, CDC34, PSMD1, UBA6, PSMB2, UBE2D2, UBE2Q2, PSMB3, PSMD14, PSMA4, PSMC5, USP39, PSMA7, UBR7, UBE2T, PSMB8, USP1
NIKOLSKY_BREAST_CANCER_16P13_AMPLICON	0.00911364	0.051123	0.38073	-0.450151	-1.48716	91	TNFRSF12A, C16orf91, KCTD5, RPUSD1, POLR3K, ZNF598, AXIN1, CAPN15, TELO2, STUB1, NTHL1, FAHD1, SNRNP25, TBL3, HAGHL, PAQR4, TSR3, SLC9A3R2, RHOT2, MRPS34, PKD1, MPG, HAGH, MRPL28, FBXL16, CCDC78, NUBP2, MSRB1, MEIOB
REACTOME_REGULATION_OF_EXPRESSION_OF_SLITS_AND_ROBOS	0.0091247	0.051123	0.38073	-0.416461	-1.45485	161	ETF1, PSME3, EIF4G1, GSPT1, NCBP2, PSMC4, EIF4A3, RNPS1, CUL2, NCBP1, PSMD6, PSMD7, PSMD12, RPL36AL, PSMA5, MAGOH, RBM8A, PSMB10, RPL26L1, PSMA3, PSME4, RPS26, PSMD3, RPL22L1, PSMD8, PSMB5, MAGOHB, PSMD11, PSMD1, PSMB2, FAU, PSMB3, RPS28, SLIT2, PSMD14, PSMC2, PSMD5, ROBO3, PSMA4, MSI1
SHETH_LIVER_CANCER_VS_TXNIP_LOSS_PAM2	0.0091398	0.0511447	0.38073	-0.42256	-1.4793	153	DUSP6, PFKFB3, WNK4, TRIB3, B4GALT6, LYSMD2, CCND1, FMNL3, EIF2AK4, PLS1, NOL12, RHOC, MORC4, IER3, RPAP3, FGD1, AGFG1, RAB34, CYSTM1, ACSL4, PAQR4, DYNLL1, COMTD1, CERK, UPP1, QSER1, AJUBA, PNPLA3, TUBB2A, ACBD3, ABHD5, NPDC1, XYLT2, SLC12A4, TWF2, BTG3, SLC1A4, FSCN1, MCAM, TMEM45B, ATF3, CD276, MYO9B, TOR4A, TUBA8, MYADM, TAGLN2
REACTOME_NOTCH_HLH_TRANSCRIPTION_PATHWAY	0.00920496	0.0513832	0.38073	0.563633	1.71579	28	HDAC6, HDAC9, HDAC11, MAML2, CREBBP, HDAC5, HDAC3, NOTCH1, KAT2B, RBPJ
WP_STEROL_REGULATORY_ELEMENTBINDING_PROTEINS_SREBP_SIGNALLING	0.00920499	0.0513832	0.38073	-0.506525	-1.59304	65	PPARGC1B, SAR1A, PRKAA1, ACLY, SEC24A, MTOR, PRKAG2, FASN, ACACA, LPIN1, SAR1B, SCAP, SEC24B, LDLR, SQLE, AKT1, PRKAA2, NR1H2, SCARB1, SREBF1, CYP51A1, IDI1, INSIG1, GPAM, HMGCS1, HMGCR, SEC13, PRKAB1, KPNB1, SCD, LSS, MVD, GSK3A, FDPS, PPARG, MBTPS2, NFYA
REACTOME_COOPERATION_OF_PREFOLDIN_AND_TRIC_CCT_IN_ACTIN_AND_TUBULIN_FOLDING	0.00921967	0.0514022	0.38073	-0.610543	-1.66832	28	PFDN2, CCT2, PFDN6, TCP1, TUBB4B, TUBB2A, TUBA1C, CCT3, CCT5, CCT8, CCT6A, ACTB, TUBA8, TUBB6, TUBA4A, VBP1, CCT7, TUBA1B, CCT4
MOHANKUMAR_HOXA1_TARGETS_DN	0.00926391	0.0514599	0.38073	0.34854	1.43247	133	JAZF1, FAXDC2, ARHGEF37, NYNRIN, SMIM14, MAF, AKR1C1, ST6GALNAC2, GPER1, DDIT3, PTCH2, NELL2, TXNIP, FAM229B, CADM1, DKK3, TNIK, LRRC49, PLD1, SPINK5, INHBA, RUNX1T1, S100P, NMI, MAFB, AAK1, SPOCK1, ARHGAP42, DCAF10
REACTOME_GLYCOSAMINOGLYCAN_METABOLISM	0.00924523	0.0514599	0.38073	-0.447608	-1.50708	112	CHST11, CHST6, B4GALT6, B4GALT2, B3GALT6, CHST2, CHSY1, CHPF2, HYAL2, CHST15, SDC1, B3GNT2, HAS2, CHST3, B4GALT5, B3GAT3, B3GAT1, SLC35B2, ST3GAL2, GPC1, SDC4, NDST1, ST3GAL1, B4GALT3, IDS, HAS3, B4GALT7, CHST5, XYLT2, ST3GAL4, CHST1, HYAL3
WP_HYPERTROPHY_MODEL	0.00925913	0.0514599	0.38073	-0.694658	-1.68886	17	ANKRD1, HBEGF, EIF4E, DUSP14, WDR1, VEGFA, IL1R1, JUND, ATF3, EIF4EBP1
AGUIRRE_PANCREATIC_CANCER_COPY_NUMBER_UP	0.00927868	0.0514791	0.38073	-0.372365	-1.36723	272	THEM6, MYC, SLC52A2, WDR3, MRPS12, GRWD1, ANKRD40, PSME3, ZNF460, MLX, EXOSC4, YTHDF1, ZNF787, ORAI2, SS18L1, ACLY, SMURF1, HAS2, COA3, NUDC, SAMD4A, UTP18, LPCAT1, CRCP, NFKBIB, STAT5B, DUSP3, ZNF146, RAB5C, PDCD6, U2AF2, BRD9, IRF3, LRRC59, NDUFS6, RSAD1, NUP62, SLC1A5, TPD52L2, NDRG1, PVT1, ZNF331, LSM1, CYC1, OPA3, MAPK1IP1L, OSBPL2, RNF6, MAFK, STRN4, NKIRAS2, PNPO, TMEM248, HIF1A, PLEKHG3, …
BOYAULT_LIVER_CANCER_SUBCLASS_G56_DN	0.00930452	0.0515597	0.38073	-0.69096	-1.64462	15	BHLHE40, MAFF, TRIB1, F2RL1, IER3, IL4R
DORSEY_GAB2_TARGETS	0.00931881	0.0515761	0.38073	-0.629929	-1.70329	27	DUSP5, PHLDA2, SERPINE1
PHONG_TNF_RESPONSE_VIA_P38_COMPLETE	0.00943553	0.0521473	0.38073	-0.393872	-1.4188	219	PNP, DUSP5, PMAIP1, UBE2J1, KLF10, SLC7A1, GTPBP4, LARP1, STK17A, CDC42EP1, FOSL2, SLC5A3, MYO1B, OTUD4, ETS2, SMURF1, EGR1, MGAT2, SEC24A, ATP2B1, ETV5, ELOVL6, MAFG, CCDC85B, SHC1, PPM1F, U2SURP, ACACA, GFPT1, KDM2A, JRK, RBM19, WWC2, TCP1, NDUFB2, TRAF4, MCL1, TMEM51, RAB22A, CSNK1E, HHEX, NAV3, CRK, ENAH, RHOQ, MTHFD2L, PAQR4, TCF20, BAZ1A, TGIF1, ARL4C, TMEM97, PITPNA, RAP2C
REACTOME_SYNTHESIS_OF_SUBSTRATES_IN_N_GLYCAN_BIOSYTHESIS	0.0094449	0.0521473	0.38073	-0.512722	-1.59243	60	PMM2, NUS1, GNE, NANP, DOLK, UAP1, SLC35C1, GNPNAT1, ST6GALNAC4, ST6GALNAC6, GFPT1, ST3GAL2, ST8SIA5, DPM2, ST3GAL1, CMAS, ST3GAL4, FUOM, ST6GAL1, MPI, DPM1, NANS, SRD5A3, NPL
KYNG_ENVIRONMENTAL_STRESS_RESPONSE_NOT_BY_4NQO_IN_WS	0.00953007	0.0524119	0.38073	-0.577845	-1.60827	34	UGCG, GNPNAT1, PRDX4, ZNF507, SLC30A5, SOX9, FLOT1, NDRG1, HSD17B10, PDCD5, RHOB, CNKSR1, SOX7, CTCF, TAF10, GALNT2, TAF1C, ARPC1B, NCOR1, HNRNPC, USP1, FUT4
MARIADASON_REGULATED_BY_HISTONE_ACETYLATION_DN	0.00953884	0.0524119	0.38073	-0.559487	-1.60624	40	KLHL42, DEGS1, BDP1, TRIM47, CERS2, OTUD4, MTR, UQCRFS1, TSEN2, RNF138, GIT1, MTCH2
REACTOME_ANTI_INFLAMMATORY_RESPONSE_FAVOURING_LEISHMANIA_PARASITE_INFECTION	0.00951758	0.0524119	0.38073	-0.442864	-1.49004	111	ADORA2B, ADM, P2RY11, GNG5, GNB1, GNB4, GPR84, PRKAR1B, GNAZ, ADCY3, GNB3, ADCY1, FCGR2A, ADCYAP1R1, PRKX, MC5R, GNG2, HRH2, ADORA2A, RHBDF2, ADCY7, GNG10, CALM1, ITPR1, GNG12, PRKAR2A, PTGIR, MYH9, GGT5
TSENG_IRS1_TARGETS_DN	0.00953665	0.0524119	0.38073	0.33951	1.40213	126	CDKN2C, CTDSP2, TMUB2, RSAD2, SMAD6, TSPAN31, CIRBP, SGCE, ANG, ZNF821, ART3, SH3BGR, LITAF, SIRT3, HSD17B11, DKK3, PPL, NFYB, RASA4, ZNF419, TSC22D1, SNAI2, FRMD6
REACTOME_SIGNALING_BY_THE_B_CELL_RECEPTOR_BCR	0.00956361	0.0524846	0.38073	-0.447524	-1.50424	107	CUL1, CHUK, PSME3, BCL10, ORAI2, ORAI1, PSMC4, PPP3R1, HRAS, FBXW11, NFKBIB, PSMD6, PSMD7, PSMD12, PSMA5, PSMB10, NFKB1, RELA, PSMA3, PSME4, PIK3AP1, NRAS, PSMD3, NFKBIE, MALT1, NCK1, IKBKB, PSMD8, MAP3K7, PSMB5, CALM1, ITPR1, PSMD11, PSMD1, PSMB2, PSMB3, CD79B, PSMD14, PSMC2, PSMD5, FKBP1A, PSMA4, ITPR3, PSMC5, PSMA7, PSMD2, LYN, RASGRP3, PSMD13
REACTOME_MAPK6_MAPK4_SIGNALING	0.00961228	0.0526882	0.38073	-0.476061	-1.55761	85	CDC42EP2, JUN, MYC, PSME3, MAPKAPK5, CDC42EP3, PSMC4, PAK2, AGO2, PSMD6, PSMD7, PSMD12, PSMA5, AGO3, ETV4, PSMB10, PAK1, PSMA3, PSME4, PSMD3, CCND3, PSMD8, PSMB5, PSMD11, PSMD1, PSMB2, PSMB3, PSMD14, PSMC2, PSMD5, PSMA4, RAC1, PSMC5, PSMA7, PSMD2
WP_INTEGRATED_BREAST_CANCER_PATHWAY	0.00969015	0.0530512	0.38073	-0.425146	-1.47663	145	FOSL1, JUN, MYC, BAK1, FOSL2, CHUK, UBE2F, FADD, CCND1, USP38, RPP38, BCL2, PLK3, RHEB, GDI1, MTOR, BID, NAB1, ATF1, ATR, MYT1, GADD45A, MAPK1, HIPK2, NFKB1, VEGFA, CDC25A, PKIA, CERK, CASP3, PAK1, AKT1, MYCBP2, ANXA1, CDK4, MSH6, IRS1, PHB, USP15, MAX, TGFBR1, ZMIZ1, DCAKD
SMID_BREAST_CANCER_BASAL_UP	0.00971381	0.0531169	0.38073	-0.342138	-1.30237	559	FOSL1, PVR, ADORA2B, UCK2, ATP13A3, CHST11, MYC, MRPS12, HBEGF, ADM, AK2, PAK1IP1, RCAN1, GLS, LGALSL, BAG2, CDC42EP1, NKX2-5, PTX3, ARNTL2, LRFN4, WWTR1, SYNCRIP, DKC1, HSPA6, PDE9A, LRP8, AMD1, SIK1, BYSL, NUDT11, DLAT, TFDP1, FAM171A1, EPHB3, E2F3, DDX17, CHST3, DNAJC6, BOP1, ANGPTL4, CCL2, SLC2A6, STEAP1B, SLC25A37, TIMM44, CCNE1, NFIL3, MICALL1, BCL2A1, KCNK5, GART, SOX9, TEAD4, LRP12, IL27R…
SMIRNOV_RESPONSE_TO_IR_2HR_UP	0.0097803	0.0533524	0.38073	-0.536108	-1.58621	48	FOSL1, AEN, RGS16, JUN, PMAIP1, ELK4, IER5, ZFP36L2, IER3, SOX9, GADD45A, TNFRSF10B, CDC25A
WP_SPHINGOLIPID_METABOLISM_GENERAL_OVERVIEW	0.00977266	0.0533524	0.38073	-0.641882	-1.66614	23	DEGS1, UGCG, CERS2, KDSR, CERS1, CERK, SGMS2, SGPP1
REACTOME_UNFOLDED_PROTEIN_RESPONSE_UPR	0.00980261	0.0534102	0.38073	-0.466067	-1.53456	88	SRPRB, EIF2S1, EDEM1, EXOSC3, EXOSC4, EXOSC6, XBP1, CEBPG, TATDN2, PREB, EXOSC7, EXTL3, ATF4, EXOSC5, SHC1, CCL2, GFPT1, FKBP14, LMNA, EIF2S2, EXOSC2, EXOSC9, DIS3, SERP1, SSR1, YIF1A, DNAJB11, DDX11, GOSR2, ASNS, ERN1, ARFGAP1, ATF3, EXOSC1, CREB3L1
REACTOME_TCR_SIGNALING	0.0098151	0.0534143	0.38073	-0.446559	-1.49648	106	CUL1, CHUK, PSME3, BCL10, UBE2N, CSK, PSMC4, PAK2, VASP, FBXW11, PSMD6, PSMD7, PSMD12, PSMA5, ENAH, PSMB10, NFKB1, PTPN22, RELA, PAK1, PSMA3, PSME4, UBE2D1, UBE2V1, PSMD3, MALT1, NCK1, IKBKB, PSMD8, MAP3K7, PSMB5, PSMD11, CDC34, PSMD1, PSMB2, UBE2D2, PSMB3, PSMD14, CD247, PSMC2, PSMD5, PSMA4, PSMC5, HLA-DQB1, PSMA7, TRAF6, PSMD2
LEE_LIVER_CANCER_ACOX1_DN	0.00988019	0.0537044	0.38073	0.472982	1.62733	48	HBP1, LMCD1, TDO2, SELENBP1, AKR1C1, VPS11, RNASE4, NINJ1, DPP4, CA3, PHLDA1, TNNC2, GPR37, ATP2A1
YAGI_AML_WITH_11Q23_REARRANGED	0.00989344	0.0537123	0.38073	-0.36673	-1.35382	310	PVR, PPID, AK2, SLC7A1, DEXI, IDH3A, ERICH1, RANBP2, RGS19, TIMP3, UBE2N, XBP1, CEBPG, ELK3, JTB, ABR, BCL2, ITGAE, SF1, GTF2E2, PPP1R2, DGKD, SRSF8, NEK4, PLS1, TEX30, SAMD4A, UTP18, DHX16, PLAUR, CDR2L, RPS6KA3, PHF2, PREP, TTLL12, PSMD7, EIF2S2, RANBP6, ATP6V1E1, NDUFS6, KBTBD11, TACC1, SDHB, MRPL33, TPD52L2, TRIM44, SNX17, MLF2, DHCR7, MAPKAPK3, SAG, TMEM251, ADCY3, TNPO1, IDS, SHC3, IL6R, UB…
DARWICHE_PAPILLOMA_RISK_LOW_UP	0.00995564	0.0539856	0.38073	-0.425622	-1.45649	129	UCK2, CHST11, SAR1A, SSU72, BZW1, LIF, RBM12, NEK4, LRRC58, IDE, TCP1, RPS6KA4, TRAF2, PGAM1, ENAH, SNHG9, DYNLL1, SRM, NCL, PMEPA1, CACYBP, TGFA, ARMC9, PDCD5, TMEM248, MGAT1, LY6E, YWHAB, ENG, EIF5A, MRPL19, ELAVL1, GCLM, PRRC1, PDXDC1, NHP2, MCAM, TXN, HSPD1, FAM162A, TUBA8, HOMER3, GABARAPL2, SLC35B1, SRSF1, AXL, LRIF1
GRAESSMANN_RESPONSE_TO_MC_AND_DOXORUBICIN_UP	0.01003	0.0542664	0.38073	-0.337277	-1.28284	554	PNP, SLC20A1, DDIT4L, PDGFA, SRXN1, AMPD2, KLHL42, SLC25A22, ALAS1, SRF, DEXI, BRIX1, PPIF, DOLK, DCAF4, CORO2A, ATP6V0B, FAM216A, PDGFB, SLC19A2, EDEM1, PDXP, AGPAT5, PTP4A1, TOR3A, UFSP1, FAM43A, FRMD8, TRIM11, SEPHS2, SLC6A8, HYAL2, CITED4, POM121, TRMT5, SDC1, ABCB10, POLRMT, ST6GALNAC4, DPH7, BET1L, LIF, ICMT, EHD4, MAPRE1, SCMH1, ZBTB8A, HRAS, MAFG, ATP13A2, CDR2L, EI24, KCTD12, MORC4, TMEM…
WP_INTEGRINMEDIATED_CELL_ADHESION	0.0100312	0.0542664	0.38073	-0.459283	-1.52129	94	ZYX, MAP2K3, MAP2K1, PXN, ITGAE, CSK, PAK2, VASP, HRAS, ROCK2, VAV3, SHC1, VCL, CRK, MAPK1, RAP1B, VAV2, BCAR1, PAK1, CAPN10, AKT1, PTK2, SHC3, RAPGEF1
HELLER_HDAC_TARGETS_UP	0.0100771	0.05445	0.38073	0.288889	1.28892	276	KLHL24, CDKN1C, NEU1, PIGV, ID2, CALCOCO1, SOX4, TSPAN13, GLCE, NEDD9, BCL6, PIK3CD, TTLL1, NR4A2, DDAH2, TMEM47, SPAG9, SORBS1, IFT122, TUFT1, CDKN2D, NCOA2, SLC4A8, PLK2, TXNIP, ZER1, MLF1, DHRS2, CDKL3, CYP1A1, NCAM1, GMPR, PPL, HDAC3, KDM5B, RNASE4, SAT1, PDE4DIP, HHLA3, ZSWIM8, CPD, ANKZF1, GNS, GPSM2, GRN, TUBA1A, PRPH, CCHCR1, TUBB2B, NCOA3, AKR1C3, ENPP2, MBTD1, VRK3, RAB4B, STARD3, LRRC2…
LINDGREN_BLADDER_CANCER_CLUSTER_2A_DN	0.0100912	0.0544612	0.38073	-0.429371	-1.46294	127	NEK6, ISCA1, RCAN1, RASSF8, UGCG, SETX, ALG2, C9orf78, NGRN, PMP22, VCPKMT, UBQLN1, NUDCD3, DDX3Y, LIG4, PRPF4, POLE3, RAB21, FUBP3, NFIL3, SCML1, C3AR1, RNF41, ARMC8, ACSL4, ARL4C, RAD23B, HABP4, STXBP1, RHOB, PNMA1, KIF2A, FAM120AOS, MBNL1, FBXW2, GNG10, RAB14, TGFBR1, CNN3, ST6GAL1, DNAJB9, GRAMD1A, GLIPR1
REACTOME_C_TYPE_LECTIN_RECEPTORS_CLRS	0.0102636	0.0553264	0.38073	-0.43188	-1.47211	124	CUL1, CHUK, PSME3, BCL10, UBE2N, PSMC4, PAK2, PPP3R1, HRAS, FBXW11, UBE2M, PSMD6, PSMD7, PSMD12, PSMA5, PSMB10, NFKB1, ICAM3, RELB, RELA, PAK1, PSMA3, PSME4, UBE2D1, NRAS, UBE2V1, PSMD3, TAB3, MALT1, CARD9, IKBKB, PSMD8, PRKCD, MAP3K7, PSMB5, CALM1, ITPR1, CLEC7A, PSMD11, CDC34, PSMD1, PSMB2, UBE2D2, PSMB3, PSMD14, PSMC2, PSMD5, MUC16, PSMA4, ITPR3, PSMC5, PSMA7, TRAF6, PSMD2, LYN
REACTOME_S_PHASE	0.0103024	0.0554696	0.38073	-0.412431	-1.44171	158	CUL1, MYC, PSME3, E2F4, E2F5, CCND1, TFDP1, PSMC4, POLE3, CCNE1, PSMD6, PSMD7, PSMD12, PSMA5, CCNE2, ORC5, PSMB10, ANAPC7, CDC25A, UBE2S, ANAPC1, MNAT1, PDS5A, PSMA3, ANAPC5, PSME4, UBE2D1, AKT1, CCNH, CDK4, PSMD3, CABLES1, ORC6, ESCO1, CDC6, MCM4, PSMD8, RFC3, ORC2, MAX, PSMB5, FEN1, PSMD11, CDKN1A, SKP2, PSMD1, PSMB2, PSMB3, PSMD14, PSMC2, CDC25B, E2F1, POLD2, PSMD5, MCM6, PSMA4, CDC23, GINS3, …
REACTOME_MITOTIC_PROPHASE	0.0103412	0.0556128	0.38073	-0.481838	-1.55455	79	NEK6, RANBP2, NUP35, PPP2R1B, NUP153, SEH1L, POM121, NUP98, NUP155, MCPH1, PPP2CA, LPIN1, LMNA, GORASP2, MAPK1, NUP62, NUP188, ARPP19, NDC1, VRK2, RAB1A, NUP50, BANF1, PPP2R2D, NUP43, POM121C, NUP88, EMD, NUP37, PPP2CB, NUP85, RAE1
PHONG_TNF_RESPONSE_VIA_P38_PARTIAL	0.0103821	0.0557012	0.38073	-0.420307	-1.47142	153	SLC20A1, FJX1, CHST11, JUN, IFNGR2, SLC39A14, PMAIP1, ADM, PPIF, MAFF, FOSL2, SERPINE1, SLC5A3, MFHAS1, PTX3, TRAPPC4, PLAU, SDF2L1, LIF, HAS2, BID, PLAUR, IER3, IL4R, MCL1, IL27RA, NAMPT, LDLR, RGS2, PGRMC2, TNFRSF10B, HIVEP1, BAZ1A, TRIB2, TGFA, FNDC3B, RNF44, KLHL21, TUBB2A, TSC22D2, SLC12A7, DLEU1, NFKBIE, TTC27, GPRC5A, JUNB, TGIF2, IRS1, KLF6, WWC1, BTG3, C3orf52, BDNF, BAHD1, VDR
PYEON_HPV_POSITIVE_TUMORS_UP	0.0103733	0.0557012	0.38073	0.377057	1.4572	88	CDKN2C, SLC35E2B, NEURL1B, PIK3R3, CDK3, TIA1, ZSCAN16, SYCP2, PLGLB1, KIAA1841, RTKN2, ZMAT1, PNISR, C18orf54, CCHCR1, NOTCH1, RMI2, SLFN13, C5orf34, INTS7, PSIP1
AMIT_EGF_RESPONSE_60_HELA	0.0104892	0.0562097	0.38073	-0.559134	-1.64713	45	SLC20A1, BHLHE40, PMAIP1, KLF10, UGCG, FOSL2, SERPINE1, HSPH1, NAA15, HES1, CCND1, LIF, KCNJ12, DCUN1D4, LDLR, VEGFA, SLC2A3
KYNG_RESPONSE_TO_H2O2	0.0105147	0.056214	0.38073	-0.49044	-1.53857	64	ANKRD1, PLXNA1, UBE2J1, DNAJA1, CCND1, PSMC4, UNG, GADD45A, ZBTB7A, PKIA, RELA, ENG, CCNH, RAB36, MCAM, RCC1, CDC34, TSPAN4, GDF15, TUBA4A
REACTOME_DISEASES_OF_GLYCOSYLATION	0.0105036	0.056214	0.38073	-0.421269	-1.44206	132	PMM2, CHST6, NUS1, GNE, DOLK, B3GALT6, CHSY1, ALG2, SDC1, ADAMTS15, MGAT2, GALE, CHST3, DPAGT1, B3GAT3, GFPT1, POMGNT1, ALG13, ALG3, ADAMTS1, ALG1, GPC1, SDC4, DPM2, MOGS, RFT1, ALG8, ALG11
REACTOME_THROMBIN_SIGNALLING_THROUGH_PROTEINASE_ACTIVATED_RECEPTORS_PARS	0.0106909	0.0570891	0.38073	-0.625134	-1.69033	27	GNG5, GNB1, GNA11, GNB4, MAPK1, ARRB1, GNB3, F2R, F2RL3, GNG2, GNG10, GNG12, GNA12, GNAQ, ARRB2
BIOCARTA_INSULIN_PATHWAY	0.010744	0.0572383	0.38073	-0.650387	-1.66603	21	JUN, SRF, RASA1, MAP2K1, HRAS, SHC1
BIOCARTA_P53HYPOXIA_PATHWAY	0.010744	0.0572383	0.38073	-0.649985	-1.665	21	FHL2, HIC1, IGFBP3, NFKBIB, GADD45A, AKT1, HIF1A, HSP90AA1, CDKN1A
PID_CMYB_PATHWAY	0.0108682	0.0578323	0.38073	-0.47119	-1.50977	73	MAT2A, ADORA2B, MYC, PPID, HSPA8, HES1, CCND1, ETS2, BCL2, ATP2B1, HRAS, NLK, CDK6, HIPK2, SKI, NRAS, LEF1
REACTOME_HCMV_LATE_EVENTS	0.0110161	0.058551	0.38073	-0.528187	-1.59308	52	RANBP2, NUP35, NUP153, SEH1L, POM121, NUP98, NUP155, VPS4A, CHMP1A, NUP62, VPS37C, NUP188, NDC1, VPS25, NUP50, VPS36, CHMP7, HNRNPK, NUP43, POM121C, NUP88, NUP37, NUP85, RAE1, SEC13, CHMP6
KENNY_CTNNB1_TARGETS_UP	0.0110702	0.0587701	0.38073	-0.538757	-1.58573	46	ARCN1, EBNA1BP2, SRSF7, SEPHS2, RBM26, HILPDA, TFDP1, GAN, GNA11, EXOSC2, NABP1, UPP1, PTPN22
REACTOME_NUCLEAR_EVENTS_KINASE_AND_TRANSCRIPTION_FACTOR_ACTIVATION	0.0111389	0.0590659	0.38073	-0.501366	-1.56016	61	FOSL1, DUSP6, DUSP7, SRF, CDK5R1, NAB2, PPP2R1B, TRIB1, ARC, EGR1, NAB1, RPS6KA3, ATF1, PPP2CA, DUSP4, DUSP3, MEF2A, MAPK1
FOSTER_TOLERANT_MACROPHAGE_UP	0.0111526	0.0590699	0.38073	-0.427244	-1.48131	143	CDC42EP2, PVR, ETF1, TRAF3, BAK1, MREG, CTTN, CYCS, ORAI2, ELK3, KPNA4, FBRSL1, SLC7A2, HILPDA, SMURF1, GLRX, TXNRD1, MTDH, SLC25A37, C3orf70, SLC31A1, SMG1, TNFRSF1B, RNF149, PPFIA3, ZDHHC18, RAB10, PIK3AP1, SLC16A3, MTHFD2, ZC3H12C, RAB20, SLC7A11, IFT57, BTG3, ADORA2A
CORRE_MULTIPLE_MYELOMA_UP	0.0113006	0.0597844	0.38073	-0.501525	-1.57732	65	ANKRD1, C2CD4A, MAFF, SERPINE1, FAM43A, GLRX, ANGPTL4, RGS4, TNFSF4, RNF145, SLC7A5, TLR4
BURTON_ADIPOGENESIS_PEAK_AT_0HR	0.0113495	0.0599732	0.38073	0.422201	1.5251	58	GAS1, CCNG2, CYB5R1, MXD4, PDGFRB, DDIT3, CTSK, NREP, MARCKS
WP_GASTRIC_CANCER_NETWORK_2	0.0114128	0.0602377	0.38073	-0.590381	-1.63331	31	MYC, BRIX1, AHCTF1, CEBPZ, MTDH, FAM91A1, CACYBP, DSCC1
REACTOME_KERATAN_SULFATE_BIOSYNTHESIS	0.0114473	0.0603499	0.38073	-0.629378	-1.674	25	CHST6, B4GALT6, B4GALT2, CHST2, B3GNT2, B4GALT5, ST3GAL2, ST3GAL1, B4GALT3, CHST5, ST3GAL4, CHST1
REACTOME_DISEASES_OF_METABOLISM	0.0114626	0.0603607	0.38073	-0.387013	-1.3936	216	PMM2, CHST6, NUS1, GNE, DOLK, MMACHC, B3GALT6, CHSY1, MTRR, RPIA, ALG2, FDX1, CYP24A1, MTR, SDC1, ADAMTS15, MGAT2, GALE, CHST3, DPAGT1, B3GAT3, ACACA, GFPT1, POMGNT1, ALG13, ALG3, ABCA3, ADAMTS1, ALG1, GPC1, SDC4, DPM2, CD320, MOGS, DCXR, RFT1, ALG8, ALG11, IDS, HLCS, TBXAS1, B4GALT7
MIKKELSEN_IPS_ICP_WITH_H3K27ME3	0.0114956	0.0604647	0.38073	0.499204	1.64528	39	ZIC4, NR2F2, CD72, PCDHB2, SOX6, TMEM119, KCNJ9, TMEM100, TNNC2, LRRTM3, ABCA4, INPP5J, ZDHHC22, LINGO4
PLASARI_TGFB1_TARGETS_1HR_UP	0.0116388	0.0611471	0.38073	-0.57663	-1.60377	33	SLC20A1, BHLHE40, HBEGF, KLF10, IER5, SERPINE1, CDK5R1, HES1, SNAI1, LIF, IER3, CSRNP1
WP_TCELL_ANTIGEN_RECEPTOR_TCR_SIGNALING_PATHWAY	0.0117549	0.0616863	0.38073	-0.473461	-1.52497	78	SH2B3, JUN, CHUK, BCL10, MAP2K1, CRKL, IL15RA, HRAS, VAV3, SHC1, CRK, MAPK1, NFKB1, RELA, PAK1, AKT1, MALT1, NCK1, DBNL, MAPK9, CBL, IKBKB, PRKCD, MAP3K7, ITPR1
FLORIO_NEOCORTEX_BASAL_RADIAL_GLIA_DN	0.0117904	0.0618014	0.38073	0.321234	1.3565	180	ACBD7, MFAP4, VCAM1, FGFR2, TMEM47, EXPH5, NEK2, RFTN2, ARHGAP19, TTK, NSUN7, CKAP2, HSD17B11, PDGFD, EDNRB, PSRC1, DUSP10, HMGB2, PRELP, NDC80, ATP9B, COL1A2, FAM111A, IQGAP3, NUSAP1, SLC15A2, HMMR, KIF20A, KIF14, FSTL1, NCAPD2, CEP152, TRIM59, CKAP2L, DSN1, CENPL, MSH5, ELMO1, MIS18BP1, TOP2A, SPC25, WEE1, SMC4, KIF18A, PRR11, ASPM, CCNB2, MCC, DLGAP5, KIF11, FAM124B, BRIP1, E2F8, BRCA1, CDCA2,…
REACTOME_G_BETA_GAMMA_SIGNALLING_THROUGH_CDC42	0.0118448	0.0620151	0.38073	-0.698821	-1.68062	16	GNG5, GNB1, GNB4, PAK1, GNB3, GNG2, GNG10, GNG12
SARTIPY_BLUNTED_BY_INSULIN_RESISTANCE_UP	0.011864	0.0620442	0.38073	-0.676672	-1.67328	18	CCDC86, PPRC1, SERPINE1, NAB2, LRRFIP1, NFIL3, SNTB2, JUNB, PKD2
MIKKELSEN_ES_HCP_WITH_H3K27ME3	0.0119318	0.0623271	0.38073	0.534483	1.67815	31	NR2F2, PCDHB15, PCDHA3, NR2F1, PCDHB7, PCDHB14, PCDHB11, TDRD1, PCDHA2, KCNS1, ALOX12B, NTM, PCDHA4
SMIRNOV_CIRCULATING_ENDOTHELIOCYTES_IN_CANCER_UP	0.0120221	0.0627268	0.38073	-0.420754	-1.46892	151	BHLHE40, RGS16, PFKFB3, IFNGR2, HBEGF, ADM, MAFF, IGFBP3, HSPA6, PMP22, PLAU, CIAO1, BLVRA, EGR1, SLC23A2, SMURF2, MAFG, B4GALT5, SHC1, IER3, DUSP4, SCML1, C3AR1, VEGFA, SLC7A5, SLC16A6, TNFRSF1B, DHCR7, SLA, SLC2A3, CLN8, ENG, FCGR2A, CD58, RARA, BCAT1
LINDSTEDT_DENDRITIC_CELL_MATURATION_C	0.0121052	0.0630885	0.38073	-0.502855	-1.54585	58	SEMA7A, TFRC, UGCG, GTF2E2, ROCK2, GRSF1, TNFSF4, NFIL3, IL4R, STK39, CASP3, TUBB2A, KIF2A, MMD, LAD1, ATF3, SOCS2
WOOD_EBV_EBNA1_TARGETS_UP	0.0122926	0.0639189	0.38073	-0.438997	-1.47113	106	UCK2, SLC29A2, MYC, HIRA, DUSP14, SLC29A1, EIF4G1, TFAP2C, SF1, TXNRD1, INPP1, NAB1, DPAGT1, FASN, HSPE1, MTX2, PODXL, SORD, CHERP, PNMA1, CCDC6, GCLM, SCARB1, F8A1, ARHGDIA, PRKRA, SLCO4A1, BAG3, HSPD1, AGPS, UGDH, SKP2, ICAM1, P2RX5, CTSC, OPN3, TUBGCP4, CD44, CHN1, NEFH, HSPA1B, HNRNPA0, RBPMS, TYRO3, HYOU1, STAT1, PTBP1, FBN2, WIPF1
YUAN_ZNF143_PARTNERS	0.0122884	0.0639189	0.38073	-0.644768	-1.65164	21	RRP1B, GTPBP4, DCAF13, PNN, JRK, DIDO1, RUVBL1, RAVER1, INO80, HCFC1
PID_LYSOPHOSPHOLIPID_PATHWAY	0.0123171	0.0639732	0.38073	-0.491923	-1.54113	63	JUN, HBEGF, PXN, TRIP6, HRAS, GNB1, ARHGEF1, GNA11, CRK, NFKB1, PRKCE, GNAZ, BCAR1, CASP3, SLC9A3R2, RELA, ADCY3, AKT1, PTK2, ADCY1, GNG2, ADCY7, PRKCD
KEGG_OTHER_GLYCAN_DEGRADATION	0.0123736	0.0641933	0.38073	0.66388	1.71244	15	NEU1, HEXA, MANBA, GBA, AGA, FUCA1, ENGASE, MAN2B2, MAN2B1
REACTOME_SIGNALING_BY_GPCR	0.0123903	0.064207	0.38073	-0.340734	-1.29216	490	RGS16, ADORA2B, EDN3, HBEGF, APLN, DGKH, ADM, DAGLA, PDE4D, RGS19, PPP2R1B, ARHGEF2, ABR, DGKE, ECE2, RGS17, P2RY11, DGKD, F2RL1, MCF2L, GNG5, PPP3R1, GRK5, HRAS, ROCK2, GNB1, CAMKK2, VAV3, ARHGEF1, RGS4, RHOC, CCL2, GNA11, RPS6KA3, GNB4, ARHGEF10, PPP2CA, WNT7B, FGD1, PLCB2, EDNRA, C3AR1, NLN, RGS2, MAPK1, PDE2A, FZD8, NTSR1, GPR84, PRKCE, VAV2, S1PR2, P2RY1, PRKAR1B, GNAZ, UCN2, CMKLR1, DHH, GP…
KORKOLA_YOLK_SAC_TUMOR_UP	0.0124072	0.0642212	0.38073	-0.663129	-1.66274	19	KLHL42, EMG1, DDX47, TEAD4, YARS2, SLC2A3, DDX11, MAGOHB, RECQL, LDHB, PHB2, LRP6
FUJII_YBX1_TARGETS_DN	0.0124673	0.0644592	0.38073	-0.407978	-1.44512	184	KBTBD6, SLC25A32, DFFA, TIMM8A, BAG2, SLC25A19, TIMP3, NOP56, NCBP2, SSU72, ITGAE, EI24, UNG, VAPB, TIPIN, PHF19, IL1RAP, ENAH, NUP62, CDC25A, RAD23B, SSR1, POLR3F, SH3RF1, COTL1, PTK2, PDE3B, JPH1, ODF2, MBNL1, CDC6, TRIP13, CCT5, PRPF40A, PRKDC, ZNF367, CXCR4, MCM4, RFC3, METTL3, TTF2, ITPR1, TRIO, PRR3, FEN1, DBN1, MAD2L1, UHRF1, SKP2, DTYMK, YWHAH, XRCC3, VRK1, MCM6, UNC119B, HNRNPL, MCM10, C…
RORIE_TARGETS_OF_EWSR1_FLI1_FUSION_DN	0.0125095	0.0646039	0.38073	0.575324	1.69763	24	APC2, DCX, TMOD1, NREP, ARHGAP4, PRPH, ENPP2, DDC
KYNG_ENVIRONMENTAL_STRESS_RESPONSE_NOT_BY_UV_IN_OLD	0.0128202	0.0661338	0.38073	-0.62925	-1.63335	23	GNPNAT1, GLRX, ZNF507, SLC30A5, SOX9, FLOT1, RHOB, CNKSR1, SOX7, TAF10, GALNT2, TAF1C
REACTOME_PROCESSING_OF_INTRONLESS_PRE_MRNAS	0.012889	0.0664133	0.38073	-0.662057	-1.66005	19	NCBP2, CSTF2, NCBP1, FIP1L1, CSTF1, CSTF2T, CPSF2, CLP1, PAPOLA, CPSF7, CSTF3
SCHRAETS_MLL_TARGETS_DN	0.0129684	0.0667469	0.38073	0.560813	1.68609	26	GAS1, CDKN1B, ENPP2, CTSH
WP_NCRNAS_INVOLVED_IN_WNT_SIGNALING_IN_HEPATOCELLULAR_CARCINOMA	0.013115	0.0674252	0.38073	-0.471295	-1.51799	78	FOSL1, JUN, MYC, DVL1, CCND1, AXIN1, RYK, PLAU, FRAT2, MTDH, WNT7B, NLK, CSNK1E, CTNNBIP1, FZD8, FZD1, LEF1, ELAVL1, CCND3, DANCR, SOX7, WNT10B, FZD3, CSNK2A1, CSNK2B, CER1, CTBP2, WNT10A, CTBP1, LRP5
LINDGREN_BLADDER_CANCER_WITH_LOH_IN_CHR9Q	0.0133511	0.0685616	0.38073	-0.439026	-1.47567	107	ARPC5L, NEK6, ISCA1, MRPL50, CORO2A, TOR1A, IPPK, UGCG, SLC9B2, SETX, ALG2, C9orf78, NUDCD3, LRRC8A, DDX3Y, PRPF4, POLE3, FUBP3, SEC16A, SEC61B, ENDOG, DPP7, RBM18, NUP188, RAD23B, TOPORS, PNPO, TDRP, ATP6V1G1, FKTN, KIF2A, FAM120AOS, APTX, RARA, MIS12, FBXW2, GNG10, RAB14, TGFBR1, SECISBP2, KLHL9, TRIM32
REACTOME_HEMOSTASIS	0.0134263	0.0685618	0.38073	-0.33838	-1.28392	508	SH2B3, PDGFA, DGKH, DAGLA, MAFF, PDGFB, SERPINE1, TIMP3, SLC7A6, MFN2, PPP2R1B, ORAI2, ORAI1, PDE9A, LRP8, WDR1, DGKE, KLC2, PLAU, SDC1, DGKD, GP1BB, CSK, ACTN4, LHFPL2, GNG5, ATP2B1, HRAS, NOS2, GNB1, MAFG, VAV3, C1QBP, SHC1, PLAUR, GNA11, GNB4, PPP2CA, KIF9, AAMP, AKAP1, TNFRSF10D, SERPINB8, VCL, SLC3A2, SLC16A1, CRK, MAPK1, PTPN1, PDE2A, RAP1B, PRKCE, VEGFA, TNFRSF10B, SLC7A5, GPC1, VAV2, SDC4…
RIGGINS_TAMOXIFEN_RESISTANCE_DN	0.0133761	0.0685618	0.38073	-0.385374	-1.38321	207	MRPS30, IFIT5, PMAIP1, TMEM33, PPAT, UGCG, UXS1, SLC5A3, RANBP2, SLBP, NAA15, ENC1, AP1AR, EIF1AX, CARD10, EMP1, GTF2E1, MSX1, VAV3, NAB1, UBE2K, PMS1, SOX9, TSPAN5, AKAP11, NAMPT, RGS2, TACC1, STEAP3, KIAA0232, STC2, NFE2L3, SLC1A1, THAP9-AS1, PDS5A, ADCY3, SLC39A6, CISH, PHTF2, SLC35A3, EIF2AK2, MAPKAPK2, CXCR4, TBC1D9, MAP3K7, TIMP1, PAPOLA, CNN3, CASK, HSPA4L, RAI14, UGDH, HMGCS1, UBA6
SEMENZA_HIF1_TARGETS	0.0134264	0.0685618	0.38073	-0.573242	-1.60592	35	ADM, TFRC, SERPINE1, IGFBP3, HK2, BNIP3, NOS2, VEGFA, SLC2A1, SLC2A3
WP_IL18_SIGNALING_PATHWAY	0.0133939	0.0685618	0.38073	-0.380316	-1.37924	235	ARF6, RGS16, IMP3, JUN, CENPB, STK40, CHUK, FADD, ABCF1, PTX3, SLC4A7, TIMP3, CYCS, RASA3, PRKAA1, BCL2, TOMM40, RANGAP1, LRRFIP1, COX17, NOS2, CCL2, BID, IER3, IRAK1, MEF2A, ZBTB7A, MAPK1, NFKB1, VEGFA, TMEM165, SDC4, KIFC3, KLC1, CASP3, RELA, RPS6KB1, NR4A1, TRPC4AP, BCL2L1, ZDHHC7, NFKBIE, ELAVL1, NFKBIZ, PYGB, MAPK9, BAZ1B, ARFGAP1, ANP32A, LARS2, IKBKB, PRCC, PRKCD, MAP3K7, TIMP1, ATF3, ZC3H…
WP_SPHINGOLIPID_METABOLISM_INTEGRATED_PATHWAY	0.0133995	0.0685618	0.38073	-0.626467	-1.64215	24	DEGS1, UGCG, CERS2, KDSR, CERS1, CERK, SGMS2, SGPP1
GOTZMANN_EPITHELIAL_TO_MESENCHYMAL_TRANSITION_DN	0.0135135	0.0687744	0.38073	-0.405395	-1.43597	184	FOSL1, DDX19A, MYC, DOK1, DDX24, BCAP31, IER2, SEPHS2, TFAM, AMD1, PA2G4, PDCD2, HCCS, VDAC1, EGR1, POLR1D, ARF4, GNA11, DYNLT1, SLC3A2, ATP6V1E1, RAB18, SLC1A5, TMEM165, SDC4, CASP3, CAPZA2, SLC12A1, OAZ1, HSD17B10, POLR2C, STIP1, ELP5, MTHFD2, RNF2, CCT3, CYP2J2, CFTR, TPM3, IL1R1, CASP4, ARHGDIB
REACTOME_MITOCHONDRIAL_BIOGENESIS	0.0134844	0.0687744	0.38073	-0.490675	-1.56834	72	PPRC1, PPARGC1B, ALAS1, ESRRA, TFB2M, HSPA9, CYCS, TMEM11, NR1D1, TFAM, POLRMT, TGS1, PRKAG2, MTX2, GABPB1, ACSS2, SSBP1, DNAJC11, USP46, CARM1, TFB1M, PRKAA2, POLG2, MED1, CALM1, MAPK12, HCFC1, CHCHD6
SASAI_RESISTANCE_TO_NEOPLASTIC_TRANSFROMATION	0.0135008	0.0687744	0.38073	0.465799	1.56995	44	CDKN2C, ID4, PDGFRB, ID3, CXCL12, LAMB2, PLOD2, APP, VLDLR, CACNB3, FSTL1, IRF1, PCOLCE, FBN1, COL5A2, GBP2
TERAO_AOX4_TARGETS_SKIN_UP	0.0135284	0.0687744	0.38073	-0.598621	-1.63575	28	METTL1, PA2G4, DNAJC5, TOMM40, WDR45B, RTN4, FGD1, RAD23B, POLR3F, TRPC4AP
GARGALOVIC_RESPONSE_TO_OXIDIZED_PHOSPHOLIPIDS_BLACK_UP	0.0136726	0.0694302	0.38073	-0.572182	-1.5914	33	CDC42EP2, SPRY4, TRIB3, ZBTB21, DUSP14, ERRFI1, ETV5, AKIRIN2, LATS2, ATP11B, EIF1, SQLE
BOSCO_ALLERGEN_INDUCED_TH2_ASSOCIATED_MODULE	0.0137109	0.0694697	0.38073	-0.414588	-1.41049	126	RRS1, SEMA7A, BHLHE40, DUSP5, ISCA1, TAF4B, KPNA6, XBP1, BCL2, LIF, MRPL35, ASAP1, SLC12A2, ARRDC2, MIR155HG, DUSP4, IL4R, NABP1, HIPK2, SLC37A3, TPP2, CASP3, CSF1, CAMK2D, GNPDA1, NAT9, BCL2L1, CISH
PID_P53_DOWNSTREAM_PATHWAY	0.0137109	0.0694697	0.38073	-0.414626	-1.41062	126	DUSP5, JUN, PMAIP1, TRIAP1, BAK1, SERPINE1, HIC1, TAF9, IGFBP3, CEBPZ, BCL2, PLK3, EPHA2, TFDP1, LIF, DDX5, E2F3, BID, BCL2A1, PCBP4, TNFRSF10D, MCL1, GADD45A, STEAP3, NDRG1, TNFRSF10B, PRDM1, GPX1, TGFA, CARM1, BCL2L1, PMS2, SCN3B
REACTOME_THE_ROLE_OF_GTSE1_IN_G2_M_PROGRESSION_AFTER_G2_CHECKPOINT	0.0138054	0.0698708	0.38073	-0.475907	-1.51952	70	PSME3, PSMC4, MAPRE1, PSMD6, PSMD7, PSMD12, PSMA5, PSMB10, TUBB4B, PSMA3, PSME4, TUBB2A, PSMD3, TUBA1C, PSMD8, PSMB5, HSP90AA1, TUBA8, PSMD11, CDKN1A, PSMD1, PSMB2, TUBB6, PSMB3, PSMD14, PSMC2, TUBA4A, PSMD5, PSMA4, TUBA1B, PSMC5, PSMA7, PSMD2, HSP90AB1, PSMD13, PSMA2, PSMB8
DEURIG_T_CELL_PROLYMPHOCYTIC_LEUKEMIA_DN	0.0138769	0.0700766	0.38073	-0.365244	-1.34312	280	CDKN2AIP, DUSP5, ATG16L1, PMAIP1, DEGS1, STK17A, THAP11, NFX1, SS18L2, ENC1, LUZP1, CMC2, HSPA14, CEBPZ, WSB2, ZCCHC2, DLAT, BCL2, TARDBP, B3GNT2, EIF1AX, SRSF8, ENTPD4, FAM98A, MTUS1, TPST2, SLC25A37, DYNLT1, CUL2, ARHGEF10, LEPROTL1, RTN4, KDM2A, RAP1GAP2, SCML1, DNAJB6, PGRMC2, MSL2, PRDM1, SLC16A6, TNFRSF1B, PFKP, TRMT11, ARHGAP25, HABP4, PATZ1, YKT6, EOGT, TAF1D, RAP2C, PSME4, HNRNPH3, EML4,…
REACTOME_ACTIVATION_OF_BAD_AND_TRANSLOCATION_TO_MITOCHONDRIA	0.013875	0.0700766	0.38073	-0.679589	-1.61755	15	YWHAG, BCL2, PPP3R1, BID, AKT1, YWHAB, YWHAH, PPP3CC, YWHAZ, AKT2
GHANDHI_DIRECT_IRRADIATION_DN	0.0139021	0.0701263	0.38073	0.519988	1.66035	33	ARHGEF37, NFE2, TOX, MN1, RGMA, ARHGEF25, OPRL1, SYBU, PTK7, S100P, IRF1, CNKSR3, SEMA4D, PBX2, PLEKHA6, BRINP3, KCNK3
SAKAI_CHRONIC_HEPATITIS_VS_LIVER_CANCER_UP	0.0139237	0.0701575	0.38073	-0.461018	-1.4969	82	CUL1, MYC, CENPB, RANBP2, UBE3A, USP7, HSPA4, UBE2N, KPNA4, MPHOSPH6, GLRX2, PPP3R1, CUL2, TCP1, PRDX3, TACC1, UBE2V2, HNRNPU, TNPO1, UBE2D1, HIF1A, UBE2L3, USP14, NCK1, NAE1, CBX3, HNRNPK, CASP4, HNRNPR, TXN, ITPR1, MICA, HSP90AA1, UBE2D2, HAT1, RNMT, SRSF1, HSF2, UBE2D3, HNRNPDL, GSTT2, MAP3K5, SMNDC1, CSE1L, TRAF6, CMC4
BIOCARTA_IGF1_PATHWAY	0.0139587	0.0701785	0.38073	-0.640421	-1.6405	21	JUN, SRF, RASA1, MAP2K1, HRAS, SHC1
PID_FCER1_PATHWAY	0.0139536	0.0701785	0.38073	-0.507752	-1.546	55	JUN, DOK1, RASA1, CHUK, MAP2K1, PXN, PAK2, HRAS, SHC1, MAPK1, NFKB1, RELA, AKT1, PTK2, MAP2K4, CBL, IKBKB, DUSP1
SHEPARD_BMYB_TARGETS	0.014003	0.0703235	0.38073	0.397024	1.46053	71	NUMA1, PCDH18, ARID5B, HEY1, TM7SF2, GOLGB1, TTK, CKAP2, NR2F1, KIF14, UCP2, NOVA2, C17orf49, PRR11, PLP1, ASPM, DLGAP5, ELAVL4, KIF11, POU3F2, CDCA2
DACOSTA_ERCC3_ALLELE_XPCS_VS_TTD_DN	0.0140384	0.070365	0.38073	0.519519	1.65336	32	SSBP2, SOX4, MAP2K5, LPXN, PTN, COL1A2, PRKCZ, ENPP2, VLDLR, CLCN4
JI_RESPONSE_TO_FSH_UP	0.0140421	0.070365	0.38073	0.424525	1.53763	60	CCNG2, IL10RB, PDCD4, CPT1B, NT5C2, TM7SF2, CASP6, BTN3A1, PPL, ANK3, ACADS, XPC, PLXNC1, SLC16A4, AKR1C3
ODONNELL_TARGETS_OF_MYC_AND_TFRC_DN	0.0142225	0.0711552	0.38073	-0.53882	-1.57121	43	TFRC, G3BP1, HSPH1, KBTBD8, LRRC58, ACACA, CD151, DBF4, RAD1, CDC6, C4orf46
WP_NSP1_FROM_SARSCOV2_INHIBITS_TRANSLATION_INITIATION_IN_THE_HOST_CELL	0.014231	0.0711552	0.38073	-0.681993	-1.65807	17	EIF3J, EIF2S1, EIF1AX, EIF3B, EIF2S2, EIF3A, EIF5, EIF1
GAVIN_FOXP3_TARGETS_CLUSTER_T7	0.0142894	0.0713689	0.38073	-0.437994	-1.447	91	PNP, UCK2, SAR1A, PTP4A2, HNRNPF, AMD1, XPO4, PRPS1, CCT2, MRPL46, EIF3B, PDRG1, RUVBL1, OAZ1, TIMM13, GMPS, MTMR9, STRAP, STRN3, EIF3M, FAM50A, STAMBPL1, KCNN4, MTHFD1, DDX54, PSTPIP2, RTCB, RAP1GDS1, SNRPB, GUK1, MCM6, UNC119B, ENO1, FIS1, LONP1, USE1
DURCHDEWALD_SKIN_CARCINOGENESIS_DN	0.0143724	0.0714562	0.38073	-0.375636	-1.36701	241	BCAR3, UBL4A, UCK2, ATP13A3, PMAIP1, APLN, EEA1, ZDHHC5, DHX37, UGCG, SLC4A7, LARP4B, NSDHL, FBLIM1, LRP8, TATDN2, UBASH3B, DDX3X, GSR, SMURF1, FARSB, LTN1, YOD1, ASAP1, RBM25, SPRED3, N4BP1, CSRNP1, DAP, FHOD1, IRS2, EAF1, RAB22A, DDX49, HOOK1, ENAH, CLIP1, FAM83G, COBLL1, SMG1, PMEPA1, CAMSAP2, DCUN1D3, PTBP3, PAK1, WDFY2, MAFK, CAMK2D, SQLE, FAM168B, TMEM248, TNPO1
FAELT_B_CLL_WITH_VH3_21_DN	0.0143628	0.0714562	0.38073	0.46135	1.58731	48	CCNG2, CDKN1B, CTDSP2, MKRN1, RNF13, PBX3, TAB2, LMO4, CALCOCO2
REACTOME_REGULATION_OF_HMOX1_EXPRESSION_AND_ACTIVITY	0.0143306	0.0714562	0.38073	-0.487334	-1.51603	62	CUL1, PSME3, PSMC4, HM13, PSMD6, PSMD7, PSMD12, PSMA5, PSMB10, PSMA3, MAFK, PSME4, PSMD3, PSMD8, PRKCD, PSMB5, PSMD11, CSNK2A1, SKP2, PSMD1, PSMB2, CSNK2B, PSMB3, PSMD14, PSMC2, PSMD5, PSMA4, PSMC5, PSMA7, PSMD2, PSMD13, PSMA2, PSMB8
REACTOME_TRANSCRIPTIONAL_ACTIVATION_OF_MITOCHONDRIAL_BIOGENESIS	0.0143854	0.0714562	0.38073	-0.50403	-1.50767	51	PPRC1, PPARGC1B, ALAS1, ESRRA, TFB2M, CYCS, NR1D1, TFAM, POLRMT, TGS1, GABPB1, ACSS2, SSBP1, USP46, CARM1, TFB1M, POLG2, MED1, CALM1, HCFC1
REACTOME_ZINC_TRANSPORTERS	0.0143808	0.0714562	0.38073	-0.691913	-1.66401	16	SLC39A14, SLC30A7, SLC30A5, SLC39A3, SLC39A6, SLC39A1
REACTOME_TRANSPORT_OF_VITAMINS_NUCLEOSIDES_AND_RELATED_MOLECULES	0.0146208	0.0725464	0.38073	-0.565398	-1.57363	34	SLC29A2, SLC27A4, SLC35C1, SLC29A1, SLC5A6, SLC35A2, SLC35B2, SLC35B4, SLC35A3, SLC27A1, SLCO4A1, SLC33A1, SLCO2A1, SLCO1C1, SLC25A4
REACTOME_SIGNALING_BY_TGFB_FAMILY_MEMBERS	0.014673	0.0726475	0.38073	-0.434491	-1.44288	98	NOG, MYC, SERPINE1, E2F4, E2F5, DRAP1, WWTR1, UCHL5, TFDP1, SMURF1, SMURF2, STUB1, UBE2M, CCNT1, TGIF1, PMEPA1, NEDD8, SKI, UBE2D1, SMAD5, ZFYVE9, STRAP, ACVR2B, CBL, JUNB, TGIF2, USP15, TGFBR1, BMPR1B, MEN1
REACTOME_TOLL_LIKE_RECEPTOR_9_TLR9_CASCADE	0.014673	0.0726475	0.38073	-0.437343	-1.44485	91	DUSP6, JUN, CUL1, DUSP7, EEA1, MAP2K3, CHUK, MAP2K1, UBE2N, PPP2R1B, FBXW11, RPS6KA3, ATF1, PPP2CA, NFKBIB, DUSP4, PELI3, DUSP3, NKIRAS1, IRAK1, MEF2A, MAPK1, IRAK2, NFKB1, TLR4, MAPKAPK3, RELA, NKIRAS2, UBE2V1, TAB3, MAP2K4, TNIP2, TICAM1, MAPK9, ELK1, MAPKAPK2, IKBKB, MAP3K7
LINDGREN_BLADDER_CANCER_CLUSTER_1_DN	0.014722	0.0728107	0.38073	-0.352705	-1.30953	347	RGS16, UCK2, PMM2, C1orf216, AMPD2, RRP1, ALAS1, SLC46A1, TFRC, ABCF2, PDXP, IER2, GNL3L, CERS2, POP7, XBP1, GFOD1, TRIM11, HILPDA, PMP22, SMURF1, VDAC1, SEC24A, ASAP1, TEX30, SLC12A2, GRK5, COX17, CTPS1, BID, SYNGR2, PHF2, RBM28, NRP2, TOMM34, STAT5B, CCNE1, TNFAIP1, ST3GAL2, PHF19, ENAH, NUP62, CDC25A, ICAM3, VPS37C, PYCR1, AMOTL2, NES, ENO2, ACTN1, MINK1, SSR1, EBP, TMEM97, CES2, SQLE, GNB3, C…
GALE_APL_WITH_FLT3_MUTATED_UP	0.0147929	0.0730821	0.38073	-0.504785	-1.53697	55	PMM2, GEMIN4, NOLC1, MYO1B, HEATR1, LYPLA1, TELO2, NSUN5, INPP5F, DHX15, ATR, TRMT61B, TRMT11, RFTN1, VPS54, ZNF529, AVL9, ABCC1, MIS12, LARS2, RFC3, SOCS2, SLC25A13, MTMR1
REACTOME_SIGNALING_BY_TGF_BETA_RECEPTOR_COMPLEX	0.0148623	0.0733455	0.38073	-0.487819	-1.55922	72	MYC, SERPINE1, E2F4, E2F5, WWTR1, UCHL5, TFDP1, SMURF1, SMURF2, STUB1, UBE2M, CCNT1, TGIF1, PMEPA1, NEDD8, SKI, UBE2D1, ZFYVE9, STRAP, CBL, JUNB, TGIF2, USP15, TGFBR1
BHATTACHARYA_EMBRYONIC_STEM_CELL	0.0149412	0.073655	0.38073	-0.46539	-1.49668	77	BRIX1, DDX21, SRSF7, HSPA4, GNL3, HNRNPAB, ELOVL6, SSB, PODXL, EIF4A1, SLC16A1, PSMA3, RCC2, MTHFD2, SNRPF, CCT8, ARL5B, RSL24D1, MTHFD1, TUBB6, NME2, HDAC2, KPNA2, LDHB, ZNF257, SMS, IGF2BP2, GAL, SET, CCNC, PSMA2
REACTOME_TRANSPORT_OF_BILE_SALTS_AND_ORGANIC_ACIDS_METAL_IONS_AND_AMINE_COMPOUNDS	0.0151389	0.0745486	0.38073	-0.474807	-1.50444	68	SLC39A14, SLC5A3, SLC30A7, RSC1A1, SLC6A6, SLC41A1, SLC30A5, SLC31A1, SLC16A1, SLC41A2, SLC39A3, RUNX1, SLC16A3, SLC39A6, SLC6A11, SLC22A16, SLC39A1
REACTOME_VESICLE_MEDIATED_TRANSPORT	0.0151897	0.0747182	0.38073	-0.33058	-1.26326	628	ARF6, BICD2, RABEPK, HBEGF, ARCN1, BLOC1S4, YWHAG, RIN1, TFRC, CTTN, TOR1A, TBC1D14, HSPH1, HSPA8, RAB35, ANKRD27, STX6, AGPAT3, CNIH3, GAPVD1, TRAPPC4, KLC2, PREB, MON1A, ARF1, GJA3, RABEP1, PPP6R1, UBQLN1, GJB2, BET1L, CLINT1, DCTN5, RAB3IL1, SEC24A, GDI1, RAB12, VPS4A, ARF4, SPTBN2, DNAJC6, BICD1, AP4E1, M6PR, SEC23IP, PRKAG2, PAFAH1B2, KIF9, RAB21, NECAP1, AGFG1, AP1S1, SURF4, SEC16A, COPS8, …
PID_MET_PATHWAY	0.0153667	0.0754966	0.38073	-0.471872	-1.5224	79	ARF6, JUN, EIF4E, MAP2K1, CRKL, PXN, SNAI1, PAK2, EGR1, HRAS, MTOR, SHC1, CRK, MAPK1, PTPN1, RAP1B, BCAR1, PAK1, AKT1, PTK2, MAP2K4, RAPGEF1, NCK1, CBL, PRKCI, HGS
REACTOME_CYCLIN_A_CDK2_ASSOCIATED_EVENTS_AT_S_PHASE_ENTRY	0.0153811	0.0754966	0.38073	-0.462803	-1.5107	84	CUL1, MYC, PSME3, E2F4, E2F5, CCND1, TFDP1, PSMC4, CCNE1, PSMD6, PSMD7, PSMD12, PSMA5, CCNE2, PSMB10, CDC25A, MNAT1, PSMA3, AKT1, CCNH, CDK4, PSMD3, CABLES1, PSMD8, MAX, PSMB5, PSMD11, CDKN1A, SKP2, PSMD1, PSMB2, PSMB3, PSMD14, PSMC2, CDC25B, E2F1, PSMD5, PSMA4, AKT2, PSMC5, PSMA7, PSMD2
TORCHIA_TARGETS_OF_EWSR1_FLI1_FUSION_UP	0.0154623	0.0758135	0.38073	0.288375	1.27275	237	YPEL2, CDKN2C, MST1, YPEL5, ID2, NFE2, MXD4, FOLR1, BBC3, OPTN, CA8, LYRM9, ATXN7L1, VCAM1, RSPRY1, PBX3, TAF9B, GPCPD1, RBL2, TSC22D3, TTC39B, TTC23, PCYT1B, CPT1C, SAMD13, LPAR6, RCBTB2, STIM2, MPPED2, PXMP4, HSD3B7, SLC35D2, NMNAT2, EPS8, FGD6, KDM5B, DUSP10, ENPP5, FAM102A, ZFYVE16, FAAH, RGL1, DCLK2, OTUB2, GRTP1, ZNF185, GRN, ATP2A3, NCOA3, ARL4D, MR1, SCHIP1, DDIT4
BIOCARTA_PYK2_PATHWAY	0.0155123	0.0758955	0.38073	-0.611032	-1.6522	27	JUN, MAP2K3, MAP2K1, CRKL, HRAS, SHC1, MAPK1, BCAR1, PAK1, MAP2K4
IIZUKA_LIVER_CANCER_PROGRESSION_G2_G3_UP	0.0154968	0.0758955	0.38073	-0.62058	-1.62672	24	TIMM17A, SDC1, BNIP3, FBXW11, COBLL1, KDELR2, SCML2, PRDX6
REACTOME_NEDDYLATION	0.0155557	0.0760262	0.38073	-0.382926	-1.37968	217	KBTBD6, DCUN1D5, CUL1, KLHL42, ASB6, DCAF4, PSME3, UBE2F, KBTBD8, DCAF13, ASB13, FEM1A, WSB2, FBXL18, PSMC4, FBXW11, WDR5, UBE2M, COMMD5, GAN, CUL2, PSMD6, COPS8, PSMD7, PSMD12, BTBD1, DDA1, PSMA5, LRRC41, DCUN1D4, UCHL3, FBXO31, PSMB10, ANKRD9, DCAF17, CUL4A, DCUN1D3, FBXO22, ASB1, PSMA3, COPS3, NEDD8, RBBP5, BTBD6, FBXO41, PSME4, KLHL21, UBE2D1, HIF1A, CISH, PSMD3, RNF7, FBXL4, NAE1, FBXW2, COP…
BENPORATH_ES_CORE_NINE_CORRELATED	0.0158036	0.077057	0.352488	-0.451566	-1.4942	93	MYC, SRF, MYBBP1A, POLR1E, CBFB, DR1, WWTR1, KLF11, CEBPG, TFAP2C, TFDP1, ATF4, HSF1, E2F3, MAFG, NFIL3, FOXK2, SOX9, TEAD4, TCF20, HIVEP1, GTF3C2, PLAGL2, GATAD2A, NFE2L3, RELB
FLECHNER_PBL_KIDNEY_TRANSPLANT_REJECTED_VS_OK_DN	0.0158321	0.077057	0.352488	-0.519204	-1.53619	48	BICD2, HSPA9, SYNCRIP, POMK, GSPT1, RABGGTB, SRSF8, POLR2H, ANAPC13, SLC3A2, TXNL4A
SCHAEFFER_PROSTATE_DEVELOPMENT_6HR_DN	0.0158343	0.077057	0.352488	-0.348202	-1.30637	425	ZBTB11, SSH1, RRP1, DUSP7, NUFIP2, ABHD17C, MYBBP1A, EIF3J, TXLNA, B4GALT2, NOLC1, UXS1, MYO1B, PPIL1, HSPA8, PFDN2, IER5L, LLPH, RBM27, SENP3, L3HYPDH, PDZD8, GSPT1, ARHGEF2, ADIPOR1, TFDP1, GSR, DNAJC2, RWDD4, SDF2L1, TRIM8, BZW1, PSMC4, NOL8, RANGAP1, DNLZ, RAB12, ME2, RC3H2, CHD1, LIMA1, FKBP4, ZC3H13, UBAP2L, LEPROTL1, AGO2, KIAA0100, AAMP, GOLIM4, CLTC, C3orf70, SOX9, PSMD12, NOC2L, PEX5, P…
SENESE_HDAC2_TARGETS_DN	0.0157869	0.077057	0.352488	0.349956	1.42859	112	SSBP2, TNS3, CDH11, TP53TG1, ID4, UNKL, MATN2, ZNF362, ACKR3, SESN3, PLCE1, TMEM37, MGAM, CHRNB1, PPP2R2B, RTKN2, PTCH1, EDN2, TRIM2, RASA4, MALAT1, TMEM100, SYT11, ALDH3B1, TMEM200C, BNC2, TCEA2, STOX2, GPNMB, SORL1, COL5A2, THUMPD1, FKBP9, MPP7, NEXN, ETAA1, SEMA3B, TNNC1, S100A4, ALPK2, AQP1, COL11A1, DACT1, DTNA
DIRMEIER_LMP1_RESPONSE_EARLY	0.0158613	0.0771057	0.352488	-0.511449	-1.58278	59	DUSP5, DUSP2, SIAH2, JUN, MYC, IER2, EGR1, UBE2M, BCL2A1, TRAF4, MCL1, EIF1, NFKBIE, NFKBIZ, JUNB, KLF6, ACTB, JUND, ZC3H12A, INSIG1, HMGCS1, ICAM1, EGR3
WP_HUMAN_THYROID_STIMULATING_HORMONE_TSH_SIGNALING_PATHWAY	0.0159221	0.0772365	0.352488	-0.484483	-1.51782	63	JUN, MYC, MAP2K3, PDE4D, MAP2K1, RALGDS, EGR1, HRAS, GNB1, MTOR, CCNE1, MAPK1, RAP1B, MYL12B, RPS6KB1, ADCY3, AKT1, APEX1, CDK4, CCND3, GNG2, TTF2
WP_ONCOSTATIN_M_SIGNALING_PATHWAY	0.0159221	0.0772365	0.352488	-0.485076	-1.51968	63	SERPINE1, TIMP3, MAP2K1, PXN, EGR1, HRAS, MTOR, SHC1, CCL2, STAT5B, LDLR, MAPK1, NFKB1, PRKCE, VEGFA, CASP3, RELA, AKT1, HIF1A, CASP7, MAPK9, JUNB, IRS1, PRKCD, JUND
WP_NRF2_PATHWAY	0.0159619	0.0773473	0.352488	-0.428274	-1.44442	116	SLC39A14, SRXN1, HBEGF, MAFF, PDGFB, SLC5A3, SLC5A6, SLC6A8, EPHA2, GSR, EGR1, TXNRD1, MAFG, SLC2A6, SLC6A6, SLC39A3, SLC2A1, TGFA, SLC2A3, CES2, SLC39A6, SLC6A11, SLC2A9, TXNRD3, GCLM, SLC39A1, PRDX6, SLC7A11, ABCC4
REACTOME_OPIOID_SIGNALLING	0.0160362	0.0775451	0.352488	-0.457705	-1.48614	82	PDE4D, PPP2R1B, GNG5, PPP3R1, GNB1, CAMKK2, GNA11, GNB4, PPP2CA, PLCB2, MAPK1, PRKAR1B, CAMK2D, ADCY3, GNB3, ADCY1, PDE1A, PRKX, CAMKK1, GNG2, ADCY7, GNG10, PRKCD, CALM1, ITPR1, GNG12, PRKAR2A, PPP2CB, PDE4A, PLA2G4A, PPP3CC, KPNA2, GNAQ, ITPR3
REACTOME_TP53_REGULATES_TRANSCRIPTION_OF_DNA_REPAIR_GENES	0.0160368	0.0775451	0.352488	-0.49351	-1.51712	58	JUN, GTF2H2, CDK12, POLR2D, POLR2H, CCNT1, ATR, POLR2L, RAD51D, POLR2K, MNAT1, GTF2H3, POLR2C, PMS2, CCNH, CDK13, POLR2I, ERCC3, ELL, CTDP1, POLR2F, SUPT16H, NELFB, POLR2B, GTF2F2, ERCC2, NELFE, NELFCD, POLR2E, GTF2H1
PID_AVB3_OPN_PATHWAY	0.0161585	0.078051	0.352488	-0.581424	-1.60853	31	JUN, CHUK, PLAU, ROCK2, PIP5K1A, VAV3, MAPK1, NFKB1, BCAR1, RELA
AMUNDSON_DNA_DAMAGE_RESPONSE_TP53	0.0162707	0.0785097	0.352488	0.648645	1.67314	15	BTG1, DDB2, CCNG1, PPM1D, BTG2, XPC
VERNELL_RETINOBLASTOMA_PATHWAY_UP	0.0163046	0.0785901	0.352488	-0.460274	-1.46225	69	KLHL42, SLBP, PTX3, TFDP1, EGR1, MCMBP, CCNE1, MANEAL, CDC25A, TMEM97, CDCA4, SNTB2, JPH1, SPIN4, ZNF367, BTG3, MCM4, RFC3, RECQL4, FEN1, CDKN1A, SKP2
BIOCARTA_KERATINOCYTE_PATHWAY	0.0163734	0.0787252	0.352488	-0.542477	-1.59806	45	JUN, MAP2K3, CHUK, MAP2K1, ETS2, BCL2, HRAS, PPP2CA, TRAF2, MAPK1, NFKB1, PRKCE, TNFRSF1B, RELA, DAXX, MAP2K4, IKBKB, PRKCD, TNFRSF1A
REACTOME_ESTROGEN_DEPENDENT_GENE_EXPRESSION	0.0163783	0.0787252	0.352488	-0.453007	-1.48259	86	JUN, MYC, CBFB, CCND1, CXXC5, AXIN1, BCL2, POLR2D, TLE3, DDX5, CHD1, POLR2H, CCNT1, FKBP4, TBP, AGO2, CITED1, AGO3, POLR2L, TGFA, POLR2K, PTGES3, POLR2C, CARM1, RUNX1, POLR2I, GTF2A2, MED1, JUND, PRMT1, POLR2F, HSP90AA1, GPAM, KDM1A, POU2F1, GREB1, POLR2B, GTF2F2
SIMBULAN_UV_RESPONSE_IMMORTALIZED_DN	0.0163845	0.0787252	0.352488	-0.580187	-1.60511	31	MYC, DUSP7, DDX21, PTP4A1, CCND1, EMP1, TACC1
BASAKI_YBX1_TARGETS_DN	0.0164949	0.0791593	0.352488	0.267026	1.2343	364	BTG1, KLHL24, FAM214A, GDPD1, YPEL5, CAT, RUFY3, SEMA4B, FSBP, DEPTOR, IFI16, WSB1, GLCCI1, PDCD4, BAZ2B, RFX3, PIAS1, KLHDC10, RBM47, TMOD1, TP53INP1, CPM, CHD2, BTN3A3, NCALD, SECISBP2L, RAD51-AS1, HEY1, TMEM47, GABARAPL1, DBP, CDK19, TSC22D3, CARD8, SMPDL3A, TM7SF2, PTEN, TFDP2, XIST, RICTOR, CUL4B, XRN1, PRKD1, ZNF615, ARSD, MEGF9, ZNF226, NKTR, RSF1, TMEM37, SERPINB1, NREP, CRIPT, C8orf44, R…
BURTON_ADIPOGENESIS_PEAK_AT_16HR	0.0165122	0.0791593	0.352488	-0.541662	-1.55507	40	DDX21, GRWD1, ABCF2, ABCF1, PGP, IFRD2, PRPS1, MRPL18, CDC6, MSH6, MCM4, NAP1L4, FEN1, HAT1, MCM6, DNMT1, POLA2, CDCA7, HELLS, MCM7, RRM2
PURBEY_TARGETS_OF_CTBP1_NOT_SATB1_DN	0.016527	0.0791593	0.352488	-0.352084	-1.30555	343	KBTBD6, PMAIP1, APLN, BAK1, CTTN, SYT12, CYB5B, GTF2H2C, WDR4, POLR3E, IER2, WWTR1, ETS2, MALSU1, C14orf119, SHB, DDX20, KLC2, EIF5B, ZNF26, ZCCHC2, ITGAE, KPNA1, CIAPIN1, BET1L, TLE3, NAA25, PAK2, PLS1, GNG5, ETV5, LPCAT1, SRP19, GTF2E1, PRPF4, BID, SEC23IP, AKIRIN2, AKAP1, KCNC4, CAD, FBXO31, MAPK1, PTPN21, ADAMTS1, DZIP1, SOAT1, TMEM165, ZNF814, NES, PTPN22, ARHGAP25, DSCC1, MRPS16, VRK2, UBL5…
AZARE_STAT3_TARGETS	0.0165839	0.0793483	0.352488	-0.622354	-1.61545	23	CDV3, G3BP2, DDX3X, MCL1, DHX9, NUP188, SRSF6, THBS1, TP63
KEGG_INSULIN_SIGNALING_PATHWAY	0.0166956	0.0797989	0.352488	-0.410808	-1.39763	126	EIF4E, MAP2K1, CRKL, SOCS4, PRKAA1, HK2, RHEB, HRAS, MTOR, SHC1, PRKAG2, FASN, ACACA, IRS2, FLOT1, CRK, RHOQ, MAPK1, PTPN1, PRKAR1B, RPS6KB1, PPP1R3B, SH2B2, AKT1, NRAS, PDE3B, SHC3, PRKAA2, PIK3R5, RAPGEF1, MKNK2, PYGB, MAPK9, PRKX, CBL, ELK1, PRKCI, IRS1, EIF4E2, IKBKB, GYS1, CALM1, SREBF1, EIF4EBP1, PRKAR2A, SOCS2
WANG_SMARCE1_TARGETS_UP	0.0167779	0.0801083	0.352488	0.282054	1.25616	269	KLHL24, LMCD1, TDO2, ABCA1, CTDSP2, TGFB2, SMIM14, CCDC71L, ZNF521, AVIL, DIP2B, RNF144A, PRSS35, ANG, SLFN5, MATN2, STON2, CBLB, TXNIP, ATP9A, GHR, BOC, PCYOX1, MARCKS, CADM1, CA4, PCDHB10, SOCS3, PLAG1, ZNF703, FAM102A, MCF2L2, KLHL28, PCDHB2, NRIP1, NID2, FLRT3, MAP3K8, TNFRSF19, NUCB1, ALDH6A1, VLDLR, CYLD, FBXO32, MAFB, SPOCK1, C1S, SLC22A17, SLC44A1, DLL1, FKBP7, TLCD2, BTD, TIMP2, PCDHB14,…
KEGG_SELENOAMINO_ACID_METABOLISM	0.0168191	0.080221	0.352488	-0.621601	-1.61349	23	MARS2, MAT2A, SCLY, SEPHS2, LCMT2, METTL2B, TRMT11, METTL6
KYNG_RESPONSE_TO_H2O2_VIA_ERCC6_DN	0.0168738	0.0803978	0.352488	-0.530912	-1.55861	44	SIAH2, PLXNA1, DFFA, PM20D2, CCND1, CSTF2, ZFP36L2, UNG, ELOF1, MAPK1, ALDH18A1
WINTER_HYPOXIA_DN	0.0169063	0.0804683	0.352488	0.456329	1.53804	44	SYNRG, FRZB, ARHGAP15, ZSCAN18, ARL6IP5, KLHDC1, PBXIP1, ENPP2, PTPRC, CELF2, INPP5D, ABCB1, DOCK2, ICAM2, SYNE1
PID_MYC_REPRESS_PATHWAY	0.0169416	0.0805523	0.352488	0.406106	1.46696	58	ERBB2, CDKN1B, ID2, MXD4, PDGFRB, DDIT3, CFLAR, CREB1, TSC2, ZFP36L1, NFYC, NFYB, HDAC3, COL1A2, ZBTB17, FTH1, SLC11A1, NDRG2, RBL1, SP1
SHEN_SMARCA2_TARGETS_UP	0.0171355	0.0813891	0.352488	0.268244	1.23019	412	STON1, NBR1, CDKN1B, YPEL5, RCOR3, KDM3B, TTC33, CENPC, WSB1, TRMT1L, KLHDC2, BAZ2B, EAPP, SKP1, LAPTM4A, CRYZL1, MAP4K3, DENND4C, TMEM59, RSRC2, RBM48, APPBP2, ARID4B, MFSD6, RNF130, NUMB, TAF9B, ANKMY2, DPF2, NNT, RBM22, TDP2, BTBD3, SP3, ZDHHC17, UPF3B, PHF3, CUL4B, FBXO11, KIFAP3, PRKD1, DCTN4, MECP2, NFU1, DCAF6, AKTIP, ABI1, SLC35A5, SCAPER, TAB2, SOS2, TMEM80, STXBP3, ZFAND6, KIDINS220, UB…
IVANOVA_HEMATOPOIESIS_STEM_CELL_AND_PROGENITOR	0.017187	0.0815486	0.352488	-0.340697	-1.29148	488	GEMIN5, SH2B3, TMEM201, DUSP7, NEK6, RRP1B, DAGLA, AMER1, CORO2A, TP53RK, SLC35F2, PER2, POGK, ABCF2, PRR5, HMOX2, TAF4B, IVNS1ABP, SLC7A6, HIC1, SLC5A6, ZNF787, HSPA4, IRF2BPL, NUFIP1, L3HYPDH, FAM43A, SPRED1, CEBPZ, ARHGEF2, BYSL, ACTR3B, DICER1, IPO4, UBASH3B, C8orf58, BCL2, RNF138, DNAJC2, NOP58, NAA25, C2CD2, ELOVL6, FBXW11, LRRC58, NOP14, MTOR, TAMM41, CCDC85B, PLEKHA3, AKAP6, NCS1, FASN, S…
REACTOME_SIGNALING_BY_NOTCH3	0.0173361	0.0821707	0.352488	0.453172	1.55304	47	WWP2, NEURL1B, PBX1, PSEN1, NCSTN, MAML2, APH1B, HEY1, UBB, CREBBP, UBC, HEYL
PID_BCR_5PATHWAY	0.0173797	0.0822914	0.352488	-0.477641	-1.48588	62	JUN, DOK1, RASA1, CHUK, BCL10, MAP2K1, CSK, HRAS, SHC1, NFKBIB, BCL2A1, MAPK1, NFKB1, VAV2, RELA, AKT1, MALT1, ELK1, IKBKB, MAP3K7
REACTOME_INITIAL_TRIGGERING_OF_COMPLEMENT	0.0174856	0.0827072	0.352488	0.614152	1.6881	19	COLEC11, C4B, C1S, C1R, C4A, CFP, CFB, C2, MASP1, C3, C1QB
WESTON_VEGFA_TARGETS_3HR	0.0175465	0.0829092	0.352488	-0.490297	-1.52278	60	PNP, ANKRD1, MALSU1, SLC6A8, MPHOSPH10, RANGAP1, CCL2, PGF, UNG, DYNLL1, NR4A1, GALNT1, MRPL19, SHC3
LI_AMPLIFIED_IN_LUNG_CANCER	0.0176168	0.0831548	0.352488	-0.406356	-1.41971	163	PHLDA2, TOP1, ENC1, CYCS, IGFBP3, XBP1, JTB, KPNA4, PLAU, PRDX4, TXNRD1, SYNGR2, HSPE1, ZNF146, DAP, PDCD6, TRAF4, MCL1, VEGFA, SLC7A5, DPP7, PFKP, YIF1A, CSTB, RAN, CCT3, COX6A1, RAB1A, CCT5, CBX3, CKAP4, PSMD8, TIMP1, APRT, FSCN1, TUFM, NME1, HSPD1, THBS2, CLDN4, UGDH
AMIT_EGF_RESPONSE_60_MCF10A	0.017687	0.0834	0.352488	-0.556595	-1.56588	36	BHLHE40, JUN, IER2, HES1, SOWAHC, TRIB1, EGR1, IER3, GADD45A, RANBP3, JUNB, TOMM22, ZC3H12A, GLIPR1, TP63, DLC1, CXCL2, PDLIM5, TPM1
DORN_ADENOVIRUS_INFECTION_48HR_DN	0.0177137	0.0834394	0.352488	-0.564699	-1.58199	35	TNFRSF12A, BCAR3, MAP2K3, FHL2, SYNCRIP, CCND1, EPHA2, TXNRD1, IER3, TRAF4, MCL1
MORI_EMU_MYC_LYMPHOMA_BY_ONSET_TIME_DN	0.0177644	0.0835917	0.352488	-0.684263	-1.64561	16	PVR, DEGS1, SURF4, SLA, PTPN22, NFKBIZ, KLF6
WP_MITOCHONDRIAL_COMPLEX_I_ASSEMBLY_MODEL_OXPHOS_SYSTEM	0.0179152	0.0842142	0.352488	-0.492792	-1.49295	54	NDUFAF4, TMEM70, NDUFV3, NDUFAF3, NDUFB2, NDUFS6, TIMMDC1, NDUFAB1, NDUFS5, TMEM186, NDUFA8, TMEM126B, NDUFV2, NDUFAF2, COA1, NDUFA7, NDUFAF7, NDUFS3, NDUFAF6, NDUFA3, NDUFA12
CREIGHTON_AKT1_SIGNALING_VIA_MTOR_DN	0.0179952	0.0843296	0.352488	-0.616266	-1.59965	23	TNFRSF12A, ATP6V0B, DHCR7, TUBB4B, YWHAB, ATP6V1F, MRPS7, GOT1
REACTOME_ABORTIVE_ELONGATION_OF_HIV_1_TRANSCRIPT_IN_THE_ABSENCE_OF_TAT	0.0179952	0.0843296	0.352488	-0.617234	-1.60216	23	NCBP2, POLR2D, POLR2H, NCBP1, POLR2L, POLR2K, POLR2C, POLR2I, CTDP1, POLR2F, NELFB, POLR2B, GTF2F2, NELFE, NELFCD, POLR2E
REACTOME_PROTEIN_FOLDING	0.0179871	0.0843296	0.352488	-0.448533	-1.47683	88	NOP56, PFDN2, GNG5, CCT2, GNB1, PFDN6, GNA11, GNB4, CCNE1, TCP1, CCNE2, KIFC3, TUBB4B, GNB3, TUBB2A, TUBA1C, CCT3, CCT5, FBXW2, GNG2, FBXW5, CCT8, CCT6A, GNG10, ACTB, ARFGEF2, GNG12, TUBA8, CSNK2A1, TUBB6, TBCA, CSNK2B, TUBA4A, VBP1, CCT7, LONP2, GNAQ, TUBA1B, SPHK1, CCT4, FBXW9
REACTOME_EXTRA_NUCLEAR_ESTROGEN_SIGNALING	0.0180526	0.0845114	0.352488	-0.471654	-1.48838	67	HBEGF, SRF, CCND1, BCL2, GNG5, HRAS, GNB1, SHC1, GNB4, UHMK1, MAPK1, TGFA, GNB3, AKT1, PTK2, NRAS, ZDHHC7, ELK1, GNG2, GNG10, CALM1, PRMT1, GNG12, HSP90AA1
BOCHKIS_FOXA2_TARGETS	0.0181315	0.0847084	0.352488	-0.352695	-1.30841	352	KLHL18, DDX19A, MRPL36, COA4, PSEN2, PES1, ARHGAP23, CHAC2, NKX2-5, PER2, CHUK, DCAF13, RNF4, DAD1, TFAP4, PFDN2, TUSC2, FEM1A, CRKL, FAM43A, CEBPZ, SEPHS2, PA2G4, C19orf12, GNL3, TIMM9, ATF4, DPH7, RSC1A1, HM13, BNIP3, PANX1, MRPS2, CHD1, MAFG, TPST2, PSMG3, KIF9, KATNB1, MTX2, SAR1B, NRROS, LRRC41, SLC31A1, MKKS, CTNNBIP1, WDR46, AFMID, LDLR, FAH, PSMB10, SORD, HIVEP1, SYS1, DHCR7, EIF1AY, PHF1…
REACTOME_MYOGENESIS	0.0181319	0.0847084	0.352488	0.547471	1.65812	27	TCF4, ABL1, MAP2K6, TCF12, SPAG9, BOC, CDON, CDH15, MYOG, MAPK14, NTN3, CTNNA1, MAPK11, NEO1, CDH2
REACTOME_N_GLYCAN_ANTENNAE_ELONGATION	0.0182183	0.0850251	0.352488	-0.666015	-1.58524	15	B4GALT6, B4GALT2, B4GALT5, B4GALT3, ST3GAL4, ST6GAL1
ZWANG_CLASS_2_TRANSIENTLY_INDUCED_BY_EGF	0.018317	0.0853982	0.352488	-0.53846	-1.55256	41	CDC42EP2, KLF10, GLS, HSPA8, ENC1, NAB2, CCNJ, ERRFI1, EGR1
FERRANDO_T_ALL_WITH_MLL_ENL_FUSION_DN	0.0184593	0.0859553	0.352488	-0.465948	-1.50329	79	MYC, SLC29A1, PTP4A2, USP10, C1QBP, FKBP5, EIF3B, PLCB2, PGAM1, PPP2R2A, SORD, SLC1A5, UBE2S, MAPKAPK3, RFTN1, PRDX6, TXN, GOT2, PSMB2, LBR, SLC9A1, RANBP1, POLD2, KPNB1, KHSRP, VBP1, PRRX2, CSE1L, SRSF3, MX2, POLA2, HPRT1, PSMA2, DDX39A
WP_ZINC_HOMEOSTASIS	0.0184742	0.0859553	0.352488	-0.595565	-1.6371	30	SLC39A14, SLC30A7, MTF1, SLC30A5, SLC39A3, SLC39A6, SLC39A1
SHETH_LIVER_CANCER_VS_TXNIP_LOSS_PAM3	0.0185257	0.0861065	0.352488	-0.480643	-1.50579	63	TNFRSF12A, JUN, B4GALT6, MAFF, SERPINE1, SPRED1, EHD4, RHOC
REACTOME_INTERLEUKIN_RECEPTOR_SHC_SIGNALING	0.0185583	0.0861703	0.352488	0.570982	1.61797	22	PIK3R3, INPPL1, PIK3CD, GAB2, SOS1, PIK3R1, PIK3CA, CSF2RB, INPP5D
KAYO_CALORIE_RESTRICTION_MUSCLE_DN	0.0187009	0.086744	0.352488	-0.466748	-1.49777	75	RRS1, RCAN1, BAK1, AXIN1, SLC23A2, DDX17, HRAS, VDAC2, GOLGA3, NOS2, CDR2L, DYNLT1, CYC1, ACTN1, MNAT1, TSNAX, POLR2I, NDUFV2, ELL, G0S2, COMMD1, GOT2, MPI, SNRNP27
KEGG_PROTEIN_EXPORT	0.0187304	0.0867924	0.352488	-0.609846	-1.57959	22	SRPRB, SRP19, SPCS3, SEC61B, SPCS1, SEC61G, SEC61A1
BOSCO_EPITHELIAL_DIFFERENTIATION_MODULE	0.0187863	0.0868886	0.352488	0.452497	1.51223	42	SPNS2, ELF3, TRIM16, TRIM16L, PPL, SPINK5, TGM3, NDRG2, MUC4, PSCA, ANXA9
MARCHINI_TRABECTEDIN_RESISTANCE_DN	0.0188084	0.0868886	0.352488	-0.527363	-1.54819	44	ANKRD1, BHLHE40, ADM, IMPDH1, EIF4A1, SLC3A2, CAD, SLC1A5, SLC7A5, PYCR1, SLC16A3
REACTOME_PROTEIN_UBIQUITINATION	0.0188025	0.0868886	0.352488	-0.47448	-1.47605	62	UBE2G2, BCL10, USP7, UBE2N, UBE2J2, UBE2K, PEX5, RRAGA, PEX10, UCHL3, UBE2G1, UBE2V2, UBE2W, UBE2S, WDR61, RNF152, UBE2D1, UBE2L3, SHPRH, PRKDC, RAD18, UBE2Z, CDC34, UBA6, UBE2D2, USP5, UBE2Q2
UDAYAKUMAR_MED1_TARGETS_DN	0.0188289	0.0868953	0.352488	0.298489	1.29781	221	HBP1, BTG1, KLHL24, CDKN1C, DDB2, EFNA1, ID2, ATG14, FOLR1, PIK3R3, C11orf95, ARID5B, MN1, ELF3, RNF13, CITED2, INPPL1, CPT1B, CPM, SLC35E3, CNPPD1, HEY1, GABARAPL1, RAB3GAP1, TSC22D3, ACKR3, SPAG9, PTEN, CBLB, FAM53C, RCBTB2, NFE2L1, TUFT1, BAMBI, SOX13, PLK2, TXNIP, WDR45, PPM1D
DORN_ADENOVIRUS_INFECTION_24HR_DN	0.0188645	0.0869713	0.352488	-0.551428	-1.57804	38	TNFRSF12A, BCAR3, MAP2K3, FHL2, CCND1, EPHA2, TXNRD1, LIMA1, IER3, FUBP3, TRAF4, MCL1
SEKI_INFLAMMATORY_RESPONSE_LPS_DN	0.0189564	0.08728	0.352488	0.583579	1.64675	21	BMF, SELENBP1, DBP, BAMBI, ATOH8, RAB3D, TMEM178A, PALM, PLEKHA6
ZHOU_INFLAMMATORY_RESPONSE_FIMA_UP	0.0189697	0.08728	0.352488	-0.340328	-1.27417	414	YRDC, FOSL1, RGS16, JUN, WNK4, C12orf66, GEMIN7, EIF4E, MAFF, ABL2, PIM3, MAP2K3, PDGFB, SERPINE1, UBE2G2, PTX3, IGFBP3, MALSU1, MSC, LIMS1, SNAI1, PURB, ICOSLG, PLK3, CARD10, MFSD2A, HAS2, CLINT1, DOT1L, MCF2L, ATP2B1, ANGPTL4, RIF1, B4GALT5, PLAUR, SLC2A6, MTF1, IER3, FUBP3, AKAP1, RAB39A, GOLIM4, MRS2, LRP12, KCNA2, TIMM50, SERPINB8, DDX49, NAMPT, LDLR, PTPN1, PTPN21, IRAK2, NFKB1, GPR84, VEGF…
KEGG_AXON_GUIDANCE	0.0191675	0.0881008	0.352488	0.326676	1.34912	126	SRGAP3, EFNA1, ABL1, SRGAP1, CFL2, SEMA4B, LIMK2, SEMA6C, NFATC4, EFNB2, RND1, SEMA6D, PLXNB3, PLXNB1, ABLIM2, EFNA4, CXCL12, PAK3, FES
FLECHNER_BIOPSY_KIDNEY_TRANSPLANT_OK_VS_DONOR_UP	0.0192358	0.0883256	0.352488	-0.330411	-1.25549	536	ZMPSTE24, CBX6, ETF1, PPID, ISCA1, RCAN1, G3BP1, GLS, UGCG, RFK, DNAJA1, SLC5A3, MYO1B, HSPA8, BCAP31, SPTSSA, WWTR1, PTP4A2, CYCS, TMED5, CNBP, UBE2N, NUP153, AMD1, JTB, ZC3H15, DICER1, DDX3X, RYK, TARDBP, EIF1AX, PPP1R2, BZW1, DDX5, LTN1, F2RL1, GLRX, E2F3, MAPRE1, SMURF2, NEK4, PRDX4, BNIP3, LRRFIP1, DCTD, ARF4, CCT2, MTDH, RPS6KA3, TOMM34, HSPE1, LEPROTL1, N4BP1, SERBP1, MRPS18B, DUSP3, ZNF14…
WP_METABOLISM_OF_SPINGOLIPIDS_IN_ER_AND_GOLGI_APPARATUS	0.0194466	0.0892036	0.352488	-0.636001	-1.61614	20	B4GALT2, UGCG, KDSR, B3GALNT1, CERK, SGMS2, SGPP1, GALNT1
WP_GLUCOCORTICOID_RECEPTOR_PATHWAY	0.0195184	0.089443	0.352488	-0.482184	-1.50047	61	ANKRD1, BHLHE40, JUN, CUL1, SLC19A2, ENC1, SPRY1, CDC42EP3, LRRC8A, ANGPTL4, CCL2, GPR153, NAV3, RGS2, SEC14L1, PTGES3, SERTAD2, FGD4
OZEN_MIR125B1_TARGETS	0.0196418	0.0899182	0.352488	-0.614637	-1.59542	23	SLC7A1, SMARCD2, PPAT, CBFB, SLC7A6, ULK3, LYPLA2, QSOX2, SAMD10, MKNK2, ABCC4, EIF4EBP1
SIMBULAN_UV_RESPONSE_NORMAL_DN	0.0197744	0.090434	0.352488	-0.559448	-1.55598	33	MYC, DUSP7, PTP4A1, ENC1, CNBP, HAS2, EMP1, PIP4K2B, MCL1, TACC1, VEGFA, PRRC2C, PLEC
RODWELL_AGING_KIDNEY_UP	0.0198071	0.0904928	0.352488	-0.338471	-1.27224	437	USP31, AATF, C1orf216, NUS1, LYSMD2, BLOC1S4, DEGS1, DOK1, STK10, TMEM243, RGS19, TRIM47, CHPF2, RRP12, CORO1C, CHST15, CCM2, ASAP1, POLR1D, LPCAT1, ABRACL, CCL2, SYNGR2, GNB4, SLC6A6, C15orf39, BCL2A1, C20orf27, FHOD1, CRELD2, PPP1R18, MIOS, RAB34, IRAK1, WDR46, PSMB10, IRAK2, NUP62, DPCD, KIAA0930, ACTN1, ARL4C, PTPN22, ARHGAP25, SETD7, CLIC1, ACER3, PLEKHO1, RFTN1, CMTM3, ZNF783, SHANK2, MGAT1…
JACKSON_DNMT1_TARGETS_UP	0.0198758	0.0907157	0.352488	-0.456992	-1.4657	76	RGS16, PDGFA, TRAF3, MAP2K3, HSPH1, SLBP, BAG1, CEBPZ, EPHA2, CSK, TDG, CCL2, FGFR1, TRAF4, EIF3A, IL1RAP, ETV4, CDC25A, ZFP64, CSF1, RELA, HIF1A, ENG
SNIJDERS_AMPLIFIED_IN_HEAD_AND_NECK_TUMORS	0.0199702	0.0910553	0.352488	-0.557724	-1.56245	35	FJX1, CTTN, PTP4A1, CCND1, FGFR1, CDK6, TACC1, PAK1, UHRF2, FZD1, RAD1
REACTOME_SIGNALING_BY_NTRKS	0.0200096	0.0911437	0.352488	-0.40884	-1.39952	132	FOSL1, DUSP6, DUSP7, SRF, CDK5R1, MAP2K1, NAB2, CRKL, PPP2R1B, RALGDS, TRIB1, ARC, EGR1, HRAS, SHC1, NAB1, RPS6KA3, ATF1, PPP2CA, DUSP4, DUSP3, CLTC, IRS2, MEF2A, CRK, MAPK1, MAPKAPK3, YWHAB, NRAS, SHC3, ADCYAP1R1, RAPGEF1, ELK1, JUNB, IRS1, MAPKAPK2, ADORA2A, BDNF
BRUINS_UVC_RESPONSE_MIDDLE	0.0200846	0.0913939	0.352488	-0.448266	-1.46667	85	PNP, IMP3, CHST11, DCAF4, TP53RK, POLR1E, MRM1, ZNF263, OTUD4, L3HYPDH, HILPDA, EPHB3, PTCD1, CCNT1, ZNF622, FASTKD3, LPIN1, SPRYD4, TRAF4, DFFB, SAC3D1, GPR84, TGIF1, WDR73, IFT43, TMEM41A, ZFP64
OKUMURA_INFLAMMATORY_RESPONSE_LPS	0.0201552	0.0916239	0.352488	-0.396749	-1.38599	161	NOP16, LETM1, ABCE1, TRAF3, ISCA1, ZNF639, PPIF, TSR1, C1orf109, SLC4A7, ORAI2, VCPKMT, EIF1AX, HEATR3, ETV5, DNAJC6, ADAP1, TNFSF4, WWC2, SIK2, TSFM, N6AMT1, IL27RA, CLIP1, TCF20, SDC4, NFE2L3, RELB, TNFRSF8, RUNX1, KCTD3, FCGR2A, TTC27, TSN, ORC6, TNIP2, SLC7A11, VDR, FSCN1, PDXK, CHST1, XK, PELP1, FZD3, SH3BP5
KEGG_VIBRIO_CHOLERAE_INFECTION	0.0202659	0.0920352	0.352488	-0.505964	-1.50133	49	ATP6V0B, ARF1, SLC12A2, SEC61B, ATP6V1E1, ATP6V0A2, ADCY3, ATP6V1E2, ATP6V1G1, KDELR2, ATP6V1F, SEC61G, SEC61A1, PRKX, ATP6V0E1, CFTR, ACTB
ROSS_AML_OF_FAB_M7_TYPE	0.0203359	0.0922611	0.352488	-0.480022	-1.49374	61	MRPS12, RASA1, FHL2, DRAP1, TIMP3, GP1BB, DNAJC6, PSMD6, PDCD10, ARMC8, SQLE, MINPP1, CMAS, ABCC4, HIGD1A
BIOCARTA_CDMAC_PATHWAY	0.020423	0.0922851	0.352488	-0.675504	-1.62455	16	JUN, MYC, MAP2K1, HRAS, MAPK1, NFKB1, RELA
BOUDOUKHA_BOUND_BY_IGF2BP2	0.0204224	0.0922851	0.352488	-0.437077	-1.45319	101	CHCHD4, TIMM8A, UAP1, DESI1, LSM10, EMC6, CCND1, TMEM147, TRIP6, PCBP1, WDR5, ABRACL, RRP8, TSPAN5, SEC61B, CISD1, PTPN21, NDRG1, DYNLL1, NAPG, CSF1, VPS54, ZDHHC8
KORKOLA_EMBRYONAL_CARCINOMA_UP	0.0203911	0.0922851	0.352488	-0.547564	-1.56698	38	NOP2, EMG1, DDX47, GOLT1B, TEAD4, YARS2, ENO2, SLC2A3, BCAT1, GPRC5A, ARHGDIB, MAGOHB, TNFRSF1A, CLEC7A
REACTOME_GLUCAGON_SIGNALING_IN_METABOLIC_REGULATION	0.0204425	0.0922851	0.352488	-0.565827	-1.54946	29	GNG5, GNB1, GNB4, PRKAR1B, ADCY3, GNB3, ADCY1, GNG2, ADCY7, GNG10, GNG12, PRKAR2A
REACTOME_HIV_ELONGATION_ARREST_AND_RECOVERY	0.0204425	0.0922851	0.352488	-0.565689	-1.54908	29	POLR2D, POLR2H, CCNT1, POLR2L, POLR2K, POLR2C, POLR2I, ELL, CTDP1, POLR2F, SUPT16H, NELFB, POLR2B, GTF2F2, NELFE, NELFCD, POLR2E
REACTOME_SIGNALING_BY_NOTCH1	0.0204856	0.0923882	0.352488	0.382758	1.41431	73	HDAC6, NEURL1B, HDAC9, SKP1, PSEN1, HDAC11, NCSTN, NUMB, MAML2, APH1B, HEY1, UBB, CREBBP, UBC, HDAC5, HEYL, DTX2, TLE4, TLE1, HDAC3
REACTOME_SUMOYLATION	0.0205432	0.0925562	0.352488	-0.400268	-1.39809	164	TOP1, PHC2, L3MBTL2, RANBP2, TRIM27, NUP35, HIC1, NUP153, SEH1L, TFAP2C, POM121, NUP98, NOP58, DDX5, RANGAP1, RNF168, DDX17, SCMH1, NUP155, TDG, SENP5, NUP62, HIPK2, PIAS2, NUP188, NDC1, RELA, TOPORS, UHRF2, DAXX, HDAC4, HDAC7, UBA2, RNF2, HERC2, RARA, NUP50, SUMO3, HNRNPK, NR1H2, NUP43, VDR, POM121C, NUP88, PARK7
HIRSCH_CELLULAR_TRANSFORMATION_SIGNATURE_UP	0.0206025	0.0926399	0.352488	-0.374928	-1.35434	228	MAK16, PNP, FOSL1, ARPC5L, SIAH2, PMAIP1, ALAS1, UGCG, UAP1, FHL2, PTX3, IER2, ARNTL2, IVNS1ABP, SLC35G2, ETS2, ARHGEF2, PLAU, IL15RA, RGS17, EPHA2, MID1IP1, LHFPL2, GLRX, EHD4, GALE, MTUS1, ZFAND1, BNIP3, ANKRD46, PLAUR, PCGF1, AGFG1, BCL2A1, TNFAIP1, TEAD4, TRAF4, IL1RAP, RNF41, RGS2, VEGFA, FBXO28, TGIF1, KCNG1, EIF1, UPP1, SLC2A3, VRK2, TMEFF1, SLC12A7, HIF1A, BCL2L1, TNIP2, GCH1, MPG, JUNB, …
WP_G_PROTEIN_SIGNALING_PATHWAYS	0.0205982	0.0926399	0.352488	-0.446197	-1.46031	86	PDE4D, GNG5, HRAS, AKAP8, GNB1, ARHGEF1, AKAP6, GNA11, AKAP1, AKAP11, PRKCE, PRKAR1B, GNAZ, ADCY3, GNB3, NRAS, ADCY1, PDE1A, PRKCI, PDE8A, ADCY7, GNG10, PRKCD, CALM1, ITPR1, GNG12, PRKAR2A, GNA12, PDE4A, SLC9A1, PRKD3, CALM2, PPP3CC, GNAQ, AKAP5
BILANGES_SERUM_RESPONSE_TRANSLATION	0.0207005	0.0927848	0.352488	0.503096	1.54878	29	TCF7L2, ARID5B, CPT1B, EIF3H, EIF3F, EEF1A1
MULLIGHAN_NPM1_MUTATED_SIGNATURE_2_DN	0.0207307	0.0927848	0.352488	-0.471868	-1.48031	64	RRP9, PES1, STK10, WDR1, DGKD, ACLY, EIF6, PPM1F, C15orf39, MEF2A, LDLR, ADAR, ARL4C, EHD1, CARM1, UBE2L3, ELAVL1, RARA, MOB1A, TUFM, FAM162A, SYNJ2
REACTOME_TRANSCRIPTIONAL_ACTIVITY_OF_SMAD2_SMAD3_SMAD4_HETEROTRIMER	0.0207365	0.0927848	0.352488	-0.523389	-1.52621	43	MYC, SERPINE1, E2F4, E2F5, WWTR1, TFDP1, SMURF2, CCNT1, TGIF1, SKI, UBE2D1, JUNB, TGIF2
ROZANOV_MMP14_TARGETS_SUBSET	0.0206783	0.0927848	0.352488	-0.572706	-1.58441	31	ANKRD1, CHSY1, TIMP3, GJB2, HAS2, ANGPTL2, HIF1A
WP_NEPHROTIC_SYNDROME	0.0207234	0.0927848	0.352488	-0.545091	-1.55778	39	PMM2, ZMPSTE24, ACTN4, E2F3, PODXL, LMNA, CD151, INF2, ALG1, ARHGAP24, WDR73, MYO1E
REACTOME_DECTIN_1_MEDIATED_NONCANONICAL_NF_KB_SIGNALING	0.0207904	0.0928433	0.352488	-0.497935	-1.5239	57	CUL1, CHUK, PSME3, PSMC4, FBXW11, UBE2M, PSMD6, PSMD7, PSMD12, PSMA5, PSMB10, RELB, RELA, PSMA3, PSME4, PSMD3, PSMD8, PSMB5, PSMD11, PSMD1, PSMB2, PSMB3, PSMD14, PSMC2, PSMD5, PSMA4, PSMC5, PSMA7, PSMD2, PSMD13, PSMA2, PSMB8
YAO_TEMPORAL_RESPONSE_TO_PROGESTERONE_CLUSTER_6	0.0207898	0.0928433	0.352488	0.397976	1.46118	66	BTG1, CDKN1C, EFNA1, ID2, EFNB2, GHR, IGBP1, SP4, TNFRSF19, CA3, DDIT4, IFI27L2, EPCAM, CLDN5, TMEM106C, TEC, ABCB1, PERP, DRAM2, PAM, C16orf89, NUPR1, MAP3K1, PPP2R5A, IFIH1
DAZARD_RESPONSE_TO_UV_NHEK_UP	0.0208767	0.093126	0.352488	-0.387753	-1.37538	185	PHLDA2, JUN, PMAIP1, HBEGF, GATC, ADM, PPIF, IER2, ZNF330, POP7, NR1D1, XBP1, RRP7A, NCBP2, TRIB1, API5, BCL2, NOL7, ATF4, HRAS, COX17, CCDC85B, UBE2M, TIMM44, IER3, GADD45A, CSRP1, DYNLL1, PRDM1, UBE2S, CLTB, MNAT1, TXNL4A, TUBB4B, COL19A1, YKT6, TUBB2A, LY6E, SEC61G, ZNF623, JUNB, CYP2J2, PSMD8, APRT, ARHGDIA, JUND, ATF3, TXN, DUSP1, ITPR1, ERCC1, CTCF, CLDN4, ECHS1
MATSUDA_NATURAL_KILLER_DIFFERENTIATION	0.0208946	0.093126	0.352488	-0.337903	-1.26703	427	BHLHE40, PVR, NOP2, JUN, PRMT3, ABCE1, GRWD1, ZBTB21, EBNA1BP2, TFRC, GPATCH4, CYB5B, POLR1E, UBE3A, PINX1, ZFP91, ENC1, FBLIM1, WWTR1, SYNCRIP, RRP12, CYP24A1, GFM1, IPO4, ARMC6, HNRNPAB, CARD10, ACLY, PSMC4, F2RL1, DDX3Y, POLR1D, PPP3R1, TNPO2, BICD1, RHOC, ATP13A2, PLAUR, PFDN6, FKBP4, KCTD12, STAT5B, WWC2, SDAD1, ATAD3A, LATS2, DDX49, CISD1, CSRP1, SLC41A2, ARHGAP24, CRIM1, NCL, RUVBL1, UPF1,…
REACTOME_SIGNALING_BY_NUCLEAR_RECEPTORS	0.0210144	0.0935685	0.352488	-0.377359	-1.35668	213	JUN, MYC, HBEGF, PPID, SRF, RDH13, CBFB, CCND1, CXXC5, AXIN1, DLAT, BCL2, POLR2D, TLE3, DDX5, GNG5, HRAS, GNB1, CHD1, POLR2H, CCNT1, SHC1, FKBP4, GNB4, FASN, TBP, AGO2, UHMK1, FKBP5, CITED1, AGO3, RDH14, MAPK1, POLR2L, RDH11, TGFA, POLR2K, ARL4C, PTGES3, GNB3, POLR2C, PPP5C, CARM1, AKT1, RUNX1, PTK2, NRAS, ZDHHC7, KDM1B, POLR2I, GTF2A2, RARA, ELK1, NR1H2, GNG2, GNG10, MED1, CALM1, SREBF1, JUND, P…
MCBRYAN_PUBERTAL_BREAST_4_5WK_DN	0.0210734	0.0937395	0.352488	-0.390729	-1.3789	176	SH2B3, PFKFB3, PPARGC1B, YWHAG, TFRC, MLX, UBE3A, ZFP91, EIF4G1, NR1D1, SEH1L, DLAT, EXTL3, HCCS, ACLY, SFXN1, RPS6KA3, ACACA, TMEM109, C20orf27, GRB10, PTGES2, EDNRA, PPP1R8, MTCH2, CISD1, PAQR4, STEAP3, HIPK2, PRKCE, VEGFA, TPP2, PYCR1, YKT6, SH2B2, PPA1, EHD1, AKT1, UHRF1BP1, GOLPH3, TSPAN17, MYO1C, GYS1, NFIC, FSCN1, TMEM45B, KIF1C, EPAS1, GID4, DDX6, GPAM, CSNK2A1, P2RX5
HU_ANGIOGENESIS_DN	0.0211303	0.0939011	0.352488	-0.57082	-1.57919	31	PTP4A2, DHX15, POLR2K, PDS5A, GMPS, ATP6V1G1, VAPA, GTF2A2, EIF3M, HMGN4, MCM6, LONP1, SET, PLXNA2, NDUFB6, GPI, SMYD2, SOD1, ZNF217, GCDH
PEART_HDAC_PROLIFERATION_CLUSTER_DN	0.0211615	0.0939331	0.352488	-0.466815	-1.46837	66	CUL1, MYC, ZNF330, PA2G4, IFRD2, SIPA1, PMS1, CCNE2, RAD51D, TNFRSF8, REPIN1, LIG3, HDAC4, RBM14, BCAT1, EIF2AK2, NFIC, SUV39H1, EMP3, ZMYND11, DTYMK, CTBP1, NME2, DNPH1
WHITFIELD_CELL_CYCLE_G2	0.0211788	0.0939331	0.352488	0.31041	1.29916	158	GAS1, NUMA1, CDKN2C, BRD8, CDKN1B, WSB1, KDM4A, CDC25C, CFLAR, CYTH2, ARHGAP19, HP1BP3, CKAP2, TRIM69, PSRC1, HMGB2, FAM110A, NDC80, DET1, MEPCE, TUBA1A, NUSAP1, UACA, MALAT1, ARHGEF39, HCP5
KIM_HYPOXIA	0.0212856	0.0941319	0.352488	-0.663551	-1.61323	17	JUN, ANGPTL4, VEGFA, PFKP, ENO2, SLC2A1, PDLIM4, GYS1
REACTOME_NUCLEOTIDE_EXCISION_REPAIR	0.0212593	0.0941319	0.352488	-0.425795	-1.43064	110	USP7, UBE2N, GTF2H2, POLR2D, ZNF830, ACTR5, POLR2H, POLE3, NFRKB, USP45, COPS8, INO80E, RAD23A, UBE2V2, CUL4A, POLR2L, RUVBL1, ACTL6A, POLR2K, RAD23B, MNAT1, GTF2H3, COPS3, POLR2C, MCRS1, LIG3, CCNH, POLR2I, ERCC3, ELL, SUMO3, COPS2, PRPF19, RFC3, ACTB, POLR2F, INO80, COPS7A, ERCC1
REACTOME_SYNTHESIS_OF_IP3_AND_IP4_IN_THE_CYTOSOL	0.0212824	0.0941319	0.352488	0.545267	1.61972	25	INPPL1, PLCD4, INPP5B, PTEN, PLCE1, SYNJ1, PLCD1, PLCH1, INPP5D, INPP5J
KEGG_AMINOACYL_TRNA_BIOSYNTHESIS	0.0215576	0.0952422	0.352488	-0.604388	-1.56545	22	MARS2, FARSA, FARSB, PARS2, EARS2, MTFMT, YARS2, NARS2, LARS2
PID_IGF1_PATHWAY	0.0217135	0.0957454	0.352488	-0.57974	-1.58415	28	CRKL, PXN, HRAS, SHC1, GRB10, IRS2, CRK, PTPN1, BCAR1, RPS6KB1, AKT1, PTK2, IRS1, PRKCD
REACTOME_RUNX1_INTERACTS_WITH_CO_FACTORS_WHOSE_PRECISE_EFFECT_ON_RUNX1_TARGETS_IS_NOT_KNOWN	0.0217064	0.0957454	0.352488	-0.543719	-1.53909	37	CBX6, SMARCD2, PHC2, CBFB, SCMH1, HIPK2, ACTL6A, RUNX1, RNF2, YAF2, RYBP, CSNK2A1, CSNK2B, PBRM1, SMARCD1, PCGF5
WP_IL2_SIGNALING_PATHWAY	0.0218316	0.0961729	0.352488	-0.529336	-1.51968	40	JUN, MYC, MAP2K1, CRKL, BCL2, HRAS, SHC1, STAT5B, MAPK1, RPS6KB1, AKT1, CISH, CBL
PID_ENDOTHELIN_PATHWAY	0.0218576	0.0961944	0.352488	-0.468287	-1.45678	62	JUN, EDN3, MAP2K1, HRAS, GNA11, PLCB2, EDNRA, CRK, MAPK1, PRKCE, GNAZ, BCAR1, ADCY3, AKT1, ADCY1, ADCY7, PRKCD, EDN1, GNA12, SLC9A1, PLA2G4A, RAC1, GNAQ
DOANE_RESPONSE_TO_ANDROGEN_UP	0.021918	0.0963675	0.352488	-0.387375	-1.35172	157	AEN, PISD, TMEM33, SLC19A2, HSPH1, HSPA4, DDX31, POP1, TRIB1, PIP5K1A, MAFG, AKAP6, ZNF550, ZC3H13, FASN, ACACA, PREP, FKBP5, CACNG4, ENDOG, SORD, DZIP1, NDRG1, ELMO2, GTF2H3, ARRB1, RAB3A, FXR2, DAXX, MTMR9, MICALL2, RRBP1, ABCC1, PEA15, PYGB, GPRC5A, WWC1, PLEKHA1, ARHGDIB, PDXK
BURTON_ADIPOGENESIS_11	0.022106	0.0971002	0.352488	0.442967	1.52406	48	GAS1, ACVR2A, RNF13, CDH11, DDIT3, PNRC2, AKTIP, MARCKS, RBM39, ATF2, SNAI2, ZMYM6, ZNF644, SNAPIN, IRF1
MORI_PLASMA_CELL_UP	0.0221409	0.0971599	0.352488	-0.505911	-1.5259	52	LARP1B, SLC30A7, CCDC47, MGAT2, M6PR, SPCS3, SURF4, CRELD2, BHLHA15, EBP, TMEM248, SPCS1, TRAM2, RRBP1, PRRC1, QPCTL, MANF, SCFD2, DNAJB9, NANS, TESC, RPN1
ZHU_CMV_ALL_DN	0.0222275	0.097446	0.352488	0.334455	1.35801	111	GAS1, ID2, ABL1, TMEM198B, ZNF521, AKR1C1, TCF7L2, MN1, ACVR2A, CDH11, ERCC5, ITSN1, ACKR3, NR2F2, TP53BP1, CXCL12, MARCKS, LAMB2, ZFP36L1, PAFAH1B1
FOURNIER_ACINAR_DEVELOPMENT_LATE_DN	0.0223098	0.0977128	0.352488	-0.627051	-1.59339	20	EPHA2, DUSP4, EIF4A1, TUBG1, ACTN1, CAPRIN2, TRIP13, ACTB, VRK1, ZWILCH, ODC1
CAIRO_LIVER_DEVELOPMENT_UP	0.022373	0.0978207	0.352488	-0.405462	-1.41553	151	MAK16, PNO1, UTP3, JUN, GRWD1, KCTD15, B4GALT2, SRSF7, POGK, POLR1E, CBFB, LRFN4, BYSL, AFAP1, RNF138, GOLT1B, FAM136A, SLC12A2, CTPS1, RRP8, FGFR1, LRP12, DLG3, UCHL3, EHBP1, SRM, GPC1, TGIF1, ARPP19, NES
DUTERTRE_ESTRADIOL_RESPONSE_24HR_UP	0.0223989	0.0978207	0.352488	-0.356074	-1.31699	306	BRI3BP, SIAH2, PPIF, SLC29A1, NR2C2AP, PDSS1, TFAP4, TMEM120B, XBP1, BCL2, TFDP1, DDX10, EXOSC5, SNRNP25, FKBP4, UNG, KCNK5, FKBP5, CCNE2, IL1RAP, EXOSC2, MAP6D1, DCLRE1B, PAQR4, TMEM241, RAPGEFL1, MTFR2, MANEAL, SLC7A5, STC2, CD320, SUV39H2, SLC2A1, DSCC1, EBP, CDCA4, SLC39A6, ADCY1, TMEM38B, JPH1, TMEM164, GMNN, CDC6, TRIP13, ZNF367, RAD18, MCM4, RFC3, TTF2, CEP85, SUV39H1, NME1, MYO19, RECQL4,…
POS_HISTAMINE_RESPONSE_NETWORK	0.0223956	0.0978207	0.352488	-0.577659	-1.57847	28	JUN, SLC7A1, G3BP1, ARF4, GABPB1, ENAH, NDST1, UPP1, MED26, ASNS
BIOCARTA_ERK_PATHWAY	0.0224756	0.0980618	0.352488	-0.591327	-1.58655	26	MYC, MAP2K1, HRAS, SHC1, PPP2CA, MAPK1, DPM2, NGFR, MKNK2, ELK1
AMIT_EGF_RESPONSE_40_HELA	0.0225412	0.0982537	0.352488	-0.520259	-1.51087	42	CDKN2AIP, DUSP5, DUSP2, JUN, IER2, HES1, EGR1, KCNJ12, PIP5K1A, IER3, LDLR, SLC2A3, NR4A1, MBNL1, JUNB, KLF6, ATF3, DUSP1
WP_IL5_SIGNALING_PATHWAY	0.0225741	0.0983029	0.352488	-0.543179	-1.55443	38	JUN, MYC, MAP2K1, SPRED1, BCL2, SHC1, STAT5B, MAPK1, RPS6KB1, AKT1
MORI_SMALL_PRE_BII_LYMPHOCYTE_DN	0.0227499	0.0989286	0.352488	-0.473437	-1.51325	72	SLC20A1, ZYX, EIF4E, HSPH1, IER2, ABR, BCL2, IFRD2, ACTN4, C1QBP, BRPF1, JOSD1, MOGS, PTPN22, TUBB4B, ISOC1, CDCA4, EHD1, COX18, SEC61A1
ZWANG_EGF_INTERVAL_DN	0.0227612	0.0989286	0.352488	0.305165	1.29081	183	BTG1, ING4, EHF, ZNF608, CYB5D2, FAM214A, ARHGEF37, RPS6KA5, MXD3, CDC42EP4, SOX4, WNT9A, ABHD8, MAP3K12, ELF3, YPEL3, DAAM1, CORO6, PLEKHA7, AP4M1, MATN2, KAT6B, DAB2IP, CLN3, JMY, KLF9, SCAPER, CPEB3, KDM5B, NUDT2, PLD1, DUSP10, PIK3R1, TPP1, GABARAP, IFT172, OSBPL7, SNAI2, NINJ1, MT-CYB, HCP5, PIH1D2, ABTB2, IRF1
PELLICCIOTTA_HDAC_IN_ANTIGEN_PRESENTATION_DN	0.0228187	0.099084	0.352488	-0.503567	-1.49421	49	PSME3, NGLY1, ATF4, PSMD7, TAP2, PSMB10, SERP1, PSMA3, PSME4, PSMD8, PSMB5, PSMD11, HMGCS1, PSMB2, PSMD14, PSMC2, GGA3, PSMD5, TMED4, PSMA4, PSMC5, PSMA7, PSMA2, PSMB8, DERL1
REACTOME_IRON_UPTAKE_AND_TRANSPORT	0.0229522	0.0995688	0.352488	-0.486621	-1.47426	54	CUL1, SLC46A1, TFRC, ATP6V0B, HMOX2, FLVCR1, ATP6V1E1, STEAP3, GLRX3, ATP6V0A2, NEDD8, ATP6V1E2, ATP6V1G1, ATP6V1F
REACTOME_G_PROTEIN_ACTIVATION	0.0230072	0.0997125	0.352488	-0.637899	-1.59948	19	GNG5, GNB1, GNA11, GNB4, GNB3, GNG2, GNG10, GNG12
BIOCARTA_BARRESTIN_SRC_PATHWAY	0.0233232	0.100986	0.352488	-0.671755	-1.61553	16	MAP2K1, HRAS, KCNA2, MAPK1, ARRB1, ADCY1
REACTOME_REGULATION_OF_TP53_ACTIVITY	0.023419	0.101305	0.352488	-0.403105	-1.40869	152	TP53RK, PRR5, CDK5R1, TAF4B, TAF9, USP7, PPP2R1B, MAPKAPK5, PRKAA1, PLK3, TAF13, MAPKAP1, MTOR, PRKAG2, TBP, PPP2CA, ATR, PIP4K2B, NOC2L, BRPF1, MBD3, HIPK2, EHMT1, PRDM1, GATAD2A, PRMT5, TOP3A, ATRIP, AKT1, RAD1, DAXX, ING5, PRKAA2, RFC3, MEAF6, TAF11, SUPT16H, PPP2CB, CSNK2A1, TTC5, CSNK2B, TAF10, RBBP8, TAF7, TP63, PRKAB1
REACTOME_RHOH_GTPASE_CYCLE	0.0234633	0.1014	0.352488	-0.546717	-1.52163	34	TFRC, SLC4A7, MTR, CSK, PAK2, ROCK2, FAM91A1, SLC1A5, PAK1, RAB7A, LAMTOR1, ARHGDIB, ARHGDIA, VAMP3, DBN1
GALLUZZI_PERMEABILIZE_MITOCHONDRIA	0.0234918	0.101427	0.352488	-0.539629	-1.52752	37	PMAIP1, PPID, BAK1, BCL2, VDAC1, BNIP3, VDAC2, SHC1, BID, MCL1, MTCH2, CASP3, SIVA1, NR4A1, BCL2L1
LU_IL4_SIGNALING	0.0236177	0.101874	0.352488	-0.449457	-1.46713	84	BHLHE40, SIAH2, PMAIP1, NEK6, EIF4G1, XBP1, GSR, EGR1, PPP2CA, NFIL3, CLTC, IL4R, VCL, SLA, MTMR9, CISH, NFKBIZ, GNG2
AMUNDSON_RESPONSE_TO_ARSENITE	0.023802	0.102185	0.352488	-0.37874	-1.35671	201	FJX1, POLR1C, SIAH2, AHSA1, TIMM17A, RPUSD2, MAFF, STK10, ESRRA, BAG2, STK17A, DNAJA1, FHL2, HSPA9, DNTTIP2, HSPA4, CEBPG, ETS2, RALGDS, MSC, HYAL2, HNRNPAB, CDC42EP3, MAFG, PAXIP1, E2F6, HSPE1, KDM2A, AKAP1, RRAGA, DNAJB6, EIF2S2, CDK6, TUBGCP3, CHERP, VEGFA, TNFRSF10B, SLC7A5, STC2, SLC43A1, KIFC3, RELB, UPP1, TOP3A, ATP6V1G1, MMD, ASNS, UBXN8, MED14, BCAT1, TRIP13, PEX11B, JUNB, ATP6V0E1, CCT8
CHEN_HOXA5_TARGETS_9HR_UP	0.023802	0.102185	0.352488	-0.377582	-1.35511	209	DUSP6, CDKN2AIP, NOC3L, DUSP5, JUN, SPATA5L1, PMAIP1, KLF10, RCAN1, MAFF, FOSL2, ZNF267, IER2, BCL10, CEBPG, ETS2, VCPKMT, THUMPD2, RABGGTB, DNAJC2, LIF, AKIRIN1, EGR1, SEC24A, TDG, LIG4, CAB39, PRPF38B, TAF1A, ZNF195, NFIL3, ALG13, MCL1, EIF5, MTHFD2L, PPIG, VEGFA, TNFRSF10B, ZNF331, STC2, RLF, SMCHD1, CASP3, RELB, POLR3F, THAP9-AS1, TAF1D, TMEFF1, PSPC1, GPATCH2, TSC22D2, NEMF, CREB5, CRY1, ZNF…
KEGG_GLYCOSAMINOGLYCAN_BIOSYNTHESIS_CHONDROITIN_SULFATE	0.0237415	0.102185	0.352488	-0.624804	-1.58768	20	CHST11, B3GALT6, CHSY1, CHPF2, CHST15, CHST3, B3GAT3, B3GAT1
PID_IL2_1PATHWAY	0.0237729	0.102185	0.352488	-0.489545	-1.46434	51	JUN, MYC, RASA1, MAP2K1, BCL2, HRAS, SHC1, STAT5B, IRS2, MAPK1, PRKCE, NRAS, CISH, MAPK9, IRS1, MAPKAPK2
REACTOME_INTRACELLULAR_SIGNALING_BY_SECOND_MESSENGERS	0.0237217	0.102185	0.352488	-0.358349	-1.32098	287	PDGFA, JUN, TRIB3, CBX6, HBEGF, PHC2, PDGFB, PHLPP2, CHUK, PSME3, PRR5, TRIM27, USP7, PPP2R1B, SNAI1, RHEB, PSMC4, EGR1, SCMH1, MAPKAP1, STUB1, PIP5K1A, MTOR, CAMKK2, FGF2, IER3, PPP2CA, AGO2, PSMD6, PIP4K2B, PSMD7, PSMD12, FGFR1, PSMA5, RRAGA, IRS2, IRAK1, IL1RAP, AGO3, THEM4, MBD3, MAPK1, PSMB10, PRKCE, PRKAR1B, GATAD2A, TGFA, LAMTOR4, PSMA3, CAMK2D, ADCY3, PSME4, NR4A1, PIK3AP1, AKT1, HDAC7, P…
REACTOME_CELL_EXTRACELLULAR_MATRIX_INTERACTIONS	0.0238451	0.102272	0.352488	-0.651703	-1.61154	18	FBLIM1, PXN, LIMS1, VASP, RSU1, ACTN1
REACTOME_LEISHMANIA_INFECTION	0.0238673	0.102272	0.352488	-0.385325	-1.37056	191	ADORA2B, JUN, ADM, DVL1, P2RY11, GNG5, GNB1, VAV3, GNB4, C3AR1, ACTR3, CRK, MAPK1, NFKB1, GPR84, ARPC4, VAV2, PRKAR1B, GNAZ, ELMO2, RELA, ADCY3, GNB3, PTK2, ADCY1, FCGR2A, WASF3, ADCYAP1R1, NCK1, PRKX, MYO1C, MC5R, ARPC2, GNG2, HRH2, ADORA2A, RHBDF2, ADCY7, GNG10, ACTB, CALM1, TXN, ITPR1, CYFIP1, MYO9B, GNG12, PRKAR2A, PTGIR, ARPC5, MYH9, GGT5
HOLLEMAN_PREDNISOLONE_RESISTANCE_ALL_UP	0.0240872	0.103021	0.352488	-0.650698	-1.60905	18	TIMM17A, CRKL, PCBP1, PHF2, U2AF2, MAGOH, F8A1, HNRNPR
WP_SEROTONIN_RECEPTOR_2_AND_ELKSRFGATA4_SIGNALING	0.0240872	0.103021	0.352488	-0.650319	-1.60811	18	SRF, ELK4, MAP2K1, HRAS, MAPK1, NRAS, ELK1, MAPKAPK2, ITPR1
MOLENAAR_TARGETS_OF_CCND1_AND_CDK4_UP	0.0242057	0.103431	0.352488	0.404626	1.47071	62	KLHL24, ARMCX1, PBLD, RUFY3, PDCD4, TP53INP1, C12orf76, MFSD6, LINC00847, PPCS, TM7SF2, LINC00467, NRSN1, KLHDC1, TRAPPC2, TBCK, ENPP2, SATB1
DAWSON_METHYLATED_IN_LYMPHOMA_TCL1	0.0243398	0.10375	0.352488	0.421414	1.4799	52	GAS1, TNS3, FIGN, ID4, FOXC1, NRSN1, NCAM1
GRAHAM_CML_DIVIDING_VS_NORMAL_QUIESCENT_DN	0.0243091	0.10375	0.352488	0.376285	1.42939	81	CCNG2, TCF4, IFI16, OPTN, TCF7L2, TSPAN31, PPFIBP1, ARMCX2, INHBA, MPZL2, NRIP1, RABGAP1, ENPP4, AKR1C3, HCP5, PTPRC, CTSO, NEAT1, ALOX5, PCDH9, SORL1, TCEAL2, BIRC3, GBP2
REACTOME_GLUCAGON_TYPE_LIGAND_RECEPTORS	0.0243487	0.10375	0.352488	-0.607327	-1.57644	23	GNG5, GNB1, GNB4, GNB3, ADCYAP1R1, GNG2, GNG10, GNG12
REACTOME_COOPERATION_OF_PDCL_PHLP1_AND_TRIC_CCT_IN_G_PROTEIN_BETA_FOLDING	0.0243745	0.103762	0.352488	-0.544705	-1.51603	34	GNG5, CCT2, GNB1, GNA11, GNB4, TCP1, GNB3, CCT3, CCT5, GNG2, CCT8, CCT6A, GNG10, GNG12, CSNK2A1, CSNK2B, CCT7, GNAQ, CCT4
GHANDHI_BYSTANDER_IRRADIATION_UP	0.0244612	0.104034	0.352488	-0.464218	-1.47089	68	DUSP5, DUSP2, SLC39A14, LRRC8B, LIF, FGF2, BCL2A1, NAMPT, SRSF12, SLC16A6, RELB, CREB5, ZC3H12C, GCH1, NFKBIZ, GCLM, B3GNT5, SLC7A11, G0S2, PRR7-AS1, OSGIN2, TESC, RNF128, PLA2G4A, CXCL2, ATP6V1C1, EPB41L4B, SLC39A8
PETROVA_ENDOTHELIUM_LYMPHATIC_VS_BLOOD_DN	0.0245208	0.104121	0.352488	-0.403521	-1.40875	151	JUN, UAP1, SERPINE1, FHL2, EIF2B2, SLC6A8, PLAU, CDC42EP3, SMURF2, RGS4, CCL2, IER3, PGF, IL4R, GADD45A, SLC3A2, SORD, ARHGAP22, PKIA, MAPKAPK3, ENO2, ARL4C, UPP1, SLC1A1, KLHL21, TRAM2, RHOB, PDLIM4, CXCR4, ARHGDIB, CHST1, PFKM, EMP3, CEP170B, TPM2, CDKN1A, MBOAT7, ICAM1, CTSC, PRNP, AXL, NUAK1, PLA2G4A, CD44, NPTX1, IL32, RCN1, TPM1, SMAD3, LDHB, TANK, AHNAK2, KRT7
RICKMAN_METASTASIS_UP	0.0245272	0.104121	0.352488	0.269983	1.21115	321	NBR1, ARMCX1, DTX3, MDM1, LINC00888, ZMYM3, SPATA7, ACVR2A, ADAMTS9, RASL12, ANG, BBS9, DSTNP2, PAIP2B, APPBP2, ZNF449, MTA3, ZNF606, DDIT3, ABCB7, FRZB, SENP2, CBFA2T2, ARMCX3, STAG2, C14orf132, ZFP90, TPST1, TAF9B, GABARAPL1, TFDP2, UPF3B, CREB1, TP53BP1, VSTM4, MTHFSD, SLC11A2, PRKD1, ABCD4, SALL2, BOLA1, MECP2, ZNF75A, ATP9A, BOC, PPM1D, FAM229B, TMEM128, C2CD5, LMAN2L, CADM1, HSD17B11, SUPT7…
BOYLAN_MULTIPLE_MYELOMA_C_UP	0.0248418	0.105273	0.352488	-0.514523	-1.51049	44	FAM53B, HEATR1, ZMYND19, STX2, LPCAT1, MTOR, ANGPTL4, PPM1F, ZBED4, CSTF1, CAD, PDE2A, CLIP1, RLIM
PID_MTOR_4PATHWAY	0.0248589	0.105273	0.352488	-0.463299	-1.46798	68	YWHAG, EIF4E, RRN3, PRR5, CYCS, MAP2K1, PXN, EEF2K, RHEB, BNIP3, MAPKAP1, HRAS, FBXW11, MTOR, CCNE1, RRAGA, EIF4A1, MAPK1, CLIP1, RPS6KB1, AKT1, YWHAB, NRAS
PUJANA_BRCA_CENTERED_NETWORK	0.024868	0.105273	0.352488	-0.41761	-1.40878	114	MAT2A, AATF, TOP1, SLC7A1, ZNF330, RPIA, TFDP1, PRPS1, PRPF4, UNG, CAD, METAP1, TCERG1, COPS3, RAD1, SNRPA1, NCK1, NAE1, PRKDC, MCM4, RFC3, RNASEH2B, PAICS, TTF2, TAF11, MAD2L1, CSNK2A1, SKP2, DDX46, TBCA, DCP2, RBBP8, LBR, RECQL, POLR2B, SNRPB
BIOCARTA_GSK3_PATHWAY	0.0249369	0.105467	0.352488	-0.634958	-1.59211	19	DVL1, CCND1, AXIN1, PPP2CA, NFKB1, RELA, AKT1, FZD1, LEF1, EIF2AK2
TENEDINI_MEGAKARYOCYTE_MARKERS	0.025093	0.106028	0.352488	-0.489654	-1.4909	55	PDGFA, MYC, BAK1, PDGFB, RASA1, BCL2, MAFG, CCNE1, CCNE2, MCL1, VEGFA, CASP3, IL6R, CCND3, CXCR4, IL1R1, IL11, JUND
DOANE_BREAST_CANCER_ESR1_UP	0.0251963	0.106366	0.352488	0.345584	1.37119	99	AGR2, PBX1, SELENBP1, MAP3K12, IFT74, PEX11A, RND1, CERS4, IFT122, KCNE4, SLC4A8, SYBU, DHRS2, TJP3, AC110619.1, AZGP1, GFRA1, SIDT1, SYT1, SSH3, C1orf21, SLC7A8, INPP4B, MLPH, ABAT, EPS8L1
REACTOME_ONCOGENIC_MAPK_SIGNALING	0.0253195	0.106787	0.352488	-0.445132	-1.43153	77	DUSP6, FAM131B, DUSP7, MAP2K1, SPRED1, CSK, SPRED3, HRAS, LMNA, VCL, MAPK1, RAP1B, SPRED2, ARRB1, CAMK2D, YWHAB, NRAS, DUSP9, CNKSR1, PHB, ACTB, CALM1
REACTOME_INTRINSIC_PATHWAY_FOR_APOPTOSIS	0.0254862	0.107391	0.352488	-0.486713	-1.45587	51	PMAIP1, YWHAG, BAK1, CYCS, BCL2, TFDP1, PPP3R1, C1QBP, BID, MAPK1, DYNLL1, CASP3, AKT1, YWHAB, BCL2L1, CASP7, AVEN, DYNLL2, XIAP
SHIPP_DLBCL_VS_FOLLICULAR_LYMPHOMA_UP	0.0255956	0.107752	0.352488	-0.526651	-1.55144	45	TFRC, SLC29A1, EXOSC7, BCL2A1, PGAM1, SLC1A5, PFKP, MTHFD2, CCT3, CCT5, NME1, HSPD1, HSP90AA1, SNRPB, ENO1, KPNA2, TRAP1, PKM, HSP90AB1, ATIC, LDHA, MCM7, THOP1
INGRAM_SHH_TARGETS_UP	0.0259218	0.109025	0.352488	-0.41466	-1.39536	113	NOG, UBE2J1, KLF10, RASSF8, CDC42EP1, NKX2-5, NAA50, HES1, IGFBP3, SPRY1, PMP22, NGLY1, ARHGEF10, SLC6A6, TSPAN5, ABCA3, GADD45A, CYSTM1, ZCCHC9, SLC27A3, SGMS2, DSCC1, NR4A1, SLC12A7, GPR155, OAT
PID_RET_PATHWAY	0.0260602	0.109506	0.352488	-0.536273	-1.53258	39	JUN, DOK1, RASA1, DOK4, PXN, HRAS, SHC1, GRB10, IRS2, CRK, MAPK1, BCAR1, PTK2, NCK1, IRS1
DELYS_THYROID_CANCER_UP	0.0261233	0.10967	0.287857	-0.336564	-1.25933	403	PNP, FJX1, BHLHE40, DUSP6, DUSP5, PHLDA2, PMAIP1, ADM, CTTN, CHST2, ENC1, NAB2, IGFBP3, CCND1, NR1D1, CORO1C, ABR, PLAU, PLK3, EPHA2, SDC1, LIF, HAS2, ACTN4, EPHB3, GALE, MTUS1, SAMD4A, ETV5, BICD1, BID, SYNGR2, B3GAT1, NRP2, IER3, DUSP4, BCL2A1, KCNK5, C3AR1, CITED1, IL1RAP, CD151, SLC1A5, TNFRSF10B, SLC7A5, TRIM14, PRDM1, SDC4, DHCR7, NCDN, NFE2L3, SH3GL1, MAPKAPK3, GPX1, TGFA, UPP1, RAD23B, AT…
MORI_PRE_BI_LYMPHOCYTE_DN	0.0262987	0.110304	0.352488	0.377171	1.3875	71	BTG1, NBR1, SMIM14, ZFP14, CCNDBP1, UBE2H, DIP2B, PNRC2, GPCPD1, CLK1, FBXO11, SAMHD1, CD72, RBM39, SAT1, BTG2, CAPN1, GNS
WP_VIRAL_ACUTE_MYOCARDITIS	0.0263595	0.110458	0.352488	-0.45484	-1.46499	78	DFFA, ABL2, RASA1, CYCS, CCND1, EIF4G1, BCL2, BID, DFFB, ENDOG, MAPK1, IL12A, TLR4, CASP3, AKT1, BCL2L1, CASP7, TICAM1, CXCR4, ACTB, EDN1, MICA
WU_HBX_TARGETS_3_UP	0.0265176	0.111018	0.352488	-0.645523	-1.59625	18	MYC, DAD1, TFAP4, PDCD2, VCL, CDK4, CASP4, IFNAR2
XU_HGF_SIGNALING_NOT_VIA_AKT1_48HR_UP	0.0265719	0.111143	0.352488	-0.560154	-1.54968	31	UAP1, SLC4A7, PLAU, ST6GALNAC4, GRK5, HPCAL1, UPP1, ASNS, TIMP1, ISG20, ERCC1, CD44, ITPR3, CDK17, CDCP1
REACTOME_CELLULAR_RESPONSE_TO_STARVATION	0.0266276	0.111274	0.352488	-0.401108	-1.39377	148	C12orf66, TRIB3, ATP6V0B, EIF2S1, CEBPG, EIF2AK4, SEH1L, ATF4, FNIP2, RHEB, MTOR, SH3BP4, RPL36AL, RRAGA, MIOS, EIF2S2, ATP6V1E1, LAMTOR4, RPL26L1, ATP6V1E2, ATP6V1G1, ATP6V1F, RPS26, RPL22L1, ASNS, ATP6V0E1, LAMTOR1, ATF3, IMPACT, LAMTOR5, WDR59, FAU, SEC13, RPS28, NPRL2, CEBPB
WHITFIELD_CELL_CYCLE_G1_S	0.0266988	0.111469	0.352488	-0.409442	-1.3832	120	SRSF7, SLBP, PDXP, TMEM243, IVNS1ABP, SSR3, PNN, ZMYND19, FLAD1, SDC1, HCG18, HRAS, RNF113A, CCNE1, UNG, KCNC4, TIPIN, CCNE2, CDK20, ADAMTS1, DIS3, CDC25A, DSCC1, RUNX1, OSBPL6, GMNN, TRMT2A, CDC6, SPIN4, APEX2, ZNF367, NUP43, MCM4, VPS72, RECQL4, UHRF1, KIAA1586, SKP2, AP3M2, FAM122A, AP4B1, E2F1, NSUN5P2, USP53, MCM6, CREBZF, TOPBP1, HSF2, GINS3, FAM111B, CASP2, DNAJC3, UBR7, ACD, CDCA7, MRI1
REACTOME_GOLGI_ASSOCIATED_VESICLE_BIOGENESIS	0.0268175	0.111862	0.352488	-0.489162	-1.49243	56	BLOC1S4, TFRC, HSPA8, ARF1, CLINT1, DNAJC6, AP4E1, NECAP1, AP1S1, CLTC, RAB5C, BLOC1S3, ARRB1, AP1S3, ACBD3
HARRIS_HYPOXIA	0.0268897	0.112061	0.352488	-0.44278	-1.42397	77	BHLHE40, JUN, ADM, TFRC, PDGFB, IGFBP3, LRP8, HK2, BNIP3, PRPS1, CCL2, PLAUR, PGF, NFKB1, VEGFA, PFKP, SLC2A1, TGFA, SLC2A3, HIF1A, APEX1
RIZKI_TUMOR_INVASIVENESS_2D_UP	0.027017	0.112424	0.352488	-0.472826	-1.46852	60	DUSP2, STK10, RNF4, NAB2, AMD1, LRP3, GNA11, C3AR1, CAD, TUBGCP3, NCL, ADAR, DPM2, ACTL6A, TMEFF1, SLC39A6, NQO2, BTG3, MLLT6, IDI1, ECI2, TAOK2, TAF10, SLC35B1
WP_THE_INFLUENCE_OF_LAMINOPATHIES_ON_WNT_SIGNALING	0.0270261	0.112424	0.352488	-0.547739	-1.52341	33	ZMPSTE24, HES1, CCND1, AXIN1, DICER1, ICMT, AGO2, LMNA, CDK6, LEF1, SREBF1, WNT10B, EMD
REACTOME_TRANSCRIPTIONAL_REGULATION_BY_RUNX2	0.0273531	0.11368	0.352488	-0.411084	-1.38311	111	CUL1, PPARGC1B, ESRRA, PSME3, CBFB, HIVEP3, HES1, WWTR1, CCND1, SMURF1, PSMC4, STUB1, PSMD6, PSMD7, SOX9, PSMD12, PSMA5, MAPK1, PSMB10, PSMA3, PSME4, AKT1, RUNX1, HEY2, CDK4, HDAC4, PSMD3, RBM14, PSMD8, PSMB5, WWP1, HAND2, PSMD11, CDKN1A, SKP2, PSMD1, PSMB2, PSMB3, MMP13, PSMD14, PSMC2
GESERICK_TERT_TARGETS_DN	0.0275756	0.114084	0.352488	-0.614816	-1.57492	21	BHLHE40, DUSP6, SIAH2, HBEGF, KLF10, ERRFI1, IER3, NFIL3
LIANG_HEMATOPOIESIS_STEM_CELL_NUMBER_LARGE_VS_TINY_DN	0.0275188	0.114084	0.352488	-0.534649	-1.51342	37	DESI1, SPRYD7, SLC19A1, RABGGTB, POLRMT, CUL2, LPIN1, FKBP5, ARL4C, TAF1D, MAP3K7, HCFC1, RCC1
REACTOME_COMPLEX_I_BIOGENESIS	0.0275076	0.114084	0.352488	-0.490285	-1.50049	57	NDUFAF4, NDUFV3, NDUFAF5, NDUFAF3, NDUFB2, NDUFS6, TIMMDC1, NDUFAB1, NDUFS5, TMEM186, NDUFA8, TMEM126B, NDUFV2, NDUFAF2, COA1, NDUFA7, NDUFAF7, NDUFS3, NDUFAF6, NDUFA11, NDUFA3, NDUFA12, NDUFS8, NDUFA13, NDUFS1
REACTOME_TRANSCRIPTIONAL_REGULATION_BY_RUNX3	0.0275282	0.114084	0.352488	-0.438397	-1.45063	93	MYC, PSME3, CBFB, HES1, WWTR1, CCND1, SMURF1, PSMC4, SMURF2, PSMD6, PSMD7, PSMD12, TEAD4, PSMA5, PSMB10, PSMA3, RUNX1, LEF1, HDAC4, MAMLD1, PSMD3, PSMD8, PSMB5, PSMD11, CDKN1A, PSMD1, PSMB2, PSMB3, PSMD14, PSMC2, PSMD5, ITGA4, PSMA4, TEAD1, SMAD3, PSMC5, PSMA7, PSMD2, JAG1, TGFB1, PSMD13
WHITE_NEUROBLASTOMA_WITH_1P36.3_DELETION	0.0275756	0.114084	0.352488	-0.615629	-1.56437	20	AJAP1, ICMT, GPR153, NOL9, DNAJC11, KLHL21
SCHAEFFER_SOX9_TARGETS_IN_PROSTATE_DEVELOPMENT_DN	0.0276238	0.11418	0.352488	0.439654	1.48183	44	PCDH18, TCF4, SOX4, ZNF521, TIAM1, DAB2IP, PHF6, INHBA, MYCL, ETS1, STMN1
DAUER_STAT3_TARGETS_UP	0.0277934	0.114777	0.352488	-0.512688	-1.48888	42	FOSL1, DUSP5, PFKFB3, JUN, ADM, UGCG, SLC4A7, KLF11, TRIB1, SAMD4A, CCL2, TEAD4, LDLR, SLC2A3
AMIT_EGF_RESPONSE_40_MCF10A	0.027932	0.115141	0.352488	-0.66207	-1.59224	16	DUSP5, JUN, ADM, EGR1, TIMM44
TURASHVILI_BREAST_LOBULAR_CARCINOMA_VS_LOBULAR_NORMAL_UP	0.0279135	0.115141	0.352488	0.365768	1.4051	83	EHF, KBTBD7, ID4, KCTD18, DST, FAM76B, MPPED2, FMO5, AZGP1, TRIM2, FBXO3, PDK4, THRB, MYBPC1, CDH1, AMDHD1, LAMP2, CCPG1
FIGUEROA_AML_METHYLATION_CLUSTER_7_UP	0.0280569	0.115551	0.352488	-0.42159	-1.40087	100	SMIM15, SLC39A14, PMAIP1, ISCA1, ZNF667, EDEM1, EXOSC3, FARP2, HILPDA, SLC25A51, NRP2, PPP2CA, N4BP1, MKKS, MPZL1, FAM131A, PIAS2, ZNF84, ZSCAN32, TANC2, BHLHB9, DYNC1LI1, ZNF281, CRHBP
JINESH_BLEBBISHIELD_TRANSFORMED_STEM_CELL_SPHERES_DN	0.0281081	0.115657	0.282013	-0.353441	-1.30499	294	CCDC86, YRDC, BCAR3, BHLHE40, TRIB3, PMAIP1, ADM, MAFF, PER2, STK40, HSPA8, METTL21A, PNPT1, NOP56, PTP4A2, BEGAIN, CNBP, SLC35E1, EIF2AK4, DDX51, PANK3, ATF4, TAF13, EGR1, TDG, LRRFIP1, CHST3, C2orf69, WDR74, ZNF786, CCDC137, CRCP, CSRNP1, PIP4K2B, SPIRE1, FKBP14, SOX9, POFUT1, EIF4A1, EIF5, LDLR, RGS2, GPT2, DENR, STC2, HMGXB3, DPP7, DHCR7, HNRNPU, SBF1, TRMT1, RNU6ATAC, TDP1, RHOT2, ZNF114, AN…
BROWNE_HCMV_INFECTION_2HR_DN	0.0281766	0.115834	0.352488	-0.524112	-1.54396	45	CDC42EP2, DUSP6, MYC, SERPINE1, DGKE, PAK2, PLAUR, RAD23A, TTC9, STIP1, ABCC1, TCP11L1, CYP2J2
REACTOME_DOWNSTREAM_SIGNAL_TRANSDUCTION	0.0282331	0.115962	0.352488	-0.545363	-1.49342	29	PDGFA, PDGFB, RASA1, CRKL, HRAS, STAT5B, CRK, BCAR1, NRAS, RAPGEF1, NCK1
ISSAEVA_MLL2_TARGETS	0.0282705	0.116011	0.352488	0.443907	1.54657	50	HDAC9, ELF3, HSPB3, SMAD6, NEDD9, C5AR1, CADM1, PPP2R2B, PPL, OAS1, ENO3, DENND3, FSTL1, SLC16A5, PCDH7
BIOCARTA_MET_PATHWAY	0.0283888	0.116255	0.352488	-0.544235	-1.51367	33	JUN, RASA1, MAP2K1, CRKL, HRAS, CRK, MAPK1, RAP1B, PAK1, RAPGEF1, ELK1
QI_PLASMACYTOMA_UP	0.0283768	0.116255	0.287857	-0.368575	-1.33038	227	ANKRD1, BHLHE40, RGS16, DUSP2, PHLDA2, SRF, ZYX, DOK1, PAK1IP1, STK10, PDGFB, BAG2, LIMK1, CDC42SE1, WDR1, UBASH3B, BCL2, CDC42EP3, VASP, LRRFIP1, GNB4, IL4R, MTPN, IL27RA, PTPN1, IL12A, STK39, CASP3, RELB, SLA, ARRB1, PLEKHO1, EHD1, UBE2D1, CASP7, CISH, PLEC, NFKBIE, SLC43A3, MOB1A, SH3BP1, ADCY7, CASP4, GNG10, ARHGDIB, FSCN1, FRMD4B
WP_SPHINGOLIPID_PATHWAY	0.0284066	0.116255	0.352488	-0.580041	-1.5684	27	B4GALT6, UGCG, CERS2, KDSR, PPP2CA, GBA2, CERK, SGMS2
REACTOME_TOLL_LIKE_RECEPTOR_TLR1_TLR2_CASCADE	0.0285008	0.116536	0.352488	-0.426805	-1.41656	96	DUSP6, JUN, CUL1, DUSP7, MAP2K3, CHUK, MAP2K1, UBE2N, PPP2R1B, FBXW11, RPS6KA3, ATF1, PPP2CA, NFKBIB, DUSP4, PELI3, DUSP3, NKIRAS1, IRAK1, MEF2A, MAPK1, IRAK2, NFKB1, TLR4, MAPKAPK3, RELA, NKIRAS2, UBE2V1, TAB3, MAP2K4, TNIP2, MAPK9, ELK1, MAPKAPK2, IKBKB, MAP3K7
ACEVEDO_METHYLATED_IN_LIVER_CANCER_DN	0.0286006	0.116643	0.271289	-0.316807	-1.20686	570	BHLHE40, FAM131B, REXO4, SRF, UBE2J1, GRWD1, POLR3A, ZNF239, WDR36, UXS1, RDH13, LARP4B, NUP35, MAP2K1, URI1, LUZP1, DHX32, OTUD4, FASTKD2, PDZD8, SSR3, ZNF35, GAPVD1, WSB2, SLC6A8, FAXC, SPRY1, AJAP1, SSU72, ZCCHC2, PLAU, CCDC47, ERRFI1, MSTO1, ZBTB8A, BICD1, DYNLT1, TMEM170A, E2F6, TRMT12, ARHGEF10, WWC2, SERBP1, FKBP5, MTX2, RSU1, SPIRE1, SOX9, TSPAN5, ZNF595, KCNA2, ARSJ, TYW3, CSTF2T, PPP2R2…
REACTOME_CHOLESTEROL_BIOSYNTHESIS	0.0286037	0.116643	0.352488	-0.596721	-1.54891	23	NSDHL, DHCR7, EBP, ARV1, SQLE, DHCR24, MSMO1, CYP51A1, IDI1, HMGCS1, HMGCR, LBR, HSD17B7, SC5D, LSS, MVD, FDPS, MVK, ACAT2
REACTOME_SIGNAL_AMPLIFICATION	0.0285613	0.116643	0.352488	-0.562816	-1.53791	28	GNG5, GNB1, GNA11, GNB4, AAMP, P2RY1, GNB3, GNG2, GNG10, GNG12, PLA2G4A, GNAQ
LEE_NEURAL_CREST_STEM_CELL_UP	0.0286799	0.116849	0.352488	0.319951	1.30404	136	DNAJC1, DCX, IFI16, AKR1C1, KLHL41, RASL12, LRRN3, QPRT, MSTN, NR2F2, XIST, SCRG1, SORBS1, LPAR6, LITAF, ARL6IP5, SOX10, NMRK1, NRIP1, ERBB3, COL1A2, GRN, SNAI2, RUNX1T1, NR2F1, PCDH8, CDH1, ZEB2, TNNC2, COL14A1, SCG3
KATSANOU_ELAVL1_TARGETS_DN	0.028821	0.117199	0.352488	-0.406827	-1.39149	128	FOSL1, FAM131B, PWP2, NOLC1, TFAP4, DKC1, RRP12, SLC19A1, ETS2, LAYN, ARMC6, MPHOSPH6, GJB2, TNPO2, HAUS7, CDR2L, TCOF1, PUS7, ETV4
YOKOE_CANCER_TESTIS_ANTIGENS	0.028843	0.117199	0.352488	-0.543625	-1.51197	33	MAT2A, FAM216A, LRP8, TFDP1, SLC7A5, MPP3, TRIP13, NUP43, PDXDC1, NPTX2, GREB1, ZNF200, WFS1
ZHAN_LATE_DIFFERENTIATION_GENES_UP	0.028843	0.117199	0.352488	-0.556729	-1.54021	31	DUSP5, SRSF7, BCL2, ATOX1, SLC39A6, MCFD2, XK, EMP3, CAV2, ITGA4, DYNLT3, JAG1, CAPN2
REACTOME_INTRAFLAGELLAR_TRANSPORT	0.0290905	0.118099	0.352488	0.438502	1.489	46	TTC30B, IFT74, IFT20, KIF3C, IFT80, IFT122, KIFAP3, IFT46, IFT52, TTC30A, TTC21B, IFT172, TUBA1A, TUBB2B, WDR19, TRIP11, IFT81, DYNC2LI1, IFT140, KIF17
PYEON_CANCER_HEAD_AND_NECK_VS_CERVICAL_UP	0.0291715	0.118323	0.287857	-0.371588	-1.3147	181	BHLHE40, PRMT6, PMAIP1, AHCTF1, ZBTB21, BAG5, DR1, GSPT1, ETS2, MALSU1, SIK1, DDX3X, SS18L1, NEK4, PRDM15, ZBTB8A, MCPH1, U2SURP, GART, SCML1, USP25, CCNE2, ANKLE2, MSL2, HNRNPU, THAP9-AS1, ANAPC5, CHML, SNRPA1, KCTD3, PRPS2, GCH1, PRPF39, SLC35A3, PRKX, ZNF367, BRWD1, SUDS3, ARL13B, OPA1, FAM50A, XK, ANKRD13C, CASK, PARD6B, UHRF1
SENESE_HDAC3_TARGETS_DN	0.0292039	0.118348	0.352488	-0.329921	-1.25099	485	BRI3BP, ATP13A3, PHLDA2, SLC39A14, GNE, DFFA, TEX2, EEA1, NF2, ARIH2, LGALSL, SH3RF3, CYB5B, TMEM243, NUP35, TMEM120B, SCLY, NAB2, KPNA6, CXXC5, CEBPG, ORAI2, CYP24A1, SEH1L, ULK3, ZNF853, UFM1, POM121, TRMT5, TFDP1, MSTO1, LRRC47, EGR1, ROCK2, GOLGA3, CDR2L, PPM1F, ST6GALNAC6, UBE2K, ANKRD52, DPAGT1, SPCS3, GFPT1, NECAP1, CLPTM1L, MICALL1, KATNB1, UNG, MCM3AP, SLC25A43, FHOD1, LRRC20, MRPL4, IL2…
YIH_RESPONSE_TO_ARSENITE_C4	0.0293893	0.118994	0.352488	-0.655373	-1.57613	16	JUN, EIF4E, NR2F6, RAB3A, NCK1, ELK1
NIKOLSKY_MUTATED_AND_AMPLIFIED_IN_BREAST_CANCER	0.0294835	0.119164	0.352488	-0.452073	-1.45607	78	NUFIP2, PUS1, DCAF13, POP1, DGKE, ARC, CLPTM1L, KIAA0100, FGFR1, PDCD6, ZFP64, ARRB1, RCE1, ZNF529, FAM189B, CHD7, HOOK3, IKBKB, ARFRP1, ZMIZ1, ARFGEF2, MYO9B, CSMD3, EP400, NDUFA3, TRIM25, GGA3
PID_ILK_PATHWAY	0.0294671	0.119164	0.352488	-0.521119	-1.53514	45	JUN, ZYX, CCND1, PXN, LIMS1, SNAI1, RUVBL1, ELMO2, ACTN1, DIAPH1, AKT1, PPP1R14B, RHOG, HSP90AA1, RUVBL2
REACTOME_PLATELET_ACTIVATION_SIGNALING_AND_AGGREGATION	0.0295119	0.119173	0.282013	-0.367738	-1.32736	227	PDGFA, DGKH, DAGLA, PDGFB, SERPINE1, TIMP3, WDR1, DGKE, DGKD, GP1BB, CSK, ACTN4, LHFPL2, GNG5, GNB1, VAV3, SHC1, GNA11, GNB4, AAMP, VCL, CRK, MAPK1, PTPN1, RAP1B, PRKCE, VEGFA, VAV2, P2RY1, BCAR1, ACTN1, HABP4, ARRB1, FAM3C, GNB3, AKT1, F2R, PTK2, CD63, RHOB, PIK3R5, CDC37L1, CFL1, F2RL3, GNG2, ABCC4, GNG10, PRKCD, TIMP1, MANF, CALM1, CHID1, ITPR1, RHOG, GNG12, TOR4A, ENDOD1, F13A1, TAGLN2, GNA12…
[truncated: 3,428 more rows]

## Sheet: CAP.v.DMSO.C5.GO.MF
pathway	pval	padj	log2err	ES	NES	size	leadingEdge
[truncated: 732 more rows]

[truncated: 12 more sheets: CAP.v.DMSO.C5.GO.BP, CAP.v.DMSO.C5.GO.CC, CABO.v.DMSO.H, CABO.v.DMSO.C2, CABO.v.DMSO.C5.GO.MF, CABO.v.DMSO.C5.GO.BP, CABO.v.DMSO.C5.GO.CC, CRI.v.DMSO.H, CRI.v.DMSO.C2, CRI.v.DMSO.C5.GO.MF, CRI.v.DMSO.C5.GO.BP, CRI.v.DMSO.C5.GO.CC]
