# Supplementary material for: Capmatinib is an effective treatment for MET-fusion driven pediatric high-grade glioma and synergizes with radiotherapy
Source: Mol Cancer. 2024 Jun 7;23:123. doi: 10.1186/s12943-024-02027-6 (PMC11157767; doi:10.1186/s12943-024-02027-6)
Supplement: Supplementary file 19 — Additional file 19: Supplementary Table 9. Full GSEA results with select categories of MSigDB genesets for TRIM24-MET-r drug treatments. [file 12943_2024_2027_MOESM19_ESM.xlsx]

## Sheet: CAP.v.DMSO.H
pathway	pval	padj	log2err	ES	NES	size	leadingEdge
HALLMARK_MYC_TARGETS_V1	2.63572e-19	1.31786e-17	1.13309	-0.639324	-2.49851	194	ABCE1, SNRPB2, NOP16, ETF1, DDX21, EIF3J, RRP9, SRSF7, CUL1, EIF4E, EIF2S1, SSB, SERBP1, NOLC1, MYC, GNL3, XPOT, DDX18, NOP56, CCT2, SYNCRIP, EIF1AX, AIMP2, G3BP1, GSPT1, PA2G4, IFRD1, CSTF2, EIF2S2, DHX15, NCBP1, CNBP, C1QBP, TFDP1, TARDBP, STARD7, FAM120A, RSL1D1, EIF4A1, NCBP2, HNRNPU, UBE2L3, EIF3B, HSPE1, SSBP1, RNPS1, SNRPD1, VDAC1, U2AF1, SNRPA1, CTPS1, PRPS2, CCT5, EXOSC7, PRDX3, SRSF2, P…
HALLMARK_MYC_TARGETS_V2	1.34543e-16	3.36358e-15	1.04763	-0.818459	-2.69696	58	RABEPK, PPRC1, NOP16, DUSP2, NOP2, WDR43, NDUFAF4, PES1, RRP9, MYBBP1A, RCL1, PRMT3, PPAN, GRWD1, PUS1, HK2, RRP12, MRTO4, NIP7, NOLC1, MYC, GNL3, DDX18, NOP56, AIMP2, BYSL, SLC29A2, PA2G4, TFB2M, IPO4, IMP4, SUPV3L1, MPHOSPH10, TBRG4, HSPE1, UTP20, UNG, FARSA, SORD, CBX3, HSPD1, LAS1L, EXOSC5, TCOF1, DCTPP1, SLC19A1, SRM, WDR74
HALLMARK_TNFA_SIGNALING_VIA_NFKB	1.4786e-14	2.46433e-13	0.975995	-0.601892	-2.32379	180	FJX1, FOSL1, DUSP5, LIF, MAFF, EGR1, YRDC, IER5, BHLHE40, DUSP2, RCAN1, HES1, SDC4, IER2, ATP2B1, MAP2K3, IFNGR2, BCL2A1, KLF10, TRIB1, CCND1, IRS2, DUSP4, HBEGF, PHLDA2, SERPINE1, F2RL1, MSC, GCH1, NR4A1, PFKFB3, MYC, PMEPA1, SERPINB8, IFIT2, BTG3, KLF6, CEBPB, NFKB1, SERPINB2, TNFAIP3, SLC2A3, PLAUR, INHBA, JAG1, SGK1, SMAD3, VEGFA, MCL1, EGR2, RELB, EIF1, LDLR, SIK1, TNFAIP8, EGR3, FOS, IER3, …
HALLMARK_MTORC1_SIGNALING	3.66496e-11	4.58119e-10	0.851339	-0.552757	-2.1602	194	PNP, PNO1, BHLHE40, ETF1, EDEM1, MAP2K3, ARPC5L, TRIB3, RRP9, EEF1E1, TFRC, HK2, POLR3G, ELOVL6, HSPA9, PITPNB, UCHL5, PSME3, PPA1, GSR, SQLE, IFRD1, SLC2A3, EIF2S2, NUFIP1, ACACA, SC5D, CYB5B, GMPS, LDLR, XBP1, TOMM40, ASNS, ABCF2, PSMD12, PSMA3, ACLY, UFM1, HSPA4, MTHFD2, HSPE1, SLC7A11, RDH11, STARD4, SSR1, ACTR3, CORO1A, UNG, ACTR2, CCT6A, SLA, SORD, HMGCR, CACYBP, SDF2L1, CYP51A1, HMGCS1, ID…
HALLMARK_UNFOLDED_PROTEIN_RESPONSE	1.55204e-10	1.55204e-09	0.826657	-0.628165	-2.28198	106	EDEM1, DKC1, RRP9, EIF4G1, EIF4E, EIF2S1, IMP3, NOLC1, HSPA9, XPOT, SRPRB, NOP56, GEMIN4, CEBPB, EXOSC4, CEBPG, FKBP14, DDX10, EXOSC9, VEGFA, YWHAZ, NOP14, XBP1, ASNS, SPCS3, EIF4A1, MTHFD2, EXOSC2, CCL2, SSR1, SHC1, TUBB2A, KIF5B, SDAD1, DNAJA4, EXOSC5, STC2, PSAT1, ALDH18A1, SLC30A5, IGFBP1, LSM1, EDC4, CHAC1, SLC7A5, EXOSC10, NABP1, SERP1, PREB, ATF4, BAG3
HALLMARK_IL2_STAT5_SIGNALING	4.96272e-08	4.1356e-07	0.719513	-0.525929	-2.01472	166	SPRY4, LIF, MAFF, UCK2, NFKBIZ, PNP, BHLHE40, NOP2, EMP1, LRRC8C, PUS1, HK2, PTRH2, SPRED2, MYC, UMPS, IL4R, MAPKAPK2, SLC29A2, CASP3, KLF6, CA2, SLC2A3, XBP1, ARL4A, F2RL2, TNFRSF1B, BATF3, ETV4, HIPK2, CCNE1, RGS16, RHOB, GABARAPL1, GPR83, MYO1C, ST3GAL4, IGF1R, LCLAT1, MYO1E
HALLMARK_KRAS_SIGNALING_UP	1.96442e-06	1.40316e-05	0.627257	-0.491001	-1.88092	166	DUSP6, SPRY2, LIF, ETV5, YRDC, ETV1, EMP1, MAP3K1, TRIB1, HBEGF, F2RL1, SOX9, C3AR1, CA2, TNFAIP3, PLAUR, INHBA, TRIB2, USP12, MMD, TMEM158, TOR1AIP2, IGFBP3, CBL, ZNF639, TNFRSF1B, ETV4, MYCN, STRN, BTBD3, KLF4, FGF9, ANGPTL4, RGS16, DCBLD2, PLVAP, ALDH1A3, ST6GAL1, CMKLR1, PRDM1, ANKH, NIN, GLRX, MALL
HALLMARK_COMPLEMENT	2.28472e-06	1.42795e-05	0.627257	-0.498103	-1.90406	164	DUSP6, SH2B3, PDGFB, DUSP5, MAFF, DGKH, LIPA, SERPINE1, CBLB, PDP1, RNF4, CSRP1, CDK5R1, CASP3, CA2, CEBPB, SERPINB2, PIK3CG, TNFAIP3, PLAUR, SRC, FDX1, USP16, GNG2, EHD1, F3, USP15, USP14, GPD2, CASP4, PRKCD, DOCK4, GNAI3, GNB4, ITGAM, CALM1
HALLMARK_ANDROGEN_RESPONSE	2.93285e-05	0.000162936	0.57561	-0.534988	-1.88936	88	UBE2J1, SRF, CCND1, MYL12A, RRP12, UAP1, PMEPA1, RPS6KA3, ELK4, GSR, PA2G4, SGK1, FKBP5, ACTN1, ADRM1, SPCS3, NGLY1, TNFAIP8, PTPN21, PDLIM5, SRP19, GNAI3, CAMKK2, SORD, HMGCR, ABCC4, VAPA, CDK6, ZMIZ1, HMGCS1, IDI1, LIFR, ALDH1A3, ANKH, INSIG1, CDC14B, ACSL3, SMS, ZBTB10, DHCR24
HALLMARK_TGF_BETA_SIGNALING	0.000413735	0.00206867	0.498493	-0.578839	-1.86761	53	NOG, SLC20A1, BCAR3, IFNGR2, KLF10, SERPINE1, PMEPA1, BMPR1A, WWTR1, SMURF2, SMAD7, SMAD3, SKI, HIPK2, ID1, MAP3K7, JUNB, SMURF1, ID3, RHOA
HALLMARK_INFLAMMATORY_RESPONSE	0.000805384	0.00366084	0.477271	-0.436812	-1.65924	148	LIF, CHST2, ATP2B1, PVR, IFNGR2, SLC7A1, HBEGF, SERPINE1, HAS2, SLC7A2, GCH1, C3AR1, MYC, IL4R, KLF6, NFKB1, ADM, ADORA2B, PLAUR, INHBA, ADRM1, RGS1, LDLR, TNFRSF1B, CCL2, F3, PTPRE, TPBG, GNAI3, RGS16, DCBLD2, CMKLR1, NAMPT, GABBR1, RELA, AHR, CYBB, ITGB8, KCNJ2, HIF1A
HALLMARK_APOPTOSIS	0.00168765	0.00703188	0.45506	-0.421888	-1.59005	144	TNFRSF12A, TIMP3, SLC20A1, PMAIP1, BCL10, ETF1, EMP1, CCND1, DFFA, GCH1, VDAC2, GSR, BTG3, CASP3, DNAJA1, SMAD7, PSEN2, PPP3R1, SC5D, MCL1, F2R, ANXA1, RARA, LEF1, EGR3, BID, IER3, NEDD9, CASP4, LMNA, RHOB, DAP, PPP2R5B, ROCK1, PLCB2, ANKH, GADD45A, RELA
HALLMARK_COAGULATION	0.00299513	0.0115197	0.431708	-0.455092	-1.63531	96	DUSP6, PDGFB, TIMP3, MAFF, SERPINE1, WDR1, CSRP1, SERPINB2, RAC1, ANXA1, DUSP14, GNG12, ARF4, F2RL2, F3
HALLMARK_BILE_ACID_METABOLISM	0.00366745	0.013098	0.431708	0.403078	1.60167	90	PHYH, PEX11A, CAT, ABCA1, CYP39A1, PEX11G, RXRA, PEX6, RETSAT, CYP27A1, MLYCD, PEX16, FDXR, AMACR, NUDT12, OPTN, PEX19, PECR, HSD3B7, CROT, PFKM, ACSL1, GSTK1, IDH2, PEX12, PNPLA8, ABCD1, LIPE, BBOX1, PAOX, EPHX2
HALLMARK_APICAL_SURFACE	0.00420388	0.0140129	0.407018	0.550594	1.79152	31	GAS1, MDGA1, APP, SCUBE1
HALLMARK_UV_RESPONSE_UP	0.00521753	0.0163048	0.407018	-0.406521	-1.53653	146	GLS, MSX1, DDX21, PPAT, PPP1R2, TFRC, GRPEL1, GCH1, NR4A1, E2F5, PPIF, NKX2-5, BTG3, AGO2, CASP3, CA2, CEBPG, DNAJA1, CYB5B, ASNS, ALAS1, HNRNPU, BID, FOS, EIF5, CCNE1, PRKCD, LHX2, POLE3, RHOB, POLR2H, JUNB, CLCN2, NPTX2, HYAL2, GRINA, FKBP4, RAB27A, MARK2
HALLMARK_ANGIOGENESIS	0.00684676	0.0190188	0.407018	-0.576156	-1.68372	31	PDGFA, MSX1, FGFR1, JAG1, VEGFA
HALLMARK_ESTROGEN_RESPONSE_EARLY	0.00672734	0.0190188	0.407018	-0.385005	-1.48294	170	PMAIP1, UGCG, BHLHE40, NXT1, HES1, INPP5F, TFAP2C, KLF10, FHL2, CCND1, MYBBP1A, SIAH2, SLC7A2, RRP12, MYC, PPIF, FKBP5, SYT12, DYNLT3, XBP1, SLC16A1, AKAP1, RARA, EGR3, ISG20L2, FOS, BAG1, FASN, KCNK5, KLF4, TPBG, LAD1, SH3BP5, SLC37A1, SLC1A1, SVIL, IGF1R
HALLMARK_HYPOXIA	0.0268546	0.07067	0.352488	-0.359552	-1.38685	175	PDGFB, MAFF, ERRFI1, BHLHE40, CHST2, PGM2, SDC4, MAP3K1, IRS2, SIAH2, SERPINE1, HK2, PFKFB3, EXT1, KLF6, ADM, TNFAIP3, ADORA2B, SLC2A3, PLAUR, PGF, VEGFA, CSRP2, IGFBP3, FOS, IER3, F3, RBPJ, DUSP1, EGFR, TPBG, ANGPTL4, SLC2A5, FOSL2
HALLMARK_ALLOGRAFT_REJECTION	0.0326027	0.0815068	0.321776	-0.374707	-1.40114	134	LIF, ABCE1, BCL10, IFNGR2, EIF3J, IL4R, MRPL3, INHBA, F2R, GLMN, CSK, UBE2N, DEGS1, DYRK3, CCL2, EGFR, PSMB10, CCR1
HALLMARK_GLYCOLYSIS	0.0345601	0.0822859	0.321776	-0.349831	-1.3547	183	CHST2, PGM2, IRS2, PMM2, HK2, NSDHL, SOX9, ME2, CHST6, GNE, EXT1, CHPF2, ADORA2B, POLR3K, NANP, HOMER1, TGFA, ECD, GFPT1, VEGFA, PAXIP1, IGFBP3, IER3, EGFR, TPBG, ANGPTL4, TXN, CHST1, B4GALT2, RPE, NDUFV3, STC2, SDC1, GALE, GLRX, PRPS1, AK3, FKBP4, GLCE, KIF2A, UGP2, SDC3, GOT2, PPP2CB, PSMC4, B3GAT1, SDC2, ARPP19
HALLMARK_MITOTIC_SPINDLE	0.042471	0.0965251	0.248911	-0.333293	-1.30282	197	CDC42EP2, ARF6, RASA1, ARHGEF2, CNTRL, CTTN, CDC42EP1, VCL, RASA2, GEMIN4, ACTN4, BCAR1, PXN, WASL, MAPRE1, MID1IP1, NET1, NEDD9, SHROOM2, ARL8A, ARAP3, PLEKHG2, PDLIM5, DOCK4, KIF5B, KLC1, PKD2, MAP1S, ROCK1, TRIO, MYO1E, PREX1, NIN, MAP3K11, RFC1
HALLMARK_G2M_CHECKPOINT	0.0455137	0.0989427	0.24134	-0.339572	-1.31818	187	TOP1, UCK2, SLC7A1, DKC1, CCND1, TLE3, CUL1, NOLC1, MYC, DR1, SYNCRIP, E2F3, G3BP1, GSPT1, HSPA8, SQLE, SMAD3, HUS1, TFDP1, E2F4, NUP98, CUL4A, HNRNPU, NUP50, ODF2, SNRPD1, SLC38A1, NCL, KIF5B, CCNT1, SRSF2, WRN
HALLMARK_CHOLESTEROL_HOMEOSTASIS	0.0591716	0.123274	0.224966	-0.401093	-1.35919	69	TNFRSF12A, ERRFI1, TRIB3, NSDHL, SQLE, PLAUR, JAG1, SC5D, LDLR, STARD4, FASN, HMGCR, CYP51A1, HMGCS1, IDI1, CBS, HSD17B7, DHCR7, CTNNB1, ANTXR2, FABP5
HALLMARK_HEME_METABOLISM	0.0738885	0.142093	0.287805	0.286909	1.24263	169	RBM5, NFE2, MKRN1, CAT, UBAC1, SELENBP1, SLC11A2, SIDT2, ALAD, CCDC28A, NNT, ERMAP, GDE1, YPEL5, PPOX, AGPAT4, EZH1, NR3C1, NFE2L1, FOXO3, KHNYN, DCAF11, SYNJ1, DCAF10, VEZF1, CROCCP2, BNIP3L, CTNS, FECH, KEL, EPOR, OPTN, CIR1, BLVRB, RANBP10, MOCOS, ALDH6A1, SLC25A38, LPIN2, PGLS
HALLMARK_UV_RESPONSE_DN	0.0713306	0.142093	0.195789	-0.33894	-1.27121	136	BHLHE40, ATP2B1, SLC7A1, FHL2, SERPINE1, HAS2, ATXN1, BDNF, MYC, BMPR1A, PMP22, RASA2, TGFBR2, NFKB1, RBPMS, ADORA2B, SMAD7, SMAD3, LDLR, PTPN21, IRS1, F3, PDLIM5, DUSP1, ID1, PLCB4, ZMIZ1, SYNJ2, IGF1R, INSIG1, MTA1
HALLMARK_INTERFERON_ALPHA_RESPONSE	0.0816993	0.151295	0.287805	0.319992	1.27261	88	ELF1, RTP4, STAT2, IRF9, LPAR6, PSME1, TRIM26, CMTR1, IFI35, LGALS3BP, TRIM21, SAMD9, TXNIP, IRF7, CNP, HELZ2, TRAFD1, GMPR, MVB12A, UBA7, HERC6, OASL, C1S, DHX58, PARP9, NMI, TMEM140, PSMB8, OAS1, RNF31, IFITM1, RSAD2, HLA-C
HALLMARK_HEDGEHOG_SIGNALING	0.0981308	0.175234	0.176694	-0.454148	-1.3433	32	RASA1, TLE3, HEY2, CDK5R1, NRP2, VEGFA
HALLMARK_E2F_TARGETS	0.125161	0.208602	0.1396	-0.305871	-1.19536	194	TFRC, EIF2S1, PNN, TIPIN, NOLC1, MYC, NOP56, SYNCRIP, DSCC1, GSPT1, SLBP, PA2G4, NUP153, HUS1, LYAR, AK2, TBRG4, POP7, MTHFD2, DCLRE1B, PHF5A, UNG, CCNE1, CTPS1, SRSF2, IPO7, DCK, RFC1, DCTPP1, PAICS, TUBG1, PRPS1, HNRNPD, MMS22L, RAN, CDC25A, SRSF1, PRKDC, ORC6, TRIP13, ORC2, EXOSC8, NUP107, NME1, RFC3, USP1, PSMC3IP, MCM7, POLE4, MSH2, BARD1, NUP205, UBE2S, MCM6, POLE, LBR, RANBP1, CDKN1A, DNMT…
HALLMARK_OXIDATIVE_PHOSPHORYLATION	0.121887	0.208602	0.142901	-0.310496	-1.20142	184	MRPL15, MRPS30, GRPEL1, IDH3A, HSPA9, PMPCA, PDP1, MRPS12, MTRR, TIMM17A, VDAC2, MRPL35, CYCS, COX17, TIMM10, FDX1, DLAT, SUPV3L1, OAT, TIMM9, ALAS1, UQCRFS1, VDAC1, FXN, TIMM8B, PRDX3, ATP6V1E1, MTX2, OPA1, TIMM50, ATP1B1, ATP6V0B, HCCS, COX10, NDUFAB1, FH, NDUFS1, GOT2
HALLMARK_KRAS_SIGNALING_DN	0.201389	0.29616	0.184706	0.273127	1.12587	113	MTHFR, SOX10, YPEL1, GTF3C5, TGFB2, CYP39A1, PDK2, DLK2, NR4A2, ASB7, SNN, PCDHB1, SLC38A3, CNTFR, GAMT, CPEB3, FGGY, ACTC1, GPR19, CAMK1D, PDE6B, SPHK2, THRB, EPHA5, BTG2, ZNF112, CDKAL1, C5, THNSL2, KCNN1, CD207, RSAD2, KCND1, MYO15A
HALLMARK_PI3K_AKT_MTOR_SIGNALING	0.199713	0.29616	0.113787	-0.326701	-1.16443	93	MAP2K3, PPP2R1B, TRIB3, RALB, EIF4E, RPS6KA3, VAV3, RAC1, ACACA, UBE2N, CAB39, ACTR3, ACTR2, EGFR, SLA, PLCG1, MAP3K7, YWHAB, ARF1, SLC2A1, CLTC, PRKAA2, NFKBIB, ATF1, ARHGDIA, MAPK9, TNFRSF1A, MAPK1, MYD88, MAPK8, DUSP3, CDKN1A, HRAS, CFL1, SMAD2, PRKCB, PTPN11
HALLMARK_PROTEIN_SECRETION	0.190272	0.29616	0.116739	-0.327891	-1.17127	94	NAPG, RAB22A, RPS6KA3, ARFIP1, TMX1, ARCN1, RAB14, BNIP3, EGFR, SGMS1, ATP1A1, M6PR, GOLGA4, ARF1, CAV2, CLTC, SEC24D, SCAMP3, KRT18, ATP7A, DNM1L, ADAM10, MAPK1, CD63, COPB2, RER1, ZW10, YIPF6, MON2, TMED2, ARFGAP3, TSG101, USO1, CTSC, LMAN1, RAB9A, SEC22B, DST, GOSR2
HALLMARK_WNT_BETA_CATENIN_SIGNALING	0.201238	0.29616	0.118288	-0.393821	-1.2104	39	CUL1, HEY2, MYC, FZD1, CSNK1E, JAG1, PSEN2, LEF1, AXIN1, RBPJ
HALLMARK_NOTCH_SIGNALING	0.22956	0.327942	0.110565	-0.405763	-1.18578	31	HES1, CCND1, CUL1, FZD1, JAG1, PSEN2, FBXW11
HALLMARK_APICAL_JUNCTION	0.271077	0.376495	0.0888945	-0.283166	-1.09141	171	RASA1, ZYX, VASP, WNK4, VCL, ACTN4, RSU1, MPZL1, SRC, LIMA1, ACTN1, NF2, WASL, ARPC2, CAP1, MYL12B, SHROOM2, SHC1, IRS1, EGFR, PLCG1, INSIG1, ICAM2, ACTG2, TUBG1, ACTA1, NF1, SDC3, CLDN4, CD274, PTK2, BAIAP2, MYH10, LAYN, CADM2, MPP5, VAV2, ITGA3, ACTB, ACTG1, TIAL1, FSCN1
HALLMARK_EPITHELIAL_MESENCHYMAL_TRANSITION	0.311688	0.4212	0.0813027	-0.278321	-1.07577	179	TNFRSF12A, TIMP3, MSX1, SDC4, PVR, SERPINE1, FGF2, BDNF, PMEPA1, PMP22, CTHRC1, TNFAIP3, PLAUR, INHBA, VEGFA
HALLMARK_PANCREAS_BETA_CELLS	0.355556	0.460373	0.111463	0.344674	1.07076	24	FOXO1, ELP4, DCX, SRP14, MAFB
HALLMARK_REACTIVE_OXYGEN_SPECIES_PATHWAY	0.359091	0.460373	0.0819779	-0.337035	-1.07165	46	HHEX, GSR, SRXN1, GLRX2, TXN, OXSR1, JUNB, SCAF4, GLRX, TXNRD1, HMOX2, ERCC2, PRNP
HALLMARK_PEROXISOME	0.39934	0.499175	0.123257	0.2566	1.02756	94	HMGCL, PEX11A, CAT, PEX2, DHRS3, ABCB9, CEL, ECH1, PEX6, RETSAT, ACOX1, MLYCD, VPS4B, PABPC1, HSD3B7, MVP, CADM1, ACSL1, GSTK1, IDH2, ABCD1, ACOT8, FABP6, PEX14, SEMA3C, EHHADH, ABCC5, EPHX2, CTBP1, HSD17B11
HALLMARK_ESTROGEN_RESPONSE_LATE	0.423885	0.516932	0.0661326	-0.266126	-1.01804	165	NXT1, DUSP2, TFAP2C, NAB2, CCND1, SIAH2, PPIF, BTG3, CA2, SGK1, FKBP5, DYNLT3, XBP1, SLC16A1, EGR3, FOS, BAG1, RABEP1, KCNK5, KLF4, TPBG, SORD
HALLMARK_FATTY_ACID_METABOLISM	0.487179	0.568923	0.116739	0.233979	0.990017	136	AUH, HMGCL, ACSS1, ACADS, ALAD, CD36, CEL, PSME1, HADH, GSTZ1, ECH1, RETSAT, ERP29, ACOX1, MLYCD, ACOT2, CPT2, EPHX1, TDO2, PCBD1, REEP6, CA4, ENO3, ACSL1, SDHA, ACOT8, D2HGDH, GRHPR, IDH3G, MCEE, ECI1, IDH3B, EHHADH, ALDH3A1, ACO2
HALLMARK_INTERFERON_GAMMA_RESPONSE	0.492188	0.568923	0.0585938	-0.255295	-0.986167	178	PNP, PNPT1, METTL7B, GCH1, IFIT3, IFIT2, IL4R, CASP3, NFKB1, TNFAIP3, OGFR, ARL4A, PSMA3, LATS2, LYSMD2, MTHFD2, PTPN1, CCL2, TRIM14, CASP4, PSMB10, UPP1
HALLMARK_P53_PATHWAY	0.500652	0.568923	0.057853	-0.254678	-0.983261	180	PDGFA, LIF, IER5, TRIB3, HBEGF, AEN, PLK3, EPHA2, CDK5R1, DNTTIP2, TGFA, TRAF4, F2R, PHLDA3, PVT1, FOS, IER3, SLC7A11, POM121, PTPRE, KLF4, UPP1, RGS16, WWP1
HALLMARK_DNA_REPAIR	0.533243	0.592492	0.0567672	-0.256463	-0.965029	143	PNP, POLR1C, TAF9, NFX1, UMPS, COX17, ADRM1, TAF13, SNAPC4, NCBP2, POM121, GTF2H3, POLR2K, ITPA, POLR2H, ERCC1, POLR1D, DAD1, POLR2C, POLB, POLR2D, NT5C3A, NELFCD, AK3, ERCC2, GTF2A2, CMPK2, ERCC3, RNMT, NME1, RFC3, DGCR8, CSTF3, SF3A3, POLE4, ERCC8, BCAP31, RAD51, ALYREF, HPRT1, TMED2, RALA, NELFE, RFC4, POLR3C, TSG101, GTF2H1, RAE1, POLR2F, TAF10, FEN1
HALLMARK_ADIPOGENESIS	0.558018	0.606542	0.052805	-0.248364	-0.958885	180	PPP1R15B, MRPL15, GRPEL1, PIM3, ESRRA, ELOVL6, PFKFB3, SOWAHC, G3BP2, IDH3A, SLC27A1, YWHAG, AK2, DLAT, CHUK, ARL4A, ACLY, SLC5A6, CHCHD10, RAB34, GPD2, NKIRAS1, PRDX3, ANGPTL4, RMDN3, MTCH2, BAZ2A, LIFR, TANK, ESYT1, ATP1B3, PTCD3, JAGN1, GADD45A, SLC19A1, CMPK1, UBQLN1, SLC1A5, DNAJC15, DHRS7, NDUFAB1, DHCR7, RREB1
HALLMARK_IL6_JAK_STAT3_SIGNALING	0.599411	0.637671	0.0551352	-0.277322	-0.928163	64	TNFRSF12A, IFNGR2, IL4R, CBL, PTPN1, TNFRSF1B, CCR1
HALLMARK_MYOGENESIS	0.841207	0.876258	0.0341946	-0.216993	-0.830083	165	BHLHE40, HBEGF, FGF2, WWTR1, LPIN1, IFRD1, PSEN2, PDLIM7, KIFC3, MEF2A, IGFBP3, EPHB3, CNN3, BAG1, TPM3, SVIL, MYO1C, STC2, SMTN, ACTA1, MYH3, LAMA2, TEAD4, DMD, PRNP, TPM2
HALLMARK_XENOBIOTIC_METABOLISM	0.932271	0.951297	0.0826646	0.190008	0.819067	157	ETS2, CAT, TGFB2, CD36, ECH1, RETSAT, CYP27A1, PMM1, ACOX1, NINJ1, SLC35D1, ACP2, DDAH2, DDT, BLVRB, PGRMC1, EPHX1, TPST1, TDO2, PTGR1, NFS1, LPIN2, CDO1, CROT, PDK4, PINK1, PTGDS, GCKR, CASP6, RAP1GAP, ALDH3A1, ACO2, ENTPD5, HES6, LEAP2, NQO1, MPP2, CYP1A1, NDRG2, AKR1C3, SLC46A3, TMEM176B, NMT1, ALDH2, ABHD6, IDH1, ITIH4, XDH, HMOX1, UPB1, AKR1C2, SLC6A12
HALLMARK_SPERMATOGENESIS	0.970297	0.970297	0.0707899	0.185216	0.741696	94	TEKT2, ART3, HSPA2, NEK2, TTK, SIRT1, DDX25, AURKA, PHF7, VDAC3, IP6K1, HSPA1L, TLE4, PCSK4, BUB1, BRAF, PHKG2, CCNB2, POMC, PRKAR2A, KIF2C

## Sheet: CAP.v.DMSO.C2
pathway	pval	padj	log2err	ES	NES	size	leadingEdge
LEE_BMP2_TARGETS_DN	1.26888e-91	5.62877e-88	2.50076	-0.660142	-2.88058	834	TNFRSF12A, URB2, FOSL1, RRS1, SLC20A1, RPF2, MAK16, SRFBP1, CCDC86, UCK2, NOC3L, LARP4, ABCE1, IER5, PNO1, ESF1, PPRC1, SLC25A32, NOP16, LTV1, ETF1, MAT2A, SAMD4A, NOP2, EDEM1, SNAI1, NAB2, WDR43, DDX21, BEND3, EIF3J, APLN, DPH2, NUDCD1, SLC7A1, NDUFAF4, GEMIN5, RPP40, PPP2R1B, PPAT, DHX33, PWP2, DIMT1, RRP15, DKC1, WDR4, MYBBP1A, UCHL3, NSUN2, MFSD2A, PNPT1, PRMT3, HBEGF, AEN, SRSF7, EBNA1BP2, W…
WEI_MYCN_TARGETS_WITH_E_BOX	1.58053e-90	3.50561e-87	2.48831	-0.678916	-2.93899	725	URB2, DUSP5, CBFB, SLC20A1, TOP1, UXS1, SRFBP1, UCK2, PNP, LARP4, ABCE1, PNO1, GLS, ESF1, RABEPK, PPRC1, DCAF13, SLC25A32, PGM2, NOP16, MSX1, ATP13A3, ETF1, SAMD4A, NOP2, ATP2B1, MRPL39, MAP2K3, ARPC5L, WDR43, DDX21, PVR, EMP1, MRPL15, SLC39A14, MRPS30, NUDCD1, NDUFAF4, GEMIN5, CTTN, RPP40, PPAT, DHX33, DIMT1, RRP15, TRIB1, DKC1, RRP9, WDR4, UCHL3, GNL2, NSUN2, MRPL36, RCL1, PNPT1, PRMT3, PMM2, S…
KRIGE_RESPONSE_TO_TOSEDOSTAT_24HR_DN	1.20923e-84	1.78804e-81	2.40365	-0.626723	-2.74342	928	FJX1, SPRY1, RRS1, EGR1, SRFBP1, CCDC86, UCK2, NOC3L, PNP, LARP4, ABCE1, PNO1, ESF1, NXT1, RABEPK, NOL6, DCAF13, SLC25A32, NOP16, LTV1, POLR3H, NOP2, MAP2K3, WDR43, DDX21, BEND3, EIF3J, SLC39A14, MRPS30, DPH2, NDUFAF4, GEMIN5, PLD6, PES1, RPP40, DHX33, POLR1C, GPATCH4, HIVEP3, RRP1, PWP2, DIMT1, DCUN1D5, UBASH3B, RRP15, TRIB1, DKC1, RRP9, WDR4, CCND1, MYBBP1A, MRPL36, RCL1, PRMT3, PPAN, EBNA1BP2,…
KRIGE_RESPONSE_TO_TOSEDOSTAT_6HR_DN	5.3509e-60	5.93415e-57	2.01977	-0.592812	-2.5861	835	FJX1, RRS1, SRFBP1, CCDC86, UCK2, PNP, LARP4, ABCE1, PNO1, ESF1, NOL6, DCAF13, SLC25A32, NOP16, LTV1, POLR3H, NOP2, MAP2K3, BEND3, EIF3J, MRPS30, GEMIN5, PLD6, PES1, DHX33, POLR1C, GPATCH4, HIVEP3, RRP1, DIMT1, DCUN1D5, UBASH3B, RRP15, DKC1, RRP9, WDR4, CCND1, MYBBP1A, MRPL36, DUSP4, PPAN, EBNA1BP2, WDR3, GRWD1, PHLDA2, SFXN4, TFRC, PAK1IP1, TIMM21, POLR3G, PM20D2, GRPEL1, EIF5B, EIF4E, RRP1B, TX…
PUJANA_CHEK2_PCC_NETWORK	5.12723e-41	4.54888e-38	1.66579	-0.565885	-2.45175	695	URB2, RRS1, CBFB, TOP1, MAK16, UCK2, LARP4, ABCE1, PNO1, CDV3, SNRPB2, NOP16, ATP13A3, MAT2A, NOP2, CNTRL, WDR43, DDX21, DPH2, SLC7A1, UTP3, PPP2R1B, DIMT1, DKC1, UCHL3, GNL2, PRMT3, UBL4A, EEF1E1, DUSP7, TFRC, HK2, POLR3G, TIMM8A, EIF5B, EIF4E, RRP1B, GCH1, EIF2S1, PNN, ZC3H15, SSB, E2F5, FAM216A, NOLC1, HSPA9, MYC, PMPCA, LARP4B, ZNF330, TAF9, TIMM17A, BOP1, DDX18, NOP56, GSR, CCT2, SYNCRIP, CA…
RODRIGUES_THYROID_CARCINOMA_ANAPLASTIC_UP	7.92865e-34	5.0245e-31	1.50926	-0.543542	-2.34509	652	TNFRSF12A, NOG, DUSP5, LIF, CBFB, RPF2, ETV5, PMAIP1, TOP1, UCK2, UGCG, ESF1, STK17A, ATP13A3, ATP2B1, PVR, MRPS30, SLC7A1, ANKRD1, TRIB3, GNL2, PNPT1, EEF1E1, NAA15, TFRC, BRIX1, HK2, CORO1C, PRKAA1, GTPBP4, EIF4G1, EIF5B, KCTD5, U2SURP, EIF2S1, FBXO45, PNN, RPAP3, IFIT3, KPNA4, ELOVL6, GOLT1B, SSB, USP31, WDR75, FAR1, NAA50, CREB5, HSPA9, WDR36, PTBP3, ENC1, CTHRC1, TAF9, CDC42EP3, XPOT, UTP15,…
RODRIGUES_THYROID_CARCINOMA_POORLY_DIFFERENTIATED_UP	7.36917e-34	5.0245e-31	1.51611	-0.556943	-2.39701	592	TNFRSF12A, CBFB, PMAIP1, UCK2, PNP, ABCE1, DCAF13, SLC25A32, NOP16, PVR, SLC39A14, PPAT, WDR4, GNL2, PNPT1, WDR3, PHLDA2, NAA15, TFRC, BRIX1, SLC4A7, PRKAA1, GTPBP4, EIF5B, KCTD5, U2SURP, EIF2S1, RPAP3, HEATR1, MTFP1, ZC3H15, KPNA4, ELOVL6, MRTO4, TIPIN, E2F5, RABGGTB, FAM216A, WDR75, NOLC1, PAG1, ME2, HSPA9, BCCIP, MRPS12, NOP58, ENC1, SEH1L, TIMM17A, UCHL5, UTP15, AP1AR, GRPEL2, GSR, DNTTIP2, R…
GARY_CD5_TARGETS_DN	1.48247e-33	8.22029e-31	1.50926	-0.613976	-2.57283	411	SRFBP1, YRDC, PNP, LARP4, PNO1, STK17A, RABEPK, PGM2, ETF1, NOP2, ATP2B1, BRI3BP, MRPL15, EIF3J, RPP40, KLF10, UTP3, POLR1C, GPATCH4, RRP15, RRP9, GNL2, MRPL36, RCL1, CHST11, EBNA1BP2, WDR3, MRPL50, BAG5, TFRC, PAK1IP1, POLR3G, EMG1, GTPBP4, FRMD8, RRP1B, EIF2S1, PNN, HEATR1, MRPL32, TIPIN, GAR1, SERBP1, FAR1, NOLC1, SH3TC1, GRSF1, PMPCA, WDR36, BCCIP, MRPS12, NOP58, UCHL5, UTP15, SLC30A7, DDX18,…
KIM_WT1_TARGETS_UP	1.44585e-31	6.51431e-29	1.46045	-0.720296	-2.82719	203	SH2B3, TNFRSF12A, FOSL1, DUSP5, TIMP3, PDGFA, SPRY2, LIF, MAFF, CBFB, SLC20A1, EGR1, GLS, BHLHE40, ZYX, SDC4, ATP13A3, IER2, ATP2B1, MAP2K3, IFNGR2, SLC7A1, KLF10, UTP3, SRF, FHL2, TRIB1, SPATA2L, PMM2, HBEGF, BIN3, NAB1, PHLDA2, SERPINE1, SLC35G2, KCTD5, VCL, SOX9, NR4A1, SPRED2, SOWAHC, EPHA2, MYC, SF1, CDC42SE1, PITPNB, ENC1, WWTR1, LBH, IL4R, CA2, NFKB1, CDK17, TNFAIP3, B3GNT2, PLAUR, INHBA, …
REACTOME_METABOLISM_OF_RNA	1.46851e-31	6.51431e-29	1.46045	-0.537732	-2.31814	636	PNO1, NXT1, NOL6, DCAF13, SNRPB2, LTV1, ETF1, NOP2, WDR43, DDX21, GEMIN5, PES1, RPP40, UTP3, RRP1, PWP2, DIMT1, DKC1, RRP9, WDR4, NSUN2, RCL1, SRSF7, EBNA1BP2, WDR3, PUS1, RPL22L1, METTL1, EMG1, RANBP2, EIF4G1, EIF4E, U2SURP, HEATR1, IMP3, GAR1, UTP14A, NIP7, NAT10, WDR75, WDR36, NUP35, NOP58, SF1, GNL3, SEH1L, BOP1, XPOT, UTP15, DHX37, RIOK1, PSME3, NOP56, MAPKAPK2, BYSL, TEX10, TRMT10C, TRMT61A…
BERENJENO_TRANSFORMED_BY_RHOA_UP	1.89221e-30	7.63078e-28	1.43181	-0.562658	-2.39891	510	DUSP6, FOSL1, RRS1, RPF2, ERRFI1, MAK16, UCK2, NFKBIZ, ABCE1, PNO1, ESF1, NXT1, PPRC1, NOP16, IVNS1ABP, ETF1, NOP2, WDR43, DDX21, PVR, LRRC8C, EIF3J, NDUFAF4, ANKRD1, CCND1, PHC2, NSUN2, RCL1, PNPT1, HBEGF, EBNA1BP2, GRWD1, SERPINE1, LRRFIP1, SLC35E4, NAA15, EIF2B2, TFRC, HAS2, HK2, TIMM8A, EMG1, CORO1C, EIF2S1, RRP12, NR4A1, MRTO4, TIPIN, GAR1, RABGGTB, CDR2, BDNF, EPHA2, MYC, SLK, NOP58, CHD1, …
MANALO_HYPOXIA_DN	2.78327e-28	1.02888e-25	1.38026	-0.64866	-2.62957	269	URB2, RRS1, PNO1, NOP16, ATP13A3, MAP2K3, DDX21, NDUFAF4, RPP40, PPAT, RRP1, PWP2, RRP15, DKC1, RRP9, WDR4, EBNA1BP2, GRWD1, PUS1, EEF1E1, PAK1IP1, PDSS1, POLR3G, EMG1, LETM1, GTPBP4, RRP1B, EIF2S1, HEATR1, ELOVL6, MRTO4, AASDHPPT, TIPIN, UTP14A, IDH3A, NAT10, NLE1, LRP8, NOLC1, PPIF, EIF2B3, MRPS12, SEH1L, UCHL5, BOP1, DDX18, PSME3, DDX19A, NOP56, UMPS, AIMP2, BYSL, TSR1, PA2G4, WDR12, IPO4, GAR…
SENESE_HDAC1_TARGETS_UP	2.22961e-27	7.60811e-25	1.35757	-0.58485	-2.44468	389	TNFRSF12A, SPRED1, FOSL1, DUSP5, MAFF, CBFB, ERRFI1, TOP1, YRDC, NFKBIZ, PNP, PNO1, RASSF8, B4GALT6, CDV3, ATP13A3, GPR3, SLC39A14, BCL2A1, SLC7A1, DIMT1, TRIB1, ELK3, DGKI, CHST11, NAB1, DUSP7, TFRC, CELF1, EIF4G1, GCH1, RPAP3, KPNA4, SPRED2, G3BP2, PDE12, MYC, PPIF, BDP1, PTBP3, TGFBR2, GRPEL2, GSR, SERPINB8, AHCTF1, AGO2, CA2, TMX1, KBTBD2, SERPINB2, LIG4, TNFAIP3, GART, RRN3, MLX, TFAM, ZC3HA…
FOURNIER_ACINAR_DEVELOPMENT_LATE_2	5.41529e-27	1.71587e-24	1.34993	-0.645275	-2.613	266	DUSP6, TNFRSF12A, FOSL1, SPRY2, MAK16, UCK2, LARP4, STK17A, BCAR3, SAMD4A, PHC2, ELK3, DUSP4, EEF1E1, MRPL17, EIF5B, VCL, UAP1, ELOVL6, TIPIN, SSB, EPHA2, NOLC1, ME2, SH3TC1, UCHL5, XPO6, CCT2, MRPL35, NUP153, MRPL3, SQLE, RBM25, PLAUR, DHX15, GFPT1, ACTN1, ACACA, LYPLA1, GTF2H2, PPP2R2A, DVL1, RNF138, LDLR, PDLIM7, TFB1M, UBE2N, ARF4, MUS81, POLRMT, POP7, AGFG1, CAP1, C11orf24, ETV4, EHD1, RAP1G…
NAGASHIMA_NRG1_SIGNALING_UP	6.94057e-26	2.05256e-23	1.31889	-0.719889	-2.7518	162	TNFRSF12A, FOSL1, DUSP5, LIF, MAFF, EGR1, PMAIP1, TOP1, YRDC, IER5, BHLHE40, ZYX, PPRC1, BCL10, DUSP2, HES1, IER2, MAP2K3, ARPC5L, NAB2, CTTN, KLF10, SRF, FHL2, PWP2, TRIB1, SPATA2L, PER2, IRS2, DUSP4, HBEGF, AEN, PHLDA2, F2RL1, GTPBP4, VCL, NR4A1, PFKFB3, SPRED2, SOWAHC, INPP1, EPHA2, MYC, CDC42EP3, SERPINB8, NDEL1, KLF6, KBTBD2, CEBPB, ADM, IFRD1, PLAUR, SGK1, CYP24A1, HOMER1, USP36, VEGFA, ARC…
REACTOME_RRNA_PROCESSING	1.2371e-25	3.42986e-23	1.31101	-0.684791	-2.66608	192	PNO1, NOL6, DCAF13, LTV1, NOP2, WDR43, DDX21, PES1, RPP40, UTP3, RRP1, PWP2, DIMT1, DKC1, RRP9, RCL1, EBNA1BP2, WDR3, RPL22L1, EMG1, HEATR1, IMP3, GAR1, UTP14A, NIP7, NAT10, WDR75, WDR36, NOP58, GNL3, BOP1, UTP15, DHX37, RIOK1, NOP56, BYSL, TEX10, TRMT10C, TSR1, EXOSC4, WDR12, CSNK1E, IMP4, PDCD11, DDX47, EXOSC9, UTP18, KRR1, NOP14, TFB1M, MPHOSPH10, BMS1, MRM1, ISG20L2, MPHOSPH6, RRP7A, EXOSC2, …
JOHNSTONE_PARVB_TARGETS_3_DN	9.12113e-24	2.38008e-21	1.26274	-0.474776	-2.06776	804	NOG, CBFB, ETV5, SRFBP1, YRDC, GLS, DCAF13, SLC25A32, BCL10, IVNS1ABP, SMIM15, WDR43, NUDCD1, SLC7A1, MYO1B, CTTN, POC1B, DIMT1, DKC1, PER2, UCHL3, HBEGF, EBNA1BP2, EEF1E1, NOL7, NAA15, CELF1, BRIX1, TIMM21, MBLAC2, PM20D2, IRF2BPL, GTPBP4, EIF4E, PBDC1, U2SURP, UAP1, PFKFB3, TIPIN, GOLT1B, SOWAHC, G3BP2, BDNF, NIP7, NAA50, NUP35, SLK, BDP1, NOP58, POLR3E, BMPR1A, CDC42SE1, PTBP3, ZNF330, SEH1L, …
ZWANG_CLASS_1_TRANSIENTLY_INDUCED_BY_EGF	6.2915e-23	1.55051e-20	1.2379	-0.550966	-2.31501	423	SPRY4, FOSL1, SPRY2, LIF, SEMA7A, PMAIP1, MAK16, NOC3L, MARS2, IER5, RASSF8, NXT1, IFIT5, STK17A, BCL10, CDV3, SDC4, BCAR3, MAT2A, ARHGEF2, IER2, TFAP2C, MAP2K3, PVR, LRRC8C, PPAT, SRF, IFFO2, FHL2, SDE2, DKC1, IRS2, UBE3A, DUSP4, PLK3, PPP1R2, PHLDA2, DUSP7, LRRFIP1, LRCH1, CBLB, HAS2, MBLAC2, PRKAG2, FRMD8, VCL, PIM3, SOX9, CHST15, WDR75, MYC, SH3TC1, STK40, SLK, RPS6KA3, WDR1, CHD1, LBH, EXT1,…
KARLSSON_TGFB1_TARGETS_UP	7.41923e-23	1.7322e-20	1.2379	-0.74886	-2.71361	116	TNFRSF12A, SLC20A1, RPF2, MAK16, ABCE1, BHLHE40, ZYX, PPRC1, DDX21, MYBBP1A, UCHL3, NSUN2, PPP1R2, EEF1E1, NAA15, GTPBP4, EIF4G1, EIF2S1, ZC3H15, MRTO4, NIP7, IDH3A, WDR75, LRP8, NOLC1, HSPA9, MYC, EIF2B3, PMEPA1, GNL3, ABRACL, PPA1, EXT1, CCT2, SYNCRIP, KLF6, HSPH1, CDK17, CYCS, EIF2S2, COQ10B, NAA25, LYAR, UTP18, ACTN1, DLAT, RSL1D1, USP10, MPHOSPH6, EIF3B, HSPE1, ACTR3, PTP4A1, BAZ1A, WDR77, E…
DACOSTA_UV_RESPONSE_VIA_ERCC3_DN	1.62164e-21	3.42552e-19	1.20398	-0.461574	-2.01359	822	DUSP5, CBFB, ANKS1A, TOP1, UCK2, RASA1, UGCG, LARP4, ABCE1, BHLHE40, STK10, ATP13A3, BCAR3, SAMD4A, ATP2B1, INPP5F, WDR43, C2CD2, DDX21, SLC7A1, MYO1B, MALT1, MAP2K1, KLF10, CCND1, PRMT3, UBE3A, DUSP4, PMM2, SRSF7, PTPN9, SERPINE1, LRRFIP1, CBLB, FGF2, RANBP2, SLC4A7, CUL1, EIF4E, U2SURP, ATXN1, VCL, SOX9, SPRED2, E2F5, BDNF, DICER1, CREB5, ME2, MYC, GNE, SLK, LHFPL2, BMPR1A, RPS6KA3, LARP4B, ENC…
WANG_SMARCE1_TARGETS_DN	1.61699e-21	3.42552e-19	1.20398	-0.570512	-2.3649	337	DUSP6, FJX1, LIF, RASA1, ABCE1, IER5, NOP16, ATP2B1, TRIB1, DUSP4, DUSP7, SCML1, NAA15, CELF1, HK2, POLR3G, FGF2, SLC4A7, GRPEL1, EIF4E, PNN, ELOVL6, AASDHPPT, GAR1, E2F5, BDNF, EPHA2, IDH3A, FAM216A, HSPA9, SPATA5L1, PPIF, ENOPH1, GNL3, UCHL5, TRIM9, IL4R, EIF1AX, B3GNT5, SLBP, HSPH1, SMURF2, TBC1D4, DRAP1, TMEM33, SGK1, SMN1, SLC25A37, MOK, AIMP1, CCNE2, LYPLA1, RNF182, C1QBP, CYB5B, AK2, DLAT,…
LEE_BMP2_TARGETS_UP	1.93419e-21	3.90004e-19	1.19534	0.423462	2.10352	651	YPEL2, CCNG2, LRRC17, BMF, ZNF521, NUMA1, HBP1, CTDSP2, ZNF608, KLHL24, BTG1, PNRC1, EHF, DDB2, PIK3IP1, PDCD4, MKRN1, GDPD1, TBC1D17, DDIT4L, MXD4, PELI2, ZFP36L1, UAP1L1, SMPDL3A, CREBRF, HEXA, FBXL20, NAGLU, CXCL12, SNX21, CNPPD1, FAM214A, DBP, TSC22D1, FLCN, CLN3, MANBA, HDAC11, C14orf132, SMAD1, IP6K2, IFT46, RASD1, PIK3R3, ZFYVE26, METTL7A, TRIM45, TCP11L2, QPRT, RNASEL, CALCOCO1, PSRC1, JM…
ONDER_CDH1_TARGETS_1_DN	3.01258e-21	5.81035e-19	1.19534	-0.716242	-2.65757	132	DUSP6, FOSL1, RRS1, CBFB, UGCG, LARP4, PNO1, IFIT5, ATP13A3, KLF10, PPP2R1B, HBEGF, EIF4G1, SOX9, TIPIN, IMP3, G3BP2, UTP14A, ZMPSTE24, ENC1, DDX18, SERPINB8, UMPS, SYNCRIP, G3BP1, HSPA8, TMX1, HSPH1, SERPINB2, DNAJA1, B3GNT2, JAG1, POP1, NCBP1, ALG13, CCNE2, TGFA, TSEN2, DDX3X, NUP98, SLC16A1, SLC43A3, IGFBP3, HNRNPU, GLIPR1, TOE1, NUP50, EXOSC2, PRRC2C, C12orf4, UTP20, EIF5, SPAG1, METAP2, RBM1…
CAIRO_HEPATOBLASTOMA_CLASSES_UP	1.57443e-20	2.91007e-18	1.16907	-0.497508	-2.1366	567	RRS1, PNO1, ESF1, NOP16, ATP2B1, POLR3D, MRPL15, RPP40, PPAT, POLR1C, DKC1, MYBBP1A, PRMT3, WDR3, PUS1, EEF1E1, NOL7, TFRC, PDSS1, EMG1, GTPBP4, EIF5B, U2SURP, HEATR1, ZC3H15, MRTO4, SSB, E2F5, RABGGTB, UTP14A, TEX2, SERBP1, NIP7, FAM216A, NAT10, NLE1, NOLC1, BCCIP, ENOPH1, POLR3E, GNL3, TAF9, BOP1, DDX18, VDAC2, PPA1, NOP56, TMA16, DDX56, CCT2, BYSL, MDN1, TSR1, EXOSC4, WDR12, NUP153, IPO4, GART…
SCHLOSSER_MYC_TARGETS_REPRESSED_BY_SERUM	1.12239e-19	1.99157e-17	1.14219	-0.69779	-2.61519	144	PNO1, NOP16, ATP13A3, ETF1, DIMT1, GNL2, PRMT3, EEF1E1, HK2, EIF4E, EIF2S1, ZC3H15, AASDHPPT, SSB, RABGGTB, G3BP2, SERBP1, IDH3A, ZMPSTE24, NOLC1, ZNF330, XPOT, DDX19A, CCT2, TMX1, CEBPB, NUP153, CSNK1E, MRPL3, DNAJC2, CYCS, SLC25A17, ZBTB11, DDX10, FASTKD2, TFAM, TFAP4, OTUD4, SMN1, CNBP, NUFIP1, API5, LYPLA1, C12orf29, OAT, UBE2N, NUP98, SLC16A1, THAP9-AS1, FAM120A, USP10, COPS2, TCERG1, MTHFD2…
MARZEC_IL2_SIGNALING_UP	2.09872e-19	3.58074e-17	1.14219	-0.749995	-2.65124	97	DUSP6, TNFRSF12A, SPRED1, LIF, UCK2, PNP, DUSP2, NOP2, PPAT, POLR1C, TRIB3, DKC1, CCND1, DUSP4, PUS1, PHLDA2, EEF1E1, DUSP7, HK2, FGF2, PTRH2, SPRED2, MYC, BCCIP, GNL3, DHODH, FGFR1, CSRNP1, UMPS, CDK5R1, MAPKAPK2, GART, PDCD11, POLR3K, CCNE2, JUND, VEGFA, PINX1, TNFAIP8, POLR1B, CARD10, IER3, TNFRSF1B, BAG1, CCNE1, CTPS1
FULCHER_INFLAMMATORY_RESPONSE_LECTIN_VS_LPS_UP	6.81208e-19	1.1192e-16	1.12391	-0.498953	-2.12206	497	DUSP6, RRS1, MAFF, SEMA7A, SLC20A1, PMAIP1, UXS1, YRDC, PNP, GLS, CHST2, RABEPK, ZYX, PGM2, VASP, IVNS1ABP, LTV1, RCAN1, BCAR3, ZNF697, LONRF1, EDEM1, ARPC5L, CNIH3, LRRC8C, SLC7A1, MFSD2A, DUSP4, HBEGF, PLK3, PHLDA2, EEF1E1, NEK6, CMTM3, EMG1, GRPEL1, VCL, HSPA6, MRTO4, SPRED2, SOWAHC, LRP8, MRPS12, PMP22, NUS1, SRPRB, GSR, ASAP1, PTS, CSRP1, TRABD, B3GNT5, G3BP1, C12orf45, WDR12, TBC1D4, SERPIN…
PLASARI_TGFB1_TARGETS_10HR_UP	1.56457e-18	2.47873e-16	1.11466	-0.658719	-2.52355	164	DUSP6, TNFRSF12A, FJX1, PDGFB, FOSL1, DUSP5, TIMP3, PDGFA, LIF, MAFF, SEMA7A, SLC20A1, PMAIP1, BHLHE40, IVNS1ABP, IER2, SNAI1, PVR, LRRC8C, ANKRD1, HIVEP3, MFSD2A, CHST11, HBEGF, PLK3, SIAH2, SERPINE1, LRRFIP1, F2RL1, HAS2, TTC9, HK2, FGF2, GCH1, LRP8, PMEPA1, CSRNP1, BTBD11, TNFAIP3, PLAUR, INHBA, JAG1, TMCC3, FKBP5, VEGFA, ARC, MEGF10, EGR2, DUSP14, CARD10, IER3, CRY1, CRISPLD2, UBE2G2, SLC41A2
MONNIER_POSTRADIATION_TUMOR_ESCAPE_UP	2.04913e-18	3.13446e-16	1.10534	-0.536224	-2.23144	372	URB2, FOSL1, ABCE1, GLS, SLC25A32, ETF1, SAMD4A, ATP2B1, MAP2K3, MRPL15, GEMIN5, PPAT, DHX33, PWP2, MYBBP1A, ZFYVE27, PMM2, AEN, GRWD1, NAA15, TFRC, METTL1, MAFG, LETM1, ZNF267, EIF4G1, PNN, RRP12, G3BP2, ZMPSTE24, PDE12, NOLC1, PPIF, BOP1, AP1AR, TSPAN5, SRPRB, NOP56, GSR, XPO6, SYNCRIP, TRMT61A, GSPT1, AGO2, TSR1, PA2G4, AMPD2, PRMT6, IPO4, RBM25, MCMBP, PDCD11, SNTB2, ZFP91, POP1, OTUD4, NAA25…
KIM_WT1_TARGETS_8HR_UP	3.47421e-18	5.1372e-16	1.09593	-0.662409	-2.51435	158	FOSL1, TIMP3, MAFF, CBFB, SLC20A1, TOP1, ZYX, B4GALT6, IVNS1ABP, ATP2B1, MAP2K3, EMP1, BCL2A1, SLC7A1, KLF10, TRIB1, LEPROT, HBEGF, DOK4, PHLDA2, SERPINE1, DUSP7, NAA15, SLC35G2, HSPA6, SOX9, SPRED2, DICER1, ID4, WWTR1, FGFR1, IL4R, BTG3, PA2G4, HSPH1, ADM, PLAUR, ACTN1, ARC, FHOD1, RHOQ, IL1RAP, RSL1D1, TGFB1I1, POM121, RAB14, GOLIM4, METAP2, PRKCD, SERTAD2, KPNA6, TPBG, PDLIM4, SH3BP5, WWP1, ZM…
WANG_RESPONSE_TO_GSK3_INHIBITOR_SB216763_DN	6.14784e-18	8.79736e-16	1.09593	-0.552646	-2.26826	319	DUSP6, URB2, TIMP3, PDGFA, EGR1, ETV5, PNO1, NOL6, NOP16, POLR3H, SLC39A14, DPH2, PLXNA1, DCUN1D5, DKC1, WDR4, CHST11, EBNA1BP2, TFRC, RRP12, MRTO4, TIPIN, NIP7, TAF4B, F2RL3, LRP8, MYC, MRPS12, SEH1L, UBALD2, CDC42EP3, UTP15, SERPINB8, UMPS, DSCC1, BYSL, TRMT10C, GEMIN4, TSR1, TFB2M, HSPH1, EXOSC4, TNFAIP3, GART, DNAJA1, SQLE, SLC2A3, PIGW, TFAM, CCNE2, LYAR, FAM136A, ATAD3B, HNRNPAB, LDLR, IL1R…
KIM_WT1_TARGETS_12HR_DN	6.6474e-18	9.21496e-16	1.09593	-0.622542	-2.44173	202	RRS1, SSH1, GLS, CDV3, NOP16, IGSF3, SMAGP, BCL2A1, CCND1, MYBBP1A, ELK3, UCHL3, AEN, SRSF7, PUS1, DUSP7, CORO1C, NSDHL, PNN, ZC3H15, BDNF, LRP8, NOLC1, MYC, GRSF1, POLR3E, PMEPA1, GNL3, DDX18, TGFBR2, NOP56, EXT1, SYNCRIP, CDK5R1, TCP11L1, MAGOH, TFB2M, SMURF2, NFKB1, RBM25, INHBA, CYP24A1, SMAD7, POLR3K, AIMP1, CCNE2, OGFR, MCL1, NF2, RAP2C, HNRNPAB, PDF, WASL, RBFA, CUL4A, MSANTD2, STEAP1, NED…
ELVIDGE_HYPOXIA_DN	9.22808e-18	1.24048e-15	1.08644	-0.684363	-2.5573	137	URB2, CCDC86, LARP4, PNO1, CDV3, ETF1, TFAP2C, C2CD2, RRP15, PUS1, EEF1E1, GCH1, KPNA4, HHEX, NIP7, IDH3A, ZMPSTE24, PPIF, MRPS12, POLR3E, BOP1, ATP6V0A2, PSME3, MAPKAPK2, SLC35C1, CA2, HSPH1, EXOSC4, AUNIP, DNAJA1, SLC52A2, FASTKD5, TMEM33, POLR3K, PSEN2, NR2F6, KPNA1, CHUK, DDX3X, TIMM23, NUP98, ABCF2, HSF1, SEC23IP, HSPA4, SLC5A6, CORO1A, ARPC4, WDR77, IDE, SPAG1, CTPS1, GPATCH2, FLAD1, RNASEH…
TONKS_TARGETS_OF_RUNX1_RUNX1T1_FUSION_MONOCYTE_UP	1.37983e-17	1.80028e-15	1.08644	-0.626661	-2.43268	189	DUSP6, FJX1, PDGFA, SLC20A1, UXS1, ESF1, SLC5A3, WDR43, UBE2J1, BCL2A1, PES1, TRIB3, DKC1, RRP9, MYBBP1A, EBNA1BP2, PUS1, LIMS1, GTPBP4, MRPL17, TEX2, FAM216A, NOLC1, DNAAF2, SEH1L, FGFR1, DDX18, ANKRD40, NOP56, EXT1, GSPT1, PA2G4, MRPS35, AMPD2, INHBA, HOMER1, NR2F6, CDC123, C1QBP, AK2, DLAT, GDF15, FAM136A, NOP14, DDX24, RHOBTB1, DUSP14, SLC16A1, ARL4A, PSMD12, TRIP6, GATAD2A, TMEM158, IFRD2, E…
KIM_MYC_AMPLIFICATION_TARGETS_UP	2.55159e-16	3.23396e-14	1.0377	-0.622041	-2.4076	184	MAK16, PNP, RABEPK, PGM2, DDX21, EIF3J, PPAT, DHX33, GPATCH4, DKC1, RRP9, MRPL36, WDR3, MRPL50, EEF1E1, FARSB, RRP1B, TIPIN, SSB, NIP7, IDH3A, FAM216A, MYC, NUDT11, DDX18, SHC3, NOP56, TRMT10C, PRMT6, CYCS, MCTS1, EIF2S2, NRP2, POLR3K, MIR17HG, LYAR, LYPLA1, FAM89A, RSL24D1, HSD17B12, SLC16A1, CITED4, ACLY, PVT1, EGFLAM, SSBP1, NOB1, MRPL13, CTNNAL1, OLIG2, MRPS23, NCL, ADARB1, MRPS2, SLC7A5P1, P…
TIEN_INTESTINE_PROBIOTICS_24HR_UP	2.69857e-16	3.32524e-14	1.0377	-0.473401	-2.02332	527	CBFB, CCDC86, LARP4, ATP13A3, ETF1, SAMD4A, PPP2R1B, PLXNA1, DIMT1, RRP15, CCND1, SRSF7, CELF1, EMG1, EIF4E, GCH1, PNN, PFKFB3, AASDHPPT, TIPIN, DICER1, NIP7, SPATA5L1, PPIF, MTRR, SEH1L, USP7, CDC42EP3, PSME3, NOP56, UMPS, PTS, SYNCRIP, G3BP1, GEMIN4, SLBP, ADM, DNAJA1, SAR1A, FASTKD5, AGPAT5, COX17, TCF4, MPZL1, SGK1, TFAM, DHX15, POLR3K, ACTN1, SC5D, CDC123, C1QBP, CYB5B, FRMD4B, OAT, FASTKD3,…
GRAESSMANN_RESPONSE_TO_MC_AND_DOXORUBICIN_DN	4.49293e-16	5.38666e-14	1.02767	-0.438577	-1.89976	714	FJX1, ARF6, TIMP3, ABCE1, NXT1, VASP, IVNS1ABP, ETF1, UBE2J1, LRRC8C, C12orf66, NUDCD1, NDUFAF4, CTTN, RPP40, PPP2R1B, PPAT, HIVEP3, DIMT1, RRP15, TRIB3, TRIB1, WDR4, MYBBP1A, RCL1, SRSF7, EXOC6, MRPL50, EEF1E1, NAA15, F2RL1, TFRC, METTL1, FARSB, PDSS1, PNN, HEATR1, PTRH2, MRPL32, RABGGTB, WDR75, FAR1, NOLC1, TTC8, ME2, HSPA9, MYC, BCCIP, NOP58, PTBP3, ENC1, SEH1L, DHODH, STAT5B, GNPNAT1, CD200, …
SENESE_HDAC1_AND_HDAC2_TARGETS_UP	1.01297e-15	1.18251e-13	1.01754	-0.604	-2.35609	195	SH2B3, TNFRSF12A, FOSL1, MAFF, CBFB, NFKBIZ, LARP4, PDE4D, STK10, CDV3, GPR3, FRMD4A, BCL2A1, UBASH3B, ELK3, BICD2, CHST11, TFRC, HAS2, EIF4G1, SLC7A2, GCH1, RPAP3, SPRED2, LINC00326, PPIF, NUS1, TGFBR2, AGO2, CA2, SERPINB2, TNFAIP3, PLAUR, TFAM, PGF, ATP11B, MEGF10, MCL1, PXN, SLC16A1, SIPA1L3, HSF1, USP10, TMEM158, PTPN12, TRIM38, SPOPL, PLEKHB2, CCNE1, DOCK4, EGFR, PDLIM4, PPTC7, CREM, RAB35, …
SHEPARD_CRASH_AND_BURN_MUTANT_UP	2.03709e-15	2.31706e-13	1.00732	-0.610855	-2.3623	183	NOG, DUSP5, RRS1, EGR1, RPF2, NOL6, RCAN1, HES1, ETF1, SNAI1, PES1, UTP3, RRP9, MYBBP1A, NSUN2, DUSP4, PPAN, PLK3, PHLDA2, NOL7, PDSS1, EIF4E, PTRH2, PFKFB3, IMP3, GAR1, NIP7, NLE1, HSPA9, ZNF330, TAF9, BOP1, DDX19A, SRPRB, TMA16, POLR1E, DNTTIP2, TSR1, CEBPB, WDR12, IMP4, B3GNT2, MCMBP, SGK1, CYP24A1, PINX1, FITM2, DNAJA3, VRK2, ABCF2, GCNT4, EMC8, HAUS2, HSPA4, ZNF593, BOLA3, FOS, CHCHD10, CCDC…
AMIT_EGF_RESPONSE_480_HELA	3.56709e-15	3.95591e-13	0.996986	-0.642041	-2.41738	149	TNFRSF12A, PNO1, ZYX, VASP, CDV3, BCAR3, ARHGEF2, MAP2K3, PVR, RRP1, CCND1, PHC2, DUSP4, CHST11, HBEGF, PHLDA2, SERPINE1, DUSP7, RRP12, INPP1, PPIF, PMEPA1, ENC1, FGFR1, EXT1, PLAUR, ZFP36L2, DIAPH1, SLC25A37, ACTN1, TRAF4, EFHD2, PDLIM7, RNF126, TMEM158, NET1, RHOC, NEDD9, POM121, GABPB1, EHD1, TUBB2A, PDLIM5, PICALM, EGFR, TPBG, HPCAL1, ERCC1, TRIO, GLRX3, MTA1, RELA, SYDE1, MALL, SNRPF, LPCAT4…
REACTOME_RRNA_MODIFICATION_IN_THE_NUCLEUS_AND_CYTOSOL	4.68016e-15	5.0637e-13	0.996986	-0.808085	-2.6068	55	PNO1, NOL6, DCAF13, NOP2, WDR43, UTP3, PWP2, DIMT1, DKC1, RRP9, RCL1, WDR3, EMG1, HEATR1, IMP3, GAR1, UTP14A, NAT10, WDR75, WDR36, NOP58, UTP15, DHX37, NOP56, IMP4, PDCD11, DDX47, UTP18, KRR1, NOP14, MPHOSPH10, BMS1, RRP7A, UTP20
MILI_PSEUDOPODIA_HAPTOTAXIS_UP	5.23553e-15	5.52971e-13	0.996986	-0.479721	-2.03036	470	SPRED1, RPF2, MAK16, RASA1, PNO1, ESF1, CDV3, IVNS1ABP, SAMD4A, SMIM15, WDR43, EIF3J, CTTNBP2NL, GPATCH4, DKC1, GNL2, NAA15, MTMR6, LIMS1, PDSS1, TIMM8A, ZNF267, GTPBP4, EIF5B, AASDHPPT, SSB, INPP1, UTP14A, C1orf216, WDR75, FAR1, NAA50, DLG3, RPS6KA3, BTF3L4, WWTR1, UCHL5, GNPNAT1, IFIT2, CAPZA1, LGALSL, GSPT1, TSR1, BZW1, DNAJA1, RBM25, ACSL4, ATR, DDX10, FASTKD2, CSTF2, EIF2S2, PTP4A2, CCNE2, E…
KOINUMA_TARGETS_OF_SMAD2_OR_SMAD3	7.83346e-15	8.08121e-13	0.986546	-0.429945	-1.86672	748	DUSP6, TNFRSF12A, SPRED1, FOSL1, SLC20A1, PNP, GLS, NXT1, STK17A, STK10, CDV3, IVNS1ABP, CXXC5, HES1, BCAR3, TFAP2C, MAP2K3, EMP1, SLC7A1, MALT1, KLF10, SLC35F2, TMEM87B, FHL2, ELK3, C8orf58, HBEGF, AEN, SIAH2, PHLDA2, SERPINE1, AMOTL1, F2RL1, BRIX1, PRKAG2, CORO1C, IRF2BPL, EIF4E, ATXN1, EIF2S1, VCL, MTFP1, KPNA4, SPRED2, PISD, EPHA2, FAR1, MYC, PMEPA1, PTBP3, ENC1, WWTR1, CDC42EP3, RASA2, NFX1,…
NAGASHIMA_EGF_SIGNALING_UP	3.85061e-14	3.88211e-12	0.965328	-0.793062	-2.53684	52	TNFRSF12A, FOSL1, DUSP5, LIF, MAFF, EGR1, BHLHE40, BCL10, DUSP2, HES1, IER2, NAB2, KLF10, TRIB1, HBEGF, AEN, F2RL1, NR4A1, SPRED2, SOWAHC, EPHA2, MYC, KLF6, KBTBD2, ARC, MCL1, SIK1, EGR3, FOS, IER3, NEDD9, DUSP1, MIR22HG, ID1, NR4A3, JUNB
KOBAYASHI_EGFR_SIGNALING_24HR_DN	3.95577e-14	3.89951e-12	0.965328	-0.559407	-2.23581	237	DUSP6, TNFRSF12A, FOSL1, DUSP5, MAFF, SLC20A1, ETV5, UCK2, NOC3L, ABCE1, ETV1, RRP15, CCND1, DUSP4, SRSF7, CDC42EP1, PHLDA2, EEF1E1, NAA15, PNN, SOX9, TIPIN, SPRED2, FAM216A, NOLC1, PPIF, WWTR1, NOP56, DSCC1, PA2G4, ADORA2B, POLR3K, CCNE2, TGFA, TFDP1, TMEM158, CARD10, SLC43A3, HSPA14, IER3, STEAP1, TUBB2A, SNRPD1, UNG, SNRPA1, CMC2, CTPS1, TEX30, UPP1, PUS7, HAT1, DCBLD2, NETO2, MSH6, GMNN, HNRN…
FOSTER_TOLERANT_MACROPHAGE_DN	6.02296e-14	5.80823e-12	0.954542	-0.503069	-2.09433	364	TNFRSF12A, SPRED1, DUSP5, ERRFI1, NFKBIZ, DGKH, ZYX, DUSP2, RCAN1, PRR5L, SDC4, FRMD4A, WDR43, PPP1R15B, MIR155HG, SLC39A14, MALT1, UBASH3B, PHC2, CHST11, HBEGF, SERPINE1, LRRFIP1, NEK6, LRCH1, PDSS1, TLE3, RANBP2, SLC4A7, SLC25A22, PFKFB3, DNAJA2, HHEX, INPP1, CREB5, MTUS1, PMEPA1, CHD1, CSRNP1, PPA1, TMA16, EXT1, IL4R, GSPT1, CA2, FZD1, SEMA4C, LUZP1, NFKB1, TNFAIP3, PLAUR, TCF4, SEC24B, SRC, F…
NAKAMURA_TUMOR_ZONE_PERIPHERAL_VS_CENTRAL_UP	6.42298e-14	6.0622e-12	0.954542	-0.547083	-2.19811	255	PNP, STK17A, RABEPK, CXXC5, NOP2, EMP1, SLC35F2, IFFO2, GPATCH4, DKC1, EBNA1BP2, PUS1, NAA15, F2RL1, LIMS1, CMTM3, EIF2S1, VCL, TIPIN, G3BP2, BDNF, LRP8, PMEPA1, BOP1, POMP, PSME3, CCT2, SYNCRIP, FBLIM1, CHAC2, SRXN1, PIGW, COX17, INHBA, LSM10, NFATC2, TCF4, AATF, NAA25, TACC1, HNRNPAB, PDF, ANKRD39, TFB1M, UBE2N, KIFC3, PSMD12, PSMA3, MRPL42, MRPL47, POP7, LATS2, NET1, GLIPR1, UBE2L3, HSPE1, CCD…
KRIEG_HYPOXIA_NOT_VIA_KDM3A	9.88831e-14	9.13845e-12	0.954542	-0.427281	-1.8489	679	FJX1, SPRY1, MAFF, IER5, BHLHE40, ZYX, STK10, PGM2, WDR43, MIR155HG, UBE2J1, IFNGR2, SLC39A14, KCTD15, MAP2K1, RRP1, TRIB3, CCND1, SPATA2L, PHC2, IRS2, CDC42EP1, SIAH2, NEK6, HK2, TSHZ3, UAP1, MTFP1, PFKFB3, SPRED2, IMP3, SOWAHC, EPHA2, USP31, RASA3, MYC, GRSF1, MTUS1, MRPS6, LHFPL2, PMEPA1, PMP22, UBALD2, CTHRC1, NIPA1, CHSY1, RNF4, ASAP1, IFIT2, TEX10, KLF6, TSR1, TMX1, FZD1, IER5L, SMURF2, AMP…
SCHUHMACHER_MYC_TARGETS_UP	1.09552e-13	9.91782e-12	0.954542	-0.732663	-2.49339	77	RRS1, SLC20A1, UCK2, ABCE1, PNO1, RABEPK, DDX21, SLC39A14, PPAT, UCHL3, EBNA1BP2, TFRC, RRP1B, LRP8, NOLC1, MYC, GRSF1, DHODH, BOP1, AIMP2, MRPL3, CYCS, DDX10, CEBPZ, SLC16A1, ZNF239, AKAP1, RPIA, HSPE1, EXOSC2, FXN, FASN, CTPS1, PRPS2, EXOSC7, SORD, CYP51A1, POLR2H, SRPK1, DCUN1D4, NAMPT, ATP1B3, PAICS, TBL3, SRM, FKBP4, GCSH, CAD
MARTINEZ_RESPONSE_TO_TRABECTEDIN_DN	1.82101e-13	1.58392e-11	0.943632	-0.541332	-2.17787	257	PDGFB, FOSL1, SPRY2, TOP1, UCK2, RAP1B, NOC3L, STK17A, CXXC5, MAT2A, SAMD4A, ARHGEF2, ARPC5L, DDX21, LRRC8C, MRPL15, PPP2R1B, DKC1, TIMM21, CORO1C, ELOVL6, DNAJA2, RABGGTB, SERBP1, MYC, DNAAF2, LHFPL2, PSME3, CDK5R1, HSPA8, FZD1, MRPS35, LUZP1, HSPH1, MAGEF1, RBM25, SLC25A17, DDX20, ZDHHC5, MCTS1, JAG1, NUFIP1, GTF2H2, SUPV3L1, TARDBP, USP12, FADD, MAPKAPK5, XBP1, GAPVD1, TCERG1, MID1IP1, NET1, R…
ZWANG_CLASS_3_TRANSIENTLY_INDUCED_BY_EGF	1.80154e-13	1.58392e-11	0.943632	-0.581167	-2.26264	192	DUSP5, MAFF, SLC20A1, NFKBIZ, UGCG, BHLHE40, RCAN1, HES1, KLF16, EMP1, TRIB1, PER2, HBEGF, NAB1, SERPINE1, F2RL1, TFRC, IPPK, TLE3, IRF2BPL, ATXN1, NR4A1, PFKFB3, SOWAHC, EPHA2, PDP1, RASA2, CSRNP1, METRNL, B3GNT5, ZNF202, NFKB1, CSNK1E, ADM, TNFAIP3, CCDC71L, PLAUR, JAG1, SMAD7, FKBP5, SYT12, FRMD4B, MCL1, ZC3H12C, DUSP14, DCUN1D3, IL1RAP, MTF1, SIK1, ARL5B, LATS2, C3orf52, FOS, IER3, GALNT7, PT…
DANG_MYC_TARGETS_UP	4.49192e-13	3.83196e-11	0.932595	-0.647249	-2.37045	125	FOSL1, TOP1, MAT2A, EMP1, MIR155HG, PPAT, DKC1, SRSF7, TFRC, METTL1, SURF6, EIF4E, EIF2S1, MRTO4, HSPA9, GNL3, DDX18, AIMP2, E2F3, HSPA8, PA2G4, DDX10, DDX5, SMN1, CEBPZ, PPID, NUP155, EIF4A1, AKAP1, HSPA4, HSPE1, DPY30, NRAS, FXN, NCL, FASN, PRPS2, CCT5, PRDX3, SRSF2, TXN, CBX3
WINZEN_DEGRADED_VIA_KHSRP	5.35765e-13	4.48425e-11	0.921426	-0.72242	-2.45854	77	SPRY4, DUSP6, DUSP5, PDGFA, SPRY2, ERRFI1, PMAIP1, YRDC, NFKBIZ, SHC4, SDC4, TFAP2C, HBEGF, IQCJ-SCHIP1, HAS2, BDNF, IFIT2, B3GNT2, PLAUR, INHBA, JAG1, CYP24A1, RHEBL1, TGFA, GDF15
BOYAULT_LIVER_CANCER_SUBCLASS_G3_UP	6.32033e-13	5.19203e-11	0.921426	-0.584943	-2.26209	183	CCDC86, UCK2, UGCG, SLC7A1, DKC1, EBNA1BP2, PHLDA2, PAK1IP1, EIF2S1, LRP12, MRTO4, TIPIN, GOLT1B, TMEM185B, NLE1, ENOPH1, GNL3, BOP1, PSME3, DR1, ASAP1, CCT2, RPRD1A, TMX1, WDR12, SLC52A2, PTP4A2, DHX15, AIMP1, UTP18, ACACA, CYB5B, NUP155, MMD, MAPRE1, MRPL42, EIF3B, PSMD11, ARPC4, NRAS, CLIC1, TDG, POLR2K, USP14, SNRPA1, CCT5, UBE2V2, ADSL, KLC1, PUS7, TXN, CBX3, PDCD2, ACTL6A, TBL1XR1, IPO7, LR…
BHAT_ESR1_TARGETS_VIA_AKT1_UP	7.08746e-13	5.71636e-11	0.921426	-0.541398	-2.16436	244	BHLHE40, NXT1, PPRC1, NOL6, DUSP2, CXXC5, MAT2A, NUDCD1, RPP40, GPATCH4, FHL2, CCND1, MYBBP1A, GNL2, MFSD2A, RCL1, PMM2, TRIM47, CDC42EP1, SIAH2, HK2, PRKAG2, LETM1, SLC7A2, EIF2S1, RRP12, MTFP1, PTRH2, NIP7, NOLC1, PPIF, TRMT61A, PA2G4, IER5L, IFRD1, IMP4, DOK7, HDAC4, POP1, AATF, LONRF2, SYT12, TMEM120B, BEGAIN, PRR5, GDF15, NOP14, EFHD2, XBP1, TOMM40, MRPS17, NUDC, GATAD2A, POLR1B, RARA, FAM20…
ENK_UV_RESPONSE_KERATINOCYTE_DN	7.39044e-13	5.85428e-11	0.921426	-0.464964	-1.96889	455	DUSP5, RASA1, ABCE1, BHLHE40, RABEPK, HES1, BCAR3, IFNGR2, EIF3J, IGSF3, MALT1, UTP3, SRF, DKC1, DUSP4, EEF1E1, NOL7, RANBP2, PIP4K2B, CUL1, AASDHPPT, SSB, G3BP2, NOLC1, ME2, GRSF1, GNE, WWTR1, USP7, TGFBR2, UMPS, DDX17, ROCK2, DDX3Y, G3BP1, TMX1, SLBP, MRPL3, DNAJA1, SQLE, SLC2A3, ATR, SNTB2, SEC24B, TFAP4, PTP4A2, FKBP5, DHX15, STX6, TACC1, TOR1A, CDC123, CYB5B, MCL1, MAPKAPK5, CD58, UBE2N, URI…
MUELLER_PLURINET	7.76499e-13	6.04307e-11	0.921426	-0.526014	-2.13735	281	PMAIP1, PNP, VASP, RPP40, POLR1C, CCND1, MYBBP1A, PPAN, BRIX1, PNN, SSB, GAR1, NLE1, NOLC1, HSPA9, MYC, BCCIP, MRPS12, NOP58, GNL3, PSME3, NOP56, SYNCRIP, DSCC1, AIMP2, BYSL, HSPA8, PA2G4, HSPH1, NUP153, RBPMS, POP1, AATF, DIAPH1, SMN1, EXOSC9, CEBPZ, PPID, GMPS, GTF2H2, FAM136A, HNRNPAB, PXN, ARL4A, PSMA3, POP7, TCERG1, MBD2, ZNF593, HSPA14, HSPE1, TOE1, NUP50, PSMD11, WDR77, SNRPD1, U2AF1, UNG,…
DOUGLAS_BMI1_TARGETS_UP	8.43776e-13	6.45343e-11	0.921426	-0.450335	-1.92019	513	DUSP6, NOG, TIMP3, PDGFA, PMAIP1, UXS1, PDE9A, PNP, UGCG, ZYX, ATP13A3, FRMD4A, SLC39A14, NUDCD1, KCTD15, SRF, MYBBP1A, GNL2, MFSD2A, RCL1, IRS2, AEN, UBL4A, MTMR6, RALB, HK2, GRPEL1, MTFP1, NR4A1, SPRED2, USP31, IDH3A, LRP8, PPIF, PDP1, MRPS6, POLR3E, AGAP3, PTS, E2F3, ZDHHC20, AGO2, FZD1, MRPS35, LUZP1, PIGW, AGPAT5, TRIB2, SEC24B, PTP4A2, RNF145, POLR3K, SOCS4, ACACA, CYB5B, KPNA1, POLR1A, STX…
BILD_MYC_ONCOGENIC_SIGNATURE	1.09401e-12	8.22548e-11	0.91012	-0.585613	-2.27493	188	CCDC86, RABEPK, NOL6, NOP16, DUSP2, NOP2, EMP1, BEND3, C12orf66, GEMIN5, PLD6, PES1, RPP40, GPATCH4, DKC1, RRP9, MYBBP1A, RCL1, PNPT1, PMM2, SFXN4, METTL1, FARSB, PTRH2, HSPA6, MRTO4, UTP14A, TAF4B, NLE1, NOLC1, MYC, PDP1, GNL3, DHODH, BOP1, DDX18, NOP56, AIMP2, SLC29A2, PA2G4, TFB2M, LSG1, WDR12, IPO4, IMP4, DCAF4, AGPAT5, DDX10, NUFIP1, PRR5, SUPV3L1, FAM86B3P, NCR3LG1, PDLIM7, XPO5, BID, UTP20…
BENPORATH_ES_1	1.34818e-12	9.96754e-11	0.91012	-0.497164	-2.05194	329	SPRY4, PMAIP1, MAK16, NOC3L, ABCE1, ESF1, NOP16, MAT2A, ETV1, DDX21, NDUFAF4, PPP2R1B, RRP15, PRMT3, AEN, SRSF7, PUS1, NAA15, PAK1IP1, BRIX1, POLR3G, FGF2, ZNF267, PNN, ELOVL6, SSB, G3BP2, SERBP1, LRP8, NOLC1, DLG3, BMPR1A, GNL3, BOP1, FGFR1, DDX18, NOP56, DSCC1, ZNF770, G3BP1, CASP3, MDN1, HSPA8, TMX1, WDR12, GART, DNAJB6, HAS3, ZNF195, TFAM, FKBP5, HOMER1, EXOSC9, LYPLA1, CEBPZ, C1QBP, TDRP, HN…
FEVR_CTNNB1_TARGETS_DN	1.96232e-12	1.42702e-10	0.898671	-0.453667	-1.9323	503	ARF6, RRS1, CBFB, LARP4, NXT1, CDV3, SNRPB2, SDC4, DDX21, UTP3, PPAT, IFFO2, PWP2, RRP15, CCND1, UCHL3, SRSF7, GRWD1, NAA15, SLC4A7, GTPBP4, RRP1B, U2SURP, EIF2S1, PNN, SOX9, AASDHPPT, SSB, E2F5, RASA3, NOLC1, GRSF1, MTRR, NOP58, DNAAF2, TAF9, UCHL5, GNPNAT1, NOP56, TMA16, CCT2, DSCC1, GEMIN4, HSPA8, CA2, SLBP, PA2G4, FZD1, TFB2M, WDR12, MRPL3, GART, TRNT1, FASTKD2, DDX5, TFAM, EIF2S2, DHX15, CCN…
ELVIDGE_HIF1A_TARGETS_UP	2.60881e-12	1.86656e-10	0.898671	-0.735752	-2.44404	65	URB2, RRS1, CCDC86, PNO1, RPP40, RRP15, GCH1, RRP12, HHEX, IDH3A, MRPS12, ATP6V0A2, PSME3, SLC35C1, LSG1, HSPH1, AUNIP, DNAJA1, FASTKD5, TMEM33, POLR3K, PSEN2, KPNA1, CHUK, ABCF2, SEC23IP, HSPA4, SLC5A6, CORO1A, WDR77, IDE, SPAG1, CTPS1, RFK, GPATCH2, RAB35, SLC25A44, SLC7A6, DOLK, SRM, SCYL2
DANG_BOUND_BY_MYC	2.66612e-12	1.87729e-10	0.898671	-0.389214	-1.70545	952	PDGFB, FOSL1, MAFF, TOP1, IER5, PNO1, NXT1, VASP, SNRPB2, IVNS1ABP, HES1, ETF1, MAT2A, IER2, NOP2, EMP1, MIR155HG, POLR3D, SLC7A1, PPP2R1B, PPAT, TRIB1, DKC1, WDR4, EEA1, RCL1, PMM2, SRSF7, EEF1E1, NOL7, SERPINE1, TFRC, METTL1, SURF6, POLR3G, TIMM8A, TLE3, CORO1C, GPR4, EIF4E, U2SURP, DFFA, EIF2S1, MRTO4, SSB, DNAJA2, NAT10, ZMPSTE24, HSPA9, MYC, WDR36, BCCIP, ENOPH1, GNL3, DDX18, RNF4, VDAC2, PS…
VECCHI_GASTRIC_CANCER_EARLY_UP	5.0708e-12	3.5147e-10	0.887075	-0.477953	-1.99403	377	FOSL1, RRS1, LIF, DGKH, DCAF13, NOP16, TFAP2C, C12orf66, NUDCD1, DKC1, UCHL3, TRIM47, EBNA1BP2, SFXN4, PDSS1, GTPBP4, MRTO4, LRP8, PDP1, PMEPA1, PITPNB, TIMM17A, NOP56, DSCC1, ATG16L1, BYSL, AGO2, HSPA8, IER5L, HSPH1, SLC52A2, ADORA2B, MZT1, INHBA, POP1, AATF, RBM26, NAA25, HUS1, MIR17HG, LYAR, GDF15, ADAT2, TRMT6, NUP155, MRPS17, MSX2, MCF2L, C8orf33, BMS1, TMEM158, ARL5B, POP7, NCBP2, XPO5, BID…
GENTILE_UV_HIGH_DOSE_DN	7.79988e-12	5.32312e-10	0.875325	-0.516443	-2.0943	270	ARF6, DUSP5, PMAIP1, UGCG, SSH1, PNO1, BHLHE40, NOP16, ATP13A3, BCAR3, MAT2A, SAMD4A, C2CD2, IFNGR2, RPP40, KLF10, PPP2R1B, SRF, PHC2, HBEGF, SIAH2, EEF1E1, DUSP7, HAS2, EMG1, CUL1, EIF4E, PNN, UAP1, CDR2, BDNF, DICER1, GNE, LHFPL2, BMPR1A, PITPNB, PMP22, CHD1, CHSY1, RNF4, DR1, IL4R, DDX17, E2F3, CASP3, SLBP, SMURF2, NUP153, TNFAIP3, ZFP36L2, CLINT1, MLX, TRIB2, SMAD7, SEC24B, SMAD3, JUND, NR2F6…
GRYDER_PAX3FOXO1_ENHANCERS_IN_TADS	9.6026e-12	6.45411e-10	0.875325	-0.379689	-1.6637	959	SPRY4, DUSP6, NOG, TAGLN3, SPRY1, RPF2, ERRFI1, ETV5, ANKS1A, TOP1, NOC3L, UGCG, IER5, PNO1, NXT1, RGS17, BCAR3, MAT2A, SAMD4A, WDR43, UBE2J1, SLC7A1, PLXNA1, RRP15, SDE2, MFSD2A, PRMT3, CHST11, LRRFIP1, FARSB, TLE3, ERICH1, FRMD8, SLC7A2, RRP1B, ADO, TSHZ3, ATXN1, NSDHL, C1orf131, DPF1, MRTO4, SSB, CHST15, DICER1, RASA3, IDH3A, NAT10, NAPG, NOLC1, MYC, PPIF, BCCIP, PITPNB, PMP22, ZNF330, WDR1, E…
TARTE_PLASMA_CELL_VS_PLASMABLAST_DN	9.79504e-12	6.48519e-10	0.875325	-0.506137	-2.05997	284	TOP1, UCK2, PNP, ABCE1, SNRPB2, ATP13A3, ETF1, UCHL3, GNL2, EBNA1BP2, PPP1R2, TFRC, LIMS1, RRP1B, NKRF, EIF2S1, HSPA9, PPIF, TIMM17A, BOP1, CCT2, AIMP2, BYSL, GSPT1, MRPL3, GART, CYCS, SGK1, CDC123, OAT, LDLR, CD58, ASNS, SLC16A1, PSMA3, HSPA4, PAK2, GLIPR1, UBE2L3, MPHOSPH6, MTHFD2, PTPN1, HSPE1, EXOSC2, SSR1, CORO1A, BAG1, VDAC1, EIF5, NAE1, CLIC1, TDG, ARHGDIB, CCNE1, USP14, CCT6A, FASN, CTPS1…
KRIGE_RESPONSE_TO_TOSEDOSTAT_6HR_UP	1.437e-11	9.37432e-10	0.875325	-0.394691	-1.72128	837	DUSP6, SH2B3, SPRY1, DUSP5, MAFF, EGR1, ERRFI1, ETV5, PMAIP1, NOC3L, SSH1, PNO1, PDE4D, ESF1, NXT1, RABEPK, IVNS1ABP, EDEM1, WDR43, DDX21, SLC39A14, BCL2A1, DPH2, SLC7A1, MYO1B, NDUFAF4, CTTN, RPP40, KLF10, TMEM87B, PWP2, TRIB3, TRIB1, WDR4, RCL1, PRMT3, HBEGF, CCDC88C, MYL12A, SFXN4, RPL22L1, LRRFIP1, NAA15, MTMR6, CBLB, ERICH1, IRF2BPL, GTPBP4, ATXN1, IFIT3, HCG18, INPP1, TAF4B, DDX31, WDR75, N…
SCHLOSSER_MYC_TARGETS_AND_SERUM_RESPONSE_DN	1.47524e-11	9.4843e-10	0.863415	-0.774198	-2.42766	47	RRS1, DDX21, RPP40, PPAT, DKC1, UCHL3, PMM2, EBNA1BP2, CUL1, HSPA9, MYC, TIMM17A, SYNCRIP, EIF1AX, BYSL, PA2G4, UTP18, CEBPZ, TFDP1, NOP14, URI1, RSL1D1, AKAP1, RPIA, TRIM14, NCL, EXOSC7, SRPK1, IRAK1, MRPL19, PAICS
SHEDDEN_LUNG_CANCER_POOR_SURVIVAL_A6	1.84416e-11	1.16867e-09	0.863415	-0.462241	-1.93708	413	PMAIP1, PNP, ATP2B1, WDR43, PVR, PPAT, NAB1, CCDC59, HK2, POLR3G, TIMM8A, EIF5B, KCTD5, GCH1, ELOVL6, GOLT1B, FAM216A, NOLC1, NAA50, PPIF, RAB22A, PTBP3, PSME3, DR1, SYNCRIP, CDK5R1, TSR1, SLBP, PA2G4, ADM, DNAJA1, STEAP1B, SAR1A, AGPAT5, ARL4D, NCBP1, CCNE2, RC3H2, VEGFA, ADRM1, PPID, KRR1, TFDP1, GLMN, MAPKAPK5, VRK2, GCFC2, IL1RAP, FIP1L1, UBE2N, TOMM40, CMAS, SLC16A1, MTPAP, TBRG4, PSMD12, MR…
AMIT_EGF_RESPONSE_120_HELA	1.88949e-11	1.18053e-09	0.863415	-0.737238	-2.41196	60	DUSP6, CDC42EP2, FOSL1, MAFF, IER5, BCL10, SNAI1, MAP2K3, NAB2, IRS2, DUSP4, HBEGF, SOWAHC, BDNF, EPHA2, NDEL1, PLAUR, ZFP36L2, JAG1, TGFA, OGFR, JUND, MCL1, GDF15, MCF2L, ARPC4, F3
DACOSTA_UV_RESPONSE_VIA_ERCC3_COMMON_DN	2.20491e-11	1.35847e-09	0.863415	-0.453163	-1.91257	444	ANKS1A, UCK2, RASA1, UGCG, LARP4, BHLHE40, ATP13A3, BCAR3, SAMD4A, ATP2B1, INPP5F, WDR43, C2CD2, SLC7A1, MYO1B, MAP2K1, KLF10, PRMT3, UBE3A, PMM2, SRSF7, SERPINE1, CBLB, FGF2, SLC4A7, CUL1, EIF4E, U2SURP, BDNF, MYC, SLK, LHFPL2, LARP4B, ENC1, CHD1, CHSY1, TSPAN5, EXT1, ROCK2, E2F3, MDN1, KLF6, SMURF2, NUP153, CDK17, ATR, SEC24B, NAA20, DHX15, SEC24A, HOMER1, MOK, SMAD3, PHLPP2, FBXW11, UTP18, ATP…
YAO_TEMPORAL_RESPONSE_TO_PROGESTERONE_CLUSTER_11	3.52076e-11	2.13947e-09	0.851339	-0.672736	-2.34363	86	RRS1, MAK16, ABCE1, PNO1, LTV1, DDX21, NDUFAF4, PUS1, TFRC, METTL1, FARSB, TIMM8A, MRTO4, NOP58, GNL3, BOP1, PSME3, NOP56, BYSL, LGALSL, GSPT1, TSR1, PA2G4, CYCS, NCBP1, DNAJB11, BMS1, SRRT, TUBB2A, STRAP, DDX51, SRSF2, ACTL6A, IPO7, LRRC59
ENK_UV_RESPONSE_EPIDERMIS_DN	3.82153e-11	2.29085e-09	0.851339	-0.44822	-1.89906	456	DUSP6, FJX1, FOSL1, SPRY2, SLC20A1, EGR1, UCK2, PNP, UGCG, PNO1, NXT1, BCL10, IVNS1ABP, DUSP2, RCAN1, MAT2A, ATP2B1, MAP2K3, DDX21, EMP1, MRPS30, RRP1, FHL2, PWP2, TRIB1, CCND1, GNL2, IRS2, PPAN, LRRFIP1, F2RL1, TFRC, HK2, TLE3, CORO1C, GTPBP4, UAP1, KPNA4, PFKFB3, EPHA2, ID4, RAB22A, PITPNB, RPS6KA3, PMP22, PTBP3, WDR1, RNF4, EXT1, IL4R, SYNCRIP, NDEL1, MAPKAPK2, DNTTIP2, GSPT1, ZNF26, VAV3, SNH…
PEDERSEN_METASTASIS_BY_ERBB2_ISOFORM_1	4.21388e-11	2.49237e-09	0.851339	-0.816555	-2.453	37	SPRY4, DUSP6, FOSL1, DUSP5, LIF, MAFF, EGR1, ERRFI1, SHC4, BHLHE40, TRIB1, ELK3, DUSP4, HBEGF, PLK3, EPHA2
CHARAFE_BREAST_CANCER_LUMINAL_VS_MESENCHYMAL_DN	5.01784e-11	2.92883e-09	0.851339	-0.447942	-1.8864	433	SH2B3, FOSL1, PDGFA, SPRY2, ETV5, GLS, CHST2, STK17A, STK10, IFNGR2, MALT1, DHX33, UBASH3B, ELK3, BICD2, NAB1, NOL7, SERPINE1, PPP1R18, HAS2, CMTM3, CORO1C, VCL, INPP1, BDNF, EPHA2, TRNP1, PDP1, PMP22, WWTR1, CHSY1, TGFBR2, LBH, EXT1, ASAP1, FBLIM1, NDEL1, B3GNT5, LUZP1, ARHGAP23, ZCCHC24, TNFAIP3, ADORA2B, INHBA, ALPK2, JAG1, SGK1, RNF145, RTN4, SLC25A37, SMAD3, SH2D5, ACTN1, DZIP1, RNF182, ZC3H…
LU_EZH2_TARGETS_DN	6.29397e-11	3.62598e-09	0.839089	-0.469947	-1.94993	354	DUSP6, SH2B3, CBFB, NFKBIZ, ATP2B1, IGSF3, POC1B, UTP3, NSUN2, PNPT1, IRS2, HBEGF, SCML1, HK2, PM20D2, RRP1B, VCL, ELOVL6, TMEM185B, DICER1, LRP8, CREB5, MTRR, NUDT11, NIPA2, TGFBR2, CDK5R1, AGO2, FZD1, ANKRD36C, ADM, TNFAIP3, FKBP14, ALPK2, CYP24A1, SEC24B, SEC24A, MOK, TACC1, AMER1, PHLPP2, GFPT1, PSMD6, TSEN2, DLAT, MCL1, TFDP1, WDFY2, MTPN, DYNLT3, NFE2L3, WASL, FAM120A, PSMD12, SLC15A4, IGFB…
SARRIO_EPITHELIAL_MESENCHYMAL_TRANSITION_UP	6.56925e-11	3.73605e-09	0.839089	-0.579662	-2.19114	153	TNFRSF12A, FJX1, FOSL1, RRS1, YRDC, UCK2, ETV1, ARPC5L, LRRC8C, RELT, ANKRD1, FHL2, CCND1, BRIX1, FGF2, LRP8, ENOPH1, ENC1, DSCC1, SERPINB2, SRXN1, COX17, PLAUR, UGGT2, POLR3K, TIMM10, TFDP1, NUP155, CRY1, STEAP1, HILPDA, F3, GGCT, CMC2, SDF2L1, EIF1AD, PHF19, GMNN, DCK, CCT4, TUBG1, SMTN, MSANTD3, CRLF3, EIF5A2, ORC6, STAMBPL1, CDC6, SERPINE2, FABP5
RAMALHO_STEMNESS_UP	1.59491e-10	8.9557e-09	0.826657	-0.553258	-2.14588	185	RASA1, ESF1, WDR43, EIF3J, NDUFAF4, CTTN, PPP2R1B, CCND1, GNL2, RCL1, GRWD1, PPP1R2, SLC4A7, MRPL17, ELOVL6, RABGGTB, DICER1, NUP35, NOP58, CHD1, XPOT, RNF4, PPA1, UMPS, ROCK2, BYSL, C12orf45, LSG1, FASTKD5, RRN3, DNAJB6, RNF145, LIMA1, ARCN1, F2R, RNF138, URI1, MPHOSPH10, RSL1D1, TBRG4, PSMD12, RCN1, TRIP6, USP10, SEC23IP, RYK, ZNF639, PSMD11, UTP20, COPRS, RAB18, MRPS2, UPP1, BACH1, PKD2, PDCD2…
HELLER_HDAC_TARGETS_DN	1.86031e-10	1.03154e-08	0.826657	-0.508055	-2.04399	257	DUSP6, RRS1, MAFF, PMAIP1, UCK2, ABCE1, PNO1, PDE4D, PPRC1, NOP16, CNIH3, UBE2J1, RRP15, TRIB3, CCND1, SRSF7, PUS1, PAK1IP1, CUL1, HSPA6, ELOVL6, MRTO4, CHST15, LRP8, HSPA9, MYC, PPIF, NOP56, DDX17, CDK5R1, CEBPB, HSPH1, MRPL3, CEBPG, DNAJC2, TCF4, LARP1, NOP14, TNFRSF10D, HNRNPAB, XBP1, SIK1, HSPE1, SLC7A11, MYCN, TIMM44, SLC38A1, EIF5, ARHGDIB, CTPS1, PSMB10, CCR1, SLA, SORD, NOL12, ZMIZ1, AVEN…
ZWANG_DOWN_BY_2ND_EGF_PULSE	2.18253e-10	1.19527e-08	0.826657	0.471148	2.15287	231	CDKN2C, CDKN1B, MEPCE, BRD8, BCL6, GADD45G, PIK3IP1, PEX11A, ZKSCAN5, HDHD3, AP001372.2, FIGN, ZNF687, LYRM9, LRRC37B, TET1, ZBTB3, ARRDC3, ZNF302, PSRC1, TP53INP1, TP53TG1, RCOR3, PPM1D, DISP1, PLIN4, FAM217B, ZNF740, ANKZF1, TCEANC2, CARF, GTF2IRD2, SESN2, MTMR11, ZNF225, ZNF510, RASL11B, TIGD6, CES3, ZNF630, PIK3C2B, TTC38, ZNF181, GUSBP11, C12orf65, STAG3L4, ZNF30, ARMCX6, PLEKHF2, CENPL, REC…
WP_VEGFAVEGFR2_SIGNALING_PATHWAY	2.31213e-10	1.25081e-08	0.826657	-0.448692	-1.87784	402	FJX1, ARF6, DUSP5, EGR1, RAP1B, PNP, IER5, DOK1, RCAN1, MAP2K3, ARPC5L, SLC7A1, MAP2K1, SRF, FHL2, EEA1, FMNL3, CCND1, HBEGF, SIAH2, PTPN9, FARSB, PRKAA1, EIF4G1, EIF4E, VCL, ZC3H15, NR4A1, EPHA2, GRSF1, CSRP1, ROCK2, MAPKAPK2, NFKB1, DNAJA1, CYCS, PLAUR, NFATC2, JAG1, HDAC4, TFAM, SRC, NRP2, PGF, RHOJ, RAC1, FBXW11, LIMK1, ACACA, VEGFA, FHOD1, EIF2A, BCAR1, ANXA1, PXN, FADD, MAPKAPK5, DHX36, CSK…
DUTERTRE_ESTRADIOL_RESPONSE_6HR_UP	3.14221e-10	1.67938e-08	0.814036	-0.526903	-2.06654	207	RRS1, UGCG, ABCE1, NOL6, NOP2, BRI3BP, NAB2, DDX21, SLC7A1, DKC1, WDR4, MYBBP1A, PPAN, WDR3, RRP12, HEY2, USP31, NIP7, LRP8, NOLC1, MYC, PPIF, NR2C2AP, SEH1L, NOP56, TMA16, DSCC1, GART, PIGW, DDX10, PDCD11, SGK1, TFAP4, FKBP5, LONRF2, CCNE2, LYAR, TMEM120B, SLC16A1, AKAP1, POLR1B, RARA, EGR3, MTHFD1L, MACF1, UNG, MRPS23, CTPS1, KCNK5, TPBG, BCS1L, TPM1, SLC25A24, HSPD1, SVIL, MAMLD1, EXOSC5, ANKH…
SENESE_HDAC2_TARGETS_UP	3.26674e-10	1.72515e-08	0.814036	-0.631617	-2.23952	99	CBFB, NFKBIZ, LARP4, CDV3, ATP13A3, SLC39A14, BCL2A1, PPP2R1B, ELK3, NAB1, TFRC, SPRED2, TIMM17A, TGFBR2, TAF3, AGO2, CA2, TNFAIP3, INHBA, MLX, CCNJ, MEGF10, MCL1, USP16, PXN, SLC16A1, HSF1, PTPN12, DOCK4, PDLIM4
FISCHER_DREAM_TARGETS	3.92942e-10	2.05069e-08	0.814036	-0.380121	-1.66105	873	ETV5, PMAIP1, TOP1, NOC3L, ABCE1, BHLHE40, NXT1, BCAR3, MAT2A, DDX21, PPAT, GPATCH4, RRP9, WDR4, AEN, SRSF7, GRWD1, RPL22L1, NAA15, BRIX1, EMG1, ZNF267, PRKAA1, MRPL17, EIF4E, PNN, HEATR1, MRTO4, TIPIN, CDR2, FAR1, NOLC1, HSPA9, MYC, NUP35, NOP58, BMPR1A, GNL3, UCHL5, UTP15, DR1, GRPEL2, SYNCRIP, DSCC1, POLR1E, AHCTF1, BYSL, G3BP1, HSPA8, TMX1, SLBP, NUP153, MRPL3, AUNIP, NUFIP2, GART, IFRD1, PIG…
JOHNSTONE_PARVB_TARGETS_2_DN	4.44607e-10	2.29335e-08	0.814036	-0.47686	-1.95656	316	SPRY1, PDGFA, RASSF8, GLS, STK17A, SLC5A3, EMP1, POLR1C, HIVEP3, UBE3A, NOL7, SCML1, F2RL1, PAK1IP1, TM9SF3, ADO, ZMPSTE24, SLK, UCHL5, RASA2, NFX1, RIOK1, TSPAN5, SYNCRIP, PDZD8, E2F3, B3GNT5, CASP3, SMURF2, NUP153, ADM, NUFIP2, IFRD1, TMEM33, TRIB2, SEC24B, PTP4A2, DHX15, RBM26, RHOJ, TMTC3, ATP11B, AK2, RAP2C, F2R, LIN7C, C8orf33, TNFAIP8, TCERG1, HSPA4, NET1, AGFG1, CPNE8, SSR1, GALNT7, TRAM2…
BILD_HRAS_ONCOGENIC_SIGNATURE	5.22344e-10	2.66335e-08	0.801216	-0.515766	-2.02958	209	SPRY4, DUSP6, TNFRSF12A, FOSL1, DUSP5, PDGFA, LIF, SLC20A1, EGR1, TOP1, NFKBIZ, SDC4, IER2, ATP2B1, PVR, LRRC8C, TRIB1, RRP9, ELK3, MFSD2A, DUSP4, CHST11, HBEGF, PHLDA2, LRRFIP1, HK2, UAP1, INPP1, EPHA2, LRP8, NOLC1, TTC8, PPIF, MTUS1, LHFPL2, DDX17, B3GNT5, KLF6, SEMA4C, SERPINB2, CSNK1E, SLC2A3, PLAUR, TGFA, TMTC3, SH2D5, VEGFA, MCL1, GDF15, LDLR
DEBIASI_APOPTOSIS_BY_REOVIRUS_INFECTION_UP	5.91782e-10	2.98312e-08	0.801216	-0.489682	-1.9895	272	SPRY1, RRS1, PMAIP1, MAK16, UGCG, PNO1, PDE4D, BHLHE40, IFIT5, BCL10, RCAN1, PPAT, MAP3K1, FHL2, CELF1, FGF2, PRKAA1, EIF4E, IFIT3, NLE1, CREB5, ID4, PITPNB, ZNF330, TIMM17A, BTG3, CASP3, KLF6, CEBPB, CDK17, ADM, CEBPG, TNFAIP3, IFRD1, DNAJC2, SLC2A3, DNAJB6, OTUD4, SNAPC1, CCNE2, OGFR, AK2, MCL1, KRR1, GTF2H2, ANXA1, NUP98, WASL, ZNF239, MOB4, COPS2, EGR3, AGFG1, PANK3, TAF1A, FBXO28, NRAS, OLIG…
NUYTTEN_EZH2_TARGETS_UP	6.6025e-10	3.29086e-08	0.801216	-0.373108	-1.63297	919	DAGLA, NOG, SPRED1, SEMA7A, EGR1, ERRFI1, PMAIP1, PNO1, BHLHE40, IFIT5, B4GALT6, BCL10, RCAN1, CNIH3, MRPS30, APLN, CTTN, PLD6, MAP2K1, POC1B, PLXNA1, HIVEP3, DCUN1D5, MYBBP1A, UCHL3, PNPT1, TRIM47, LIPA, PHLDA2, SERPINE1, NEK6, HK2, CORO1C, EIF2S1, UAP1, BDNF, CREB5, PPIF, PDP1, WDR36, STK40, CDC42SE1, ZNF121, PITPNB, RPS6KA3, WDR1, CDC42EP3, CHSY1, L3HYPDH, AP1AR, TGFBR2, SHC3, GRPEL2, LGALSL, …
KOBAYASHI_EGFR_SIGNALING_24HR_UP	9.45285e-10	4.6592e-08	0.788187	0.621658	2.42792	81	CCNG2, KLHL24, PBX1, BCL6, PIK3IP1, PDCD4, FZD5, SOX4, SELENBP1, PIK3R3, ST6GALNAC2, METTL7A, SYNE2, CALCOCO1, TP53TG1, YPEL5, HCFC1R1, GPNMB, CDK19, CLDN3, HEG1, CYP1B1, IRF7, ABHD4, GRN, EPHX1, ZSCAN31, EDIL3, ALDH6A1, WDR45, LIMCH1, CTSH, TJP3, CPD, PELI1, TRIM2, PBXIP1, ACSL1
SENESE_HDAC3_TARGETS_UP	1.03417e-09	5.04128e-08	0.788187	-0.436839	-1.84291	443	SPRED1, TIMP3, CBFB, ERRFI1, PMAIP1, TOP1, NFKBIZ, GLS, STK10, CDV3, ATP13A3, ZNF697, ATP2B1, EMP1, SLC7A1, MYO1B, UBASH3B, TRIB1, ELK3, BICD2, F2RL1, TFRC, HAS2, RANBP2, EIF4G1, GCH1, RPAP3, HEATR1, IFIT3, SPRED2, E2F5, G3BP2, PDP1, BDP1, PMP22, PTBP3, ENC1, ARFIP1, AP1AR, TGFBR2, IFIT2, AHCTF1, AGO2, KLF6, KBTBD2, TBC1D4, CDK17, LPIN1, TNFAIP3, SLC2A3, TFAM, OTUD4, SLC25A37, UBE2F, FBXW11, ATP1…
REACTOME_SIGNALING_BY_RECEPTOR_TYROSINE_KINASES	1.18662e-09	5.72158e-08	0.788187	-0.433681	-1.83475	449	DUSP6, SH2B3, SPRED1, ARF6, SPRY1, PDGFB, FOSL1, PDGFA, SPRY2, EGR1, RAP1B, RASA1, NAB2, MAP2K1, PPP2R1B, SRF, TRIB3, TRIB1, IRS2, DUSP4, HBEGF, NAB1, DUSP7, RALB, FGF2, SPRED2, BDNF, PAG1, ID4, RPS6KA3, FGFR1, ATP6V0A2, STAT5B, SHC3, CDK5R1, ROCK2, MAPKAPK2, VAV3, SGK1, SRC, NRP2, DIAPH1, PGF, NCBP1, RAC1, TGFA, PSEN2, JUND, VEGFA, ARC, PRR5, EGR2, HNRNPF, BCAR1, PXN, CSK, MEF2A, EGR3, NCBP2, PA…
GROSS_HYPOXIA_VIA_ELK3_DN	1.26122e-09	6.01591e-08	0.788187	-0.581938	-2.15924	132	SPRY2, SLC20A1, EGR1, ERRFI1, BHLHE40, BCL10, DUSP2, RCAN1, SLC39A14, ANKRD1, MAP3K1, DUSP4, HBEGF, SIAH2, PIM3, PFKFB3, MYC, PTBP3, ZNF330, CDC42EP3, CSRNP1, RIOK1, KLF6, CEBPB, ADM, IFRD1, ACSL4, JAG1, VEGFA, XBP1, ASNS, FOS, MTHFD2, SLC7A11, CCL2, NEDD9, ACAP2, HILPDA, RBPJ, PDLIM5, KLF4, UPP1, PDLIM4, SCAF11, ACBD3
ZHANG_BREAST_CANCER_PROGENITORS_UP	1.2884e-09	6.08016e-08	0.788187	-0.438689	-1.83517	401	SNRPB2, POLR3H, SMIM15, NUDCD1, SLC7A1, KCTD15, PPAT, POLR1C, WDR3, CHCHD4, TFRC, FARSB, TIMM21, ATXN1, C1orf131, SSB, G3BP2, SERBP1, IDH3A, WDR75, TIMM17A, UCHL5, UTP15, SETX, SYNCRIP, PDZD8, ZNF770, PANK1, DNAJA1, ATR, TMEM33, CSTF2, MPZL1, NAF1, ABHD13, ZC3HAV1L, POLR3K, NCBP1, NANP, ALG13, HUS1, TGFA, ACTR3B, KIF16B, DLAT, TRMT6, NUP155, ZNF22, KBTBD8, STARD7, ZNF239, MOB4, BCL11A, HNRNPU, AN…
PASINI_SUZ12_TARGETS_DN	1.43435e-09	6.69768e-08	0.788187	-0.477192	-1.94432	290	DUSP6, TNFRSF12A, PDGFB, ERRFI1, IER5, BHLHE40, ZYX, SAMD4A, UBE2J1, TRIB1, PHC2, IRS2, HBEGF, LRRFIP1, PPP1R18, AMOTL1, CMTM3, CORO1C, VCL, KPNA4, BDNF, LRP8, MYC, RPS6KA3, PMP22, WWTR1, ABRACL, METRNL, CSRP1, KLF6, ACSL4, JAG1, TMCC3, STX6, ACTN1, FRMD4B, MTPN, ANXA1, DUSP14, PDLIM7, GNG12, TGFB1I1, IGFBP3, RYK, CAP1, IER3, STEAP1, PTPN12, BAZ1A, IRS1, GNG2, F3, RAB34, ARAP3, KCTD10, CLIC1, PDL…
BENPORATH_MYC_MAX_TARGETS	1.4642e-09	6.73222e-08	0.788187	-0.3884	-1.68174	707	MAFF, RASA1, ABCE1, IER5, PNO1, NXT1, VASP, IVNS1ABP, ETF1, MAT2A, IER2, SLC7A1, PPP2R1B, POLR1C, TRIB1, RRP9, WDR4, EEA1, MYBBP1A, RCL1, PMM2, SRSF7, EEF1E1, NOL7, METTL1, POLR3G, TLE3, CORO1C, EIF2S1, DPF1, MRTO4, SSB, DNAJA2, ZMPSTE24, HSPA9, TIMM17A, RNF4, VDAC2, PSME3, PPA1, POLR3A, CAPZA1, DDX17, AIMP2, PA2G4, MAGOH, NUP153, MAGEF1, DDX10, TPP2, DDX5, MLX, POLR3K, NCBP1, SNAPC1, SMAD3, NUFI…
SARTIPY_NORMAL_AT_INSULIN_RESISTANCE_UP	1.4721e-09	6.73222e-08	0.788187	-0.841902	-2.34971	26	DUSP6, FOSL1, MAK16, BHLHE40, IER2, SPRED2, CDR2, NOP58, NOP56, BYSL, C12orf45, B3GNT2, SRXN1, CCL2, TUBB2A, HMGCR, SYNJ2
SCHLOSSER_MYC_TARGETS_AND_SERUM_RESPONSE_UP	1.59954e-09	7.24035e-08	0.788187	-0.758843	-2.37709	45	CCDC86, UCK2, PPRC1, NOP2, SLC39A14, GRPEL1, EIF5B, FAM216A, MYC, EIF1AX, GSPT1, GEMIN4, TSR1, RCN1, METAP1, BAG1, VDAC1, FXN, CAMKK2, SRSF2, ATP1B3, ATXN10, PTDSS1, SLC1A5, ZNF263, SLC7A5, AMD1, NME1, SRP72
NUYTTEN_NIPP1_TARGETS_DN	1.65591e-09	7.41982e-08	0.788187	-0.379204	-1.64916	765	SPRY4, SH2B3, PDGFB, DUSP5, MAFF, SLC20A1, MAK16, CCDC86, ZYX, STK10, B4GALT6, CXXC5, ATP13A3, SLC7A1, MALT1, PPP2R1B, DIMT1, CCND1, PHC2, LEPROT, ZBTB2, PHLDA2, BAG5, NAA15, PAK1IP1, RRP1B, KCTD5, GCH1, VCL, AASDHPPT, GOLT1B, SSB, DICER1, SERBP1, EPHA2, ZMPSTE24, LARP4B, ENC1, UBALD2, CTHRC1, TSPAN5, ASAP1, SPRYD7, CAPZA1, PDZD8, ROCK2, BTG3, CASP3, YWHAG, IER5L, DNAJA1, ADORA2B, DOK7, CLINT1, S…
MARTENS_TRETINOIN_RESPONSE_DN	1.96345e-09	8.70986e-08	0.774939	-0.393392	-1.70362	700	NOG, FOSL1, RRS1, SLC20A1, NXT1, CDV3, NOP16, HES1, MAT2A, LONRF1, EIF3J, PLD6, UTP3, POLR1C, GPATCH4, TRIB3, DKC1, MYBBP1A, SRSF7, GRWD1, PUS1, UBL4A, MYL12A, METTL1, TIMM8A, ADO, PNN, GOLT1B, RABGGTB, SERBP1, NIP7, FAM216A, NLE1, NOLC1, NAA50, MYC, DNAAF2, GNL3, UCHL5, PSME3, NOP56, DDX56, UMPS, AIMP2, ZNF770, TRMT10C, NUDT19, SLC29A2, GEMIN4, HSPA8, TSR1, CEBPB, PA2G4, FZD1, PRMT6, MAGEF1, IMP…
ONKEN_UVEAL_MELANOMA_UP	2.05876e-09	9.04223e-08	0.774939	-0.384729	-1.67037	738	CBFB, SLC20A1, EGR1, IER5, SLC25A32, RCAN1, SAMD4A, ATP2B1, MAP2K3, C2CD2, EMP1, MRPL15, CTTN, TRIB1, UBE3A, BICD2, PMM2, SRSF7, PHLDA2, LRRFIP1, HK2, LETM1, ZNF267, GCH1, PTRH2, ELOVL6, PFKFB3, FAM216A, NAT10, LRP8, ME2, LHFPL2, WWTR1, BOP1, CDC42EP3, POMP, NIPA2, EXT1, ASAP1, SYNCRIP, CDK5R1, GSPT1, AGO2, HSPH1, EXOSC4, CDK17, SQLE, RBM25, DNAJC2, SLC2A3, ACTN4, RRN3, ZFP36L2, TPP2, CLINT1, UGG…
WANG_RESPONSE_TO_GSK3_INHIBITOR_SB216763_UP	2.21894e-09	9.65021e-08	0.774939	0.405261	1.92066	331	RHOU, NEU1, TMEM198B, PUS10, ARNT, DNASE2, NAGLU, SIDT2, BBS10, TMEM260, MANBA, ZNF277, IL10RB, PIK3R3, GNS, ARRDC3, EIF4B, PAN2, RPRD2, STAT2, KDM4A, BTN2A2, NAIP, C1RL, RCOR3, CD36, ARHGAP15, DNAJC4, CAMLG, ZC3H6, RCBTB2, CYB561A3, CARF, GTF2IRD2, AMZ2P1, PHF21A, IGFLR1, ABCA7, DCP1B, P2RX4, SLC35D2, STAG3L4, PAQR8, ACSF2, STAC3, CTNND1, SLX4IP, CCDC146, RPL28, CPT1B, FLVCR2, DPH5, ZNF230, SLC3…
REACTOME_TRANSLATION	2.43008e-09	1.04658e-07	0.774939	-0.484774	-1.96684	271	MARS2, ETF1, MRPL39, MRPL15, EIF3J, MRPS30, MRPL36, MRPL50, EEF1E1, RPL22L1, EIF2B2, FARSB, MRPL17, EIF4G1, EIF5B, EIF4E, EIF2S1, MRPL32, EIF2B3, MRPS12, MRPS6, PPA1, SRPRB, EIF1AX, AIMP2, GSPT1, MRPL35, MRPS35, MRPL3, EIF2S2, AIMP1, MRPS17, SPCS3, EIF4A1, MRPL42, MRPL47, MRPL20, EIF3B, SSR1, MRPL13, EIF5, MRPS23, FARSA, GFM1, MRPS2, SRP19, SSR3, MRRF, EARS2, EIF3M, RPL36AL, MRPL14, EIF3A, RPS26,…
BLANCO_MELO_BETA_INTERFERON_TREATED_BRONCHIAL_EPITHELIAL_CELLS_UP	2.4605e-09	1.0495e-07	0.774939	-0.471008	-1.92989	311	SPRY2, MAFF, SEMA7A, PMAIP1, NFKBIZ, RASSF8, SHC4, IFIT5, STK17A, MSX1, DUSP2, SDC4, ATP13A3, BCL2A1, NUDCD1, ANKRD1, MALT1, UBASH3B, PNPT1, DUSP4, HBEGF, TFRC, HAS2, IFIT3, SOWAHC, CREB5, RASA2, CSRNP1, ELK4, IFIT2, ROCK2, KLF6, SMURF2, CDK17, TNFAIP3, PLAUR, INHBA, SYT12, SEC24A, TGFA, OGFR, ZC3H12C, GDF15, RELB, USP12, TMEM62, DDX3X, NFE2L3, GCNT4, EHD4, TMEM158, ARL5B, IGFBP3, C3orf52, CAB39,…
GROSS_HYPOXIA_VIA_ELK3_AND_HIF1A_UP	3.54885e-09	1.4993e-07	0.774939	-0.575064	-2.13374	132	SPRY4, SPRY2, EGR1, ERRFI1, NFKBIZ, PPRC1, BCL10, RCAN1, SDC4, ANKRD1, MAP3K1, DUSP4, HBEGF, SIAH2, HK2, PIM3, PFKFB3, ME2, CDC42SE1, ZNF330, CDC42EP3, CSRNP1, AIMP2, KLF6, JAG1, SGK1, PGF, HOMER1, VEGFA, DUSP14, FOS, RNGTT, NEDD9, ACAP2, HILPDA, RBPJ, BNIP3, SERTAD2, KLF4, ANGPTL4, RGS16
GRADE_COLON_AND_RECTAL_CANCER_UP	4.48708e-09	1.8778e-07	0.761461	-0.477715	-1.94088	272	PNPT1, EEF1E1, MRPL17, SOX9, SSB, NIP7, WDR75, LRP8, HSPA9, MYC, USP7, POMP, PPA1, NOP56, SYNCRIP, KBTBD2, PA2G4, CSNK1E, MRPL3, IFRD1, DNAJC2, ZFAND1, EIF2S2, RBM26, CNBP, RHEB, LYAR, VEGFA, GDF15, DNAJA3, TFB1M, UBE2N, URI1, EIF4A1, DPM1, RCN1, PSMA3, EMC8, HSPA4, EIF3B, MTHFD2, PTPN12, HSPE1, ETV4, THEM6, GTPBP10, HILPDA, VKORC1L1, NOB1, PFDN2, METTL5, PDCD6, CCT5, EIF6, SRSF2, HM13, PLCB4, ER…
DANG_REGULATED_BY_MYC_UP	4.84342e-09	1.98939e-07	0.761461	-0.679077	-2.26368	67	SLC20A1, TOP1, UCK2, RRP9, SRSF7, WDR3, SERPINE1, TFRC, SURF6, UAP1, ZNF330, STAT5B, UMPS, WDR12, UCN2, SMN1, HOMER1, TFDP1, SLC16A1, ZNF239, SFXN1, VDAC1, SRSF2, TXN, SRPK1, SNRNP70, TXNRD1, TBL3, SRM, SLC2A1, SRSF1
JINESH_BLEBBISHIELD_TO_IMMUNE_CELL_FUSION_PBSHMS_UP	4.83983e-09	1.98939e-07	0.761461	-0.454931	-1.88135	332	TNFRSF12A, TIMP3, SLC20A1, EGR1, ERRFI1, ZYX, SMAGP, ANKRD1, CTTN, PLXNA1, IFFO2, FHL2, DUSP4, AEN, HK2, CORO1C, SLC7A2, VCL, PISD, EPHA2, LRP5L, LHFPL2, PMEPA1, LARP4B, WDR1, CDC42EP3, ASAP1, HSPA8, KLF6, CA2, ADM, ACTN4, ZFP36L2, UGGT2, DIAPH1, TACC1, SMAD3, RAC1, TGFA, ACTN1, ATP11B, F2R, NFE2L3, MSX2, PPM1F, DUSP10, BID, MACF1, RHOC, USB1, ANKRD36, TIMM44, DMWD, RP2, PDLIM5, MYADM, EGFR, FLRT…
TOOKER_GEMCITABINE_RESISTANCE_DN	5.03398e-09	2.04869e-07	0.761461	-0.594602	-2.15463	116	SLC20A1, TOP1, UGCG, STK17A, MSX1, SLC39A14, MALT1, TRIB3, TFRC, SOX9, IDH3A, GNL3, WWTR1, XPOT, CEBPB, SMURF2, CEBPG, COX17, CYP24A1, PTP4A2, CYB5B, PPID, ASNS, AHSA1, TAF1A, SLC7A11, SSR1, GLRX2, AZIN1, CACYBP, ACYP1, RHOB, HPCAL1, AVEN, PSAT1, MED17, LPCAT4, GNB1, FKBP4, MCUR1, ACSL3, SMS, SLC3A2, MTHFD1, SLC7A5
BIDUS_METASTASIS_UP	5.11411e-09	2.06238e-07	0.761461	-0.512501	-2.01175	204	CBFB, LARP4, DDX21, PLD6, DKC1, TFRC, EIF4E, RABGGTB, CREB5, RAB22A, DNAAF2, ATP6V0A2, G3BP1, TSR1, NUP153, CEBPG, SQLE, RRN3, TMEM33, SEC24B, TFDP1, CCDC47, YTHDF1, TARDBP, EIF1, RNF138, MAPKAPK5, MRPL42, NCBP2, PAK2, HNRNPU, CRY1, PTP4A1, KLHL23, SNRPD1, STK24, VDAC1, NRAS, AZIN1, MTDH, KLC1, SRSF2, PPP2CA, RAB28, RCOR1, RLIM, PTGES3, ELAVL1, STRN3, COPS8, GMNN, HNRNPDL, SRSF12, TTF2, C5orf22, …
ZHU_CMV_ALL_UP	5.61521e-09	2.24406e-07	0.761461	-0.613668	-2.18101	101	EGR1, PNP, SNRPB2, MSX1, SLC39A14, SRF, SRSF7, GRPEL1, EIF4E, GCH1, NR4A1, IDH3A, PDP1, FGFR1, EIF1AX, NFKB1, LIG4, TNFAIP3, DNAJA1, SAR1A, PSMD6, ALAS1, EIF4A1, PSMA3, LATS2, HSPE1, SSR1, TUBB2A, EIF5, POLR2K, SNRPA1, IMPA1, NR4A3
LIM_MAMMARY_STEM_CELL_UP	6.96943e-09	2.76039e-07	0.761461	-0.432291	-1.81637	423	DUSP6, CDC42EP2, FJX1, SPRED1, TIMP3, PDGFA, SSH1, MSX1, GPR3, LRRC8C, ANKRD1, MALT1, ELK3, SIAH2, DUSP7, PPP1R18, AMOTL1, CBLB, HAS2, TSHZ3, FAM216A, MYC, SH3TC1, ID4, NUDT11, ENC1, L3HYPDH, TRIM9, LBH, EXT1, BTBD11, CRISPLD1, LUZP1, RBPMS, ERF, SLC2A3, JAG1, TCF4, SNTB2, HDAC4, UCN2, NRP2, LIMA1, PGF, RHOJ, TACC1, SH2D5, ASPHD2, ARC, SKI, EGR2, TMEM201, BCAR1, PXN, PDLIM7, DCUN1D3, KLHL42, EGR3…
NUYTTEN_NIPP1_TARGETS_UP	7.58454e-09	2.97743e-07	0.74774	-0.387751	-1.67358	649	EGR1, ETV5, NOC3L, LARP4, PNO1, GLS, IFIT5, BCL10, SAMD4A, C12orf66, MRPS30, BCL2A1, POC1B, DHX33, SLC35F2, FHL2, DCUN1D5, PNPT1, PRMT3, SERPINE1, CCDC59, HAS2, CELF1, HK2, EIF2S1, PNN, UAP1, NR4A1, GAR1, FAM216A, FAR1, HSPA9, PDP1, LHFPL2, PMEPA1, PITPNB, ANKRD34A, SEH1L, TIMM17A, CHSY1, ARFIP1, L3HYPDH, AP1AR, SYNCRIP, LGALSL, KLF6, TMX1, SMURF2, WDR12, SERPINB2, CDK17, TNFAIP3, RBM25, SAR1A, T…
RUIZ_TNC_TARGETS_DN	7.93018e-09	3.08581e-07	0.74774	-0.564499	-2.1094	137	TNFRSF12A, FOSL1, CCDC86, PNP, UGCG, SLC7A1, FHL2, DKC1, PDSS1, EIF2S1, MRTO4, TIPIN, CDC42EP3, DSCC1, POLR1E, SERPINB2, AUNIP, POLR3K, CCNE2, TMEM158, POP7, RRP7A, SLC38A1, EIF5, CCNE1, CTPS1, EGFR, TPM1, CRIM1, GMNN, STC2, NAV3, DCTPP1, PRPS1, CAV2, DDAH1, CDC25A, SLC7A5, DMD, TRIP13, CDC6, CAV1, SERPINE2
BROWN_MYELOID_CELL_DEVELOPMENT_DN	8.07403e-09	3.11447e-07	0.74774	-0.60742	-2.17575	105	NOP16, IVNS1ABP, WDR43, NSUN2, RCL1, SRSF7, PTPN9, TIMM8A, GTPBP4, EIF4E, AASDHPPT, F2RL3, NOLC1, NOP58, XPOT, NOP56, HSPH1, GART, C1QBP, F2R, SLC16A1, POLR1B, IDE, NCL, CCT6A, KCNK5, SSR3, RIF1, ST6GAL1, HSPD1, PAXBP1, DIS3, STC2, PSAT1, NT5C3A, CBFA2T3, SF3B3, TASP1, FKBP4, SLC1A5
ZHU_CMV_24_HR_UP	9.61446e-09	3.6767e-07	0.74774	-0.63724	-2.19342	82	EGR1, PNP, SNRPB2, SLC39A14, SRF, SRSF7, GRPEL1, EIF4E, GCH1, NR4A1, IDH3A, PDP1, FGFR1, EIF1AX, NFKB1, LIG4, SAR1A, PSMD6, ALAS1, EIF4A1, PSMA3, LATS2, HSPE1, SSR1, TUBB2A, EIF5, POLR2K, SNRPA1, IMPA1
WONG_EMBRYONIC_STEM_CELL_CORE	1.0142e-08	3.84529e-07	0.74774	-0.460526	-1.89577	323	NOP2, MRPL39, MRPL15, MRPS30, RPP40, CCND1, PRMT3, EBNA1BP2, PUS1, EEF1E1, BRIX1, TIMM8A, ELOVL6, MRTO4, SSB, NIP7, HSPA9, MYC, GNL3, FGFR1, DDX18, PSME3, E2F3, G3BP1, PA2G4, GART, SQLE, CYCS, LSM10, EIF2S2, POLR3K, UTP18, LYPLA1, DLAT, FAM136A, HNRNPAB, ZNF22, NLN, MRPS17, SLC16A1, EIF4A1, TRIP6, EMC8, POP7, NCBP2, MID1IP1, CSRP2, HSPA14, MTHFD2, HSPE1, WDR77, RNPS1, SNRPD1, TIMM44, MRPL13, RAB3…
REACTOME_TRNA_PROCESSING	1.07142e-08	4.02783e-07	0.74774	-0.609202	-2.16918	104	RPP40, WDR4, NSUN2, PUS1, METTL1, RANBP2, NUP35, SEH1L, XPOT, TRMT10C, TRMT61A, NUP153, TRNT1, CSTF2, POP1, TP53RK, TSEN2, ADAT2, TRMT6, NUP155, NUP98, POP7, TRIT1, TRMT12, THADA, NUP50, NUP160, POM121, CTU2, TRMT11, CTU1, PUS7, TYW3, ALKBH8, PUS3, TRMT13, TRMT1, OSGEP, RPP38, LCMT2, ZBTB8OS, NUP88, RAN, POM121C, TRMU, NUP62, NSUN6, NUP188, NUP107, RPP30, ELAC2, FTSJ1, TSEN54
SPIELMAN_LYMPHOBLAST_EUROPEAN_VS_ASIAN_DN	1.14334e-08	4.26205e-07	0.74774	-0.403703	-1.73124	562	DUSP5, PNP, STK17A, SLC25A32, B4GALT6, SNRPB2, ETF1, ARPC5L, DDX21, MAP2K1, KLF10, UTP3, LIPA, SIAH2, PPP1R2, RALB, CUL1, GTPBP4, ATXN1, EIF2S1, G3BP2, NOLC1, GRSF1, EIF2B3, SF1, PITPNB, RPS6KA3, PTBP3, TAF9, TIMM17A, UCHL5, RNF4, PPA1, CCT2, EIF1AX, GEMIN4, HSPA8, KLF6, TMX1, MRPS35, NFKB1, ADM, DNAJA1, CSTF2, EIF2S2, SEC24B, LIMA1, DHX15, AIMP1, RC3H2, CDC123, YWHAZ, MCL1, PPP2R2A, DDX24, USP16…
AMIT_EGF_RESPONSE_120_MCF10A	1.40664e-08	5.19986e-07	0.74774	-0.77704	-2.31334	36	SPRY4, DUSP6, FOSL1, LIF, MAFF, YRDC, BCL10, CDV3, HBEGF, EPHA2, ENC1, SERPINB2, PLAUR, TESK1, GDF15, EIF1, PHLDA3, PDLIM5, GPR161, ALDH1A3, MRGBP
BORCZUK_MALIGNANT_MESOTHELIOMA_UP	1.42867e-08	5.23765e-07	0.74774	-0.463331	-1.89004	292	RAP1B, RASA1, PNO1, STK17A, MAP2K1, DKC1, BICD2, PPP1R2, DUSP7, EMG1, SERBP1, RPS6KA3, XPOT, DDX18, CCT2, MAPKAPK2, BLVRA, G3BP1, HSPA8, MRPL3, DNAJA1, SQLE, MPZL1, CCNE2, RAC1, LYPLA1, YWHAZ, TFDP1, F2R, DYNLT3, VRK2, UBE2N, MAPRE1, SEC23IP, NCBP2, HSPA4, PAK2, ISG20L2, WSB2, SSBP1, SSR1, NEK4, ACAP2, ARPC4, PRRC2C, VDAC1, RP2, RAP1GDS1, AZIN1, PDCD6, UBE2D2, PRPS2, CCT5, KIF5B, MSMO1, ARL1, MFN…
PLASARI_TGFB1_TARGETS_10HR_DN	1.7783e-08	6.46601e-07	0.733762	0.436268	1.99293	226	GAS1, ZNF521, ZNF608, KLHL24, PBX1, CLIP4, TCF7L2, TSPY26P, LGR4, DDIT4L, TOX, PLEKHG1, DBP, PALMD, RTP4, ARL6IP1, PIK3R3, METTL7A, TSHZ1, MLLT3, ARRDC3, RNASEL, LPAR4, ARHGAP28, CD36, PEG3, DHRS3, RCBTB2, RUNX1T1, FOXC1, VWA5A, MAP2, TGFBR3, FGFR2, FBXL7, PIK3R1, TCEAL1, NR1D2, TRIM21, MARCKS, CNKSR3, BNIP3L, LRRN3, PDLIM2, CYP1B1, PTEN, ZNF467, NFIX, IGFBP5, EPHX1, AUTS2, GAMT, SESN1, EVI2A, AD…
BASSO_B_LYMPHOCYTE_NETWORK	2.38025e-08	8.58438e-07	0.733762	-0.555341	-2.07517	137	UCK2, BHLHE40, ZYX, NOP16, SLC39A14, PES1, EBNA1BP2, MYL12A, EEF1E1, EMG1, EIF4G1, EIF2S1, HHEX, SERBP1, HSPA9, MRPS12, TIMM17A, XPOT, AIMP2, BYSL, MRPL3, SAR1A, CYCS, HNRNPAB, TOMM40, ASNS, DESI1, PSMA3, AHSA1, ZNF593, HSPE1, SSBP1, TNFRSF1B, CASP4, CTPS1, PRDX3, ITPR1, POLR2H, TCP1, PLCB2, RPS26, SNRPF, PAICS, TUBG1, PSMD14, MRPL12, LGALS9, SRSF1, USP4, NDUFAB1, HDDC2, SLC7A5, TRIP13, ZMYND11, …
SENGUPTA_NASOPHARYNGEAL_CARCINOMA_WITH_LMP1_UP	3.18694e-08	1.1401e-06	0.719513	-0.440477	-1.82692	343	PMAIP1, TOP1, C2CD4A, ESF1, SLC25A32, B4GALT6, BCL2A1, PRMT3, WDR3, PHLDA2, NAA15, LIMS1, POLR3G, EIF4G1, U2SURP, LRP12, IFIT3, SERBP1, FAR1, ARHGAP18, PDP1, PITPNB, SEH1L, IFIT2, SYNCRIP, DDX17, DDX3Y, BLVRA, RPRD1A, SQLE, RBM25, CYCS, TRNT1, TCF4, TFAM, RBM26, DNAJC21, LTN1, LYAR, EIF1AY, LYPLA1, MEGF10, CHRM3, GDF15, RGS1, USP16, ZNF22, APPL1, GNG12, WASL, FAM120A, MEF2A, TMEM158, HSPA4, C3orf…
PHONG_TNF_RESPONSE_NOT_VIA_P38	3.24852e-08	1.15284e-06	0.719513	-0.448052	-1.8386	318	IER5, BHLHE40, STK10, IVNS1ABP, RCAN1, HES1, SDC4, SAMD4A, IER2, ETV1, MAP2K3, C2CD2, EMP1, IGSF3, BCL2A1, MAP2K1, PLXNA1, TRIB3, TRIB1, IRS2, NAB1, PHLDA2, SERPINE1, ZNF267, SLC25A22, GCH1, SOX9, EPHA2, PPIF, MTUS1, PTBP3, CDC42EP3, KLF6, CEBPB, NFKB1, TRIM62, PLAUR, ZFP36L2, SGK1, NRP2, SLC25A37, SMAD3, OGFR, JUND, FDX1, RELB, EFHD2, TRAF3, LDLR, CD58, NFE2L3, MPHOSPH10, MMD, TNFAIP8, TMEM158, …
ELVIDGE_HIF1A_AND_HIF2A_TARGETS_UP	3.33708e-08	1.17486e-06	0.719513	-0.753848	-2.28556	39	RRS1, CCDC86, RPP40, GCH1, RRP12, IDH3A, ATP6V0A2, SLC35C1, LSG1, HSPH1, AUNIP, POLR3K, CHUK, ABCF2, HSPA4, SLC5A6, CORO1A, WDR77, SPAG1, RFK, FLAD1
CHICAS_RB1_TARGETS_SENESCENT	3.51936e-08	1.21236e-06	0.719513	-0.404188	-1.71822	494	TAGLN3, DUSP5, LIF, SLC20A1, TOP1, NFKBIZ, CHST2, IVNS1ABP, RGS17, BRI3BP, SLC5A3, FRMD4A, EMP1, IFNGR2, BCL2A1, SLC7A1, TRIB3, SERPINE1, HAS2, SLC7A2, GCH1, FBXO45, IFIT3, TIPIN, PDP1, MRPS6, ENC1, WWTR1, TSPAN5, BTBD11, BTG3, SLBP, FZD1, KCNG1, LUZP1, TNFAIP3, MAGEF1, CCDC71L, INHBA, MCMBP, TRIB2, PTP4A2, SLC25A37, CCNE2, VEGFA, CEBPZ, GMPS, DDX24, ZDHHC6, RNF168, WDFY2, RNF138, VRK2, WASL, THA…
GRUETZMANN_PANCREATIC_CANCER_UP	3.52558e-08	1.21236e-06	0.719513	-0.44584	-1.83763	326	DUSP6, DUSP5, TIMP3, CBFB, TOP1, PNP, UGCG, SNRPB2, ARHGEF2, PTPN9, MYL12A, SERPINE1, RALB, PIP4K2B, NSDHL, INPP1, MRPS12, PMP22, PSME3, IL4R, G3BP1, SLBP, BZW1, TNFAIP3, DNAJA1, PLAUR, SMAD3, DLAT, YWHAZ, DGKD, DYNLT3, ANXA1, CSK, ARL4A, AKAP1, RCN1, PSMA3, MMD, NCBP2, RIN1, PAK2, HNRNPU, MPHOSPH6, PTPN12, SHC1, IRS1, VDAC1, CLIC1, GOLIM4, USP14, CASP4, CTPS1, EXOSC7, MSMO1, KLF4, PPIG, ACYP1, F…
WELCSH_BRCA1_TARGETS_DN	3.49463e-08	1.21236e-06	0.719513	-0.557364	-2.07743	135	RABEPK, PPAT, PWP2, CCND1, UBL4A, EIF2B2, EMG1, RRP1B, NSDHL, NOLC1, MYC, PMPCA, MRPS12, BOP1, AIMP2, BYSL, DNTTIP2, DDX10, PDCD11, CDC123, MCL1, BMS1, HSF1, PPM1F, POLRMT, RPIA, EIF3B, SSBP1, VDAC1, U2AF1, CCNE1, SNRPA1, FARSA, FASN, CTPS1, DUSP1, NPIPB3, SRPK1, SNRNP70, CCDC85B, EIF4H, TCOF1, SLC19A1, SRM, FKBP4, SLC1A5, GCSH, CAD, PIEZO1, EDC4, DHCR24, UBAP2L, DDX11, MTHFD1, SLC7A5, PSMD1, NUP…
KEGG_MAPK_SIGNALING_PATHWAY	3.76806e-08	1.28578e-06	0.719513	-0.481409	-1.92117	228	DUSP6, PDGFB, DUSP5, PDGFA, RAP1B, RASA1, DUSP2, MAP2K3, MAP2K1, SRF, MAP3K1, DUSP4, DUSP7, FGF2, HSPA6, NR4A1, BDNF, MYC, RPS6KA3, RASA2, FGFR1, ELK4, TGFBR2, MAPKAPK2, CASP3, HSPA8, NFKB1, NFATC2, RAC1, PPP3R1, JUND, RELB, DUSP14, CHUK, MAPKAPK5, GNG12, DUSP10, PAK2, FOS, NRAS, DUSP1, EGFR, FGF9, PLA2G3, MAP3K7, MAP3K5, DUSP8, ARRB1, GADD45A, MAP3K11, MAX, RELA, STK4
GARGALOVIC_RESPONSE_TO_OXIDIZED_PHOSPHOLIPIDS_BLUE_UP	4.2085e-08	1.42511e-06	0.719513	-0.565488	-2.09014	129	FOSL1, PMAIP1, YRDC, PNP, STK17A, RCAN1, EMP1, TRIB1, HBEGF, MAFG, KCTD5, HSPA6, SOWAHC, ZBTB21, UBALD2, AGO2, CASP3, HSPH1, DNAJA1, IFRD1, SRXN1, DNAJB6, PLAUR, INHBA, CHORDC1, NFATC2, RHEBL1, JUND, RNF24, ZC3H12C, RELB, KBTBD8, RSL1D1, ZNRF3, AHSA1, RRP7A, F3, EIF5, SERTAD1, BACH1, MIR22HG, WDR20, E2F6, RTCA, DNAJA4, CNST, SMURF1, CREM, SPIRE1, JMJD6, MAFK, AMMECR1L, RYBP, MTHFD2L, SAV1, PPP3CC
PHONG_TNF_TARGETS_UP	6.64373e-08	2.2327e-06	0.704976	-0.679785	-2.18372	54	FJX1, DUSP5, LIF, EGR1, IER5, BHLHE40, SDC4, IER2, IFNGR2, KLF10, EPHA2, BTG3, KLF6, TNFAIP3, ZFP36L2, INHBA, MCL1, EGR2, LDLR, DUSP10, FOS, IER3
CHEN_HOXA5_TARGETS_9HR_UP	7.38956e-08	2.46467e-06	0.704976	-0.493662	-1.93764	208	DUSP6, DUSP5, LIF, MAFF, EGR1, PMAIP1, NOC3L, BCL10, RCAN1, IER2, KLF10, ZNF267, RABGGTB, CREB5, SPATA5L1, CASP3, KLF6, CEBPB, CDK17, LIG4, CEBPG, TNFAIP3, IFRD1, DNAJC2, ZNF195, SEC24A, ALG13, VCPKMT, VEGFA, MCL1, RELB, ASNS, THAP9-AS1, CAB39, FOS, CRY1, TAF1A, NEDD9, F3, HLX, EIF5, THSD1, C21orf91, TDG, SMCHD1, NEMF, AKIRIN1, TAF1D, BACH1, GPATCH2, SLTM, THUMPD2, PPIG, PRPF38B, NFKBIE, RBM15, F…
BERTUCCI_MEDULLARY_VS_DUCTAL_BREAST_CANCER_UP	8.83014e-08	2.92317e-06	0.704976	-0.504927	-1.95322	182	NOC3L, NOP16, NOP2, C2CD2, PPP1R15B, MIR155HG, SLC7A1, MAP2K1, RCL1, GRWD1, PUS1, CCDC88C, SIAH2, SCML1, EMG1, HEATR1, MRTO4, E2F5, ME2, SPATA5L1, PPIF, PPA1, TRABD, MCMBP, ASPHD2, RGS1, RELB, TRAF3, KBTBD8, NFE2L3, CUL2, DESI1, FBRSL1, SEC23IP, HSPA4, DHX34, C9orf72, TNFRSF1B, GABPB1, C12orf4, PSMB10, AGMAT, ABCC4, NFKBIE, CASS4, PHF19, PSMA5, M6PR, MAGOHB, CBS, GABBR1, GLRX, TCOF1, DDX50, ATXN7…
VANTVEER_BREAST_CANCER_ESR1_DN	9.524e-08	3.12952e-06	0.704976	-0.497842	-1.94849	199	UCK2, CHST2, DUSP2, RCAN1, SAMD4A, BCL2A1, RRP1, UCHL3, SRSF7, IQCJ-SCHIP1, CORO1C, GOLT1B, SERBP1, EPHA2, ABRACL, SYNCRIP, SLC35C1, LGALSL, BTG3, LPIN1, ADM, CEBPG, TNFAIP3, IFRD1, RSU1, MPZL1, FDX1, NF2, GMPS, FAM171A1, ASNS, PDCD5, GATAD2A, BCL11A, CSRP2, SLC43A3, AGFG1, GLIPR1, MEMO1, C21orf91, JRKL, RNF114, CTPS1, KCNK5, ATAD3A, NFKBIE, LAD1, SLC2A5, DESI2, MTMR2, MAPRE2, ATP1B3, PSAT1, MALL…
REACTOME_NUCLEAR_EVENTS_KINASE_AND_TRANSCRIPTION_FACTOR_ACTIVATION	9.74527e-08	3.17868e-06	0.704976	-0.668143	-2.18591	60	DUSP6, FOSL1, EGR1, NAB2, PPP2R1B, SRF, TRIB1, DUSP4, NAB1, DUSP7, ID4, RPS6KA3, CDK5R1, MAPKAPK2, SGK1, JUND, ARC, EGR2, MEF2A, EGR3, FOS, F3, ID1, PPP2CA, JUNB
RIEGE_DELTANP63_DIRECT_TARGETS_UP	9.85486e-08	3.19096e-06	0.704976	-0.57098	-2.0695	118	DUSP6, FOSL1, UCK2, STK17A, MALT1, DUSP7, RRP12, INPP1, PPIF, CDC42SE1, TSPAN5, IL4R, BTBD11, TSR1, PA2G4, ARHGAP23, DRAP1, ZFP36L2, HAS3, JAG1, STX6, FRMD4B, WDFY2, LDLR, EHD4, CARD10, NOM1, ARHGDIB, TOMM34, ARHGAP25, LAD1, SDC1, TCOF1, CCT4, SMTN, KIAA0930, MYO19, SLC1A5, CYP27B1, QSOX2, RAPGEF5, CDCA4, TRIP13, FABP5, HMGA2
WANG_METHYLATED_IN_BREAST_CANCER	1.15072e-07	3.65873e-06	0.704976	-0.780216	-2.24187	30	FOSL1, MAFF, ETV5, STK17A, ZYX, MYO1B, IRS2, HBEGF, EPHA2, SERPINB8, KLF6, SMURF2, INHBA, GDF15, F3, DUSP1, UPP1
WP_MAPK_SIGNALING_PATHWAY	1.13834e-07	3.65873e-06	0.704976	-0.484568	-1.91496	215	DUSP6, PDGFB, PDGFA, RAP1B, RASA1, DUSP2, MAP2K3, MAP2K1, SRF, MAP3K1, DUSP4, DUSP7, FGF2, HSPA6, NR4A1, BDNF, MYC, RPS6KA3, RASA2, FGFR1, ELK4, TGFBR2, MAPKAPK2, CASP3, HSPA8, NFKB1, RAC1, PPP3R1, JUND, RELB, CHUK, MAPKAPK5, GNG12, DUSP10, PAK2, FOS, NRAS, PRKCD, DUSP1, EGFR, FGF9, MAP3K7, MAP3K5, DUSP8, ARRB1, GADD45A, MAP3K11, MAX, RELA, STK4
ZHOU_INFLAMMATORY_RESPONSE_LIVE_UP	1.15469e-07	3.65873e-06	0.704976	-0.428114	-1.7738	336	PDGFB, FOSL1, DUSP5, LIF, MAFF, YRDC, DUSP2, RCAN1, SDC4, ATP2B1, MAP2K3, SLC39A14, C12orf66, MFSD2A, PLK3, SERPINE1, TTC9, MSC, EIF4E, ATXN1, WNK4, PIM3, CREB5, ID4, PDP1, SERPINB8, AGO2, KLF6, NFKB1, SERPINB2, ADM, TNFAIP3, PLAUR, ARL4D, JAG1, HDAC4, SRC, VEGFA, ZC3H12C, DOT1L, TDRP, RAP2C, RELB, FUBP3, LDLR, DYRK3, MTF1, AKAP1, BCL11A, ANKLE2, IER3, MACF1, PTPN1, EHD1, F3, EIF5, PRKCD, ABL2, D…
KINSEY_TARGETS_OF_EWSR1_FLII_FUSION_DN	1.29199e-07	4.06472e-06	0.690132	0.385092	1.82623	307	YPEL2, LRRC17, EFNA1, HBP1, KLHL24, ING4, NEU1, BTG1, ZFYVE1, TCF7L2, PDCD4, ZNF436, MXD4, WIPI2, TOX, UBE2H, SOX4, SPSB3, HEXA, FBXL20, NYNRIN, JAKMIP2, TMEM129, SELENBP1, SIDT2, ATG2A, TSHZ1, MLLT3, GNS, STAT2, TP53INP1, KLHDC8B, TGFB2, HDAC5, AFF1, AMOTL2, DISP1, FOXO1, FBN1, LPAR6, ORAI3, KLHL41, FOXC1, SATB1, ZBTB43, IGFBPL1, MAP2, AAMDC, SMAD6, TBC1D22A, GPNMB, TGFBR3, AP5Z1, CDC42EP4, YPEL…
FALVELLA_SMOKERS_WITH_LUNG_CANCER	1.44658e-07	4.51905e-06	0.690132	-0.633925	-2.12992	69	TOP1, RCAN1, MAT2A, SERPINE1, WDR1, MAPKAPK2, B3GNT5, SERPINB2, ZFP36L2, FKBP5, OTUD4, MCL1, EIF1, DDX3X, UFM1, USP10, RAB12, ACTR2, DUSP1, SCAF11, CAMKK2, RHOB, MICALL2, NR4A3, ZNF649, HSPD1, NAMPT
IVANOVA_HEMATOPOIESIS_EARLY_PROGENITOR	1.55242e-07	4.81575e-06	0.690132	-0.422344	-1.76634	385	CBFB, CCDC86, MARS2, PPRC1, SNRPB2, BRI3BP, MRPS30, PLD6, ABHD17C, GPATCH4, DIMT1, UBE3A, FBXO45, LRP12, C1orf131, SPRED2, DICER1, DDX31, NOLC1, HSPA9, PPIF, WDR36, MRPS12, DDX18, ABRACL, GNPNAT1, PPA1, UMPS, CSRP1, PANK1, G3BP1, GEMIN4, TFB2M, WDR12, PRMT6, GART, ZNF195, MCMBP, ARHGAP6, SNAPC1, ARCN1, OGFR, SH2D5, FDX1, PINX1, CYB5B, DLAT, PPID, GMPS, TMEM201, SUPV3L1, SLC25A15, NLN, L3MBTL3, CU…
RUIZ_TNC_TARGETS_UP	1.58009e-07	4.86756e-06	0.690132	0.49665	2.15896	146	STON1, NUMA1, HBP1, NBR1, CTDSP2, KLHL24, BTG1, PNRC1, SLC35E2B, AUH, BCL6, PDCD4, EAPP, CAT, SOX4, BTN3A3, CXCL12, SELENBP1, SIDT2, CDH11, KCTD12, C14orf132, METTL7A, FAM110B, C1RL, TCF12, ARHGAP28, YPEL5, SLC2A10, CTSA, PHF21A, PLK2
PARENT_MTOR_SIGNALING_UP	1.7797e-07	5.44465e-06	0.690132	0.331947	1.61183	518	CCNG2, EFNA1, NBR1, ATF7IP, IFI16, PNRC1, RBM5, RXRB, HMGCL, UBE4B, PIAS1, PDCD4, MAP2K6, ARNT, CHMP1B, ZKSCAN5, CITED2, CNNM2, LIAS, VPS11, SLC11A2, DBP, GLG1, IRAK4, ALAD, KAT6B, IP6K2, IFT46, ATXN7L1, LYRM9, TRIM45, CPM, SYNE2, CALCOCO1, SIRT3, SKP1, TAB1, PSPH, SLC39A7, ALDH7A1, PDK2, EHMT2, BBS4, PRKD1, DNAJC4, TNFSF13, HDAC6, RCBTB2, EZH1, IFT140, ELP4, TBC1D22A, PEX6, CRADD, RBM48, YIPF3, …
BHAT_ESR1_TARGETS_NOT_VIA_AKT1_UP	2.22908e-07	6.77273e-06	0.690132	-0.496501	-1.92062	182	BHLHE40, NXT1, PPRC1, NOL6, CXXC5, MAT2A, NUDCD1, RPP40, GPATCH4, FHL2, CCND1, MYBBP1A, GNL2, MFSD2A, RCL1, PMM2, TRIM47, SIAH2, PHLDA2, HK2, LETM1, RRP12, NIP7, NOLC1, CHSY1, AHCTF1, CDK5R1, TRMT61A, IER5L, AUNIP, IFRD1, DOK7, POP1, LONRF2, PRR5, XBP1, SNAPC4, POLR1B, RARA, ISG20L2, AXIN1, SLC25A19, RPUSD1, LHX6, E2F6, MORC4, SIN3B, SVIL, STC2, FGFRL1, RAPGEFL1, CBFA2T3, SRM, SLC2A1, FKBP4, UBIA…
BUYTAERT_PHOTODYNAMIC_THERAPY_STRESS_DN	2.26799e-07	6.78036e-06	0.690132	-0.38565	-1.65897	601	FJX1, PDGFB, RRS1, CHST2, IFIT5, DOK1, B4GALT6, IVNS1ABP, HES1, GPR3, MAT2A, BCL2A1, UTP3, SRF, PWP2, CCND1, SRSF7, BIN3, LIPA, SERPINE1, BAG5, PDSS1, HK2, TIMM8A, PIP4K2B, ADO, PNN, VCL, SOX9, COA4, ELOVL6, IMP3, HHEX, BDNF, EPHA2, C1orf216, LRP8, DNAAF2, ENC1, DHODH, CDC42EP3, PSME3, TGFBR2, LBH, CHPF2, INTS9, GEMIN4, TMX1, FZD1, SMURF2, EXOSC4, ATR, UGGT2, JAG1, CYP24A1, POLR3K, TIMM10, AK2, T…
KOBAYASHI_EGFR_SIGNALING_6HR_DN	2.27744e-07	6.78036e-06	0.690132	-0.861577	-2.18961	17	DUSP6, FOSL1, DUSP5, MAFF, CCND1, DUSP4, PHLDA2, EPHA2, TGFA, VEGFA, IER3, F3
YOSHIMURA_MAPK8_TARGETS_DN	2.25601e-07	6.78036e-06	0.690132	-0.435214	-1.79383	326	DUSP6, TIMP3, BHLHE40, EMP1, CTTN, MAP2K1, KLF10, PPAT, FHL2, LIPA, TFRC, NSDHL, DNAJA2, RABGGTB, BDNF, NOLC1, HSPA9, MYC, SLK, PMP22, DHODH, FGFR1, RNF4, ABRACL, CD200, SLC27A1, AIMP2, ROCK2, HRH2, HSPA8, HSPH1, ADM, CEBPG, ACTN4, JAG1, MPZL1, NAA20, RAC1, TGFA, PSEN2, ACACA, NR2F6, FDX1, VEGFA, CYB5B, YWHAZ, LDLR, TIMM23, NUP98, SLC16A1, ALAS1, EMC8, SAMD4B, TIMM10B, PAK2, CNN3, IDE, CSNK1G2, E…
BROWNE_HCMV_INFECTION_16HR_UP	2.58541e-07	7.64593e-06	0.674963	-0.486445	-1.91176	206	PDE4D, MAT2A, INPP5F, DDX21, IGSF3, SLC7A1, GNL2, PPP1R2, DUSP7, TFRC, RRP12, E2F5, EPHA2, DLG3, CHD1, ANKRD40, DR1, PTS, BTG3, NUP153, DDX10, FKBP5, VEGFA, TAF13, TRAF3, PIP5K1A, NFE2L3, SLC16A1, ARL4A, POP7, SEC23IP, ZBTB33, ZNF593, PTPN21, SSR1, KLHL23, PLEKHB2, PTPRE, PRKCD, RFK, KPNA6, TEX30, PRPF4, NR4A3, POLR2H, E2F6, ABHD3, CREM, FUBP1, PPP2R5B, SMG1, C18orf25
BLANCO_MELO_RESPIRATORY_SYNCYTIAL_VIRUS_INFECTION_A594_CELLS_UP	3.30113e-07	9.6979e-06	0.674963	-0.470104	-1.87461	233	SH2B3, MAFF, EGR1, PMAIP1, NFKBIZ, CHST2, SDC4, SAMD4A, ZNF697, EMP1, BCL2A1, HIVEP3, CHST11, HBEGF, HK2, IFIT3, HSPA6, CREB5, ID4, SERPINB8, IFIT2, IL4R, B3GNT5, TNFAIP3, FAM43A, PLAUR, HAS3, TMCC3, PGF, LDLR, IL1RAP, NFE2L3, LINC00941, TMEM158, GLIPR1, CRISPLD2, TNFRSF1B, CCL2, F3, PTPRE, CORO2B, KLF4, SPOCD1
DIRMEIER_LMP1_RESPONSE_EARLY	3.3837e-07	9.81053e-06	0.674963	-0.663999	-2.14551	56	DUSP5, EGR1, NFKBIZ, DUSP2, IER2, BCL2A1, SIAH2, MYC, KLF6, PIK3CG, TNFAIP3, JUND, TRAF4, MCL1, EGR2, EIF1, EGR3, NFKBIE, HMGCS1, JUNB, INSIG1
GROSS_HYPOXIA_VIA_HIF1A_UP	3.38143e-07	9.81053e-06	0.674963	-0.621067	-2.09881	73	SSH1, PPRC1, MAT2A, NOP2, DDX21, PLXNA1, RCL1, SRSF7, TFRC, NOP58, NOP56, G3BP1, TSR1, AMPD2, GART, PPID, F2R, TARDBP, TIMM9, HSF1, CTPS1, CHN2, TAF1D, CACYBP, MGAT2, HSPD1, ELOVL1, MAP3K11, SLC19A1, SRM, ACSL3, SRSF1, PSMB5, CSF1, AMD1
GOBERT_OLIGODENDROCYTE_DIFFERENTIATION_DN	3.53316e-07	1.01773e-05	0.674963	0.278764	1.42579	985	CCNG2, BMF, FHOD3, SLC26A2, ELF1, CFL2, HBP1, KLF13, KLHL24, VIPAS39, BTG1, ZFYVE1, DNAJB4, PNRC1, TCF7L2, RBM5, TBC1D8, GOLPH3L, TTC30B, SLC22A23, PIK3IP1, TMEM198B, PDCD4, MKRN1, SMIM14, CHMP1B, UBE2H, SOX4, CREBRF, SOCS3, VMAC, HDAC9, PLEKHG1, ANKRD44, DBP, TSC22D1, MBNL2, RNF5, RNF144A, CERS4, CCDC28A, RHOBTB3, INPPL1, PIK3R3, GAB1, WWP2, MLLT3, TCP11L2, CPM, SHB, WSCD1, ARRDC3, MAU2, RNASEL,…
MOHANKUMAR_HOXA1_TARGETS_UP	3.76089e-07	1.07634e-05	0.674963	-0.420515	-1.74532	359	CDC42EP2, TIMP3, SLC20A1, BHLHE40, PGM2, MAT2A, NOP2, ATP2B1, FRMD4A, MAP2K1, GNL2, PPAN, SIAH2, CELF1, FARSB, CORO1C, IDH3A, ZMPSTE24, LRP8, NOLC1, NAA50, ENOPH1, TIMM17A, TSPAN5, HSPA8, SEMA4C, MRPS35, LPIN1, TFAP4, SMN1, SYT12, ARCN1, HOMER1, TRAF4, PSMD6, CYB5B, SKI, CCDC47, OAT, DNAJA3, RHOQ, DUSP14, E2F4, TOMM40, TBRG4, PNPLA3, HSPA14, CAPN15, ISG20L2, WSB2, IER3, PTP4A1, WDR77, MEMO1, EIF5…
REACTOME_MITOCHONDRIAL_PROTEIN_IMPORT	3.81271e-07	1.08418e-05	0.674963	-0.654639	-2.14173	60	CHCHD4, TIMM21, TIMM8A, GRPEL1, COA4, HSPA9, PMPCA, TIMM17A, GRPEL2, COX17, TOMM5, TIMM10, TIMM22, TIMM9, TIMM23, TOMM40, TIMM10B, CHCHD10, TIMM44, VDAC1, FXN, TIMM8B, CMC2, BCS1L, MTX2, TOMM6, HSPD1, TIMM50, COA6
BRUINS_UVC_RESPONSE_LATE	4.26726e-07	1.19152e-05	0.674963	-0.341841	-1.49972	992	SEMA7A, RPF2, CCDC86, UCK2, PRR5L, RGS17, ATP2B1, ARPC5L, NAB2, UBE2J1, MRPL15, ANKRD1, KLF10, PPAT, ELK3, UCHL3, MFSD2A, UBE3A, DOK4, EBNA1BP2, NAB1, CCDC88C, MYL12A, RPL22L1, METTL1, TIMM21, CMTM3, SLC4A7, MRPL17, GCH1, RPAP3, C1orf131, KPNA4, PFKFB3, TIPIN, TEX2, SLK, BTF3L4, CTHRC1, WWTR1, UCHL5, RASA2, ATP6V0A2, TGFBR2, DDX19A, TSPAN5, SRPRB, EXT1, SERPINB8, CSRP1, BTBD11, DSCC1, BLVRA, PA2G…
GHANDHI_DIRECT_IRRADIATION_UP	4.27076e-07	1.19152e-05	0.674963	-0.615433	-2.08455	75	LIF, NFKBIZ, DUSP2, FRMD4A, BCL2A1, AEN, FGF2, GCH1, LRP8, CREB5, BTG3, SERPINB2, TNFAIP3, INHBA, ZC3H12C, GDF15, RELB, C3orf52, SLC7A11, THSD1, PTPRE, GPATCH2L, SMC5, PRDM1, NAMPT, GADD45A
PID_MYC_ACTIV_PATHWAY	4.25253e-07	1.19152e-05	0.674963	-0.615793	-2.09205	76	FOSL1, PMAIP1, SNAI1, POLR3D, TFRC, EIF4G1, EIF4E, EIF2S1, TAF4B, MYC, TAF9, DDX18, E2F3, SMAD3, EIF4A1, HSPA4, PDCD10, MTDH, NCL, PRDX3, ACTL6A, NDUFAF2, HSPD1, MTA1, MAX, RUVBL1, SLC2A1, CDC25A, CAD
YAO_TEMPORAL_RESPONSE_TO_PROGESTERONE_CLUSTER_7	4.38775e-07	1.2165e-05	0.674963	-0.63598	-2.12191	66	CDV3, ETF1, SNAI1, PPP1R15B, EIF3J, LEPROT, BRIX1, MRPL17, EIF2S1, REM1, ANKRD40, MAGOH, FAM136A, DDX3X, EIF4A1, EMC8, HSPA4, WSB2, MIDN, SERTAD1, KIF5B, MGAT2, ATP1A1, COPS3, JAGN1, GNB1, SAR1B, ZNF281, MRPS26, RREB1, PTK2, RASIP1, UBQLN2, DDA1, ZFPM1, ITGB1BP1, NCDN, RAB7A
REN_ALVEOLAR_RHABDOMYOSARCOMA_DN	4.48319e-07	1.23525e-05	0.674963	-0.41775	-1.74516	393	TNFRSF12A, UCK2, RAP1B, SSH1, ZYX, DOK1, SLC25A32, EMP1, SLC39A14, MYO1B, CTTN, FHL2, CCND1, ELK3, LEPROT, DOK4, MTMR6, FGF2, UAP1, CDR2, BDNF, GRSF1, WDR1, TGFBR2, LBH, EXT1, ASAP1, CHPF2, NDEL1, KLF6, FZD1, SMURF2, FKBP14, ACTN4, ACSL4, PLAUR, INHBA, MCTS1, SMAD7, LIMA1, COQ10B, SEC24A, SMAD3, RAC1, GFPT1, ACTN1, DYNLT3, ANXA1, DUSP14, GNG12, ARF4, TGFB1I1, IGFBP3, CAP1, GLIPR1, STEAP1, RHOC, T…
OSWALD_HEMATOPOIETIC_STEM_CELL_IN_COLLAGEN_GEL_UP	5.80062e-07	1.58837e-05	0.659444	-0.492848	-1.91026	186	SPRY2, MAFF, EGR1, YRDC, IER5, DUSP2, IER2, BCL2A1, SLC7A1, TRIB1, BAG5, DSTYK, TIPIN, SSB, C3AR1, TIMM17A, CDC42EP3, CDK5R1, DDX3Y, KLF6, SERPINB2, TNFAIP3, TCF4, SGK1, LARP1, MCL1, RGS1, RHOQ, GCFC2, ARL4A, GATAD2A, TOR1AIP2, LEF1, EGR3, SEC23IP, FOS, IER3, CCL2, NUP160, PSMD11, ODF2, EHD1, F3, EDEM3, DUSP1, KLF4
PICCALUGA_ANGIOIMMUNOBLASTIC_LYMPHOMA_DN	6.5606e-07	1.78545e-05	0.659444	-0.536916	-1.95931	123	PMAIP1, IER5, PDE4D, DUSP2, PPP1R15B, KLF10, IRS2, DUSP4, CCDC59, EIF4E, G3BP2, CHD1, CSRNP1, KLF6, SMURF2, TNFAIP3, IFRD1, SLC2A3, B3GNT2, DNAJB6, PTP4A2, JUND, MCL1, RGS1, EIF1, DDX3X, SIK1, DUSP10, PTP4A1, TUBB2A, EIF5, MEX3C, KLF4, FOSL2, NR4A3, CNST, GABARAPL1, CREM, ETNK1, NAMPT, ZFC3H1, SBDS, GADD45A, WIPF1
WANG_LMO4_TARGETS_DN	7.45746e-07	2.01715e-05	0.659444	-0.420367	-1.73498	329	TOP1, SRFBP1, NFKBIZ, RASSF8, LONRF1, GPATCH4, FHL2, DKC1, EXOC6, NOL7, SLC7A2, EIF5B, CDR2, TRNP1, PMP22, CDC37L1, PTS, SPRYD7, PDZD8, RPF1, FBLIM1, AIMP2, C12orf45, BZW1, NUFIP2, RBM25, SAR1A, DDX20, ZDHHC5, RRN3, NAA20, AATF, RBM26, ARCN1, RC3H2, MAD2L1BP, FBXW11, FDX1, TARDBP, PIP5K1A, WASL, ABCF2, FUNDC1, PAK2, LYSMD2, CCDC58, RDH11, NCOA7, FBXO28, RAB14, ZFR, PLEKHB2, TDG, U2AF1, MAPK1IP1L,…
PHONG_TNF_RESPONSE_VIA_P38_PARTIAL	7.92412e-07	2.13039e-05	0.659444	-0.512671	-1.92242	143	FJX1, LIF, MAFF, SLC20A1, PMAIP1, SLC5A3, IFNGR2, SLC39A14, CHST11, SERPINE1, HAS2, BDNF, PPIF, LBH, IL4R, BTG3, KLF6, SERPINB2, ADM, TNFAIP3, PLAUR, INHBA, TRIB2, SMAD3, TGFA, MCL1, MFHAS1, LDLR, DUSP10, C3orf52, BID, GLIPR1, IER3, BAZ1A, IRS1, TUBB2A, DUSP1, EGFR, FLRT3, RNF44, ID1, NFKBIE, SDF2L1, FOSL2, GABARAPL1, JUNB, KANK2, HIVEP1, TANK, NAMPT, BAHD1, INSIG1, ID3, NUAK2
WEST_ADRENOCORTICAL_TUMOR_UP	8.22928e-07	2.1991e-05	0.659444	-0.436649	-1.77545	283	SLC20A1, PMAIP1, ARPC5L, BICD2, RPAP3, ELOVL6, DICER1, ZMPSTE24, TAF9, FGFR1, XPOT, SRPRB, XPO6, CAPZA1, CDK17, LPIN1, CEBPG, TNFAIP3, SQLE, DNAJB6, CLINT1, JAG1, EIF2S2, PTP4A2, RTN4, HOMER1, GNG5, SC5D, CDC123, SLC16A1, GAPVD1, PSMA3, ACLY, MAPRE1, PANK3, WSB2, MTHFD2, SLC7A11, RDH11, RNGTT, PSMD11, WDR77, PRRC2C, TUBB2A, VDAC1, TMEM41B, NRAS, PLEKHB2, TDG, POLR2K, CCNE1, USP14, GLRX2, SNRPA1, …
BERENJENO_ROCK_SIGNALING_NOT_VIA_RHOA_DN	1.03326e-06	2.74464e-05	0.643552	-0.676887	-2.12252	47	EGR1, UGCG, IER2, MYL12A, VCL, SSB, ABRACL, EXT1, KLF6, SC5D, PDLIM7, XBP1, WSB2, F3, FASN, WWC2, TPM1, ROCK1, FERMT2, IGF1R
COULOUARN_TEMPORAL_TGFB1_SIGNATURE_UP	1.09646e-06	2.89519e-05	0.643552	-0.576088	-2.02586	94	PDGFA, SLC20A1, RASSF8, BHLHE40, DUSP4, NAB1, SERPINE1, PIP4K2B, SOX9, PMEPA1, TEX10, SMURF2, CSNK1E, SQLE, SGK1, SMAD7, LIMA1, MOK, PDLIM7, ASNS, HSPA4, NET1, IER3, C9orf72, TNFRSF1B, IKBKE, PDCD10, PICALM, FOSL2, TMX2, FCHO2, IDI1, DHX32
SUNG_METASTASIS_STROMA_DN	1.19115e-06	3.1266e-05	0.643552	-0.680062	-2.1289	46	ARF6, PNP, SERPINE1, G3BP2, NOLC1, NOP56, BYSL, NUP153, MCMBP, LYAR, HNRNPF, KIFC3, HIPK2, EGFR
CUI_TCF21_TARGETS_2_DN	1.26853e-06	3.29077e-05	0.643552	-0.352969	-1.53435	760	DUSP6, SH2B3, PDGFB, TIMP3, RAP1B, DGKH, PGM2, RCAN1, SAMD4A, MYO1B, MALT1, PER2, C8orf58, BICD2, LIPA, PPP1R2, LRRFIP1, AMOTL1, MTMR6, LRCH1, CBLB, RALB, LIMS1, MBLAC2, DSTYK, PRKAA1, VCL, HEY2, PFKFB3, SPRED2, SOWAHC, E2F5, HHEX, TEX2, PAG1, PDP1, SLK, MTUS1, BMPR1A, WWTR1, CDC42EP3, RASA2, TGFBR2, METRNL, TSPAN5, MOSPD2, LGALSL, CEBPB, CHAC2, SHROOM3, RBPMS, ADM, TNFAIP3, IFRD1, SLC2A3, B3GNT2…
DELYS_THYROID_CANCER_UP	1.26189e-06	3.29077e-05	0.643552	-0.406279	-1.69822	384	DUSP6, FJX1, DUSP5, LIF, ETV5, PMAIP1, PNP, BHLHE40, CHST2, SDC4, SAMD4A, ETV1, NAB2, IGSF3, BCL2A1, CTTN, CCND1, DUSP4, PLK3, PHLDA2, HAS2, CORO1C, HEY2, EPHA2, C3AR1, MTUS1, ENC1, BICD1, ADM, ACTN4, INHBA, NRP2, TGFA, GDF15, ANXA1, IL1RAP, CD58, NFE2L3, IGFBP3, EPHB3, BID, IER3, FCGR2A, GGCT, ARHGDIB, PTPRE, TRIM14, KCNK5, MSMO1, CCR1, UPP1, PDLIM4
MARZEC_IL2_SIGNALING_DN	1.30278e-06	3.35997e-05	0.643552	0.726375	2.2886	32	CCNG2, CDKN2C, CDKN1B, CDKN1C, ING4, PDCD4, MAP2K6, IP6K2, PIK3R3, TP53INP1, CCNG1, FOXO3, RFFL
MITSIADES_RESPONSE_TO_APLIDIN_UP	1.46913e-06	3.76708e-05	0.643552	-0.400742	-1.67511	389	DUSP6, ARF6, PDGFB, FOSL1, DUSP5, MAFF, CHST2, STK17A, DUSP2, HES1, ETV1, MAP2K3, TRIB1, ELK3, IRS2, HBEGF, BIN3, PPP1R2, MTMR6, TLE3, PFKFB3, SPRED2, RABGGTB, BDNF, C3AR1, MTUS1, DDX18, DDX19A, EXT1, POLR1E, NDEL1, BTG3, KLF6, CEBPB, IFRD1, SLC2A3, DNAJB6, SRC, LIMA1, OTUD4, SMN1, SMAD3, USP36, JUND, SC5D, ARC, MCL1, F2R, EIF1, LDLR, ARF4, THAP9-AS1, MCF2L, MOB4, C3orf52, PDE3B, GLIPR1, PDE8A, T…
DING_LUNG_CANCER_EXPRESSION_BY_COPY_NUMBER	1.52132e-06	3.8785e-05	0.643552	-0.558003	-1.96561	96	RASA1, DCAF13, CTTN, MAP3K1, PNPT1, SIAH2, MTMR6, KPNA4, NAPG, E2F3, NUP153, CEBPG, DNAJC2, FBXW11, ATP11B, CMAS, URI1, PRKCI, MRPL47, SEC23IP, PAK2, RYK, CHD7, DCTD, PDCD6, BAG4, MFN1, TRIM35, C19orf12, ANKRD46, GTF3A, PIK3CA, BRWD1, FAM91A1, LSM1, ING1, COG5
PLASARI_TGFB1_TARGETS_1HR_UP	1.68905e-06	4.28149e-05	0.643552	-0.741381	-2.15126	31	LIF, SLC20A1, IER5, BHLHE40, HES1, SNAI1, KLF10, HBEGF, SERPINE1, NR4A1, ID4, CSRNP1, CDK5R1, SMAD7, EGR2, EGR3, IER3, ID1, ZMIZ1, JUNB
REACTOME_MAPK_FAMILY_SIGNALING_CASCADES	1.71931e-06	4.33343e-05	0.643552	-0.439613	-1.78675	280	DUSP6, CDC42EP2, SPRED1, PDGFB, DUSP5, PDGFA, RAP1B, RASA1, DUSP2, SPRED3, MAP2K1, PPP2R1B, ABHD17C, IRS2, DUSP4, HBEGF, DUSP7, FGF2, VCL, SPRED2, RASA3, MYC, DLG3, CDC42EP3, RASA2, FGFR1, PSME3, SHC3, AGO2, SRC, RAC1, TGFA, PSMD6, LYPLA1, MAPKAPK5, CSK, PSMD12, PSMA3, DUSP10, PAK2, ETV4, PSMD11, SHC1, IRS1, NRAS, IL17RD, DUSP1, EGFR, PSMB10, FGF9, PPP2CA, PSMA5, PSMD7, CALM1, PPP2R5B, YWHAB, DUS…
KEGG_PURINE_METABOLISM	1.74818e-06	4.38131e-05	0.643552	-0.513924	-1.92052	136	PDE9A, PNP, PDE4D, POLR3H, POLR3D, PPAT, POLR1C, PNPT1, POLR3G, POLR3A, POLR1E, AMPD2, GART, POLR3K, AK2, GMPS, POLR1A, POLR1B, PDE7B, PDE3B, ENTPD4, PDE8A, POLR2K, PRPS2, ITPA, ADSL, POLE3, ENTPD6, POLR2H, POLR1D, DCK, POLR2C, POLR2D, PDE10A, NT5C3A, PAICS, PRPS1
KARLSSON_TGFB1_TARGETS_DN	1.78267e-06	4.44266e-05	0.643552	0.431807	1.92177	180	GAS1, CDKN2C, NBR1, CTDSP2, ING4, PNRC1, ARNT, STAT3, MXD4, ZFP36L1, PAIP2, TMEM59, MET, ALAD, KMT2E, ACBD4, SCHIP1, SYNE2, C4B, SFRP2, S100PBP, GABARAP, CTSA, FUT8, MAF1, AGAP1, PIK3R1, BNIP3L, SUPT6H, TECR, TNIP1, GRN, GRIA2, EPHX1, UPF3B, SESN1, ITM2B, GAA, NLGN2
ZHANG_RESPONSE_TO_IKK_INHIBITOR_AND_TNF_UP	1.99425e-06	4.94217e-05	0.627257	-0.475394	-1.83897	182	LIF, MAFF, SEMA7A, NFKBIZ, GLS, RCAN1, SDC4, SAMD4A, ZNF697, MAP2K3, IFNGR2, BCL2A1, HBEGF, SLC7A2, GCH1, IFIT3, CHST15, TAF4B, PAG1, B3GNT5, KLF6, CEBPB, SEMA4C, NFKB1, TNFAIP3, DNAJB6, PLAUR, INHBA, TMCC3, SGK1, SMAD3, FRMD4B, ZC3H12C, MFHAS1, RELB, TNFRSF10D, CITED4, TNFAIP8, C3orf52, BID, BAZ1A, TRIM38, NCOA7, EHD1, TUBB2A, DOCK4, B4GALT5, C15orf39, NFKBIE
AMIT_EGF_RESPONSE_240_HELA	2.02786e-06	4.99756e-05	0.627257	-0.640653	-2.05801	54	SH2B3, ARF6, TOP1, SDC4, MAT2A, FGF2, LETM1, SPRED2, LRP8, CDK17, RYK, SLC7A11, NUP160, ARPC4, EHD1, PDLIM5, FARSA, EHBP1L1, CREM, FHL3, SYDE1, TXNRD1
REACTOME_HEMOSTASIS	2.13711e-06	5.23769e-05	0.627257	-0.387071	-1.63998	474	SH2B3, DAGLA, PDGFB, TIMP3, PDGFA, MAFF, PDE9A, RAP1B, DGKH, SDC4, ATP2B1, PPP2R1B, DGKI, SERPINE1, MAFG, VCL, F2RL3, LRP8, LHFPL2, WDR1, CDC37L1, SERPINB8, CAPZA1, VAV3, SERPINB2, PIK3CG, ACTN4, PLAUR, SRC, RAC1, GNG5, KIF16B, ACTN1, VEGFA, C1QBP, YWHAZ, DGKD, F2R, TNFRSF10D, BCAR1, CSK, CD58, GNG12, SLC16A1, DGKE, AKAP1, DOCK7, CAP1, ORAI1, F2RL2, PTPN1, SLC7A11, SHC1, GNG2, EHD1, TUBB2A, F3, N…
DESERT_STEM_CELL_HEPATOCELLULAR_CARCINOMA_SUBCLASS_UP	2.33454e-06	5.67652e-05	0.627257	-0.451578	-1.7978	225	ETV5, UCK2, UGCG, MAT2A, ARHGEF2, IFNGR2, IGSF3, SLC7A1, DKC1, PHLDA2, TFRC, HK2, SLC4A7, CORO1C, LRRC8B, HEATR1, SOX9, SSB, ME2, LHFPL2, EXT1, ASAP1, CCT2, AGO2, AGPAT5, HOMER1, ATP11B, YWHAZ, MMD, MAPRE1, ARPC2, MID1IP1, MTHFD2, PTPN12, SRRT, HILPDA, CLIC1, CHD7, NCL, RNF44, ZMIZ1, CBX3
REACTOME_TRNA_MODIFICATION_IN_THE_NUCLEUS_AND_CYTOSOL	2.34176e-06	5.67652e-05	0.627257	-0.707666	-2.1593	40	WDR4, NSUN2, PUS1, METTL1, TRMT61A, TP53RK, ADAT2, TRMT6, TRIT1, TRMT12, THADA, CTU2, TRMT11, CTU1, PUS7, TYW3, ALKBH8, PUS3, TRMT13, TRMT1, OSGEP, LCMT2
REACTOME_NGF_STIMULATED_TRANSCRIPTION	2.51601e-06	6.06365e-05	0.627257	-0.704043	-2.13048	38	FOSL1, EGR1, NAB2, SRF, TRIB1, NAB1, ID4, CDK5R1, SGK1, JUND, ARC, EGR2, EGR3, FOS, F3, ID1, JUNB, ID3
SWEET_KRAS_TARGETS_DN	2.5288e-06	6.06365e-05	0.627257	-0.645657	-2.06533	52	FOSL1, ETV5, IRS2, DUSP4, EBNA1BP2, F2RL1, SPRED2, LRP8, MRPS12, BYSL, MLX, PARD6B, POLR3K, TNFRSF10D, EPHB3, EIF5, UPP1, ENTPD6
IVANOVA_HEMATOPOIESIS_INTERMEDIATE_PROGENITOR	2.55118e-06	6.08443e-05	0.627257	-0.526846	-1.91208	119	NOC3L, RABEPK, PES1, CHCHD4, SFXN4, SURF6, TEX2, NAA50, ENOPH1, POLR3E, DHX37, G3BP1, MRPS35, AGPAT5, DDX20, RSU1, CEBPZ, TRMT6, SPCS3, TBRG4, PSMA3, SCO1, ISG20L2, BID, SSR1, WDR77, KLHL23, BLOC1S4, GFM1, EIF6, DNLZ, SDF2L1, YDJC, TAMM41, DESI2, WDR73, MAPRE2, ZNF706
UDAYAKUMAR_MED1_TARGETS_UP	2.70924e-06	6.42685e-05	0.627257	-0.538253	-1.95803	122	LARP4, MALT1, POLR3G, GCH1, DICER1, LRP8, ME2, GRSF1, SLK, BOP1, AIMP2, FKBP14, DHX15, STX6, RC3H2, CCNJ, FDX1, RHOQ, ASNS, SLC16A1, EMC8, MRPL42, RYK, RDH11, KLHL23, MTDH, BRD9, SDF2L1, IPO7, PANK4, SUB1, EIF3A, CBS, SLC35A2, PSAT1, SDC1, CAMSAP2, AMMECR1, SLC19A1, HIGD1A, CAV2, MYO19, MRPL12, KATNB1, ACSL3, ANAPC5, NF1, LIG3, CDC6, DUS1L, ZMYND11
GENTILE_UV_RESPONSE_CLUSTER_D4	2.98827e-06	7.05104e-05	0.627257	-0.652658	-2.09082	53	ARF6, BHLHE40, ATP13A3, SAMD4A, KLF10, PHC2, EEF1E1, DUSP7, UAP1, DICER1, GNE, BMPR1A, CHSY1, DDX17, SMURF2, CLINT1, SEC24B, DDX3X, USP10, PUM1, PDCD10
RIGGI_EWING_SARCOMA_PROGENITOR_UP	3.32064e-06	7.79385e-05	0.627257	-0.403617	-1.67936	370	DUSP6, SH2B3, DUSP5, PDGFA, ANKS1A, MSX1, PRR5L, HES1, PVR, IGSF3, ANKRD1, POC1B, SLC35F2, HIVEP3, HBEGF, DUSP7, GCH1, C3AR1, LRP8, PAG1, SH3TC1, ID4, NUDT11, CDC37L1, LBH, ASAP1, ATG16L1, FBLIM1, FZD1, EXOSC4, FAM43A, JAG1, TCF4, TRIB2, PGF, TGFA, ATP11B, DGKD, GDF15, WDFY2, F2R, EFHD2, IL1RAP, KBTBD8, L3MBTL3, LEF1, SLC5A6, FOS, CHCHD10, STEAP1, DCLRE1B, FADS3, NKX2-2, ARHGDIB, GPD2, ZSWIM6, AD…
SENGUPTA_NASOPHARYNGEAL_CARCINOMA_UP	3.5696e-06	8.33409e-05	0.627257	-0.434893	-1.76824	277	PMAIP1, GLS, B4GALT6, SLC39A14, SCML1, TFRC, FGF2, PM20D2, ZNF267, ERICH1, U2SURP, ZNF121, CD200, ASAP1, DSCC1, OTUD6B, E2F3, G3BP1, AGO2, GART, INHBA, ZNF195, MCMBP, FKBP5, CCNE2, LLPH, VRK2, NFE2L3, RCN1, ZNRF3, DOCK7, SFXN1, CCL2, FCGR2A, FLVCR1, TDG, UNG, DOCK4, CCT6A, ZNF286A, QSER1, ACER3, RIF1, CBX3, ERI1, ANGPT2, ARL5A, NEDD1, HIVEP1, COL8A1, GMNN, ANKRD46, ZNF84, ZNF131, HAVCR2, ATP11C, …
FERREIRA_EWINGS_SARCOMA_UNSTABLE_VS_STABLE_UP	3.82806e-06	8.89072e-05	0.610527	-0.49713	-1.86664	148	LARP4, ESF1, ZFYVE27, NAA15, PAG1, NOP58, ZNF330, CHD1, CSRNP1, SYNCRIP, DSCC1, DNTTIP2, HOMER1, API5, PINX1, RGS1, SPCS3, MRPL42, MRPL20, AKAP5, ZNF146, ODF2, SNRPD1, CASP4, SNRPA1, CCT6A, CTPS1, XPO4, MCM3AP, BRD9, EAF1, RGS16, ERCC1, RPS26, GMNN, NAMPT, PRPF40A, TCOF1, PROSER1
REACTOME_SIGNALING_BY_NTRKS	3.95978e-06	9.14874e-05	0.610527	-0.522428	-1.93098	129	DUSP6, FOSL1, EGR1, NAB2, MAP2K1, PPP2R1B, SRF, TRIB1, IRS2, DUSP4, NAB1, DUSP7, RALB, BDNF, ID4, RPS6KA3, SHC3, CDK5R1, MAPKAPK2, SGK1, SRC, RAC1, JUND, ARC, EGR2, MEF2A, EGR3, FOS, SHC1, IRS1, F3, NRAS, ID1, PLCG1, PPP2CA, JUNB, YWHAB
ZWANG_CLASS_2_TRANSIENTLY_INDUCED_BY_EGF	4.57829e-06	0.000105229	0.610527	-0.696293	-2.11106	39	CDC42EP2, EGR1, ERRFI1, GLS, NAB2, KLF10, ENC1, HSPA8, INHBA, CCNJ, RNF24, EGR3, GLIPR1, F3, TAF1D, SPOCD1, LIFR
REACTOME_MITOCHONDRIAL_TRANSLATION	4.6687e-06	0.000106251	0.610527	-0.557185	-1.95939	94	MRPL39, MRPL15, MRPS30, MRPL36, MRPL50, MRPL17, MRPL32, MRPS12, MRPS6, MRPL35, MRPS35, MRPL3, MRPS17, MRPL42, MRPL47, MRPL20, MRPL13, MRPS23, GFM1, MRPS2, MRRF, MRPL14, MRPL30, MRPL21, PTCD3, MRPL24, MRPL19, MRPL12, MRPS26, AURKAIP1, MRPS16, MRPS5, MRPL18, MRPL4, MRPS36, TSFM, MRPL52, MRPS9, MRPS18C, MRPL33, MRPS10, GFM2, MRPS25, MTFMT, MRPL9, MTRF1L
VANOEVELEN_MYOGENESIS_SIN3A_TARGETS	4.67065e-06	0.000106251	0.610527	-0.457242	-1.797	206	URB2, LIF, NOP16, DUSP2, GEMIN5, UCHL3, GNL2, PMM2, CHCHD4, DUSP7, C1orf131, IDH3A, ENOPH1, ZDHHC20, ZCCHC24, ERF, MZT1, COQ10B, GNG5, PPP2R2A, TRMT6, LDLR, NMD3, TFB1M, NLN, CMAS, KIAA1191, RCN1, RARA, DUSP10, POP7, MSANTD4, PTPN1, DCLRE1B, BAZ1A, PRRG4, HIPK2, IQCB1, ZNF667, PHF5A, DCTD, CTU2, TOMM34, DDX51, RNF114, CCT5, ARHGAP22, ING5, E2F6, BLZF1, KANK2, ST6GAL1, RPP38
IZADPANAH_STEM_CELL_ADIPOSE_VS_BONE_UP	4.71658e-06	0.000106749	0.610527	-0.531734	-1.92725	118	DUSP6, FOSL1, PDGFA, UCK2, PHLDA2, NEK6, HAS2, CELF1, CHST15, LRP8, SH3TC1, MRPS6, PTBP3, TSPAN5, ADORA2B, JAG1, VEGFA, FHOD1, ORAI1, SLC7A11, TUBB2A, GOLIM4, PSMB10, UPP1, LMNA, HPCAL1, MAP3K5, NETO1, MAPRE2, PREX1, PRKAR1A, SATB2, GNB1, PAICS, ARL4C, NUP88, DHRS7, PHACTR2, HNRNPH1, STAMBPL1
WP_PYRIMIDINE_METABOLISM	4.74124e-06	0.000106762	0.610527	-0.576938	-1.97854	81	UCK2, POLR3H, POLR3D, POLR1C, PNPT1, POLR3G, POLR3E, DHODH, UMPS, POLR3A, POLR1E, POLR3K, POLR1A, POLR1B, POLR2K, DCTD, CTPS1, UPP1, POLE3, POLR2H, POLR1D, DCK, POLR2C, POLR2D, DCTPP1, CMPK1, CAD
ACOSTA_PROLIFERATION_INDEPENDENT_MYC_TARGETS_UP	4.88712e-06	0.000108396	0.610527	-0.586772	-2.00179	78	UCK2, GLS, SLC5A3, EIF3J, RRP1B, NOLC1, MTRR, VPS13C, XPO6, PDCD11, MPZL1, AATF, LYPLA1, URI1, STEAP1, CLUH, HILPDA, CCNE1, CTPS1, SORD, RGS16, DDX28, ZNF460, RGS14, LAS1L, CUTC, KIAA0930, WDR74, GCSH, DHCR7, RAB3A, OPN3, SLC19A2, MRPL4, SLC29A1
MARTORIATI_MDM4_TARGETS_FETAL_LIVER_DN	4.86362e-06	0.000108396	0.610527	-0.38126	-1.6119	462	UGCG, IVNS1ABP, ATP2B1, EDEM1, CNTRL, DDX21, CTTN, CTTNBP2NL, UTP3, NAB1, TFRC, CELF1, IRF2BPL, EIF4G1, EIF5B, VCL, BDNF, NOLC1, NAA50, PMPCA, RAB22A, PITPNB, UTP15, DDX18, AGAP3, UMPS, DDX17, ROCK2, MAPKAPK2, AGO2, CA2, YWHAG, SHROOM3, FZD1, NUFIP2, RBM25, ZFP36L2, TMEM33, TCF4, SEC24B, PARD6B, OTUD4, SMAD3, HUS1, FBXW11, LYPLA1, F2R, LIN7C, USP16, EFHD2, ZNF22, DDX3X, CITED4, MEF2A, ABCF2, TBRG…
RIGGINS_TAMOXIFEN_RESISTANCE_DN	4.86478e-06	0.000108396	0.610527	-0.459191	-1.80234	203	PMAIP1, UXS1, UGCG, IFIT5, MSX1, SLC5A3, EMP1, MRPS30, PPAT, NAB1, NAA15, RANBP2, ATXN1, SOX9, ENC1, AP1AR, TSPAN5, EIF1AX, MAPKAPK2, VAV3, SLBP, TMEM33, TACC1, NFE2L3, THAP9-AS1, CARD10, RAI2, CNN3, PTPN12, NEDD9, RBPJ, BTBD3, PDLIM5, AKAP11, KLF4, SLTM, RAI14, PLCB4, HMGCS1, MAP3K7, SLC1A1, IGF1R, NAMPT, STC2, PDE10A, SATB2, PDS5A, LGALS8, DNAJC15, UBE2K
MITSIADES_RESPONSE_TO_APLIDIN_DN	5.01751e-06	0.000110186	0.610527	-0.446953	-1.78636	237	CBFB, RCAN1, ATP13A3, SLC5A3, SLC7A1, PPAT, BICD2, NAA15, EIF4G1, ATXN1, NSDHL, HEATR1, TIPIN, TEX2, MYC, SLK, USP7, MDN1, AGPAT5, LYPLA1, NF2, GMPS, TFDP1, MFHAS1, TARDBP, HNRNPAB, ZNF22, TRAF3, URI1, FAM120A, MMD, ACLY, WSB2, MACF1, NUP50, RNGTT, UBE2G2, TRAM2, SLC38A1, CCNE1, EDEM3, AKAP11, CTPS1, DDX46, GPR161, CBX3, MSH6, EIF3A, ELAVL1, MRPL19, RAB11A, GNB1, PDS5A, CMPK1, HNRNPD, DDAH1, CLTC…
WINTER_HYPOXIA_UP	5.004e-06	0.000110186	0.610527	-0.565289	-1.97897	89	TFAP2C, PVR, CORO1C, EIF2S1, ADORA2B, PGF, HOMER1, TMTC3, VEGFA, RNF24, BCAR1, LDLR, TIMM23, MRPS17, SLC16A1, BMS1, HAUS2, XPO5, RHOC, HILPDA, RNPS1, BNIP3, TPBG, SLIRP, ANGPTL4, B4GALT2, MRPL14, MRGBP, SLC2A1, RAN, ANKRD9, TEAD4, NTMT1, CDCA4, MNAT1, NME1, GPN3
GHANDHI_BYSTANDER_IRRADIATION_UP	5.10893e-06	0.000111641	0.610527	-0.625063	-2.04497	60	DUSP5, LIF, NFKBIZ, DUSP2, SLC39A14, BCL2A1, FGF2, LRRC8B, GCH1, CREB5, B3GNT5, SERPINB2, TNFAIP3, INHBA, ZC3H12C, RELB, C9orf72, SLC7A11
PID_PDGFRB_PATHWAY	5.2234e-06	0.000113583	0.610527	-0.517577	-1.892	124	PDGFB, RAP1B, RASA1, DOK1, CTTN, MAP2K1, SRF, PAG1, MYC, RPS6KA3, STAT5B, YWHAG, PIK3CG, ACTN4, SRC, RAC1, JUND, YWHAZ, BCAR1, CSK, WASL, ARPC2, FOS, CBL, PTPN1, ACTR3, ARPC4, SHC1, NRAS, PRKCD, DOCK4, ACTR2, SLA, PLCG1, ARPC5, PPP2CA, YWHAB, GRB10
EPPERT_PROGENITOR	5.7026e-06	0.00012297	0.610527	-0.522139	-1.91225	125	TFRC, TM9SF3, EIF5B, EIF2S1, TIPIN, IDH3A, LHFPL2, PMP22, UMPS, PDZD8, MRPL35, FKBP14, NCBP1, CCNJ, DLAT, FAM171A1, BMS1, MTPAP, NET1, TRIT1, MTHFD2, MYCN, IDE, METAP2, CTPS1, SORD, WRN, CDK6, TPM1, ANKRD27, MTMR2, TMOD3, CDK7, PAICS, TXNRD1, KCNQ5, DDAH1, PRKDC, HIRA, CNRIP1, CSNK2A1, TRIP13, PSMD1, MINPP1, RFC3, CTNNBL1, DTL, HAUS6, HNRNPR, HSP90AA1, SART3, TMEM97
KEGG_SPLICEOSOME	5.71051e-06	0.00012297	0.610527	-0.516375	-1.88436	123	SNRPB2, SRSF7, U2SURP, HSPA6, HSPA8, MAGOH, RBM25, DDX5, DHX15, NCBP1, TCERG1, NCBP2, HNRNPU, SNRPD1, PHF5A, U2AF1, SNRPA1, DDX46, THOC2, SRSF2, PRPF38B, SF3B4, PRPF4, PRPF18, SNRNP70, LSM6, SNRNP40, RBM8A, U2AF2, MAGOHB, PRPF40A, SNRPF, SF3B3, PPIL1, CCDC12, AQR, SRSF1, PLRG1, RBM17, SMNDC1, CWC15, SNRPG, PCBP1, HNRNPK, TXNL4A, SF3A3, HNRNPA3, CTNNBL1, DHX16, SRSF3, SNRNP27, DHX38, SRSF5, DDX42,…
TSENG_IRS1_TARGETS_UP	5.82263e-06	0.000124779	0.610527	-0.537304	-1.91073	100	PDGFA, UCK2, TRIB3, NSUN2, RCL1, FARSB, PAG1, HSPA9, DDX18, NOP56, SQLE, ADORA2B, ACTN4, DDX47, ZDHHC6, ZNF22, LDLR, ASNS, SPCS3, ACLY, MID1IP1, HSPA4, MTHFD2, ACTR3
WAKABAYASHI_ADIPOGENESIS_PPARG_BOUND_8D	5.86875e-06	0.000125162	0.610527	-0.367498	-1.58028	582	SPRY4, EGR1, TOP1, NOL6, ARHGEF2, INPP5F, BRI3BP, SLC5A3, MAP2K1, KLF10, POC1B, PLXNA1, SDE2, RCL1, ZBTB2, PUS1, CHCHD4, LIMS1, EMG1, TLE3, PRKAG2, EIF2S1, WNK4, PTRH2, DNAJA2, DICER1, ARHGAP18, HSPA9, ZBTB21, MYC, CHST6, MRPS6, CHD1, WWTR1, CHSY1, PTS, TRABD, SLC27A1, ROCK2, GEMIN4, HSPA8, LPIN1, TNFAIP3, SLC52A2, FKBP14, ACTN4, DNAJB6, ZFP36L2, ZFP91, FBXW11, ACACA, TRAF4, VEGFA, AK2, DLAT, WDR…
CREIGHTON_ENDOCRINE_THERAPY_RESISTANCE_1	6.15874e-06	0.000130718	0.610527	-0.380555	-1.61176	458	RRS1, NXT1, ARHGEF2, TFAP2C, NAB2, SLC7A1, NDUFAF4, KCTD15, MAP3K1, DHX33, GPATCH4, WDR4, PPAN, ZBTB2, SIAH2, RPL22L1, PPP1R18, FARSB, SLC7A2, RRP1B, ATXN1, EIF2S1, HEY2, PISD, UTP14A, NAT10, MYC, NOP58, NR2C2AP, ZNF121, PMP22, CCDC112, TAF3, MAPKAPK2, TEX10, CA2, PA2G4, RBPMS, ZCCHC24, DCAF4, DOK7, RSU1, FKBP5, RNF168, DYNLT3, ZNF22, NLN, ASNS, ARL4A, COPS2, EGR3, MID1IP1, SLC5A6, PVT1, CBL, CRI…
CASORELLI_ACUTE_PROMYELOCYTIC_LEUKEMIA_DN	6.26651e-06	0.000132373	0.610527	-0.356322	-1.53595	616	TIMP3, LIF, NOC3L, IVNS1ABP, PES1, PPP2R1B, RRP1, FHL2, DKC1, RRP9, PPAN, PUS1, GRPEL1, EIF5B, EIF2S1, NSDHL, VCL, ELOVL6, INPP1, G3BP2, UTP14A, SERBP1, NOLC1, HSPA9, LARP4B, NUDT11, DDX18, PPA1, CSRP1, DSCC1, ROCK2, DDX3Y, BLVRA, G3BP1, TSR1, KBTBD2, EXOSC4, TBC1D4, LPIN1, SQLE, TCF4, EIF2S2, AATF, DHX15, NCBP1, ARHGAP6, TIMM10, ACACA, EIF1AY, CDC123, DLAT, PPID, GMPS, FAM171A1, NUP155, TARDBP, …
GARCIA_TARGETS_OF_FLI1_AND_DAX1_DN	6.32095e-06	0.00013289	0.610527	-0.482619	-1.81937	150	GEMIN5, DHX33, RRP15, RRP9, BICD2, COA4, TIPIN, NOLC1, NOP56, TAF3, TRMT61A, TIMM10, CYB5B, TRMT6, MPHOSPH10, RSL1D1, MAPRE1, HAUS2, SLC43A3, SLC5A6, PANK3, RPIA, SLC7A11, TOE1, NUP50, UTP23, WDR5, BAG1, GABPB1, DENR, CCNE1, FXN, SAMD5, SPATA5, DNAJA4, ZNF141, ZNF114, GMNN, MRPL24, TELO2, ARHGAP17, PPIL1, CDC25A, SCFD1, FDXACB1, PPP2R5E, AAGAB, GDNF, STAMBPL1, DDX27, CDC6, C19orf48, TGIF2
YAGI_AML_WITH_INV_16_TRANSLOCATION	6.35404e-06	0.000132955	0.610527	-0.3981	-1.6515	349	ARF6, SPRY2, CBFB, PMAIP1, STK10, DUSP2, RGS17, SDC4, ETF1, ATP2B1, EMP1, POLR3G, SLC4A7, CUL1, PNN, HSPA6, NR4A1, SPRED2, RABGGTB, TAF4B, ZMPSTE24, LRP8, PMP22, CHD1, SPRYD7, MAPKAPK2, RBPMS, CSNK1E, LPIN1, RBM25, SAR1A, FASTKD2, MOK, TACC1, TOR1A, ACTN1, FRMD4B, C12orf29, DGKD, KRR1, PPP2R2A, GTF2H2C, HNRNPAB, EGR3, S1PR2, IFRD2, ZNF787, NUP50, ETV3, FADS3, IRS1, HLX, PTPRE, DOCK4, NEMF, SRP19,…
LEE_LIVER_CANCER_SURVIVAL_DN	6.7795e-06	0.000141192	0.610527	-0.479001	-1.83505	164	PNP, SNRPB2, ATP2B1, PHLDA2, EEF1E1, GTPBP4, VCL, ARHGAP18, PTBP3, NOP56, B3GNT5, SLBP, LYAR, PDLIM7, NFE2L3, URI1, PDCD5, MMD, MAPRE1, MRPL42, NCBP2, AGFG1, IER3, MTHFD2, ACTR3, METTL5, CLIC1, OLIG2, PFDN4, CCT6A, CCT5, KIF5B, CBX3, ACTL6A, RPE, UBA2, MSH6, YWHAB, DBNDD2, IGF1R, DCTPP1, HIF1A, RAN, DYNLT1, TOPBP1, RBM17, HDDC2, FABP5, SET, SNRPG, CCDC6, USP1, MCM7, KRT10, HDAC2, SFT2D1, RAB32, I…
HESS_TARGETS_OF_HOXA9_AND_MEIS1_UP	6.85968e-06	0.000142194	0.610527	-0.599763	-2.00108	66	RRS1, MRPL15, NOLC1, NOP58, TFAP4, RHOJ, PINX1, C1QBP, PPID, DNAJA3, ASNS, BID, IFRD2, ENTPD4, IDE, GABPB1, NEDD4, METAP2, SNRPA1, NCL, CTPS1, MCM3AP, HMGCR, ICAM2, RUVBL1, PDE7A, TRIP13, FABP5, MYB, MCM7, HDAC2, MSH2, PHGDH, TST, GOT1, GLUD1, GAS5
RICKMAN_TUMOR_DIFFERENTIATED_WELL_VS_POORLY_DN	8.1878e-06	0.000168935	0.593325	-0.417261	-1.7061	307	PNP, STK17A, RCAN1, LRRC8C, KLF10, IFFO2, BICD2, HBEGF, DUSP7, LRRFIP1, IPPK, CORO1C, KCTD5, GOLT1B, TEX2, PTBP3, CDC37L1, METRNL, TSPAN5, FBLIM1, NDEL1, KLF6, TCP11L1, LUZP1, CSNK1E, BZW1, ADM, KLHL18, SAR1A, FKBP14, ZDHHC5, PLAUR, INHBA, ARL4D, TMCC3, LIMA1, MTPN, PXN, DUSP14, DCUN1D3, ARF4, WASL, ALAS1, MTF1, DESI1, PSMD12, TICAM1, CARD10, GLIPR1, UBE2L3, NUP50, USB1, EHD1, KCTD10, PLEKHB2, US…
LIM_MAMMARY_STEM_CELL_DN	8.34668e-06	0.000170626	0.593325	0.343435	1.63151	347	NEU1, CACFD1, PPM1H, TBC1D8, GOLPH3L, TMEM128, ERBB2, HDHD3, TRIM68, ASB8, CREB3L4, ZSCAN20, HDAC11, ALAD, ATG2A, SCYL3, CCNG1, KIAA1522, ACAD10, PEX11G, WDR31, GLE1, NUDT2, OS9, TRAPPC6A, STAT6, SNX15, ZNF524, ICA1, ATP6V0E2, PSME1, TLR3, VILL, ZFP3, RBM47, POMT1, KIAA0319L, AKIP1, CDK19, TMEM41A, MANSC1, C1orf56, C11orf71, STAT5A, RAB5B, IFI35, ANKRA2, FAM110A, RFX1, CLDN3, BOLA1, LGALS3BP, P2R…
SANSOM_APC_TARGETS_REQUIRE_MYC	8.32006e-06	0.000170626	0.593325	-0.452192	-1.77502	204	TNFRSF12A, CCDC86, DPH2, GEMIN5, IFFO2, TRIB1, RRP9, WDR4, MYBBP1A, GRWD1, METTL1, FARSB, GAR1, LRP8, NOLC1, ZBTB21, MYC, TRIM9, GNPNAT1, NOP56, TRMT61A, SLC29A2, MDN1, HOMER1, TP53RK, POLR1A, FHOD1, ANKRD39, MUS81, EMC8, BCL11A, BID, FADS3, TUBB2A, ZMYND19, ALKBH2, DNLZ, RAI14, RNF157, SFSWAP, ERCC1, OGFOD1, ZNF800, TELO2, DUS3L, NSUN5, SNRPF, CCT4, GAS8, FZD6, METTL2A, SRM, MED22, AQR, DDAH1, C…
KEGG_PYRIMIDINE_METABOLISM	8.47023e-06	0.000172357	0.593325	-0.550884	-1.93203	91	UCK2, PNP, POLR3H, POLR3D, POLR1C, PNPT1, POLR3G, DHODH, UMPS, POLR3A, POLR1E, POLR3K, POLR1A, POLR1B, ENTPD4, POLR2K, DCTD, CTPS1, ITPA, UPP1, POLE3, ENTPD6, POLR2H, POLR1D, DCK, POLR2C, POLR2D, NT5C3A, TXNRD1, CMPK1, AK3
REACTOME_PROCESSING_OF_CAPPED_INTRON_CONTAINING_PRE_MRNA	9.77077e-06	0.000197914	0.593325	-0.440189	-1.75532	233	NXT1, SNRPB2, SRSF7, RANBP2, EIF4E, U2SURP, NUP35, SF1, SEH1L, HSPA8, SLBP, MAGOH, NUP153, CSTF2, DDX5, DHX15, NCBP1, NUP155, HNRNPF, GCFC2, FIP1L1, NUP98, NCBP2, HNRNPU, SRRT, NUP50, NUP160, RNPS1, POM121, SNRPD1, PHF5A, U2AF1, POLR2K, THOC7, SNRPA1, DDX46, THOC2, ELAVL2, SRSF2, SF3B4, PRPF4, POLR2H, METTL3, SNRNP70, LSM6, SNRNP40, RBM8A, ELAVL1, U2AF2, MAGOHB, POLR2C, POLR2D, PRPF40A, SNRPF, SF…
MOOTHA_PGC	9.81831e-06	0.000197973	0.593325	-0.388019	-1.62193	389	DUSP6, SLC20A1, UCK2, MRPL39, MAP2K3, MRPL15, MAP2K1, PUS1, TFRC, TIMM8A, GTPBP4, GRPEL1, DFFA, GCH1, ESRRA, IDH3A, HSPA9, GRSF1, LRP5L, MRPS12, SF1, TIMM17A, PSME3, ANKRD40, MAPKAPK2, CA2, TFB2M, LPIN1, IFRD1, CYCS, INHBA, SRC, RTN4, GOLPH3, FDX1, VEGFA, GDF15, SUPV3L1, DNAJA3, TIMM23, TOMM40, MRPS17, ALAS1, STARD7, AKAP1, MRPL20, TIMM10B, BID, CAB39, FOS, F2RL2, MTHFD2, HSPE1, TIMM44, MRPL13, T…
COLDREN_GEFITINIB_RESISTANCE_UP	1.03131e-05	0.000206076	0.593325	-0.576127	-1.96548	78	NFKBIZ, RABEPK, SLC39A14, SLC7A1, KCTD15, PPP2R1B, PPIF, CEBPG, TRNT1, PDCD11, USP36, DZIP1, SUPV3L1, RHOQ, BMS1, TMEM158, POLRMT, SRRT, IDE, COPRS, CTPS1, RFK, PCGF6, TRMT1, TAMM41, UBA2, TIMM50, ID3, TTL, C20orf27
DAZARD_RESPONSE_TO_UV_SCC_DN	1.02773e-05	0.000206076	0.593325	-0.527737	-1.89819	110	RRS1, NOP16, ATP13A3, PHC2, DUSP4, PMM2, SIAH2, BAG5, MYC, SLK, CHD1, EXT1, IL4R, E2F3, DDX3Y, AGO2, KBTBD2, NUP153, ERF, TNFAIP3, ADORA2B, TRAF4, MCL1, FADD, MPHOSPH10, TNFAIP8, ZNF146, TRAM2, PUM1, RBPJ, FOXJ3, ADSL, HMGCR, ID1, RPP38, SLC25A44, ANKRD46, FOXF2, NAV3, RYBP, ARL4C, KDM2A
REACTOME_SNRNP_ASSEMBLY	1.04207e-05	0.000207292	0.593325	-0.630169	-2.01578	52	GEMIN5, RANBP2, NUP35, SEH1L, GEMIN4, NUP153, DDX20, NCBP1, SMN1, NUP155, NUP98, NCBP2, NUP50, NUP160, WDR77, POM121, SNRPD1, GEMIN7, SMN2, TGS1, GEMIN6, SNRPF, NUP88, POM121C, NUP62, SNRPG, NUP188, PRMT5, NUP107, PHAX
ZHAN_MULTIPLE_MYELOMA_CD2_DN	1.06096e-05	0.000210107	0.593325	-0.676151	-2.08478	42	UCK2, MRPS30, HK2, POLR3G, BOP1, PPA1, CHAC2, GART, FAM171A1, LATS2, ZNF593, NEDD4, FASN, USP45, SORD, TXN, POLR2H, AVEN
REACTOME_CYTOKINE_SIGNALING_IN_IMMUNE_SYSTEM	1.12285e-05	0.000221376	0.593325	-0.361033	-1.54813	557	DUSP6, SH2B3, TNFRSF12A, LIF, EGR1, RAP1B, ABCE1, IFIT5, MAP2K3, IFNGR2, MAP2K1, PPP2R1B, CCND1, IRS2, DUSP4, PTPN9, DUSP7, FGF2, RANBP2, CUL1, EIF4G1, EIF4E, IFIT3, KPNA4, PDE12, HSPA9, MYC, NUP35, RPS6KA3, SEH1L, STAT5B, PSME3, IFIT2, IL4R, CAPZA1, MAPKAPK2, CASP3, HSPA8, NFKB1, NUP153, SERPINB2, TRIM62, SMAD3, FBXW11, PSMD6, VEGFA, KPNA1, YWHAZ, MCL1, RELB, NUP155, HNRNPF, ANXA1, TRAF3, CHUK, …
ALFANO_MYC_TARGETS	1.1333e-05	0.000222448	0.593325	-0.437666	-1.7277	216	SLC20A1, UCK2, PNP, DUSP2, SDC4, DDX21, EMP1, PES1, PPAT, EBNA1BP2, MYL12A, VCL, RRP12, SOX9, E2F5, FAM216A, MYC, PPIF, CDC42EP3, NOP56, CSRP1, DDX17, MDN1, ADM, IMP4, DNAJB6, PLAUR, PDCD11, LARP1, TFAP4, AATF, MCL1, ANXA1, PXN, TOMM40, RSL24D1, SLC16A1, RSL1D1, AKAP1, DESI1, TRIP6, TGFB1I1, PTPN12, CCL2, METAP1, EHD1, SNRPD1, FARSA, PICALM, PDLIM4, CAMKK2, ARPC5, SVIL, ID3, ATP8B1, TTLL12, ATP1B…
PUIFFE_INVASION_INHIBITED_BY_ASCITES_DN	1.14141e-05	0.000223052	0.593325	-0.501127	-1.86783	135	NOC3L, UGCG, ESF1, IVNS1ABP, INPP5F, SLC5A3, TRIB1, LEPROT, EEF1E1, MTMR6, GCH1, PNN, RABGGTB, ZNF330, WWTR1, CDC42EP3, NDEL1, SLC29A2, KLF6, AIMP1, ZNHIT6, CEBPZ, RAP2C, LDLR, MSX2, MOB4, TNFAIP8, BAG1, NAE1, PDCD10, DUSP1, TEX30, UBE2V2, TAF1D, BTBD1, ACBD3, HAT1, PRPF18
HAHTOLA_MYCOSIS_FUNGOIDES_CD4_DN	1.25651e-05	0.000244468	0.593325	-0.521531	-1.86772	108	UGCG, ABCE1, SLC7A1, MALT1, DIMT1, PPP1R2, EIF5B, PITPNB, DDX18, RNF4, STAT5B, SYNCRIP, EIF1AX, GSPT1, SEMA4C, MRPL3, ZFAND1, RBM26, ACTN1, C1QBP, TARDBP, LEPROTL1, UBP1, CACYBP, WWP1, IPO7, METTL3, CALM1, FUBP1, RBM8A, ICAM2, PAICS, GORASP2, PPP3CC, KIF2A
BERENJENO_TRANSFORMED_BY_RHOA_REVERSIBLY_DN	1.35278e-05	0.000262049	0.593325	-0.73867	-2.0616	26	DUSP6, ERRFI1, SERPINE1, MYC, ADM, ACTN4, INHBA, LATS2
RODRIGUES_THYROID_CARCINOMA_POORLY_DIFFERENTIATED_DN	1.37689e-05	0.000264411	0.593325	0.28191	1.41821	747	EFNA1, SMAD9, KLHL24, ATF7IP, PNRC1, RBM5, PIK3IP1, PIAS1, PDCD4, MKRN1, KBTBD7, FZD5, TNS3, ARFGAP2, ERBB2, CAT, TMTC1, KBTBD4, C9orf85, SMPDL3A, RPS6KA5, GLCCI1, CITED2, DEDD2, CXCL12, SELENBP1, PCMTD1, SIDT2, FAM161B, TSC22D1, BSDC1, PIGV, YPEL1, PRMT2, KCTD12, HDAC11, MLXIP, LRCH3, FAM117A, ALAD, CCDC28A, LIMK2, ZBED5-AS1, LIMD1, METTL7A, LYRM9, TSHZ1, ZBTB3, KDM3B, SYNE2, PCYOX1, CRTC3, HSCB…
ZHOU_INFLAMMATORY_RESPONSE_FIMA_UP	1.37432e-05	0.000264411	0.593325	-0.392231	-1.63198	370	PDGFB, FOSL1, MAFF, YRDC, SDC4, ATP2B1, SNAI1, MAP2K3, C12orf66, IGSF3, MFSD2A, PLK3, SERPINE1, HAS2, LIMS1, MSC, EIF4E, WNK4, PIM3, LRP12, CREB5, SERPINB8, NFKB1, SERPINB2, TNFAIP3, PLAUR, ARL4D, CLINT1, JAG1, SRC, KCNA2, RHOJ, VEGFA, ZC3H12C, DOT1L, TDRP, RELB, FUBP3, LDLR, DYRK3, MCF2L, MTF1, AKAP1, LEF1, BCL11A, AKAP5, CARD10, IGFBP3, PTPN21, IER3, F2RL2, PTPN1, UBE2G2, EHD1, GOLIM4, ABL2, EG…
BERENJENO_TRANSFORMED_BY_RHOA_DN	1.41963e-05	0.000271444	0.593325	0.335784	1.60142	371	GAS1, CCNG2, CTDSP2, TTC30B, PDCD4, MKRN1, PHYH, STAT3, MXD4, SMIM14, UBE2H, NYNRIN, TMEM59, CXCL12, STX5, GBA, KMT2E, NUCB2, GNS, VPS41, MATN2, SFRP2, RRAGC, ATRAID, GABARAP, GSTZ1, USP22, CTSA, ECH1, SMAD6, HCFC1R1, MAB21L2, WDR6, ZNF32, HSPA2, SNAPIN, ASCC1, AMOT, RAB5B, FGFR2, LAPTM4A, LRP6, YPEL3, PIK3R1, ATP6V0D1, P2RX4, EMB, TOM1, MARCKS, CTNND1, VEGFB, CYP1B1, PTEN, FKBP9, RECK, TXNIP, TA…
REACTOME_FOXO_MEDIATED_TRANSCRIPTION	1.45622e-05	0.000277244	0.593325	0.582145	2.14653	58	CCNG2, CDKN1B, BTG1, BCL6, BBC3, CAT, CITED2, SIRT3, FOXO4, CREBBP, FOXO1, NFYC, BCL2L11, RBL2, MSTN, NR3C1, FOXO3, ATXN3, SIRT1, TXNIP, FBXO32
BRUINS_UVC_RESPONSE_VIA_TP53_GROUP_B	1.56205e-05	0.000296122	0.57561	-0.379519	-1.60445	448	DUSP6, SH2B3, TNFRSF12A, LIF, SEMA7A, SLC20A1, PMAIP1, NFKBIZ, BHLHE40, BCL10, PRR5L, SMIM15, EDEM1, MAP2K3, KLF16, HBEGF, AEN, PLK3, UBL4A, SERPINE1, LRRFIP1, AMOTL1, TFRC, DFFA, RPAP3, MCPH1, NR4A1, INPP1, EPHA2, CHST6, RAB22A, PMEPA1, L3HYPDH, SHC3, CHPF2, ROCK2, BTG3, KLF6, SERPINB2, SRXN1, PLAUR, INHBA, SMAD7, COQ10B, JKAMP, DYNLT3, EIF1, ANXA1, DUSP14, MSX2, C16orf87, RIN1, TGFB1I1, PAK2, C…
GARGALOVIC_RESPONSE_TO_OXIDIZED_PHOSPHOLIPIDS_BLACK_UP	1.5824e-05	0.000298703	0.57561	-0.703827	-2.07253	33	SPRY4, CDC42EP2, ERRFI1, ETV5, TRIB3, GCH1, ZBTB21, SQLE, SRC, ATP11B, EIF1, DUSP14, LATS2, F2RL2
WANG_TUMOR_INVASIVENESS_UP	1.62505e-05	0.000305455	0.57561	-0.390854	-1.621	353	PNP, ABCE1, SSH1, IER2, POLR1C, CCND1, SRSF7, WDR3, EIF4G1, EIF5B, PNN, VCL, SSB, SERBP1, RASA3, WDR75, PMPCA, EIF2B3, SLK, VDAC2, CCT2, TAF3, TEX10, HSPA8, YWHAG, SHROOM3, HSPH1, CYCS, DDX5, EIF2S2, PTP4A2, AIMP1, AK2, KPNA1, NF2, SKI, CCDC47, TARDBP, HNRNPAB, HSPA4, SAMD4B, PAQR7, HNRNPU, EIF3B, HSPE1, BAG1, DPY30, EHD1, STRAP, USP14, WDR89, NCL, FASN, CCT5, B4GALT5, ZC3H13, SSR3, SMC5, ABCF1, …
GARGALOVIC_RESPONSE_TO_OXIDIZED_PHOSPHOLIPIDS_TURQUOISE_UP	1.6599e-05	0.000310689	0.57561	-0.571257	-1.94886	78	CDC42EP2, SPRY2, EGR1, ZNF697, NAB2, EMP1, KLF10, SLC4A7, PIM3, MYC, NIPA1, AGO2, KLF6, DNAJB6, SGK1, PGF, GDF15, DLGAP1-AS2, PANK3, SLC7A11, PTP4A1, SPOPL, ZCCHC2, DUSP1, CLDND1, C15orf39, FOSL2, DIDO1, GABARAPL1, SMG1, IPMK, AHR, SPIRE1, CCDC82
BLANCO_MELO_COVID19_BRONCHIAL_EPITHELIAL_CELLS_SARS_COV_2_INFECTION_UP	1.66777e-05	0.00031085	0.57561	-0.536372	-1.90585	102	SPRY4, CDC42EP2, PDGFB, LIF, MAFF, NFKBIZ, CHST2, DUSP4, HBEGF, TRIM47, C6orf223, TNFAIP3, PLAUR, INHBA, SLC25A37, RELB, IER3, NEDD9, CORO1A, EHD1, IKBKE
BLANCO_MELO_COVID19_SARS_COV_2_INFECTION_A594_ACE2_EXPRESSING_CELLS_UP	1.72691e-05	0.000320525	0.57561	-0.378397	-1.59073	421	FOSL1, LIF, MAFF, SEMA7A, EGR1, SRFBP1, NFKBIZ, IER5, RASSF8, CHST2, IFIT5, BCL10, HES1, GPR3, IER2, SNAI1, PPP1R15B, BCL2A1, PLD6, PER2, PNPT1, AEN, CELF1, MAFG, MSC, ZNF267, PNN, SOX9, NR4A1, CREB5, ZBTB21, CSRNP1, CDK5R1, B3GNT5, ZNF26, KLF6, CEBPB, NFKB1, TNFAIP3, SNHG10, INHBA, RHEBL1, ARC, GDF15, ZNF280B, RELB, THAP9-AS1, TICAM1, DUSP10, ARL5B, HNRNPU, FOS, IER3, CRY1, ZNF674-AS1, CCL2, ETV…
HAMAI_APOPTOSIS_VIA_TRAIL_UP	1.74322e-05	0.000322205	0.57561	-0.354862	-1.52672	604	NOC3L, ESF1, DDX21, EMP1, EIF3J, EEA1, UBE3A, SCML1, NAA15, CCDC59, SLC35G2, HAS2, BRIX1, EIF5B, PNN, RPAP3, SSB, BCCIP, SLK, BDP1, MTUS1, CHD1, CTHRC1, TAF9, UCHL5, CCDC112, AP1AR, SETX, VPS13C, MOSPD2, EXT1, AHCTF1, EIF1AX, TRMT10C, HSPH1, LIG4, DNAJA1, ZBTB11, ATR, CHORDC1, DDX10, ZNF195, JAG1, TCF4, EIF2S2, RNF145, LIMA1, RBM26, SNAPC1, AIMP1, KIF16B, DZIP1, CEBPZ, LLPH, KRR1, GTF2H2, CCDC47,…
HAN_SATB1_TARGETS_UP	1.79865e-05	0.000329702	0.57561	-0.388136	-1.61551	374	LIF, MAFF, PDE4D, BHLHE40, ATP13A3, MAT2A, TFAP2C, ANKRD1, RRP15, LIPA, PRKAG2, IFIT3, BDNF, CHST15, RAB22A, PMP22, SETX, VPS13C, SERPINB8, IFIT2, TRMT61A, G3BP1, ZNF202, PRMT6, ADM, ZCCHC24, SQLE, SLC2A3, SLC25A17, DNAJB6, INHBA, DDX10, MCMBP, HDAC4, AUP1, ALG13, RC3H2, TOR1A, ATP11B, XBP1, SLC16A1, DESI1, TMEM158, CRY1, F2RL2, PDE8A, SLC7A11, RRP7A, NUP50, CCL2, NEDD9, ZRANB2, FADS3, WDR77, F3,…
MULLIGHAN_MLL_SIGNATURE_2_DN	1.7937e-05	0.000329702	0.57561	-0.424891	-1.69379	236	SPRY1, PMAIP1, GLS, B4GALT6, IER2, SLC7A1, RPP40, RANBP2, LRRC8B, LHFPL2, PITPNB, NUDT11, FGFR1, STAT5B, TGFBR2, CD200, SYNCRIP, TEX10, DNTTIP2, VAV3, BTG3, LUZP1, RBPMS, PGF, ACACA, ADRM1, FAM171A1, SUPV3L1, DUSP14, HSD17B12, MCF2L, LEPROTL1, EGR3, NET1, TGFB1I1, ANKLE2, MACF1, VGLL4, NUP50, METAP1, NEDD4, MRPS2, ABCC4, WWC3, CLMN, TRMT1, DCUN1D4, MAPRE2, ATP1B1, SMIM8, CTDSPL, RAB11A, HYAL2, HI…
BLANCO_MELO_INFLUENZA_A_INFECTION_A594_CELLS_UP	1.95748e-05	0.00035734	0.57561	-0.704075	-2.07843	34	DUSP6, EGR1, PMAIP1, ANKRD1, KLF10, HBEGF, HSPA6, IFIT2, PLAUR, MRPL42, CCL2, TMEM170B, MTFR1, IDI1
REACTOME_PLATELET_ACTIVATION_SIGNALING_AND_AGGREGATION	2.02006e-05	0.000367253	0.57561	-0.441174	-1.74107	217	DAGLA, PDGFB, TIMP3, PDGFA, RAP1B, DGKH, DGKI, SERPINE1, VCL, F2RL3, LHFPL2, WDR1, CDC37L1, VAV3, PIK3CG, ACTN4, SRC, RAC1, GNG5, ACTN1, VEGFA, YWHAZ, DGKD, F2R, BCAR1, CSK, GNG12, DGKE, CAP1, F2RL2, PTPN1, SHC1, GNG2, PRKCD, GNAI3, ABCC4, GNB4, RHOB, GNAQ, ITPR1, CALM1, RAPGEF3, ARRB1, TMX3, RHOA, LAT, GNB1
VECCHI_GASTRIC_CANCER_EARLY_DN	2.03227e-05	0.000367965	0.57561	0.363952	1.70697	257	GAS1, LRRC17, CFL2, SOX2, ARMCX1, SOSTDC1, PELI2, CITED2, CXCL12, FAM214A, SIDT2, C14orf132, FIGN, METTL7A, TMEM47, CD36, ZNF844, PPOX, NLRX1, GPER1, NR3C1, ESRRG, PBLD, LYVE1, GUSBP11, SOX6, ATP1A2, RGMB, CYP1B1, C16orf89, MAF, SLC2A12, RAB9B, ALDH6A1, NCAM1, GMPR, MCTP1, MAGI2, CGNL1, VEPH1, HHIP, RIMS3, PDK4, MFAP5, SEMA4A, PDGFC, DTNA, PDGFD, SHISA3, PLP1, KCNMB2
SIMBULAN_UV_RESPONSE_NORMAL_DN	2.05107e-05	0.00036986	0.57561	-0.714958	-2.05436	30	EMP1, DUSP7, HAS2, PIP4K2B, MYC, ENC1, RBPMS, TACC1, CNBP, VEGFA, MCL1, PTP4A1, PRRC2C, EGFR, ID1
RICKMAN_TUMOR_DIFFERENTIATED_WELL_VS_MODERATELY_DN	2.22264e-05	0.000399176	0.57561	-0.577122	-1.94661	71	CDC42EP2, ARPC5L, APLN, IFFO2, IPPK, KCTD5, NIPA2, PSME3, AJAP1, LUZP1, LIMA1, SH2D5, DUSP14, EHD4, CARD10, PTP4A1, USP15, NEDD4, AJUBA, KLC1, OXSR1, ANGPT2
NEMETH_INFLAMMATORY_RESPONSE_LPS_UP	2.2466e-05	0.000401851	0.57561	-0.563198	-1.91337	76	SLC20A1, TOP1, PNP, STK10, ETF1, IER2, MAP2K1, GCH1, C3AR1, MAPKAPK2, NFKB1, IFRD1, ACSL4, JUND, EIF1, DEGS1, RCN1, IER3, RHOC, TNFRSF1B, MYADM, CASP4, PRKCD, HMGCR, RGS16, SLFN12, KPNA3, GLRX, SLC11A1, TXNRD1, SLC2A1
ABE_VEGFA_TARGETS_30MIN	2.36387e-05	0.000420763	0.57561	-0.767718	-2.06921	22	DUSP5, EGR1, RCAN1, TRIB1, HBEGF, NR4A1, EGR2, EGR3
FLECHNER_BIOPSY_KIDNEY_TRANSPLANT_OK_VS_DONOR_UP	2.3713e-05	0.000420763	0.57561	-0.353427	-1.51055	527	RAP1B, UGCG, GLS, RCAN1, ETF1, SLC5A3, MYO1B, LEPROT, PPP1R2, LRRFIP1, F2RL1, GCH1, ZC3H15, DICER1, SERBP1, ZMPSTE24, RPS6KA3, WWTR1, TGFBR2, CCT2, CAPZA1, EIF1AX, E2F3, G3BP1, HSPA8, TMX1, SMURF2, NUP153, RBPMS, BZW1, DNAJA1, CYCS, ACSL4, DDX5, SEC24B, PTP4A2, CNBP, RAC1, LTN1, ACTN1, VEGFA, PPID, FRMD4B, MCL1, OAT, F2R, TARDBP, DYNLT3, DDX3X, UBE2N, ARF4, DPM1, PSMA3, PRKCI, LEPROTL1, MAPRE1, C…
YAO_TEMPORAL_RESPONSE_TO_PROGESTERONE_CLUSTER_14	2.54293e-05	0.00044942	0.57561	-0.484404	-1.80264	133	NOP16, PES1, NSUN2, EBNA1BP2, EIF4G1, VCL, GNPNAT1, PPA1, SYNCRIP, IPO4, DNAJC2, PSMD6, UBE2N, SPCS3, RCN1, GATAD2A, TCERG1, MRPL20, RGS19, SSR1, METAP1, RAB34, SNRPA1, SSR3, CCT8, TANK, IRAK1, DCTPP1, ACTA1, GORASP2, WDR74, RAN, MRPL12, SRSF1, EIF2B5, PRRC1, UBE2M, PSME4, SERPINE2, CLPTM1L, PSMB5, PSMD1, SEC61B, NME1, ARHGDIA, CCT3, HNRNPA3
ELVIDGE_HYPOXIA_BY_DMOG_DN	2.63357e-05	0.000463379	0.57561	-0.618215	-1.97754	52	URB2, RPP40, PUS1, IDH3A, ZMPSTE24, ATP6V0A2, PSME3, SLC35C1, POLR3K, NUP98, HSPA4, SLC5A6, CORO1A, WDR77, IDE, SPAG1, CTPS1, GPATCH2, SDF2L1, CALM1, SLC25A44, DOLK, SRM, SRSF1
JI_RESPONSE_TO_FSH_DN	2.65325e-05	0.000463379	0.57561	-0.63404	-2.01172	51	ARF6, TOP1, MAT2A, EMP1, MAP2K1, SERPINE1, FGF2, SERBP1, PITPNB, CYB5B, YWHAZ, TFDP1, DDX3X, PANK3, PAK2, DUSP1, KIF5B
SNIJDERS_AMPLIFIED_IN_HEAD_AND_NECK_TUMORS	2.64888e-05	0.000463379	0.57561	-0.686136	-2.03882	35	FJX1, UHRF2, CTTN, CCND1, FGFR1, FZD1, JAG1, TACC1, PTP4A1, RBPJ, EGFR, BAG4, CDK6
MIKKELSEN_ES_ICP_WITH_H3K4ME3	2.6759e-05	0.000465501	0.57561	0.294646	1.44568	561	PBX1, WBP1L, YPEL4, MTHFR, GOLPH3L, ADPRHL1, NFE2, TMEM198B, KLC4, ZKSCAN5, SPSB3, MST1, PLEKHG1, DUSP19, FAM214A, TDGF1, SRGAP3, MBNL2, SLC12A6, IP6K2, ATXN7L1, ZFYVE26, QPRT, SMARCAL1, ZNF205, VPS41, IGBP1, ZNF182, RFTN2, TPPP3, LPAR6, DNAJC4, RECQL5, ZNF487, ZNF740, STPG1, HDAC6, RFX5, AGPAT4, ARHGEF9, VWA5A, TLR3, SLC2A10, MTMR11, ZNF44, TRIM16, ECH1, OSBPL7, PGAM2, TMEM141, TTC23, PCYT1B, TB…
GENTILE_RESPONSE_CLUSTER_D3	2.73682e-05	0.000474239	0.57561	-0.63335	-2.00954	51	SSH1, C2CD2, RPP40, PPP2R1B, SIAH2, CDR2, RNF4, DR1, SLBP, NR2F6, MCL1, TNFAIP8, MBD2, POM121, UNG, SERTAD2, BNIP2, FOXJ3, RHOB, ZMIZ1
FORTSCHEGGER_PHF8_TARGETS_DN	2.80744e-05	0.000484584	0.57561	-0.340586	-1.47585	690	TIMP3, YRDC, RAP1B, STK17A, PGM2, CDV3, POLR3H, C2CD2, EMP1, UTP3, PPP2R1B, DIMT1, CORO2A, PPP1R18, CELF1, PM20D2, LRP12, IFIT3, HSPA6, AASDHPPT, SOWAHC, IDH3A, NAPG, TRNP1, PTBP3, SEH1L, CHSY1, TMA16, EXT1, IFIT2, IL4R, PTS, EIF1AX, SLC27A1, FBLIM1, LGALSL, RPRD1A, KLF6, TCP11L1, NUFIP2, MAGEF1, SQLE, MZT1, DNAJB6, DOK7, HDAC4, ZC3HAV1L, SLC25A37, TACC1, PHLPP2, GFPT1, SH2D5, SC5D, EIF1AY, FITM2…
BLUM_RESPONSE_TO_SALIRASIB_UP	2.83091e-05	0.000486742	0.57561	-0.427011	-1.69829	224	FOSL1, MAFF, EGR1, ZYX, ARHGEF2, TRIB3, SIAH2, CBLB, MAFG, ESRRA, KPNA4, INPP1, NAPG, HSPA9, RAB22A, XPOT, SERPINB8, NDEL1, CEBPG, TNFAIP3, IFRD1, RRN3, DDX10, EIF2S2, PTP4A2, TESK1, GFPT1, SUPV3L1, DNAJA3, RELB, EIF1, TIMM9, RSL24D1, ASNS, ARF4, ZNF593, MTHFD2, TIMM44, PFDN2, EIF5, UNG, DCTD, CASP4, BACH1, SSR3, ACBD3, ENTPD6, ERCC1, AVEN, RTCA, PPP2R5B, RNF7, NAMPT, STC2, CBS, SLC35A2, PSAT1, G…
GEORGES_TARGETS_OF_MIR192_AND_MIR215	3.04424e-05	0.000521399	0.57561	-0.332066	-1.44738	810	SPRY4, SH2B3, EGR1, TOP1, NFKBIZ, RASSF8, B4GALT6, INPP5F, LRRC8C, KCTD15, KLF10, PPAT, DIMT1, UBASH3B, TRIB3, EEA1, PHC2, HBEGF, LIPA, NAB1, MRPL50, LRRFIP1, PPP1R18, LIMS1, FGF2, PIP4K2B, ZNF267, DSTYK, SLC7A2, GCH1, NKRF, RPAP3, SBDSP1, AASDHPPT, SOWAHC, DICER1, LRP8, NAA50, PITPNB, BTF3L4, ENC1, NIPA1, VPS13C, PTS, SYNCRIP, B3GNT5, BICD1, LARP1B, AGO2, FZD1, IFRD1, AGPAT5, MZT1, HAS3, MPZL1, …
LI_INDUCED_T_TO_NATURAL_KILLER_UP	3.17807e-05	0.000542228	0.557332	-0.416741	-1.66777	246	DUSP6, ARF6, DUSP5, PDGFA, EGR1, ERRFI1, BHLHE40, EMP1, LRRC8C, SMAGP, FHL2, HK2, CORO1C, PIM3, LRP12, HHEX, CHSY1, NFKB1, SGK1, TFDP1, RGS1, F2R, PDLIM7, XBP1, DYRK3, EHD4, TMEM158, EGR3, GLIPR1, IER3, VASH1, F2RL2, BATF3, FCGR2A, GNG2, ARAP3, KCTD10, SERTAD1, MSMO1, UPP1, CLDND1, LMNA, SDF2L1, CYP51A1, HMGCS1, FOSL2, JUNB, MYO1G, ELOVL1, ANKH, MYO1E, GLRX, HAVCR2, ST3GAL6, LY6G5B, DENND4A, EMIL…
BHAT_ESR1_TARGETS_NOT_VIA_AKT1_DN	3.27928e-05	0.000555225	0.557332	0.511271	1.97384	76	YPEL2, EFNA1, HBP1, PBX1, ZFYVE1, TCF7L2, CYB5D2, SLC22A23, TNS3, UBE2H, RGL1, DBP, SPATA7, ALAD, CAMK2G, TGFB2, EFNB2, GTF2IRD1, RXRA, ARMC7
REACTOME_TRANSPORT_OF_MATURE_TRANSCRIPT_TO_CYTOPLASM	3.27575e-05	0.000555225	0.557332	-0.54613	-1.86014	79	NXT1, SRSF7, RANBP2, EIF4E, NUP35, SEH1L, SLBP, MAGOH, NUP153, NCBP1, NUP155, FIP1L1, NUP98, NCBP2, NUP50, NUP160, RNPS1, POM121, U2AF1, THOC7, THOC2, SRSF2, RBM8A, U2AF2, MAGOHB, NUP88, SRSF1, POM121C, NUP62, NUP188, NUP107, SRSF11, SRSF3, NUP205, DHX38, SRSF5, ZC3H11A, NUP85
CHARAFE_BREAST_CANCER_LUMINAL_VS_BASAL_DN	3.55627e-05	0.000599834	0.557332	-0.381474	-1.59553	386	FOSL1, SPRY2, STK17A, PGM2, ETF1, EMP1, MYO1B, UBASH3B, ELK3, IRS2, BICD2, NAB1, MYL12A, F2RL1, RALB, FGF2, PM20D2, CORO1C, IFIT3, INPP1, EPHA2, PDP1, WDR1, WWTR1, CDC42EP3, TGFBR2, LBH, EXT1, FBLIM1, NDEL1, B3GNT5, BTG3, LUZP1, ARHGAP23, SERPINB2, ADM, TNFAIP3, GART, ADORA2B, INHBA, JAG1, MPZL1, SGK1, RNF145, SLC25A37, SMAD3, TGFA, ACTN1, KPNA1, ZC3H12C, FAM171A1, TRMT6, TNFRSF10D, ANXA1, IL1RAP…
PHONG_TNF_RESPONSE_VIA_P38_COMPLETE	3.76746e-05	0.000633047	0.557332	-0.435804	-1.71987	217	DUSP5, EGR1, ETV5, PMAIP1, PNP, STK17A, ATP2B1, SLC5A3, UBE2J1, SLC7A1, MYO1B, KLF10, CDC42EP1, MAFG, GTPBP4, U2SURP, ELOVL6, HHEX, RAB22A, EXT1, SEMA4C, CSNK1E, ZCCHC24, JAG1, TCF4, LARP1, OTUD4, SEC24A, GFPT1, ACACA, TRAF4, MCL1, RGS1, RAP2C, RHOQ, PPM1F, GLIPR1, FOS, PTPN12, BAZ1A, SHC1, IKBKE, MSMO1, BACH1, WWC2, HMGCR, MGAT2, SH3BP5, FOSL2, GABARAPL1, MAP7D1, SMURF1, TCP1, CCDC85B, SVIL, MYO…
SESTO_RESPONSE_TO_UV_C1	3.79885e-05	0.000635912	0.557332	-0.601039	-1.96528	59	DUSP5, ETF1, IER2, MAP2K3, EMP1, RNF4, VDAC2, GSPT1, SERPINB2, TNFAIP3, PPP2R2A, CNN3, SPAG1, SNRPA1, BNIP3, UBE2D2, SRSF2, PPP2CA, PSMA5, COPS8, NAMPT, UBE2G1, EIF4H, ATP1B1
SARRIO_EPITHELIAL_MESENCHYMAL_TRANSITION_DN	3.94139e-05	0.000657294	0.557332	0.476037	1.98051	114	GAS1, CDKN1C, EFNA1, ZNF608, BTG1, IFI16, PNRC1, BCL6, GADD45G, STAT3, TMEM59, CITED2, NFIL3, EIF4B, TP53INP1, CCNG1, LPAR6, PSME1, CD9, TGFBR3, PIK3C2B, BNIP3L, MAFB, PTEN, NFKBIA, FBXO32
CHARAFE_BREAST_CANCER_LUMINAL_VS_MESENCHYMAL_UP	4.06647e-05	0.000674344	0.557332	0.324933	1.55448	366	DNAJC1, CACFD1, PPM1H, EHF, PDCD4, ARFGAP2, ERBB2, SUOX, RPS6KA5, SELENBP1, ASB8, FAM214A, DBP, CREB3L4, CLN3, LIMK2, SCYL3, ST6GALNAC2, DHRS4-AS1, METTL7A, TP53TG1, SOX13, KIAA1522, IFT20, ULK1, TRAPPC6A, TOB1, ICA1, RBM47, FAM102A, KIAA0319L, CIRBP, TMEM79, TMEM41A, ERP29, FRAT2, CYHR1, RAB5B, TTC39A, SLC16A14, FAM110A, DCAF11, FGD3, CLDN3, APH1A, BOLA1, FEM1B, CACNG4, VRK3, PLEKHF2, ZNF165, MY…
DURCHDEWALD_SKIN_CARCINOGENESIS_DN	4.08923e-05	0.000674344	0.557332	-0.424928	-1.69446	233	PMAIP1, UCK2, UGCG, ATP13A3, BCAR3, SPRED3, APLN, UBASH3B, EEA1, IRS2, UBL4A, RALB, FARSB, SLC4A7, NSDHL, LRP8, RAB22A, PMEPA1, LARP4B, PTBP3, CSRNP1, DHX37, GSR, ASAP1, FBLIM1, KLF6, SHROOM3, SQLE, RBM25, ZDHHC5, SMAD7, LTN1, YWHAZ, FHOD1, WDFY2, DDX3X, DCUN1D3, NET1, FOS, MACF1, PTPN12, ADARB1, KIF5B, TPBG, FLRT3, EAF1, HMGCS1, TPM1, DAP, SMURF1, SMG1, ALDH1A3, RAPGEF3, CAMK2D, ZNF131, YOD1, UB…
WAMUNYOKOLI_OVARIAN_CANCER_GRADES_1_2_UP	4.0853e-05	0.000674344	0.557332	-0.49452	-1.80772	124	CXXC5, BRI3BP, ARPC5L, SLC39A14, ABHD17C, GPATCH4, DOK4, PHLDA2, TM9SF3, LRRC8B, ELOVL6, GNPNAT1, PDZD8, CA2, CEBPG, SEC24A, GOLPH3, GFPT1, ASPHD2, GALNT4, NET1, C3orf52, SFXN1, GALNT7, BAG1, EDEM3, CYP51A1, TMEM181, ETNK1, SLC35A2, ATP8B1, ATP1B1, SAR1B, CMPK1, HIGD1A, DDAH1, CASK, KDELR2, PLS1, STXBP5, IRAK2, C5orf24, GALNT3, FNIP2, KLF5, TNPO1, CTBP2
LEE_NEURAL_CREST_STEM_CELL_DN	4.20021e-05	0.000690079	0.557332	-0.520449	-1.86422	105	DUSP6, FJX1, SPRY1, SPRY2, MAFF, ETV5, PMAIP1, EPHA2, CREB5, MTUS1, BTG3, CA2, BEGAIN, GDF15, IGFBP3, FOS, CEP290, F3, PDLIM5, LHX2
MILI_PSEUDOPODIA_HAPTOTAXIS_DN	4.29085e-05	0.000702369	0.557332	-0.340984	-1.46997	636	TNFRSF12A, LIF, SLC20A1, UXS1, SSH1, SNAI1, PPP1R15B, SLC39A14, PLXNA1, TRIB1, ZFYVE27, BICD2, HBEGF, LIPA, MAFG, SLC4A7, TM9SF3, VCL, PIM3, LRP12, TEX2, ENC1, FGFR1, CHSY1, XPOT, SLC30A7, ATP6V0A2, SRPRB, IL4R, POLR3A, ATG16L1, SEMA4C, ARHGAP23, IPO4, SLC52A2, SQLE, ADORA2B, B3GNT2, ZDHHC5, TMEM33, PDCD11, MPZL1, PHRF1, RTN4, TOR1A, SC5D, FITM2, JKAMP, TMEM201, FAM171A1, MFHAS1, RAI1, CHUK, LDLR…
REACTOME_RAF_INDEPENDENT_MAPK1_3_ACTIVATION	4.33753e-05	0.000707401	0.557332	-0.756065	-2.0378	22	DUSP6, DUSP5, DUSP2, MAP2K1, DUSP4, DUSP7
RHEIN_ALL_GLUCOCORTICOID_THERAPY_DN	4.50393e-05	0.000731847	0.557332	-0.382218	-1.58465	344	DUSP6, EGR1, BHLHE40, IVNS1ABP, RCAN1, SLC5A3, ARPC5L, EMP1, RPP40, DIMT1, SERPINE1, SERBP1, ME2, BCCIP, PPA1, HSPA8, MRPS35, TBC1D4, MRPL3, RSU1, MCTS1, ZFAND1, CNBP, C1QBP, AK2, FRMD4B, GMPS, RSL1D1, EGR3, CSRP2, PAK2, FOS, SSBP1, SSR1, NEK4, LINC00342, METTL5, VDAC1, GGCT, UNG, DCTD, THOC7, METAP2, CCT6A, PRPS2, KLF4, PRDX3, ADSL, SORD, PKD2, CACYBP, PDCD2, IPO7, RTCA, CALM1, DAD1, CCT8, RBM8A…
SMID_BREAST_CANCER_BASAL_DN	4.6246e-05	0.000748713	0.557332	0.290508	1.42537	561	CCNG2, LRRC17, ELF1, DNAJC1, PBX1, FAXDC2, CITED1, PDCD4, PEX11A, ERBB2, LIAS, TRIM68, CXCL12, SELENBP1, ZNF446, SPATA7, HDAC11, C14orf132, KAT6B, APPBP2, CERS4, SLC24A1, ST6GALNAC2, SLIT3, NUCB2, FAM110B, PAN2, NAIP, ZSCAN18, TP53TG1, TMEM143, SLC35E3, BBS4, TPPP3, ATP7B, CD36, MFAP4, PCSK6, TOB1, ICA1, AMDHD2, SLC2A10, GSTZ1, RBM47, AAMDC, IFT140, SNX1, FUT8, KIAA0319L, TMEM101, HCFC1R1, NR4A2,…
MEBARKI_HCC_PROGENITOR_FZD8CRD_DN	4.67276e-05	0.000753759	0.557332	0.339582	1.61094	287	EFNA1, CTDSP2, EHF, GADD45G, TMEM198B, KLC4, C3orf18, ACSS1, SMPDL3A, MST1, SELENBP1, ABLIM2, LYRM9, SOX13, STK19, PDK2, DHRS3, ARHGEF10L, GTF2IRD2, PAQR6, PLIN5, RANBP3L, ANG, SNAP47, ADAMTS13, MUC20, TTC39A, C5AR1, RNPC3, FGD3, PLCXD1, MEGF8, AGT, H6PD, ACSF2, PTK2B, PAIP2B, VPS51, DCDC1, SOX6, CLIP3, ZBED3-AS1, PNPLA7, GLI4, MATK, SRP14-AS1, AUTS2, CYP4X1, MYO15B, TDO2, COL28A1, C1orf21, REEP6…
BURTON_ADIPOGENESIS_2	4.90482e-05	0.000788325	0.557332	-0.562053	-1.88844	69	FOSL1, IVNS1ABP, SNAI1, PER2, NSUN2, GRWD1, RASA3, NOP56, PA2G4, HSPH1, SRXN1, FKBP5, RHOJ, LIMK1, PRR5, MCL1, NF2, HSF1, HSPD1, SLC7A6, SDC1, SAR1B, SRM, TPM4, CAD, FTSJ3, TEAD4, SFPQ, HMGA2, SERP1
BIOCARTA_EIF_PATHWAY	4.99725e-05	0.000800282	0.557332	-0.803834	-2.01828	16	EIF4G1, EIF4E, EIF2S1, EIF1AX, EIF2S2, EIF1, EIF4A1, EIF5, EIF6, EIF3A
SEIDEN_ONCOGENESIS_BY_MET	5.05323e-05	0.000806336	0.557332	-0.535443	-1.84302	82	GLS, F2RL1, AASDHPPT, SERBP1, GRSF1, CAPZA1, TMX1, SMN1, LYPLA1, RSL24D1, DPM1, TCERG1, HSPA4, PDE8A, ACTR3, EIF5, CCT6A, MSMO1, GNAI3, TAF1D, HAT1, IPO7, RTCA, UBA2, SLC25A24, SUB1, YME1L1, AIDA
LIN_NPAS4_TARGETS_DN	5.11121e-05	0.000812664	0.557332	-0.580259	-1.9089	62	EGR1, ERRFI1, IER5, IER2, FHL2, SLC4A7, GPR4, DDI2, BDNF, DICER1, HOMER1, ARC, EGR2, ARL5B, EGR3, ETV3, WDR77, SERTAD1
ZHU_CMV_8_HR_DN	5.29416e-05	0.000838746	0.557332	0.600633	2.05538	45	GAS1, ZNF521, TCF7L2, TMEM198B, ZFP36L1, ACVR2A, NR3C1, CDC25B, MN1, TGFBR3, MARCKS
BLALOCK_ALZHEIMERS_DISEASE_INCIPIENT_DN	5.53426e-05	0.000873664	0.557332	-0.464561	-1.76761	156	TOP1, MRPL15, RANBP2, GRPEL1, EIF2B3, PPA1, CCT2, ROCK2, HSPH1, DNAJA1, DRAP1, RSU1, DDX5, ARCN1, PPP3R1, UTP18, ACTN1, TFDP1, CUL2, MEF2A, AHSA1, UBP1, PFDN2, ZFR, USP15, CCT5, CAMKK2, MFN1, CSNK1G3, MGA, CACYBP, IPO7, RGS14, RPE, OPA1, MED17, RAPGEFL1, CDK7, GLRX, DDN, CCT4, GNB1, DEAF1, PANX1, DENND4A, LGALS8, GTF2A2
MULLIGAN_NTF3_SIGNALING_VIA_INSR_AND_IGF1R_UP	5.8871e-05	0.00092607	0.557332	-0.766489	-2.03593	21	DDX21, RCL1, EBNA1BP2, CORO1C, GNL3, NOP56, SRXN1, USP10, HSPA4, MRPL20, CCL2, WDR77, SRSF2, ST6GAL1, ST3GAL4, ARL4C
SESTO_RESPONSE_TO_UV_C5	5.97773e-05	0.000937003	0.557332	-0.635312	-1.99013	45	CBFB, RASA1, HES1, SDC4, MYC, SLK, TGFBR2, EXT1, CLINT1, JAG1, MCL1, LDLR, FAM120A, VGLL4, METAP1, PUM1, WWP1, RCOR1
ZWANG_TRANSIENTLY_UP_BY_2ND_EGF_PULSE_ONLY	6.00031e-05	0.000937232	0.557332	-0.320376	-1.40304	950	DUSP6, TNFRSF12A, NOG, FJX1, EDN3, SPRED1, URB2, RRS1, PDE9A, SHC4, PPRC1, DUSP2, ZNF697, ATP2B1, SLC5A3, LONRF1, WDR43, IFNGR2, SMAGP, RELT, GEMIN5, ANKRD1, MALT1, PWP2, DKC1, CCND1, MYBBP1A, PHC2, ELK3, MFSD2A, METTL7B, CORO2A, UBL4A, LRRFIP1, ASB6, CMTM3, SLC4A7, GPR4, HSPA6, GAR1, C1orf216, F2RL3, PPIF, WDR36, CHST6, GFOD2, CTHRC1, WWTR1, TSPAN5, NOP56, IL4R, BRSK1, ATG16L1, DDX3Y, HSPA8, KCN…
RUTELLA_RESPONSE_TO_HGF_UP	6.11393e-05	0.000949334	0.538434	-0.383031	-1.5941	362	DUSP5, GLS, STK17A, SDC4, ATP13A3, SLC5A3, PVR, EMP1, PLXNA1, CCND1, LEPROT, SERPINE1, TFRC, METTL1, HK2, EMG1, EIF2S1, SPRED2, TEX2, CHST15, C3AR1, GRSF1, PPIF, EIF2B3, LHFPL2, GSR, CSRP1, CHPF2, CASP3, MRPL35, TBC1D4, SQLE, DNAJB6, INHBA, JAG1, MPZL1, SGK1, PSEN2, GFPT1, SC5D, FDX1, MFHAS1, RHOQ, TRAF3, LDLR, CD58, ALAS1, TNFAIP8, SLC43A3, SLC7A11, RDH11, CCL2, C12orf4, GPD2, DOCK4, B4GALT5, CC…
SHETH_LIVER_CANCER_VS_TXNIP_LOSS_PAM1	6.1206e-05	0.000949334	0.538434	-0.420709	-1.67801	226	ARF6, ETV5, IER5, VASP, BCL10, HES1, MAT2A, PVR, APLN, TRIB3, SFXN4, NEK6, TFRC, CORO1C, ENC1, E2F3, BICD1, KLF6, SHROOM3, C12orf45, SLC2A3, TCF4, TRIB2, TP53RK, LIMK1, HNRNPAB, PDLIM7, MTF1, LEPROTL1, AGFG1, C3orf52, PTPN21, STX18, NEDD9, TMEM41B, GGCT, PTPRE, IKBKE, RP2, CTPS1, RAI14, C15orf39, LMNA, ATP6V0A1, PCGF6
ACEVEDO_LIVER_TUMOR_VS_NORMAL_ADJACENT_TISSUE_UP	6.14491e-05	0.000949785	0.538434	-0.327503	-1.42455	780	RRS1, UCK2, ESF1, ETF1, DDX21, EIF3J, PPAT, RRP15, MRPL36, PPP1R2, EEF1E1, NOL7, TFRC, PAK1IP1, TIMM8A, GTPBP4, C1orf131, COA4, ELOVL6, GOLT1B, CDR2, ZMPSTE24, PDE12, SPATA5L1, RAB22A, ENOPH1, POLR3E, NR2C2AP, PTBP3, UCHL5, XPOT, PSME3, PPA1, IFIT2, CCT2, ROCK2, BLVRA, BTG3, MAGOH, C12orf45, TFB2M, LSG1, HSPH1, NUP153, IPO4, SRXN1, MCTS1, LSM10, CSTF2, ZFAND1, TRIB2, FKBP5, TESK1, GNG5, PSEN2, RH…
WHITFIELD_CELL_CYCLE_G2	6.1708e-05	0.000950475	0.538434	0.41041	1.79652	155	GAS1, CDKN2C, CDKN1B, NUMA1, MEPCE, BRD8, MET, KDM4A, PSRC1, TRIM69, NCOA5, HP1BP3, NR3C1, MID1, HSPA2, RHNO1, FAM110A, TTC38, MIS18BP1, CENPL, CDC25C, CDCA3, PIF1, NDC80, TRIM59, CDCA8, FAM83D, DET1, NUSAP1, ARHGEF39, MND1, CFLAR, STK17B, CDCA2, FZR1, HMGB2, CKAP2L, ANLN, NNMT, ESPL1, CKAP2, ENTPD5, TUBA1A, TRAIP
DAZARD_RESPONSE_TO_UV_NHEK_DN	6.22314e-05	0.00095522	0.538434	-0.399557	-1.62213	278	SH2B3, RRS1, PPRC1, ATP13A3, BCAR3, ATP2B1, SLC7A1, PER2, PHC2, DUSP7, MTMR6, CBLB, TTC9, PIP4K2B, CUL1, RRP1B, E2F5, MYC, GNE, MTUS1, CHD1, AJAP1, E2F3, AGO2, SLBP, KBTBD2, NFKB1, NUP153, ADORA2B, SMAD7, NAA20, OTUD4, SMAD3, MPHOSPH10, GAPVD1, TNFAIP8, MBD2, ZNF146, BAZ1A, IRS1, PUM1, RBPJ, STRN, BTBD3, CCNE1, PRKCD, DOCK4, SERTAD2, FOXJ3, SCAF11, BACH1, ADSL, ID1, RIF1, SMC5, VPS13A, ZMIZ1, DID…
SMIRNOV_CIRCULATING_ENDOTHELIOCYTES_IN_CANCER_UP	6.37555e-05	0.000970951	0.538434	-0.475632	-1.78374	142	MAFF, EGR1, BHLHE40, IFNGR2, DUSP4, HBEGF, SCML1, MAFG, HSPA6, PFKFB3, C3AR1, PMP22, BLVRA, CEBPB, SMURF2, SERPINB2, ADM, SLC2A3, SMAD7, SC5D, VEGFA, RGS1, PDLIM7, CD58, RARA, IGFBP3, IER3, TNFRSF1B, FCGR2A, SHC1, B4GALT5, CCR1, SLA, RGS16
SMITH_TERT_TARGETS_UP	6.34935e-05	0.000970951	0.538434	-0.475915	-1.77848	136	TOP1, GNL2, CBLB, FGF2, EIF2S1, EPHA2, LHFPL2, NFX1, DR1, INTS9, NFKB1, CEBPG, DDX10, SMAD7, AIMP1, GFPT1, PPP2R2A, XBP1, ASNS, THAP9-AS1, UFM1, UQCRFS1, MTHFD2, GTF2E2, PSMD11, TOMM34, SNRPA1, DUSP1, EGFR, EXOSC7, SRP19, PPP2CA, PSMD7, RCOR1, DAP, CCDC85B, FERMT2, AHR, PIGA, HNRNPD, SLC1A5, NUP88, DYNLT1, TGIF1, CDC6, GATA6, JOSD1, MAPK9, SRSF11, RPP30, PYCR1, ILF2, KLF5, PRRC2A, PPP1R11, ELF4, …
WINNEPENNINCKX_MELANOMA_METASTASIS_UP	6.39129e-05	0.000970951	0.538434	-0.457062	-1.72927	151	NUDCD1, MRPL32, FAM216A, DDX18, DSCC1, DNAJA1, CHORDC1, NCBP1, GMPS, MRPS17, ARF4, IWS1, C8orf33, HSPA4, CNN3, TAF1A, DPH3, CTNNAL1, PLEKHG2, GLRX2, CCT5, SRP19, CMSS1, SSR3, PRPF38B, CACYBP, IPO7, VMA21, DCBLD2, CREM, MSH6, FERMT2, HSPD1, GMNN, TCOF1, GEMIN6, CCT4, PAICS, MSANTD3, ENY2, NANS, CDC6, FAM98A, SNRPG, KDELR2, MRPS16, NME1, MRPS5, GPN3, PSMC3IP, SMARCA5
LANDIS_ERBB2_BREAST_TUMORS_324_UP	6.54812e-05	0.000991382	0.538434	-0.478507	-1.78351	135	DUSP6, ERRFI1, DOK1, B4GALT6, IER2, ETV1, TFAP2C, SMAGP, CCND1, LRRFIP1, ZC3H15, NR4A1, ABRACL, CSRP1, SHROOM3, ACTN4, ACSL4, TGFA, GOLPH3, TRAF4, XBP1, CMAS, WSB2, IER3, F3, CLIC1, RAB18, SRP19, ATP6V1E1, DAP, ETNK1, SS18L2, ANKH, DCK, MOB1B
AMIT_EGF_RESPONSE_60_MCF10A	6.59193e-05	0.000994619	0.538434	-0.691846	-2.03215	32	EGR1, BHLHE40, HES1, IER2, TRIB1, SOWAHC, TNFAIP3, INHBA, GLIPR1, IER3, PDLIM5, ID1, TPM1, JUNB, GADD45A
REACTOME_FOXO_MEDIATED_TRANSCRIPTION_OF_CELL_DEATH_GENES	6.72329e-05	0.001011	0.538434	0.800891	2.1071	15	BCL6, BBC3, CITED2, FOXO4, CREBBP, FOXO1, NFYC, BCL2L11, FOXO3, NFYB, STK11, PINK1
BERENJENO_TRANSFORMED_BY_RHOA_FOREVER_DN	6.81955e-05	0.00101715	0.538434	-0.709306	-1.97964	26	ANKRD1, HBEGF, LRRFIP1, EPHA2, NOP58, CHD1, HSPH1, PLAUR, F2R, IER3
BILBAN_B_CLL_LPL_UP	6.79354e-05	0.00101715	0.538434	-0.601992	-1.92565	52	TOP1, BCL10, SLC39A14, IGSF3, HEATR1, SOWAHC, ATP6V0A2, AGPAT5, FBXW11, WSB2, AZIN1, CYP51A1, CEACAM1, KANK2, ST6GAL1
REACTOME_B_WICH_COMPLEX_POSITIVELY_REGULATES_RRNA_EXPRESSION	6.83297e-05	0.00101715	0.538434	-0.699048	-1.98561	28	DDX21, POLR1C, MYBBP1A, POLR1E, POLR1A, POLR1B, TAF1A, POLR2K, TAF1D, POLR2H, POLR1D, MYO1C
LEI_MYB_TARGETS	7.18837e-05	0.00106648	0.538434	-0.40743	-1.65223	270	SH2B3, TIMP3, SLC20A1, RASA1, PNP, BHLHE40, TFAP2C, FHL2, CCND1, BICD2, MYL12A, SERPINE1, VCL, HSPA6, SERBP1, MYC, MRPS12, CEBPB, SERPINB2, SETD3, DNAJA1, SLC2A3, ZFP36L2, SMAD3, PPID, MCL1, NF2, TARDBP, ANXA1, E2F4, XBP1, ASNS, ALAS1, TRIP6, TMEM158, HSPA4, EIF3B, HSPE1, CCL2, TUBB2A, CTNNAL1, FARSA, ACTR2, ACBD3, ERCC1, TPM1, PSMD7, IDI1, CRIM1, HSPD1, TRIO
SHAFFER_IRF4_TARGETS_IN_ACTIVATED_B_LYMPHOCYTE	7.22457e-05	0.00106827	0.538434	-0.558288	-1.88666	73	TNFRSF12A, UCK2, PNP, HK2, UAP1, ME2, MYC, GRSF1, XPOT, CASP3, GART, SQLE, CYCS, B3GNT2, EIF2S2, VEGFA, LDLR, HILPDA, VDAC1, MSMO1, HMGCR, CYP51A1, SRPK1, INSIG1, PRPF40A, PAICS
SHAFFER_IRF4_TARGETS_IN_MYELOMA_VS_MATURE_B_LYMPHOCYTE	7.33316e-05	0.00108073	0.538434	-0.515755	-1.81489	93	DUSP5, UCK2, PNP, UBE2J1, PPP1R2, UAP1, NR4A1, MYC, GRSF1, XPOT, CASP3, TNFAIP3, CYCS, B3GNT2, MPZL1, EIF2S2, GFPT1, LDLR, C11orf24, SSR1, VDAC1, CYP51A1, SUB1, PRDM1, NAMPT, PDS5A, PAICS
HORTON_SREBF_TARGETS	7.46957e-05	0.00109719	0.538434	-0.732562	-1.99515	23	ELOVL6, SQLE, ACACA, SC5D, LDLR, ACLY, RDH11, STARD4, FASN, CYP51A1, HMGCS1, IDI1, INSIG1, HSD17B7
GRAESSMANN_APOPTOSIS_BY_SERUM_DEPRIVATION_UP	7.51514e-05	0.00109914	0.538434	-0.358649	-1.51814	467	DUSP6, FJX1, SPRY1, EGR1, PNP, IVNS1ABP, ETF1, POLR3D, IFNGR2, NDUFAF4, PES1, DIMT1, RRP15, WDR4, RCL1, PNPT1, AEN, EBNA1BP2, LIPA, PHLDA2, SLC35E4, SURF6, CORO1C, RRP12, HEATR1, IFIT3, MTFP1, PISD, FAM216A, WDR75, MYC, PPIF, NOP58, PMEPA1, ENC1, IFIT2, CDK5R1, SLC29A2, HSPA8, CEBPB, SHROOM3, WDR12, CEBPG, SLC2A3, TRIB2, SGK1, AATF, ALG13, PPID, HNRNPAB, NMD3, URI1, ALAS1, MMD, TMEM158, CUL4A, HS…
REACTOME_DISEASES_OF_SIGNAL_TRANSDUCTION_BY_GROWTH_FACTOR_RECEPTORS_AND_SECOND_MESSENGERS	7.53244e-05	0.00109914	0.538434	-0.381515	-1.58345	348	DUSP6, SPRED1, PDGFB, PDGFA, RAP1B, HES1, SPRED3, CNTRL, MAP2K1, PPP2R1B, IRS2, HBEGF, DUSP7, LRRFIP1, FGF2, CUL1, VCL, HEY2, NR4A1, SPRED2, MYC, FGFR1, STAT5B, PSME3, TGFBR2, JAG1, HDAC4, SRC, NCBP1, SMAD3, RAC1, TGFA, AMER1, PSEN2, PSMD6, PRR5, CHUK, CSK, FIP1L1, PSMD12, PSMA3, DUSP10, NCBP2, CBL, PTPN12, PSMD11, AXIN1, SHC1, IRS1, NRAS, RBPJ, POLR2K, STRN, HDAC7, EGFR, BAG4, PSMB10, FGF9, LMNA…
WINTER_HYPOXIA_METAGENE	7.84575e-05	0.00114111	0.538434	-0.426661	-1.68612	215	PDGFB, SLC20A1, EGR1, ERRFI1, PNP, BHLHE40, PPAT, DKC1, RRP9, SIAH2, SERPINE1, TFRC, HK2, PNN, NR4A1, PFKFB3, TIMM17A, DR1, UMPS, HSPH1, NFKB1, SERPINB2, ADM, TNFAIP3, ADORA2B, SLC2A3, PLAUR, PGF, TGFA, VEGFA, AK2, ANXA1, SLC16A1, PSMA3, IGFBP3, FOS, BATF3, HILPDA, F3, RBPJ, BNIP3, CCT6A, TPBG, ANGPTL4, TXN, ANGPT2, ALDH1A3, HSPD1, INSIG1, STC2, IGFBP1, RELA, GLRX, PAICS, HMOX2, AK3, SLC2A1, FKBP…
CONCANNON_APOPTOSIS_BY_EPOXOMICIN_UP	7.90006e-05	0.00114525	0.538434	-0.420414	-1.66696	222	MAFF, GLS, STK17A, ZYX, DOK1, ARHGEF2, SLC7A1, DUSP4, PHLDA2, SERPINE1, F2RL1, HSPA6, CREB5, HSPA9, WWTR1, TGFBR2, GSR, SERPINB8, KLF6, CEBPB, HSPH1, CEBPG, IFRD1, DNAJC2, DNAJB6, STX6, PGF, ADRM1, GDF15, TAF13, MSX2, DGKE, PSMD12, HSPA4, FOS, SLC7A11, PSMD11, IDE, ZFR, EIF5, DUSP1, SRP19, UPP1, MIR22HG, LMNA, RAB21, PSMA5, GABARAPL1, ABHD3, CREM, SMG1, SYNJ2, C18orf25, GLRX3, CEP170B, GADD45A, I…
BEGUM_TARGETS_OF_PAX3_FOXO1_FUSION_DN	8.0804e-05	0.00116758	0.538434	-0.635059	-1.96624	43	TNFRSF12A, TIMP3, KLF10, SERPINE1, F2RL1, SOX9, EPHA2, MYC, AJAP1, LBH, KCNG1, VEGFA, DGKD, CARD10, PDLIM4, ID1
LINSLEY_MIR16_TARGETS	8.1946e-05	0.00118024	0.538434	-0.438494	-1.70365	191	EGR1, ANKS1A, UXS1, YRDC, ELK3, SERPINE1, POLR3G, IPPK, SLC25A22, EIF2S1, RAB22A, NUP35, RPS6KA3, CDC37L1, ATG16L1, BTG3, TSR1, SMURF2, SETD3, DNAJB6, ZFP91, TFAP4, TACC1, PHLPP2, GFPT1, LIMK1, RNF138, NMD3, TRUB1, SLC15A4, CARD10, IFRD2, MACF1, RHOC, NOB1, F3, USP15, CCNE1, ZCCHC2, ITPRIPL2, RFK, NKIRAS1, CDK6, WWP1, MIEF1, ASNSD1, PHF19, JUNB, M6PR, CBX6, GNPDA2, PLEKHA3, UBE2Q1, KIF1C, UBE2V1,…
WP_CORTICOTROPINRELEASING_HORMONE_SIGNALING_PATHWAY	8.37332e-05	0.00120207	0.538434	-0.541723	-1.84359	77	FOSL1, RAP1B, MAP2K1, NR4A1, CASP3, NFKB1, TCF4, JUND, ACACA, TLR4, PRKCI, FOS, PRKCD, PLCG1, GNAQ, FOSL2, JUNB, MAP3K5, RAPGEF3, ARRB1, RELA, RHOA, GNB1, PRKAA2, GNB3, PTK2, CTNNB1, GRK6, MAPK9
JEPSEN_SMRT_TARGETS	8.47949e-05	0.00121339	0.538434	-0.673496	-1.98321	33	SPRY4, TNFRSF12A, PDGFA, EGR1, SRXN1, SYT12, ADAT2, PDLIM4, PRDM15, MGA
MOOTHA_HUMAN_MITODB_6_2002	8.58032e-05	0.00122387	0.538434	-0.370568	-1.54895	384	GLS, IVNS1ABP, MRPL39, MRPL15, MRPS30, BCL2A1, TIMM8A, MRPL17, IDH3A, ME2, HSPA9, PPIF, PDP1, MRPS12, TIMM17A, DHODH, VDAC2, GSR, BLVRA, MRPL35, MRPS35, CYCS, SLC25A17, ACSL4, COX17, CYP24A1, TFAM, SLC25A37, TIMM10, FDX1, CYB5B, AK2, DLAT, PPID, GDF15, SUPV3L1, OAT, TIMM22, TIMM9, GCFC2, TFB1M, TIMM23, SLC25A15, TOMM40, MRPS17, ALAS1, ABCF2, AKAP1, EMC8, UQCRFS1, MRPL42, POLRMT, MRPL20, BID, CRY1…
TAKAO_RESPONSE_TO_UVB_RADIATION_DN	8.79997e-05	0.00125118	0.538434	-0.520277	-1.82453	90	RRS1, CBFB, UGCG, SLC39A14, ELK3, NOLC1, RNF4, SERPINB8, BZW1, ADM, TNFAIP3, CLINT1, CYP24A1, PSEN2, MCL1, NOP14, VRK2, DPM1, PSMA3, USP10, ARPC4, CCT8, EIF4H, CAMK2D, CDK7, RAB11A, CREB3, KANK1, RBBP8, DHCR24, NUP188, EXOSC10, PITPNA, PRMT5
AMIT_EGF_RESPONSE_60_HELA	8.87472e-05	0.00125777	0.538434	-0.637594	-1.98632	44	LIF, SLC20A1, PMAIP1, UGCG, BHLHE40, HES1, KLF10, CCND1, SERPINE1, NAA15, KLF6, KCNJ12, HSPH1, SLC2A3, VEGFA, LDLR
REACTOME_G_ALPHA_Q_SIGNALLING_EVENTS	9.72105e-05	0.00137333	0.538434	-0.466621	-1.73136	132	DAGLA, EDN3, DGKH, RGS17, DGKI, HBEGF, F2RL1, GPR4, F2RL3, RPS6KA3, GNG5, CHRM3, DGKD, RGS1, F2R, ANXA1, GNG12, DGKE, ADRA1D, RGS19, F2RL2, GNG2, NRAS, PRKCD, EGFR, PLCB4, GNB4, RGS16, GNAQ, ITPR1, PLCB2, TRIO
IVANOVA_HEMATOPOIESIS_LATE_PROGENITOR	9.78807e-05	0.00137841	0.538434	-0.361131	-1.52202	435	SSH1, ETF1, MAP2K1, PPP2R1B, EXOC6, MRPL50, TFRC, EIF2S1, NSDHL, MTFP1, SERBP1, NAPG, MTUS1, MRPS6, LHFPL2, PITPNB, SEH1L, CDC37L1, EXT1, GSR, ASAP1, SLBP, MAGOH, TMEM33, FASTKD2, CLINT1, TACC1, SLC45A3, API5, ADRM1, CDC123, KPNA1, GMPS, OAT, ALAS1, TTC13, SLC15A4, TRMT12, XPO5, IFRD2, MTHFD1L, CPNE8, BAZ1A, SPOPL, C12orf4, KTI12, PHF5A, USP14, MSMO1, CCR1, USP45, ITPA, UBE2V2, PRDX3, CSNK1G3, WR…
DUTERTRE_ESTRADIOL_RESPONSE_6HR_DN	9.84153e-05	0.00138155	0.538434	0.508306	1.97784	78	STON1, CCNG2, BMF, EFNA1, KLHL24, TNS3, ERBB2, CREBRF, TP53INP1, TGFB2, EGLN3, NR3C1, CLEC2D, YPEL3, PLEKHF2, ZNF467, RND1, ZNF704
NUYTTEN_EZH2_TARGETS_DN	9.91046e-05	0.00138684	0.538434	-0.319023	-1.39665	939	SPRY4, NOC3L, NXT1, RABEPK, HES1, POLR3H, INPP5F, BRI3BP, EDEM1, BEND3, EIF3J, C12orf66, NUDCD1, SLC7A1, MALT1, SRF, ABHD17C, DHX33, GPATCH4, PWP2, DKC1, WDR4, CCND1, MRPL50, MTMR6, F2RL1, TFRC, CMTM3, SLC4A7, GTPBP4, RRP1B, WNK4, LRP12, C1orf131, HEATR1, GOLT1B, RABGGTB, CDR2, EPHA2, NLE1, LRP8, ENOPH1, NR2C2AP, LARP4B, WWTR1, SRPRB, TMA16, UMPS, CCT2, DSCC1, PDZD8, ROCK2, B3GNT5, GEMIN4, MRPS35…
OUELLET_OVARIAN_CANCER_INVASIVE_VS_LMP_UP	0.000105132	0.00146196	0.538434	-0.488497	-1.74941	108	SNRPB2, ATP13A3, MAP2K1, PTS, BTG3, NUP153, MRPL3, CYCS, DDX5, YWHAZ, OAT, ARF4, DPM1, PSMA3, PRKCI, MAPRE1, ZNF146, HNRNPU, SSR1, POLR2K, CCNE1, PRKCD, UBE2V2, SRPK1, ATP1B3, SLC35A2, GLO1, HNRNPD, TPM4, CSTB, PRKDC, FH, NDUFS1
REACTOME_RNA_POLYMERASE_I_PROMOTER_ESCAPE	0.000105021	0.00146196	0.538434	-0.690002	-1.95992	28	POLR1C, POLR1E, RRN3, GTF2H2, POLR1A, POLR1B, TAF1A, GTF2H3, POLR2K, TAF1D, CBX3, POLR2H, POLR1D, CDK7, ERCC2, ERCC3, MNAT1, UBTF, GTF2H4, TAF1B, GTF2H1, POLR2F
COLLER_MYC_TARGETS_UP	0.00010592	0.00146832	0.538434	-0.725206	-1.97512	23	TFRC, GRPEL1, PPIF, CEBPZ, C1QBP, SLC16A1, NCL, POLR2H, HSPD1, NAMPT, EIF5A, FABP5
BROWNE_HCMV_INFECTION_24HR_UP	0.000106542	0.00147234	0.538434	-0.481661	-1.7803	129	ETV5, BHLHE40, F2RL1, GRPEL1, E2F5, LRP8, ME2, SF1, STAT5B, E2F3, AGO2, ZNF195, TESK1, PPP3R1, SS18L1, NUP98, TOMM40, PAK2, BID, BAZ1A, SNRPA1, ADARB1, FGF9, ATP6V0A1, NR4A3, TAF5L, METTL3, MAP3K9, CREM, ALDH1A3, PLXNA2, MSI1
STARK_PREFRONTAL_CORTEX_22Q11_DELETION_DN	0.000107389	0.00147857	0.538434	-0.357781	-1.51588	474	PDGFA, ARPC5L, IFNGR2, MRPL15, POLR1C, PHC2, UBL4A, RPL22L1, MBLAC2, MRPL17, EIF4E, TSHZ3, EIF2S1, IDH3A, BCCIP, MRPS12, ENOPH1, TAF9, TIMM17A, NIPA1, POMP, VDAC2, DDX56, CCT2, BLVRA, NUDT19, MRPL3, SNHG10, CYCS, MCTS1, TESK1, AIMP1, RHEB, C1QBP, KPNA1, JKAMP, FAM136A, OAT, METTL8, EIF1, TIMM23, MRPS17, PDCD5, NUDC, PSMA3, LEPROTL1, UQCRFS1, MRPL42, POP7, AHSA1, C9orf72, HSPE1, RRP7A, ABHD11, PFD…
WP_PARKINUBIQUITIN_PROTEASOMAL_SYSTEM_PATHWAY	0.00010766	0.00147857	0.538434	-0.567481	-1.86686	62	UBE2J1, SIAH2, CUL1, HSPA6, HSPA9, HSPA8, PSMD6, PSMD12, HSPA4, HSPA14, UBE2L3, UBE2G2, PSMD11, TUBB2A, CCNE1, RNF19A, PSMD7, UBE2G1, UBE2J2, PSMD14, CASK, PSMC2, PSMD1, TUBA4A, PSMC4, TUBA1C
BENPORATH_NANOG_TARGETS	0.000111473	0.00151685	0.538434	-0.320424	-1.40054	894	DUSP6, TNFRSF12A, SPRED1, SPRY1, RRS1, UXS1, NOC3L, RASA1, PNP, NOL6, DCAF13, B4GALT6, NOP16, SDC4, POLR3D, ANKRD1, KCTD15, PPP2R1B, DCUN1D5, PPP1R2, EEF1E1, BAG5, AMOTL1, HAS2, POLR3G, MSC, FGF2, TLE3, PBDC1, ADO, HEY2, HHEX, UTP14A, NIP7, IDH3A, TAF4B, NOLC1, WDR36, UBALD2, USP7, FGFR1, SLC30A7, DDX18, ABRACL, GRPEL2, DSCC1, DDX17, E2F3, ZNF770, RPRD1A, CA2, ZNF202, TFB2M, IER5L, RBPMS, CDK17, …
BOYAULT_LIVER_CANCER_SUBCLASS_G6_DN	0.00011137	0.00151685	0.538434	-0.77382	-1.98497	18	SLC20A1, HES1, SDC4, INPP1, AGO2, LDLR, NUP98
WANG_CLIM2_TARGETS_DN	0.00011093	0.00151685	0.538434	-0.449391	-1.72149	168	TNFRSF12A, CCDC86, YRDC, RRP15, LRRFIP1, GTPBP4, KCTD5, CSRNP1, IFRD1, JAG1, API5, CEBPZ, TATDN1, TMEM11, DHX36, DPM1, ARPC2, UBE2L3, MYL12B, RDH11, GALNT7, JRKL, SPAG1, RP2, FARSA, PFDN4, CCT6A, MEX3C, MSMO1, ACBD3, ACER3, HMGCS1, ETNK1, CAPZA2, IDI1, TIPRL, BLZF1, NCOR1, PPP1R9A, MTMR2, SLC25A44, STRN3, NDUFV3, CAMK2D, SRA1, TNKS2, PRPF40A, RNF14, RAD18, ZNF281, UBQLN1, DNAJC15
ZHENG_BOUND_BY_FOXP3	0.000112919	0.00153183	0.538434	-0.361465	-1.51899	419	DUSP6, NFKBIZ, STK10, ATP2B1, MRPL39, LRRC8C, MALT1, UTP3, MAP3K1, UBASH3B, TRIB1, ELK3, ZBTB2, EEF1E1, LRCH1, F2RL1, CBLB, TIMM8A, IFIT3, RASA3, PAG1, PTBP3, NUS1, SLC30A7, STAT5B, TGFBR2, CD200, EXT1, INTS9, ZDHHC20, AGO2, KLF6, NUP153, TBC1D4, PIK3CG, CDK17, TNFAIP3, B3GNT2, AGPAT5, ZFP36L2, TPP2, TRIB2, ZFP91, SMAD3, VCPKMT, LLPH, FRMD4B, WDR35, TG, RGS1, ANXA1, L3MBTL3, ARL4A, LEPROTL1, LATS…
SANSOM_APC_TARGETS	0.00011399	0.00154165	0.538434	-0.44913	-1.72049	168	TNFRSF12A, CCDC86, ABCE1, POLR3D, MYO1B, IFFO2, TRIB1, DUSP4, EIF5B, SOX9, SPATA5L1, MYC, TRIM9, RPRD1A, DCAF4, FKBP5, GLMN, DYRK3, EMC8, MRPL47, BCL11A, TRIT1, EPHB3, MTHFD1L, DCLRE1B, FADS3, POGK, DCTD, DNLZ, RNF157, TRMT1, CBWD1, SLFN12, ZNF800, FGFRL1, PSAT1, ARMC9, LPCAT4, CCT4, PACRGL, PAICS, FZD6, METTL2A, TTC27, PIEZO1, WASF3, DHX30, HIRA, SLC7A5, SLC12A2
BASAKI_YBX1_TARGETS_UP	0.000117859	0.00157299	0.538434	-0.408215	-1.64425	259	TNFRSF12A, RRS1, GLS, ARPC5L, DCUN1D5, WDR4, FGF2, BDNF, EPHA2, PMEPA1, WDR1, CDC42EP3, DR1, TCP11L1, RBPMS, GART, SLC52A2, CHORDC1, SMAD7, TOMM5, PDLIM7, EHD4, AHSA1, SCO1, IFRD2, C11orf24, NUP50, WDR77, TUBB2A, UNG, GLRX2, AJUBA, SNRPA1, CTPS1, KLC1, PGAM5, PLCB4, CACYBP, HAT1, PDCD2, PHF19, CBWD1, COX20, CREM, CYTH3, IRAK1, SNX5, SAR1B, MYO19, SLC1A5, TPM4, CAD, GALNT2, PRKDC, ORC6, SLC3A2, DD…
LIEN_BREAST_CARCINOMA_METAPLASTIC_VS_DUCTAL_UP	0.000117624	0.00157299	0.538434	-0.540703	-1.82378	72	TNFRSF12A, FJX1, LRRC8C, BCL2A1, HAS2, GOLT1B, MYC, CEBPB, ADM, ADORA2B, TMEM158, UPP1, ANGPTL4, ANKH, SRSF12, EFNB1, COL27A1, PTX3, PDIA2, PRNP, ARNTL2, FABP5
MARSON_FOXP3_TARGETS_DN	0.000116843	0.00157299	0.538434	-0.63917	-1.97076	42	DUSP6, CDV3, ETF1, MALT1, RCL1, GCH1, NOLC1, MYC, ENC1, RNF4, BZW1, ZFP36L2, STX6, PDE3B, RNF19A, NFKBIE, POLR1D, M6PR
WHITFIELD_CELL_CYCLE_M_G1	0.00011808	0.00157299	0.538434	-0.481536	-1.74764	119	TOP1, DKC1, CCND1, PAK1IP1, TLE3, GRPEL1, VCL, TAF9, IFIT2, GSPT1, HSPA8, NUFIP2, DNAJB6, LARP1, RHEB, LYAR, GDF15, PPP2R2A, MTPN, TCERG1, AGFG1, ODF2, BTBD3, XPO4, MRPS2, CBX3, ANTXR1, PPP2CA, CYTH3, TMEM138, MRPL19, CDK7, HIF1A, FOXK2, CWC15, ZNFX1, RAB3A, AMD1, OPN3, NCS1, NFIA, ILF2, YY1, SRSF3, NFIC, LRIF1
ZAMORA_NOS2_TARGETS_UP	0.000117133	0.00157299	0.538434	-0.601505	-1.89721	49	PNP, IER2, PPA1, CSRP1, HSPA8, HSPH1, ADM, IFRD1, RAC1, ACLY, CCNE1, PDCD2, POLR1D, CDK7, SRM, RAN, SMS
BHAT_ESR1_TARGETS_VIA_AKT1_DN	0.000123932	0.00164599	0.518848	0.502199	1.92568	72	YPEL2, EFNA1, HBP1, EHF, SLC22A23, FAXDC2, UBE2H, DBP, SPATA7, ALAD, ZNF277, TRIM45, VPS9D1, TGFB2, EFNB2, GTF2IRD1, TRIM52, RBL2, YPEL3, CREB3L2
ACEVEDO_LIVER_CANCER_UP	0.000134717	0.00178187	0.518848	-0.319383	-1.39452	884	YRDC, UCK2, NOC3L, HES1, DDX21, UTP3, RRP15, IRS2, DOK4, LIPA, MRPL50, EEF1E1, NOL7, SCML1, MTMR6, CBLB, EIF2B2, TIMM8A, GTPBP4, ATXN1, PNN, RRP12, UAP1, C1orf131, HEATR1, AASDHPPT, GOLT1B, PDE12, ENOPH1, POLR3E, DNAAF2, NR2C2AP, PTBP3, UCHL5, XPOT, UBE3C, GRPEL2, IFIT2, AHCTF1, RPF1, ROCK2, BLVRA, BTG3, YWHAG, SHROOM3, TFB2M, EXOSC4, NUP153, IPO4, SAR1A, SRXN1, MCTS1, CSTF2, ZFAND1, FKBP5, DHX15…
HELLER_HDAC_TARGETS_SILENCED_BY_METHYLATION_DN	0.000134966	0.00178187	0.518848	-0.410888	-1.64521	248	DUSP6, MAFF, UCK2, PDE4D, BHLHE40, PPRC1, UBE2J1, TRIB3, TRIB1, CCND1, PMM2, SRSF7, MAFG, HSPA6, CHST15, LRP8, HSPA9, MYC, POLR3E, CEBPB, HSPH1, CEBPG, IFRD1, TCF4, VEGFA, GDF15, RHOBTB1, TNFRSF10D, CD58, XBP1, SLC25A15, PDE3B, HSPE1, SLC7A11, MYCN, TIMM44, SLC38A1, EIF5, PSMB10, CCR1, SLA, THUMPD2, NOL12, ZMIZ1, NUAK1, AVEN, CEACAM1, SNTB1, DESI2, ST6GAL1, CERS2, HSPD1, CBS, IRAK1, PSAT1, GADD45…
RYAN_MANTLE_CELL_LYMPHOMA_NOTCH_DIRECT_UP	0.000140756	0.0018528	0.518848	-0.484489	-1.76245	122	SEMA7A, TOP1, DUSP2, HES1, BCL2A1, UBASH3B, FMNL3, PPAN, TLE3, IFIT3, HEY2, NR4A1, MYC, SH3TC1, UBALD2, CDK5R1, SMAD3, TRAF4, RHOBTB1, SIK1, BID, TNFRSF1B, NEDD9, TRAM2, ZMIZ1, HPCAL1, MAP3K5, ST6GAL1, RHOV, HIVEP1, PIK3AP1, P2RY11, ARHGAP17, CBFA2T3, TASP1, CD300A, CAMKK1, CDC25A, SH2B2
NIKOLSKY_BREAST_CANCER_20Q12_Q13_AMPLICON	0.000144234	0.00189296	0.518848	-0.496899	-1.78329	107	EDN3, SDC4, TFAP2C, SNAI1, RAB22A, PMEPA1, CEBPB, KCNG1, NFATC2, CYP24A1, PARD6B, OGFR, ADRM1, YTHDF1, SS18L1, DPM1, RGS19, PTPN1, TOMM34, PFDN4, RNF114, ZNF831, CASS4, DIDO1, YWHAB, MRGBP, PREX1, STK4, UBE2V1, NELFCD, PHACTR3, SOX18
BROWNE_HCMV_INFECTION_14HR_UP	0.000146176	0.00191279	0.518848	-0.464197	-1.7347	136	ETV5, TOP1, PNO1, HES1, SLC39A14, SIAH2, GRPEL1, PNN, CDR2, NDEL1, DDX3Y, ZNF202, CEBPG, KLHL18, CLINT1, CCNE2, PPP2R2A, DDX3X, ALAS1, GAPVD1, LEF1, RGS19, RPIA, ISG20L2, FOS, TAF1A, SRRT, BAZ1A, TIMM44, SPAG1, CCNE1, POLE3, SMG7, USPL1, POLR2H, SMURF1, ZBED4, M6PR, MAX, BRMS1, JMJD6, ATP6V0B, HYAL2, HOXB2, ZNF263, FOXK2, PRPF4B, UBE2M, ING1, SLC7A5, CDC6
BURTON_ADIPOGENESIS_PEAK_AT_8HR	0.000148761	0.00194089	0.518848	-0.653805	-1.94275	35	FOSL1, TOP1, RCL1, PPP1R2, UAP1, PPA1, NOP56, CEBPB, HSPH1, BZW1, SRXN1, ARL4D, PRR5, SLC16A1, TUBB2A
SHAFFER_IRF4_TARGETS_IN_PLASMA_CELL_VS_MATURE_B_LYMPHOCYTE	0.000149958	0.00195077	0.518848	-0.555919	-1.83528	63	TNFRSF12A, DUSP5, UCK2, UBE2J1, UAP1, NR4A1, CASP3, TNFAIP3, B3GNT2, GFPT1, VEGFA, LDLR, C11orf24, SSR1
GRYDER_PAX3FOXO1_ENHANCERS_KO_DOWN	0.000162677	0.00211005	0.518848	-0.355698	-1.48882	409	DUSP6, NOG, ERRFI1, ETV5, UGCG, PNO1, NXT1, RGS17, UBE2J1, RRP15, MFSD2A, PRMT3, SLC7A2, RRP1B, TSHZ3, CHST15, DICER1, NAPG, NOLC1, ENC1, CHSY1, ABRACL, IL4R, CSRP1, TEX10, HSPH1, CEBPG, TNFAIP3, GART, AGPAT5, CLINT1, NAA20, NRP2, RNF145, PGF, CEBPZ, CDC123, YWHAZ, ZDHHC6, OAT, RHOQ, EFHD2, FAM89A, APPL1, KBTBD8, GNG12, MTPAP, RCN1, SIK1, LEPROTL1, ARPC2, BCL11A, HSPA4, CAP1, PTPN12, SFXN1, RNGTT…
REACTOME_TRNA_PROCESSING_IN_THE_NUCLEUS	0.000166155	0.00214887	0.518848	-0.577703	-1.86667	56	RPP40, RANBP2, NUP35, SEH1L, XPOT, NUP153, TRNT1, CSTF2, POP1, TSEN2, NUP155, NUP98, POP7, NUP50, NUP160, POM121, RPP38, ZBTB8OS, NUP88, RAN, POM121C, NUP62, NUP188, NUP107, RPP30, ELAC2, TSEN54
QI_PLASMACYTOMA_UP	0.000171484	0.00221134	0.518848	-0.418825	-1.64404	204	PDGFB, BHLHE40, ZYX, STK10, DOK1, VASP, DUSP2, ANKRD1, SRF, UBASH3B, PHLDA2, LRRFIP1, PAK1IP1, CDC42SE1, WDR1, CDC42EP3, IL4R, CASP3, TNFAIP3, LIMK1, FRMD4B, RGS1, RELB, MTPN, PDLIM7, SLC43A3, CAP1, PTPN1, MYCN, EHD1, ARHGDIB, RP2, CASP4, ACTR2, CCR1, SLA, NFKBIE, GNB4, RGS16
BIOCARTA_SPRY_PATHWAY	0.000172597	0.00221924	0.518848	-0.768239	-1.9524	17	SPRY4, SPRY1, SPRY2, RASA1, MAP2K1, CBL, SHC1, EGFR
CHIARADONNA_NEOPLASTIC_TRANSFORMATION_KRAS_UP	0.000175188	0.00224605	0.518848	-0.486831	-1.7645	118	SEMA7A, TOP1, RASA1, IVNS1ABP, MYO1B, CCND1, HAS2, SPRED2, SLBP, FDX1, PPID, SPCS3, PSMA3, CCL2, ETV4, CASP4, UBE2D2, TPBG, BACH1, RGS16, UBA2, ANGPTL2, ST6GAL1, ANKH, CXorf38, HNRNPD, GTF2A2, TOPBP1, SMS, GDNF, CASK, CENPV, MED10, SLC12A2, SET, HMGA2, CYTIP, MRPL18, ILF2, THBS2, RAD51, DHX9, SPTSSA, KCNN4, PLSCR1, DNMT1, TUBB6, PRKCB, HPRT1, TIMP1, SEPHS2, BZW2
AMIT_SERUM_RESPONSE_120_MCF10A	0.000176484	0.00225615	0.518848	-0.569247	-1.87327	61	LIF, MAFF, YRDC, IFIT5, BCAR3, KLF10, IRS2, SOX9, SOWAHC, SETD3, PLAUR, CSTF2, TESK1, MCL1, SIK1, DUSP10, C3orf52, NEDD9, PDZD2, PDLIM5, KLF4, ID1, JUNB, FERMT2, CDR2L, ID3, ATP8B1, GADD45A
LU_IL4_SIGNALING	0.00017791	0.00226784	0.518848	-0.53504	-1.82531	78	EGR1, PMAIP1, NFKBIZ, BHLHE40, SIAH2, NEK6, EIF4G1, ATXN1, VCL, GSR, IL4R, TNFAIP3, MOK, XBP1, GNG2, HLX, SPAG1, SLA, ARPC5, PPP2CA, MAP3K5
CROMER_METASTASIS_DN	0.000179002	0.00227523	0.518848	-0.546131	-1.82214	66	NOP16, SDC4, NOP2, IGSF3, PHLDA2, DUSP7, CUL1, MRPS12, UBE3C, PA2G4, CEBPZ, TICAM1, MBD2, TPBG, FLAD1, LMNA, LAD1, SVIL, TTLL12, MALL, SLC20A2, SMTN, ACTA1, CAV2, UBE2M, SH3GL1, PLEC, CAV1, BAIAP2, TUBA4A, AFG3L2, TMEM183A, ITGA3
SESTO_RESPONSE_TO_UV_C3	0.000183033	0.00231982	0.518848	-0.765048	-1.96247	18	PMAIP1, HBEGF, PHLDA2, EIF2S1, SOX9, CYCS, MAD2L1BP, IER3, DUSP1
DORN_ADENOVIRUS_INFECTION_24HR_DN	0.000183876	0.00232386	0.518848	-0.646483	-1.92466	36	TNFRSF12A, BCAR3, MAP2K3, FHL2, CCND1, NR4A1, EPHA2, IFIT2, SGK1, LIMA1, TRAF4, MCL1, FUBP3, EGR3, IER3, SH3BP5, JUNB, FUBP1
ZHENG_GLIOBLASTOMA_PLASTICITY_UP	0.000185064	0.00233223	0.518848	-0.402215	-1.60473	232	SPRY4, DUSP6, TAGLN3, SPRY1, ETV5, SDC4, MYO1B, CCND1, DUSP4, LRRFIP1, LHFPL2, UCHL5, TRIM62, JAG1, TRIB2, EFHD2, CTNNBIP1, CAP1, IER3, MTHFD2, CPNE8, ETV4, F3, MAPK1IP1L, CTNNAL1, GPD2, CTPS1, NES, UPP1
MOREAUX_MULTIPLE_MYELOMA_BY_TACI_DN	0.000199435	0.00250622	0.518848	-0.447562	-1.70542	159	GEMIN5, TRIB1, DKC1, EBNA1BP2, MRPL50, PAK1IP1, C1orf131, AASDHPPT, DDX31, NAA50, SPATA5L1, MRPS12, DDX18, TMA16, CCT2, AIMP2, OTUD6B, G3BP1, C1QBP, TATDN1, SLC16A1, PSMA3, SSBP1, SNRPD1, SLC38A1, CMC1, PDCD6, PFDN4, CCT5, MCM3AP, IFT57, BTBD1, PTPMT1, ACTL6A, MALSU1, ERCC1, CBWD1, ABHD3, EIF3M, ACTR6, PPIP5K2, RNF7, TIMM50, MRPL19, ZNF131, DENND4A, EOGT, RAN, GCSH, PRKDC, RNF111, NCLN, PSMC4, MI…
REACTOME_RNA_POLYMERASE_I_TRANSCRIPTION_TERMINATION	0.000203539	0.00255056	0.518848	-0.685464	-1.93797	27	POLR1C, POLR1E, GTF2H2, POLR1A, POLR1B, TAF1A, GTF2H3, POLR2K, TAF1D, POLR2H, POLR1D, CDK7, ERCC2, ERCC3, MNAT1, TTF1, UBTF, GTF2H4, TAF1B, GTF2H1, POLR2F
FOSTER_TOLERANT_MACROPHAGE_UP	0.000206746	0.00258345	0.518848	-0.458246	-1.71246	136	CDC42EP2, ETF1, PVR, LRRC8C, CTTN, ELK3, SLC7A2, KPNA4, CD200, BTG3, RBPMS, CCDC71L, IFRD1, CYCS, JAG1, TMCC3, SGK1, SMAD7, SLC25A37, ZC3H12C, RGS1, TRAF3, FBRSL1, MTHFD2, SLC7A11, TNFRSF1B, HILPDA, C3orf70, MTDH, LRRC4, IFT57, ORAI2, DCBLD2, SMURF1, SERPINB9, SMG1, ZDHHC18, SLFN12, TANK, PIK3AP1, ID3, GLRX, TXNRD1, GOSR1, PPP3CC
ALTEMEIER_RESPONSE_TO_LPS_WITH_MECHANICAL_VENTILATION	0.000209909	0.00261561	0.518848	-0.502922	-1.76856	94	MAFF, NFKBIZ, RCAN1, BCL2A1, SERPINE1, GCH1, PFKFB3, IFIT2, ADM, TNFAIP3, PLAUR, RELB, CCL2, FCGR2A, F3, CASP4, CTPS1, CCR1, UPP1, SLA, ITGAM, JUNB, SLFN12, RDH5
REACTOME_RNA_POLYMERASE_III_TRANSCRIPTION_INITIATION_FROM_TYPE_3_PROMOTER	0.000211079	0.00262282	0.518848	-0.679076	-1.92888	28	POLR3H, POLR3D, POLR1C, POLR3G, BDP1, POLR3E, POLR3A, POLR3K, SNAPC1, SNAPC4, POLR2K, POLR2H, POLR1D, SNAPC3, CRCP
GRYDER_PAX3FOXO1_TOP_ENHANCERS	0.000216459	0.00268215	0.518848	-0.361956	-1.52134	418	SPRY1, ERRFI1, IER5, PNO1, NXT1, BCAR3, MAT2A, SAMD4A, WDR43, SLC7A1, SDE2, MFSD2A, CHST11, TLE3, ERICH1, RRP1B, TSHZ3, DPF1, CHST15, RASA3, IDH3A, NOLC1, ZNF330, CDC42EP3, CHSY1, SETX, IL4R, CSRP1, GNL3L, DNTTIP2, HSPH1, GART, AGPAT5, FASTKD2, CLINT1, TMCC3, NAA20, RNF145, PGF, PINX1, CEBPZ, CDC123, YWHAZ, FAM136A, ZDHHC6, OAT, RHOQ, EFHD2, APPL1, FIP1L1, RSL1D1, RCN1, SIK1, LEPROTL1, ARPC2, MRP…
PECE_MAMMARY_STEM_CELL_DN	0.000217263	0.00268462	0.518848	-0.453319	-1.69394	137	RASA1, RGS17, ARHGEF2, EMP1, SRSF7, BTF3L4, SLC30A7, SQLE, JAG1, AK2, ZDHHC6, STX2, DDX3X, DEGS1, URI1, PANK3, TRIM27, SLC41A2, GNG2, GPRASP1, DCTD, RABEP1, NEMF, ACER3, CBX3, CALM1, IDI1, DESI2, TRIO, PURB, IGDCC4, ANKH, SLC7A6, SLC25A43, SCAF4, GABBR1, UBE2K, TPM4, NPIPB5, WASF3, KITLG, ARHGAP32
WP_INSULIN_SIGNALING	0.000222291	0.00273911	0.518848	-0.454176	-1.72079	154	ARF6, EGR1, MAP2K3, MAP2K1, SRF, MAP3K1, TRIB3, IRS2, CBLB, PRKAA1, EIF4E, RPS6KA3, SHC3, TBC1D4, PIK3CG, SGK1, RHOJ, RAC1, RHEB, RHOQ, XBP1, PRKCI, CAP1, FOS, CBL, PTPN1, SHC1, IRS1, EHD1, PRKCD, KIF5B, MAP3K7, MAP3K9, MAP3K5, GRB10, MYO1C, IGF1R, CYTH3, MAP3K11, STXBP1, MAP4K5, ARF1, SLC2A1, PIK3CA, SH2B2, PRKAA2
SHAFFER_IRF4_TARGETS_IN_ACTIVATED_DENDRITIC_CELL	0.000223315	0.00274412	0.518848	-0.573298	-1.86682	58	DUSP5, UCK2, GLS, UBE2J1, PPP1R2, UAP1, E2F5, CASP3, TNFAIP3, B3GNT2, GFPT1, TCERG1, C11orf24, SSR1, UNG, MSMO1, ST6GAL1, SUB1, PRDM1, PDS5A, PAICS
SMIRNOV_RESPONSE_TO_IR_2HR_UP	0.000236987	0.00290408	0.518848	-0.59208	-1.85125	48	FOSL1, PMAIP1, IER5, AEN, SOX9, ELK4, ZFP36L2, SGK1, GDF15, PHLDA3, IER3, SLC7A11, NUP160, PSMD11
GESERICK_TERT_TARGETS_DN	0.00024156	0.00295196	0.518848	-0.736262	-1.95564	21	DUSP6, ERRFI1, NFKBIZ, BHLHE40, KLF10, HBEGF, SIAH2, NR4A1, EGR2, IER3, KLF4, JUNB
ZHANG_RESPONSE_TO_CANTHARIDIN_DN	0.000242811	0.00295909	0.518848	-0.554186	-1.82313	62	NOP16, FARSB, IDH3A, MYC, SLK, NOP56, PA2G4, MRPL3, TIMM23, EIF3B, RHOC, SNRPD1, SNRPA1, FARSA, CTPS1, ABCC4, POLR2H, TUBG1, GTF3A, ERCC2, PIK3CA, MTHFD1, FABP5, MYB, MCM7
AMIT_EGF_RESPONSE_480_MCF10A	0.000249266	0.00301387	0.498493	-0.637552	-1.91526	37	PMAIP1, TRIB3, CHST11, PHLDA2, SLC35G2, SOX9, RAB22A, TIMM10, GFPT1, VEGFA, HPCAL1, GRB10, RFC1, NAV3, SMTN, ARL4C, CYP27B1, APIP
COULOUARN_TEMPORAL_TGFB1_SIGNATURE_DN	0.00024921	0.00301387	0.498493	-0.480076	-1.73828	115	DUSP6, ERRFI1, CXXC5, SNAI1, TRIB3, FARSB, IRF2BPL, NDEL1, SLC35C1, ZFP36L2, JAG1, ARHGAP6, SLC25A37, RELB, LDLR, ALAS1, DYRK3, IGFBP3, CLUH, HIPK2, ZSWIM4, MSMO1, TTC39C, RASSF5, RHOB, DDX28, CYP51A1, HMGCS1, SVIL, RSC1A1, CBS, GADD45A
REACTOME_NEGATIVE_EPIGENETIC_REGULATION_OF_RRNA_EXPRESSION	0.000249344	0.00301387	0.498493	-0.59661	-1.86766	46	POLR1C, POLR1E, GTF2H2, POLR1A, POLR1B, MBD2, TAF1A, GTF2H3, POLR2K, TAF1D, BAZ2A, POLR2H, SIN3B, POLR1D, CDK7, ERCC2, RRP8, SAP18, ERCC3, MNAT1, SUDS3, SMARCA5, HDAC2, TTF1, UBTF, DNMT1, GTF2H4, TAF1B, SAP30, GTF2H1, POLR2F
BLANCO_MELO_BETA_INTERFERON_TREATED_BRONCHIAL_EPITHELIAL_CELLS_DN	0.000250706	0.0030221	0.498493	0.416772	1.77492	130	ZNF608, TBC1D8, CTSV, DBP, PALMD, AIF1L, CARD14, FAM117A, TRIM45, ZNF862, SMO, NLRX1, EPB41L3, THAP8, ABHD14A, RASL11B, CES3, LMCD1, CCDC88B, PLXNB3, LURAP1L, CNKSR3, FZD2, SOX6, KALRN, SLC37A2, ZNF467, C21orf58, ZSCAN31, NOXA1, UNC13D, MZF1, TJP3, VWF, IFITM10, PRSS27, MUTYH, RARB, FOXRED2, RAP1GAP, VSIG10L, PLA2G6
KEGG_RNA_POLYMERASE	0.000254376	0.00305803	0.498493	-0.674775	-1.91667	28	POLR3H, POLR3D, POLR1C, POLR3G, POLR3A, POLR1E, POLR3K, POLR1A, POLR1B, POLR2K, POLR2H, POLR1D, POLR2C, POLR2D
VERHAAK_GLIOBLASTOMA_PRONEURAL	0.00026506	0.00317785	0.498493	0.38868	1.70043	164	CDKN1B, FHOD3, SOX2, GADD45G, SOX4, SRGAP3, SOX10, YPEL1, FAM110B, LPAR4, RUFY3, ZNF821, AMOTL2, PPM1D, SATB1, ARHGEF9, ZEB2, MAP2, ZNF184, LRRTM4, ZNF510, DCX, P2RX7, LRP6, VEZF1, RNFT2, CXXC4, MARCKS, NR0B1, KAT7, NCALD, MVB12B, DUSP26, FBXO21, RALGPS1, GRIA2, NRXN2, NCAM1, MTSS1, CLASP2, PELI1, ZNF248, RAD21, PHLPP1, RAB33A, RALGPS2, ERBB3, DPP6, FXYD6, GPM6A, ZNF804A
VANTVEER_BREAST_CANCER_BRCA1_UP	0.000271984	0.00325208	0.498493	-0.679299	-1.92054	27	WDR43, RRP1, RRP1B, SERBP1, MYC, UCHL5, DNTTIP2, GLMN, VRK2, TRIP6, CCL2, KDM2B, ATAD3A, RTCA
KHETCHOUMIAN_TRIM24_TARGETS_UP	0.000278626	0.00331986	0.498493	-0.60995	-1.91068	45	PDGFA, EGR1, SAMD4A, EMP1, HBEGF, SERPINE1, TGFBR2, FOS, RAI14, JUNB
SEKI_INFLAMMATORY_RESPONSE_LPS_UP	0.00027915	0.00331986	0.498493	-0.550922	-1.81239	62	FOSL1, LIF, MAFF, EGR1, NFKBIZ, SLC4A7, GCH1, TNFAIP3, EGR2, EGR3, IER3, CCL2, PTPRE, CASP4, EGFR, NFKBIE
JAZAG_TGFB1_SIGNALING_UP	0.000280945	0.00332529	0.498493	-0.505575	-1.77313	91	RGS17, MAP2K1, BAG5, PMP22, ATP6V0A2, GSR, CASP3, CHORDC1, RNF24, GTF2H2, GTF3C4, SEC23IP, PKIG, NUP50, STRAP, CCNE1, TIMM8B, KPNA6, VPS4A, CCDC85B, RAPGEF3, SLC6A11, CNIH1
MAGRANGEAS_MULTIPLE_MYELOMA_IGLL_VS_IGLK_UP	0.000281105	0.00332529	0.498493	-0.630758	-1.91236	39	EDN3, MALT1, UBE3A, SIAH2, CDC42EP3, EXT1, NFKB1, NFE2L3, PRKCI, CUL4A
DIRMEIER_LMP1_RESPONSE_LATE_UP	0.000281962	0.00332655	0.498493	-0.587286	-1.83626	48	SLC20A1, ATP13A3, ETF1, SLC7A1, IL4R, NFKB1, BZW1, OTUD4, CD58, MTHFD2, SRRT, TNFRSF1B, POM121, TUBB2A, FASN, SERPINB9, AHDC1, ANP32A, PIEZO1, DHCR7, SLC7A5, STIP1, TRIP10, CSNK1D, FSCN1
CHAUHAN_RESPONSE_TO_METHOXYESTRADIOL_UP	0.000282835	0.003328	0.498493	-0.621542	-1.9164	42	PMM2, MYC, HSPA8, RBPMS, DNAJA1, TARDBP, ASNS, DUSP10, AHSA1, UBE2L3, UBE2G2, TIMM44, SRSF2, GPR161, CBX6, SRM, UBE2M, SLC3A2, SLC7A5, PSMD1, ATF4, NME1, CHMP7, UBE2S, HSP90AA1
REACTOME_SIGNALING_BY_TGF_BETA_RECEPTOR_COMPLEX	0.000288583	0.00338665	0.498493	-0.526575	-1.77613	72	SERPINE1, E2F5, MYC, PMEPA1, WWTR1, UCHL5, TGFBR2, SMURF2, SMAD7, SMAD3, SKI, TFDP1, E2F4, CBL, USP15, STRAP, CCNT1, JUNB, SMURF1, NCOR1, RHOA, UBE2M, TGIF1, RNF111, ZFYVE9, TGIF2
XU_HGF_SIGNALING_NOT_VIA_AKT1_6HR	0.0002953	0.00345633	0.498493	-0.707786	-1.94236	24	HBEGF, PHLDA2, PFKFB3, SMURF2, PLAUR, PXN, EHD1, UPP1, ANGPTL4, HPCAL1, ERCC1, MAMLD1, NAV3, SMTN
KRIEG_KDM3A_TARGETS_NOT_HYPOXIA	0.000298786	0.00348017	0.498493	-0.430135	-1.6579	175	RABEPK, WDR4, SRSF7, METTL1, EMG1, IFIT3, AASDHPPT, PDP1, EIF2B3, RIOK1, UMPS, CAPZA1, B3GNT5, CSTF2, FKBP5, ALG13, ZNHIT6, ACTN1, MTX3, EIF2A, GLMN, ANKRD39, ASNS, C16orf87, F2RL2, CRISPLD2, GTPBP10, EHD1, TDG, DPH3, AKAP11, RBM12, PSMB10, UPP1, TAF1D, TPM3, ZMIZ1, METTL3, RTCA, RPE, RPL36AL, ACTR6, ALDH1A3, POLR1D, WDR73, ZNF451, MAGOHB, GLO1, GOLGA4, PDCD2L, AMMECR1, LGALS8, GBP1, LGALS9, VBP1…
PID_NFAT_TFPATHWAY	0.000298906	0.00348017	0.498493	-0.667951	-1.91929	30	FOSL1, EGR1, CBLB, CASP3, NFATC2, EGR2, EGR3, FOS, PTPN1, BATF3
WP_EUKARYOTIC_TRANSCRIPTION_INITIATION	0.000299976	0.00348349	0.498493	-0.620732	-1.91391	42	POLR3H, POLR3D, POLR3E, TAF9, POLR1E, POLR3K, GTF2H2, POLR1A, TAF13, GTF2H2C, POLR1B, GTF2E2, GTF2H3, POLR2K, POLR2H, POLR1D, POLR2C, CDK7, ERCC2, GTF2A2
SANSOM_APC_MYC_TARGETS	0.00030507	0.0035334	0.498493	-0.397564	-1.58037	223	TNFRSF12A, IER5, PPP1R15B, DPH2, GEMIN5, DKC1, RRP9, WDR4, CCND1, MYBBP1A, PLK3, TFRC, METTL1, LIMS1, TM9SF3, CORO1C, EIF4G1, ADO, BDNF, ZBTB21, MYC, MDN1, KLF6, YWHAG, HOMER1, TP53RK, OGFR, FHOD1, TRMT6, PXN, DCUN1D3, ANKRD39, PIP5K1A, FADS3, PRRC2C, TUBB2A, ZMYND19, ALKBH2, SRSF2, UBALD1, SFSWAP, OGFOD1, TELO2, SDC1, SFXN2, SNRPF, C20orf27, CCT4, GAS8, AMMECR1, NPTX2, MED22, FAM83G, UBE2K, TTC2…
REACTOME_SIGNALING_BY_GPCR	0.000309569	0.00357617	0.498493	-0.355488	-1.49459	425	DAGLA, EDN3, PDE4D, DGKH, RGS17, ARHGEF2, APLN, PPP2R1B, DGKI, HBEGF, F2RL1, GPR4, F2RL3, C3AR1, RPS6KA3, ROCK2, HRH2, VAV3, FZD1, PIK3CG, ADM, ADORA2B, UCN2, SRC, GNG5, PPP3R1, CHRM3, DGKD, RGS1, F2R, ANXA1, NLN, GNG12, DGKE, MCF2L, S1PR2, PDE7B, NET1, ADRA1D, RGS19, PDE3B, F2RL2, RHOC, PDE8A, CCL2, GNG2, NRAS, PLEKHG2, PRKCD, WNT7B, EGFR, CCR1, GNAI3, CAMKK2, C5AR2, TAS2R30, PLCB4, GNB4, RGS16,…
MOOTHA_MITOCHONDRIA	0.000312469	0.00360029	0.498493	-0.360267	-1.5048	394	SLC25A32, MRPL39, MRPL15, MRPS30, BCL2A1, MAP3K1, TIMM8A, MRPL17, SLC25A22, IMP3, IDH3A, ME2, HSPA9, MRPS12, TIMM17A, DHODH, VDAC2, PPA1, MRPL35, MRPS35, TFB2M, MRPL3, CYCS, SLC25A17, COX17, TFAM, SLC25A37, TIMM10, FDX1, C1QBP, CYB5B, AK2, DLAT, SUPV3L1, OAT, TIMM22, TIMM9, GCFC2, TFB1M, TIMM23, SLC25A15, TOMM40, MRPS17, ALAS1, ABCF2, POLR1B, EMC8, UQCRFS1, MRPL42, POLRMT, MRPL20, TIMM10B, BID, C…
REACTOME_NEGATIVE_REGULATION_OF_MAPK_PATHWAY	0.000316162	0.00363341	0.498493	-0.607464	-1.8808	43	DUSP6, DUSP5, DUSP2, MAP2K1, PPP2R1B, DUSP4, DUSP7, DUSP10, NRAS, DUSP1, PPP2CA, PPP2R5B, YWHAB, DUSP8
BROCKE_APOPTOSIS_REVERSED_BY_IL6	0.000317297	0.00363702	0.498493	-0.449833	-1.67587	134	DUSP5, MAFF, PNO1, BHLHE40, IER2, HBEGF, EEF1E1, EIF4E, DNAJA2, CHST15, SF1, MAPKAPK2, CEBPB, CDK17, SLC2A3, ZBTB11, ZFP36L2, SGK1, MCL1, LDLR, DYRK3, DPM1, SIK1, NCBP2, HNRNPU, CCL2, PTP4A1, EIF5, PLEKHB2, MSMO1, SLA, ID1, RGS16, JUNB, PRDM1, NAMPT, ID3, GADD45A, LPCAT4, ST3GAL6
THEILGAARD_NEUTROPHIL_AT_SKIN_WOUND_UP	0.000319306	0.00365063	0.498493	-0.529617	-1.77946	69	MAP2K3, BCL2A1, KLF10, TRIB1, CHD1, NFKB1, VEGFA, PPP2R2A, TRAF3, EIF4A1, EGR3, IER3, MTHFD2, CCL2, EIF5, PTPRE, USP14, AZIN1, UPP1, OXSR1, IDI1, HIVEP1, ATP1A1, TANK, M6PR, NAMPT, AHR, GNL1, SH2B2
GALINDO_IMMUNE_RESPONSE_TO_ENTEROTOXIN	0.00032116	0.00366238	0.498493	-0.539385	-1.81027	70	FOSL1, PDGFA, ERRFI1, BHLHE40, BCL10, DUSP2, NAB2, CEBPB, NFKB1, TNFAIP3, ADORA2B, PLAUR, VEGFA, PDLIM7, IER3, EHD1, PTPRE, IKBKE, DUSP1, RHOB, JUNB, SLFN12, GADD45A, GLRX, SLC11A1
KEGG_JAK_STAT_SIGNALING_PATHWAY	0.000322178	0.00366457	0.498493	-0.496976	-1.75007	95	SPRY4, SPRED1, SPRY1, SPRY2, LIF, IFNGR2, CCND1, CBLB, SPRED2, MYC, STAT5B, IL4R, PIK3CG, SOCS4
LINDGREN_BLADDER_CANCER_CLUSTER_2B	0.000323492	0.00367011	0.498493	-0.37023	-1.53392	345	SH2B3, SPRY1, DUSP5, EGR1, NFKBIZ, IER2, ETV1, UBE2J1, LRRC8C, BCL2A1, MALT1, NEK6, PPP1R18, RALB, SLC7A2, NR4A1, HHEX, C3AR1, PMP22, DHODH, CDC42EP3, CHSY1, LBH, CSRP1, DDX3Y, LIG4, TNFAIP3, B3GNT2, PLAUR, TCF4, NRP2, TACC1, YWHAZ, KRR1, ARPC2, TMEM158, LATS2, LEF1, SLC43A3, CNN3, GLIPR1, CRISPLD2, STARD4, CCL2, SSR1, BRPF1, MYADM, NES, KLF4, FAM200B, NFKBIE, PPTC7, HMGCS1, NUAK1, TPM1, CALM1, A…
KEGG_LYSOSOME	0.000328302	0.00371518	0.498493	0.440902	1.81988	112	NEU1, CTSV, HEXA, DNASE2, NAGLU, SLC11A2, CLN3, MANBA, GBA, GNS, SUMF1, ABCB9, CTSA, LAPTM4A, SMPD1, MCOLN1, ATP6V0D1, MFSD8, CTNS, ACP2, FUCA1, GNPTG, CTSO, AGA, NAGA, PSAP, CTSD, GAA, CTSH, GALNS, ATP6AP1, CD164, SGSH, GALC, NPC2, AP3M2, TPP1, ARSA, SLC17A5, LAMP1, CTSK, CLTCL1, LGMN, CTSF, AP3S2, CLN5
AMIT_EGF_RESPONSE_240_MCF10A	0.000334756	0.00376898	0.498493	-0.738865	-1.94635	20	TNFRSF12A, STK17A, DUSP4, B3GNT2, TGFA, EHD4, SLC7A11, GABPB1, TUBB2A
CHIANG_LIVER_CANCER_SUBCLASS_UNANNOTATED_DN	0.000334593	0.00376898	0.498493	-0.419254	-1.62181	182	MRPL39, DCUN1D5, E2F5, G3BP2, ME2, MRPS12, CCT2, WDSUB1, HSPA8, TMX1, PRMT6, DNAJA1, MCTS1, ALG13, TP53RK, C1QBP, CMAS, DPM1, MAPRE1, FUNDC1, UQCRFS1, MRPL42, CAB39, CNN3, SPOPL, SNRPD1, MRPL13, CTNNAL1, MMGT1, MRPS23, FARSA, POLE3, HAT1, PSMA5, CAPZA2, ACTR6, DAD1, ATP1A1, GMNN, COPS3, RHOA, ABCB10, CCT4, PPIL1, PRPS1, RAN, DPCD, VBP1, STIP1, WDR61, ATF1, RFC3, SCAMP3, XRN2, MANF, ILF2, SLC29A1,…
AMIT_SERUM_RESPONSE_240_MCF10A	0.000337316	0.00378819	0.498493	-0.5849	-1.8288	48	EMP1, CDC42EP1, PHLDA2, SERPINE1, PRKAG2, LRRC8B, SERPINB2, B3GNT2, TGFA, EHD4, TGFB1I1, PHLDA3, GLIPR1, GABPB1, TIMM44, PDLIM5, ANGPTL4, ALDH1A3, BLZF1, MAP3K11
PID_FAK_PATHWAY	0.000342447	0.0038361	0.498493	-0.564684	-1.83877	58	RAP1B, RASA1, MAP2K1, CCND1, VCL, ASAP1, ROCK2, SRC, RAC1, ACTN1, BCAR1, PXN, WASL, PTPN21, PLCG1, RHOA, ACTA1, PIK3CA, SH3GL1, PTK2, MAP2K4, MAPK9, MAPK1, CRK, MAPK8, ARHGEF11, PAK1, ARHGAP26
GROSS_HYPOXIA_VIA_ELK3_AND_HIF1A_DN	0.000346727	0.00387425	0.498493	-0.487549	-1.72349	97	SSH1, MAT2A, IFNGR2, APLN, PPAT, PLXNA1, CCND1, SRSF7, DUSP7, ELOVL6, PMP22, G3BP1, CASP3, GART, F2R, TARDBP, CHN2, TEX30, CAMKK2, SRSF2, CACYBP, MGAT2, DIDO1, ELOVL1, ATP1B3, RAPGEF3, MAP3K11, ARL4C, CDC25A, TOPBP1, SRSF1, NRARP, PLEC
WP_NUCLEAR_RECEPTORS_METAPATHWAY	0.000354656	0.0039529	0.498493	-0.395009	-1.57572	235	SPRY1, PDGFB, MAFF, EGR1, BHLHE40, HES1, SLC5A3, SLC39A14, ANKRD1, CCND1, IRS2, HBEGF, MAFG, CUL1, EPHA2, MYC, ENC1, CDC42EP3, TGFBR2, GSR, SLC27A1, B3GNT5, SERPINB2, TNFAIP3, SLC2A3, SRXN1, SRC, FKBP5, TGFA, JUND, ALAS1, ARL5B, SLC5A6, SLC7A11, CCL2, PRRG4, LRRC8A, SERTAD2, FASN, EGFR, ANGPTL4, ABCC4, TXN, SLC2A5, JUNB, SERPINB9, SEC14L1, PTGES3
BYSTRYKH_HEMATOPOIESIS_STEM_CELL_QTL_TRANS	0.000363416	0.00403028	0.498493	-0.323742	-1.39564	636	NOG, EDN3, CBFB, UGCG, ETF1, WDR43, MAP3K1, POLR1C, RRP1, DCUN1D5, PMM2, NAA15, TFRC, EIF5B, NSDHL, VCL, ZC3H15, ESRRA, GOLT1B, GAR1, DICER1, NIP7, DLG3, NR2C2AP, BMPR1A, ENC1, CHD1, FGFR1, DDX56, CSRP1, SLC27A1, G3BP1, GSPT1, YWHAG, MAGOH, NFKB1, RBPMS, CEBPG, ZDHHC5, RRN3, TCF4, EIF2S2, STX6, TOMM5, TBXAS1, LIMK1, NR2F6, AK2, ZDHHC6, MFHAS1, MAPKAPK5, ALAS1, CUL2, KIFC3, DESI1, CTNNBIP1, LEF1, …
KIM_ALL_DISORDERS_CALB1_CORR_UP	0.000362963	0.00403028	0.498493	-0.334484	-1.42768	524	SLC20A1, RASA1, BHLHE40, B4GALT6, ATP2B1, INPP5F, MAP2K1, KLF10, FHL2, CUL1, EIF2S1, ZC3H15, AASDHPPT, DNAJA2, PISD, G3BP2, IDH3A, C1orf216, DLG3, RNF4, VDAC2, PSME3, CD200, UBE3C, CCT2, NDEL1, DNAJA1, DDX10, CLINT1, TRIB2, SEC24B, RTN4, ACTN1, SC5D, ADRM1, C1QBP, PPID, PPP2R2A, OAT, DUSP14, UBE2N, ASNS, ALAS1, MOB4, PSMD12, PSMA3, PRKCI, UQCRFS1, TMEM158, EGR3, AHSA1, WSB2, PSMD11, TUBB2A, PUM1,…
PID_HEDGEHOG_2PATHWAY	0.000365618	0.0040446	0.498493	0.718343	1.9832	18	GAS1, TGFB2, SMO, PIK3R1
REACTOME_METABOLISM_OF_NUCLEOTIDES	0.000368575	0.00406716	0.498493	-0.50912	-1.77363	86	UCK2, PNP, PPAT, DHODH, GSR, UMPS, AMPD2, GART, AK2, GMPS, ENTPD4, DCTD, CTPS1, ITPA, UPP1, ADSL, TXN, ENTPD6, DCK, NT5C3A, GLRX, DCTPP1, PAICS, TXNRD1, CMPK1, CAD
OUYANG_PROSTATE_CANCER_PROGRESSION_DN	0.000372581	0.00409163	0.498493	-0.736661	-1.94054	20	SPRED1, MAP2K3, SRF, TRIB3, ARF4, ARL4A, CTNNAL1
RAO_BOUND_BY_SALL4_ISOFORM_B	0.000372637	0.00409163	0.498493	-0.354703	-1.49037	423	SPRY4, FOSL1, ETV5, UGCG, BCL10, IVNS1ABP, RCAN1, HES1, ETF1, IER2, EDEM1, PPP1R15B, ZBTB2, MYL12A, MSC, TLE3, SPRED2, SLK, MTUS1, DDX17, B3GNT5, VAV3, CASP3, LUZP1, RBPMS, SLC2A3, B3GNT2, DNAJB6, MCTS1, FASTKD2, ZFAND1, MPZL1, SMAD7, RTN4, HUS1, VCPKMT, EIF1AY, LYPLA1, BCAR1, FUBP3, TEAD1, DCUN1D3, L3MBTL3, CMAS, AKAP1, RCN1, UFM1, ZNRF3, WSB2, PTPN12, GABPB1, BRPF1, KLHL23, FBXO28, TMEM39A, RBP…
WP_HAIR_FOLLICLE_DEVELOPMENT_ORGANOGENESIS_PART_2_OF_3	0.000385016	0.00421712	0.498493	-0.67922	-1.89567	26	PDGFA, SNAI1, CCND1, GTPBP4, MYC, FZD1, NFKB1, INHBA, LEF1
MALONEY_RESPONSE_TO_17AAG_DN	0.000393919	0.004304	0.498493	-0.53571	-1.79793	70	ABCE1, SRSF7, SSB, PA2G4, CYCS, RSU1, HNRNPAB, TIMM23, ARF4, PDCD5, EIF4A1, CCT6A, PRDX3, SRSF2, WRN, HAT1, PSMA5, RPL36AL, PTGES3, SUB1
SMID_BREAST_CANCER_BASAL_UP	0.000425223	0.00463462	0.498493	-0.337007	-1.43924	519	FOSL1, UCK2, PDE9A, GLS, RCAN1, ATP13A3, PVR, BCL2A1, DKC1, CHST11, HBEGF, CDC42EP1, PAK1IP1, LRP12, HSPA6, SOX9, LRP8, MYC, ID4, NKX2-5, MRPS12, NUDT11, WWTR1, BOP1, RASA2, SYNCRIP, DDX17, E2F3, BYSL, LGALSL, BTG3, KLF6, TCP11L1, MAGOH, KCNG1, SERPINB2, ADM, GART, STEAP1B, IFRD1, ADORA2B, SLC2A3, SLC25A37, ACTN1, DZIP1, VEGFA, AK2, DLAT, YWHAZ, CHRM3, TFDP1, FAM171A1, NFE2L3, ASNS, SLC16A1, SIK1…
REACTOME_TRANSPORT_OF_MATURE_MRNAS_DERIVED_FROM_INTRONLESS_TRANSCRIPTS	0.000426991	0.00464248	0.498493	-0.613132	-1.87299	41	RANBP2, EIF4E, NUP35, SEH1L, SLBP, NUP153, NCBP1, NUP155, FIP1L1, NUP98, NCBP2, NUP50, NUP160, POM121
BLANCO_MELO_COVID19_SARS_COV_2_INFECTION_A594_ACE2_EXPRESSING_CELLS_RUXOLITINIB_UP	0.000434556	0.00471318	0.498493	-0.362102	-1.50662	370	PDGFB, FOSL1, LIF, MAFF, EGR1, SRFBP1, NFKBIZ, IER5, ESF1, BCL10, HES1, GPR3, IER2, PPP1R15B, BCL2A1, PLD6, KLF10, PER2, AEN, CELF1, MAFG, ZNF267, PNN, SOX9, CREB5, ZBTB21, CSRNP1, CDK5R1, B3GNT5, ZNF26, KLF6, NFKB1, ADM, TNFAIP3, SNHG10, ARC, GDF15, ZNF280B, RELB, TNFAIP8, DUSP10, ARL5B, HNRNPU, FOS, IER3, CRY1, ZNF639, ZNF674-AS1, CCL2, ETV3, PLEKHG2, ABL2, SERTAD2, RBAK, MEX3C, KLF4, SLA, TAF1…
KEGG_FOCAL_ADHESION	0.000439551	0.00475573	0.498493	-0.419827	-1.62723	186	PDGFB, PDGFA, RAP1B, SHC4, ZYX, VASP, MAP2K1, CCND1, MYL12A, VCL, SHC3, ROCK2, VAV3, PIK3CG, ACTN4, SRC, DIAPH1, PGF, RAC1, ACTN1, VEGFA, BCAR1, PXN, PAK2, MYL12B, SHC1
REACTOME_RNA_POLYMERASE_III_CHAIN_ELONGATION	0.000442068	0.00477132	0.498493	-0.748298	-1.9195	18	POLR3H, POLR3D, POLR1C, POLR3G, POLR3E, POLR3A, POLR3K, POLR2K, POLR2H, POLR1D
SCHLOSSER_SERUM_RESPONSE_DN	0.000453642	0.00488436	0.498493	-0.326327	-1.40668	634	PMAIP1, RAP1B, IFIT5, SNRPB2, EDEM1, UBE2J1, UTP3, UBE3A, PPP1R2, MYL12A, SCML1, GCH1, E2F5, GNE, SLK, TRIM9, NIPA2, CAPZA1, MAGOH, RBPMS, BZW1, SQLE, ACSL4, RSU1, TPP2, CLINT1, DDX5, JAG1, EIF2S2, SEC24B, PTP4A2, RTN4, SNAPC1, ARCN1, SEC24A, AIMP1, FBXW11, SC5D, ATP11B, PSMD6, VEGFA, RNF24, CDC123, CYB5B, YWHAZ, NF2, DYNLT3, EIF1, GLMN, FUBP3, CHUK, LDLR, ASNS, DYRK3, MEF2A, ABCF2, PSMD12, PSMA3…
REACTOME_REGULATION_OF_HSF1_MEDIATED_HEAT_SHOCK_RESPONSE	0.000457447	0.00491341	0.498493	-0.519114	-1.7636	76	BAG5, RANBP2, HSPA6, HSPA9, NUP35, SEH1L, MAPKAPK2, HSPA8, HSPH1, NUP153, DNAJC2, DNAJB6, ATR, NUP155, NUP98, HSF1, HSPA4, HSPA14, NUP50, NUP160, BAG1, POM121, BAG4, FKBP4, NUP88, RPS19BP1, POM121C, NUP62, NUP188, BAG3, NUP107, MRPL18, MAPK1, YWHAE, NUP205, DNAJC7, NUP85, BAG2
PID_INTEGRIN3_PATHWAY	0.000458953	0.00491767	0.498493	-0.625376	-1.87868	37	PDGFB, SDC4, PVR, TGFBR2, PLAUR, VEGFA
DORN_ADENOVIRUS_INFECTION_32HR_DN	0.000462505	0.00494379	0.498493	-0.643998	-1.89635	33	TNFRSF12A, BCAR3, MAP2K3, FHL2, CCND1, NR4A1, EPHA2, SYNCRIP, SGK1, TRAF4, MCL1, FUBP3, EGR3, IER3
PID_FCER1_PATHWAY	0.000464164	0.0049496	0.498493	-0.5619	-1.81263	55	RASA1, DOK1, MAP2K1, MAP3K1, CBLB, NFKB1, NFATC2, PXN, CHUK, PAK2, FOS, CBL, SHC1, DUSP1, PLCG1, WIPF1, RELA, LAT, PIK3CA, PTK2, MAP2K4, LAT2
KEGG_GLIOMA	0.000468101	0.00497961	0.498493	-0.54349	-1.78794	62	PDGFB, PDGFA, SHC4, MAP2K1, CCND1, SHC3, E2F3, PIK3CG, TGFA, SHC1, NRAS, EGFR, CDK6, PLCG1, CALM1, IGF1R, CAMK2D
KUMAR_PATHOGEN_LOAD_BY_MACROPHAGES	0.000476529	0.00505713	0.498493	-0.406007	-1.59372	204	SH2B3, MAFF, MARS2, TFAP2C, RPP40, DIMT1, NKRF, UAP1, GOLT1B, PDE12, STK40, LRP5L, CDC42EP3, CSRNP1, ELK4, E2F3, MRPL3, DCAF4, LETM2, MCL1, TMEM201, YTHDF1, KBTBD8, MRPL20, GTPBP10, ODF2, DPY30, PLEKHG2, THOC7, UBE2D2, EFHC2, ZNF286A, RASSF5, ZNF831, TBL2
YAO_TEMPORAL_RESPONSE_TO_PROGESTERONE_CLUSTER_8	0.000488244	0.00516909	0.498493	-0.606179	-1.88845	44	MAT2A, WDR43, TFRC, HK2, MYC, FZD1, HSPH1, SLC2A3, SGK1, FKBP5, MTHFD2, STX18, GGCT, USP14, CTPS1, ID1, RHOB, ETNK1, BMP2K, ANKH
CREIGHTON_ENDOCRINE_THERAPY_RESISTANCE_3	0.000500405	0.00528523	0.477271	-0.326131	-1.40422	613	DUSP6, SPRY1, LIF, UXS1, PDE9A, B4GALT6, RCAN1, RGS17, ARPC5L, UBE2J1, IFNGR2, MALT1, ABHD17C, DUSP4, LIPA, CORO2A, NEK6, TM9SF3, LRRC8B, UAP1, GOLT1B, INPP1, BDNF, ZMPSTE24, PAG1, TRNP1, GNE, RAB22A, SLK, MTUS1, GNL3, ENC1, NIPA1, CDC42EP3, CSRNP1, VPS13C, TSPAN5, ATG16L1, BTG3, CEBPB, BZW1, LPIN1, SQLE, SAR1A, CLINT1, RNF145, SEC24A, GOLPH3, GFPT1, ACACA, NR2F6, TRAF4, FRMD4B, GDF15, PPP2R2A, F…
REACTOME_ACTIVATION_OF_SMO	0.000502847	0.0052984	0.477271	0.756493	1.99029	15	GAS1, SMO
KIM_WT1_TARGETS_12HR_UP	0.000510661	0.00536799	0.477271	-0.434572	-1.6427	153	TIMP3, SLC20A1, MSX1, UBE2J1, HBEGF, DOK4, SERPINE1, SLC35G2, TLE3, HSPA6, SOX9, ID4, MTUS1, CDC42EP3, FGFR1, LBH, HSPH1, AMPD2, ADM, ZCCHC24, TRIB2, SMAD3, GFPT1, GDF15, FHOD1, RHOQ, IL1RAP, CRY1, MYCN, MTDH, KIF5B, SH3BP5, ZMIZ1, JUNB, FERMT2, GRB10, CDR2L, MICALL1
SCIAN_INVERSED_TARGETS_OF_TP53_AND_TP73_DN	0.000521622	0.00547025	0.477271	-0.647597	-1.85774	29	ARF6, BHLHE40, ETF1, IFNGR2, CELF1, DDX17, DNAJB6, ACTN1, RELB, EIF1
SCHRAETS_MLL_TARGETS_DN	0.000531106	0.00555657	0.477271	0.665459	1.97438	24	GAS1, CDKN1B, GREM1
REACTOME_CLEC7A_DECTIN_1_SIGNALING	0.000551844	0.00575995	0.477271	-0.486506	-1.7132	95	BCL10, MALT1, CUL1, PSME3, NFKB1, NFATC2, SRC, PPP3R1, FBXW11, PSMD6, RELB, CHUK, UBE2N, PSMD12, PSMA3, PSMD11, PRKCD, UBE2D2, PSMB10, MAP3K7, ITPR1, PSMA5, PSMD7, CALM1, RELA, UBE2V1, PSMD14, PSMA6, UBE2M, PSME4, PSMC2, PSMB5, PSMD1, PSMC4, MAP3K14, PSMB2, PSMA1, UBE2D1, PSMC1, PSMC6, PSMA4
REACTOME_ONCOGENIC_MAPK_SIGNALING	0.0005573	0.00580324	0.477271	-0.508277	-1.72976	77	DUSP6, SPRED1, RAP1B, SPRED3, MAP2K1, DUSP7, VCL, SPRED2, SRC, CSK, DUSP10, NRAS, LMNA, CALM1, YWHAB, AGK, DUSP8, ARRB1, CAMK2D, MAP3K11, CNKSR1, FAM131B
KUNINGER_IGF1_VS_PDGFB_TARGETS_DN	0.000585783	0.00608556	0.477271	-0.616387	-1.8688	39	DUSP6, ERRFI1, DUSP4, ADO, LBH, RBPMS, B3GNT2, ARHGAP6, F2R, MMD, F3
AMIT_EGF_RESPONSE_40_HELA	0.000589134	0.00610607	0.477271	-0.615735	-1.87879	40	DUSP5, EGR1, DUSP2, HES1, IER2, NR4A1, KLF6, KCNJ12, CEBPB, SLC2A3, SGK1, LDLR, PIP5K1A, EGR3, IER3, DUSP1, ID1, JUNB
DORN_ADENOVIRUS_INFECTION_12HR_DN	0.000591035	0.0061115	0.477271	-0.656795	-1.8656	28	TNFRSF12A, MAP2K3, FHL2, CCND1, MYC, SYNCRIP, SGK1, LIMA1, TRAF4, MCL1, FUBP3, IER3
MARSON_BOUND_BY_FOXP3_STIMULATED	0.0005945	0.00613303	0.477271	-0.31251	-1.36288	837	DUSP6, SH2B3, SLC20A1, BCL10, ETF1, EDEM1, PPAT, MAP3K1, FHL2, EEA1, MRPL36, RCL1, BIN3, TIMM21, TLE3, FRMD8, EIF4E, ATXN1, RRP12, AASDHPPT, SPRED2, DNAJA2, FAM216A, MYC, PMPCA, ENOPH1, NOP58, PTBP3, ZNF330, CHD1, UBALD2, CSRNP1, ELK4, GSR, POLR1E, ROCK2, AGO2, KLF6, TFB2M, HSPH1, NUP153, CDK17, ADM, DNAJC2, SRXN1, ACSL4, FAM43A, LSM10, NFATC2, SGK1, SMAD7, ABHD13, COQ10B, MAD2L1BP, GOLPH3, GFPT1…
WP_MRNA_PROCESSING	0.000597036	0.0061449	0.477271	-0.458155	-1.67479	124	SNRPB2, SRSF7, CELF1, DICER1, DDX20, CSTF2, DHX15, NCBP1, HNRNPAB, NCBP2, HNRNPU, RNGTT, RNPS1, SNRPD1, PHF5A, U2AF1, SNRPA1, SRSF2, SF3B4, PRPF4, PRPF18, SFSWAP, SRPK1, METTL3, SNRNP70, SNRNP40, U2AF2, PRPF40A, SNRPF, SF3B3, CLK4, HNRNPD, CLK3, SRSF1, PRPF4B, RBM17, HNRNPH1, SFPQ, SNRPG, RNMT, HNRNPK, TXNL4A, SRP54, CSTF3, FUS, SF3A3, XRN2, DHX16, SRSF3, HNRNPR, DHX38, DHX9, SRSF5
CHEMNITZ_RESPONSE_TO_PROSTAGLANDIN_E2_UP	0.000619732	0.00636373	0.477271	-0.44963	-1.6673	131	NOP16, POLR3D, LRRC8C, SLC39A14, SLC7A1, GEMIN5, SLC35G2, UAP1, HSPA9, XPOT, LARP1, GMPS, WDFY2, SLC16A1, TGFB1I1, RPIA, BOLA3, PVT1, MTHFD2, ARAP3, NES, ERCC1, URB1, MICALL1, TGS1, ANAPC1, PAICS, GRINA, KPTN, GRAMD1A, STAMBPL1, CHD1L, CDC6, C19orf48, AKAP17A, PCGF1, FLT1, CHAF1A, MLLT11, CHMP7, TTLL6, BARD1, UBE2S
SIMBULAN_UV_RESPONSE_IMMORTALIZED_DN	0.000651126	0.00667066	0.477271	-0.649997	-1.8677	30	DDX21, EMP1, CCND1, DUSP7, MYC, TACC1, PTP4A1, EGFR, ID1, ROCK1, IGF1R, PRKAR1A
ZHOU_INFLAMMATORY_RESPONSE_LPS_UP	0.000661323	0.00675951	0.477271	-0.383558	-1.55868	273	FOSL1, DUSP5, MAFF, SDC4, ATP2B1, SNAI1, MAP2K3, MFSD2A, SERPINE1, CBLB, LIMS1, TTC9, EIF4E, WNK4, IFIT3, CREB5, CSRNP1, IFIT2, DDX3Y, FZD1, NFKB1, SERPINB2, ADM, PLAUR, ARL4D, JAG1, SRC, ZC3H12C, TDRP, RELB, MCF2L, AKAP1, LEF1, BCL11A, IGFBP3, PTPN21, IER3, PTPN1, NCOA7, PDLIM5, ABL2, KLF4, GPR135, GEMIN7, NETO1, ZNF876P, NAMPT, TIMM50, STC2, SRGAP1, NT5C3A, RELA, SYDE1, ATP11C, ITGB8, ZBTB10, K…
QI_PLASMACYTOMA_DN	0.000669159	0.00682388	0.477271	-0.485026	-1.69837	87	PVR, TRIB1, MYBBP1A, MYC, GNE, UCHL5, IPO4, VEGFA, C1QBP, DNAJB11, XBP1, WASL, EIF4A1, TBRG4, TRIP6, FARP2, IGFBP3, ETV4, AJUBA, CHST1, SVIL, RNF25
INGRAM_SHH_TARGETS_UP	0.00067283	0.00684559	0.477271	-0.47829	-1.71321	105	NOG, SPRY1, RASSF8, HES1, UBE2J1, KLF10, MAP3K1, LEPROT, CDC42EP1, NR4A1, BDNF, NAA50, NKX2-5, PMP22, TSPAN5, DSCC1, OAT, NGLY1, IGFBP3
GOLDRATH_HOMEOSTATIC_PROLIFERATION	0.000676543	0.00685192	0.477271	-0.445192	-1.65934	135	NOP16, EIF3J, F2RL1, TM9SF3, UBALD2, VDAC2, GNPNAT1, PPA1, BYSL, MAGOH, CYCS, TRNT1, TIMM22, LIN7C, AGFG1, RPIA, SFXN1, HSPE1, STRN, UNG, GOLIM4, RAB18, PRPS2, TAF1D, CACYBP, PDCD2, IPO7, TMX2, FUBP1, ROCK1, PTGES3, SMN2, IRAK1, YME1L1, WIPF1, ZNF131, PACRGL, ATP6V0B, ARL4C, NDUFAB1, SLC7A5, SFPQ, SET, NABP1, SNX9, NME1, UBQLN2
MARKEY_RB1_CHRONIC_LOF_UP	0.000675071	0.00685192	0.477271	-0.477354	-1.69615	102	CBFB, EGR1, DOK1, NAB1, ELOVL6, TIPIN, RASA3, SLK, GSR, SLBP, SQLE, SLC25A15, SCMH1, KLF4, CYP51A1, ANGPT2, IDI1, ANGPTL2, ST3GAL4, CYTH3, CBX6, SDC1, SLC27A3, PIGA, SLC1A5, ANAPC5
SAKAI_CHRONIC_HEPATITIS_VS_LIVER_CANCER_UP	0.000679838	0.00686962	0.477271	-0.510424	-1.75044	81	UBE3A, RANBP2, CUL1, KPNA4, MYC, USP7, TACC1, PPP3R1, UBE2N, CUL2, HSPA4, HNRNPU, UBE2L3, MPHOSPH6, NAE1, USP14, CASP4, GLRX2, UBE2D2, CCR1, UBE2V2, PRDX3, TXN, HAT1, CBX3, ITPR1, MAP3K5, TCP1, HNRNPDL, YME1L1, PIK3CA, HIF1A, SRSF1, SMNDC1, RNMT, HNRNPK, CENPB, UBE2D1, TNPO1, CUL5, HNRNPR, HSP90AA1
SENGUPTA_NASOPHARYNGEAL_CARCINOMA_DN	0.000707323	0.00713111	0.477271	0.33746	1.54376	219	SELENBP1, CAPS, ABCA13, TEKT2, RBM24, SPATA17, MORN3, TMEM231, TPPP3, CDHR3, KLHDC9, IFT172, VWA5A, SLC2A10, VILL, SYBU, CCDC17, ARSD, LRRIQ3, PIFO, EFCAB1, VPS37B, MDH1B, FBXO15, ALDH3B1, ABHD14B, P4HTM, SMDT1, IQCD, PTGR1, CIB1, PRR15, TRAK1, TJP3, FAM229B, IQCG, SMIM5, CCDC81, IQCA1, WDR13, PRSS23, TTC12, RALGPS2, NEK5, PLCE1, KLF8, CDH26, TACC2, CD55, EFCAB2, KCNE1, OMG, AGBL2, OSCP1, TUBA1A,…
HORIUCHI_WTAP_TARGETS_DN	0.000716775	0.00719052	0.477271	-0.369037	-1.50849	296	ARF6, CCDC86, GLS, B4GALT6, SLC5A3, EDEM1, LRRC8C, PPP1R2, RPL22L1, NAA15, POLR3G, TM9SF3, PBDC1, PIM3, ARHGAP18, LRP8, NAA50, WWTR1, SRPRB, GSR, ZDHHC20, GSPT1, TFB2M, SQLE, TMEM33, PGF, SC5D, C1QBP, DLAT, MTPN, LIN7C, CSK, NLN, NUP98, USP38, LEPROTL1, ARL5B, C21orf91, UNG, GSKIP, FASN, BNIP2, HMGCR, CHST1, MSTO1, ANGPT2, ATP8B2, PURB, IPO11, GMNN, TIMM50, ANKRD46, GLO1, ATXN10, ATP11C, PAICS, U…
MCMURRAY_TP53_HRAS_COOPERATION_RESPONSE_UP	0.000718079	0.00719052	0.477271	-0.689916	-1.87901	23	SEMA7A, MRPL15, ANKRD1, KCTD15, HBEGF, F2RL1, SERPINB2, ARAP3, CHST1, ANKH
WP_DIFFERENTIATION_PATHWAY	0.000715879	0.00719052	0.477271	-0.640644	-1.83779	29	NOG, PDGFB, PDGFA, FGF2, INHBA, VEGFA
BILD_CTNNB1_ONCOGENIC_SIGNATURE	0.000725198	0.00724544	0.477271	-0.526361	-1.76656	70	DUSP5, TOP1, SCML1, LARP4B, LUZP1, TNFAIP3, RBM25, CYP24A1, DHX36, GNG12, FAM120A, LATS2, HIPK2, TRIM14, NEMF, THOC2, SCAF11, TAF1D, CBX3, ARL5A, URB1, SMG1
REACTOME_POSITIVE_EPIGENETIC_REGULATION_OF_RRNA_EXPRESSION	0.000738695	0.00736371	0.477271	-0.591137	-1.83025	43	DDX21, POLR1C, MYBBP1A, POLR1E, POLR1A, GATAD2A, POLR1B, TAF1A, POLR2K, TAF1D, CBX3, POLR2H, POLR1D, MYO1C, MTA1, MTA2, ACTB, SMARCA5, HDAC2, TTF1, BAZ1B
FURUKAWA_DUSP6_TARGETS_PCI35_DN	0.000757305	0.0075323	0.477271	-0.530275	-1.76766	67	MAFF, EBNA1BP2, WDR3, PHLDA2, PDSS1, EPHA2, PMEPA1, RIOK1, ADORA2B, CCNE2, SIPA1L3, WDR5, CTNNAL1
TOYOTA_TARGETS_OF_MIR34B_AND_MIR34C	0.000761341	0.0075555	0.477271	-0.346004	-1.45157	415	BRI3BP, C2CD2, DDX21, LRRC8C, PPAN, BDNF, FAR1, WDR36, BCCIP, LHFPL2, SF1, BMPR1A, RIOK1, PSME3, NOP56, XPO6, POLR1E, TRMT61A, MDN1, SNHG17, PA2G4, ZNF202, FASTKD2, UGGT2, POP1, EIF2S2, PTP4A2, NOL10, RNF145, DIAPH1, CCNE2, NUFIP1, API5, YWHAZ, TFDP1, FAM171A1, HNRNPAB, FIP1L1, TOMM40, ZNF551, SLC43A3, RPIA, XPO5, ANKLE2, ZNF639, SLC7A11, UTP23, PRRG4, SLC25A19, POM121, KLHL23, ZMYND19, DENR, ANA…
BENPORATH_PROLIFERATION	0.000764006	0.00756502	0.477271	-0.43517	-1.62613	137	DCUN1D5, TFRC, PDSS1, GTPBP4, LRP8, PTS, CEBPG, GART, CDC123, NFE2L3, PDCD5, PSMA3, EMC8, AGFG1, HSPA14, SNRPD1, PFDN2, GGCT, CMC2, PDCD10, CTPS1, CMSS1, GNB4, PRPF18, SRPK1, DESI2, PURB, ANKRD27, RBM8A, MAGOHB, PROSER1, WDR26, PPIL1, ARF1, LGALS8, CSTB, A1BG, SNRPG, KDELR2, NCS1, ILF2, HDAC2, DBF4, MSH2, DTL, SUV39H2, RAD51, LBR, RANBP1
ONDER_CDH1_TARGETS_1_UP	0.000765967	0.00756755	0.477271	0.40577	1.70576	124	CDKN1B, KLHL24, PNRC1, BCL6, MST1, BTN3A3, DBP, FAM117A, METTL7A, RRNAD1, PAN2, SLC39A7, TP53TG1, TMEM187, ZNF184, PPFIBP1, HCFC1R1, ANG, KHNYN, NINJ1, NR1D2, PTGS1, CYP1B1, TXNIP, CPT1B, ABHD4, TCEA2, YIPF2, PAMR1, ABCG1, EPHX1, DLGAP4, ALDH6A1, CEP152
IKEDA_MIR30_TARGETS_UP	0.0007745	0.00763485	0.477271	-0.467553	-1.69115	113	RASA1, IER5, ATP2B1, SNAI1, UBE2J1, IRS2, SLC4A7, BDNF, PTBP3, ASAP1, CAPZA1, ACTN1, YWHAZ, TFDP1, RAP2C, ARF4, CPNE8, GALNT7, IRS1, VKORC1L1, USP15, NEDD4, PDCD10, UBE2D2, B4GALT5, DDX46, UBE2V2, RNF44, RAI14, PLCB4, CDK6, CALM1, CLOCK, SCAF4, GOLGA4
FURUKAWA_DUSP6_TARGETS_PCI35_UP	0.00077932	0.00766533	0.477271	0.50792	1.87097	56	ALDH1B1, ARHGEF37, SMIM14, SOX4, RTP4, ST6GALNAC2, TGFB2, SLC2A10, FOLR1, CLEC2D, MUC20, TAPBPL, TMCO4, HERC6, C1S, ZFAT, PARP9, TNNC1, RCN3, IFITM1, CNTNAP1, AKR1C3, RNASE1, SECTM1, HMOX1, ENPP5, ZBTB20, IFI30, OLFML2A, KCNMB1, PSMB9
GARGALOVIC_RESPONSE_TO_OXIDIZED_PHOSPHOLIPIDS_GREEN_UP	0.000789844	0.00773885	0.477271	-0.662262	-1.83734	25	DUSP6, ETV5, RCAN1, MALT1, SLC4A7, GNE, LDLR, SIK1, CPNE8, ANKRD28, CREM, IDI1
MIKKELSEN_MEF_ICP_WITH_H3K27ME3	0.000790283	0.00773885	0.477271	0.412942	1.72115	116	NFE2, MST1, TDGF1, SLC24A1, QPRT, KCNN3, CA14, LRRC23, ZIC4, ART3, ATCAY, SYBU, SLITRK1, KCNJ9, PRR19, SLC9A4, CNTNAP4, PAMR1, NOXA1, KCNK10, TJP3, TNK1, ESPN, NRSN2, MC1R, KCNMB2, PRSS36, C5, PDE11A, PDYN, HESX1, CD72, POU2F2, TMEM232, CIITA, RTBDN, GALNTL6, ETV2, ISLR2, PHACTR1, NRL, GUCA1A, CHDH, ELMO1, KCNJ5, THSD4, GIPR, EGF, ZDHHC22, PIK3CD, SEZ6L2, MEF2B
ABE_VEGFA_TARGETS_2HR	0.00081937	0.00798841	0.477271	-0.661093	-1.8341	25	RCAN1, HBEGF, NR4A1, SERPINB2, EIF1, LDLR, PRKCD, UPP1, LAD1
HUANG_GATA2_TARGETS_DN	0.00081834	0.00798841	0.477271	-0.518751	-1.71258	63	PDGFB, EGR1, ETF1, TFRC, HK2, IPPK, RRP1B, GOLT1B, TRMT61A, SLC2A3, TACC1, GBX2, ASNS, MTHFD1L, MTHFD2, DCTD, CTPS1, RCOR1, IPO11, NT5C3A, LAT, TCOF1, JMJD6, ST3GAL6, SLC2A1, DAAM1
REACTOME_EPIGENETIC_REGULATION_OF_GENE_EXPRESSION	0.000822277	0.00799917	0.477271	-0.498818	-1.721	84	DDX21, POLR1C, MYBBP1A, POLR1E, GTF2H2, POLR1A, GATAD2A, POLR1B, MBD2, TAF1A, GTF2H3, TDG, POLR2K, TAF1D, BAZ2A, CBX3, POLR2H, PHF19, SIN3B, POLR1D, MYO1C, MTA1, CDK7, MTA2, ERCC2, RRP8, SAP18, ERCC3, MNAT1, SUDS3, ACTB, SMARCA5, PHF1, HDAC2, SUZ12, TTF1, BAZ1B, UBTF, DNMT1, GTF2H4, TAF1B, SAP30, GTF2H1, MTF2, POLR2F, UHRF1
GINESTIER_BREAST_CANCER_20Q13_AMPLIFICATION_DN	0.000848664	0.0082378	0.477271	-0.416185	-1.59649	169	CNTRL, EIF4G1, PNN, SF1, CDC42SE1, DHX37, GBA2, XPO6, LARP1, RBM26, MAD2L1BP, CCNJ, POLR1A, SNAPC4, SLC15A4, CAPN15, DOCK7, XPO5, ANKLE2, RNPS1, GRAMD4, PUM1, PPHLN1, HLX, CASP4, BTAF1, SRSF2, PCGF6, NPIPB3, EHBP1L1, FUBP1, RAB35, DPH7, ZNF316, BTN2A1, ARHGAP17, NSUN5, TCOF1, PROSER1, FNBP4, TMC6, HNRNPD, ATXN7, TOPBP1, CLK3, QSOX2, DDX11, DMD, SFPQ, PSPC1, NUP62, SET
BRUINS_UVC_RESPONSE_EARLY_LATE	0.000859503	0.00832479	0.477271	-0.370943	-1.50973	284	SPRY2, ETV5, STK10, PGM2, BCAR3, FRMD4A, PPP1R15B, DHX33, UBL4A, HAS2, SSB, NIP7, DLG3, DNAAF2, ASAP1, E2F3, WDSUB1, SMURF2, AUNIP, IFRD1, CHORDC1, ZFAND1, SEC24B, CCNE2, FBXW11, EIF1AY, PINX1, C12orf29, DUSP14, C16orf87, MOB4, PPM1F, PTPN12, UBLCP1, NDFIP2, C12orf4, PUM1, RMDN3, THUMPD2, RASSF5, DUSP12, ALKBH8, PCGF6, E2F6, FUBP1, RMND1, DESI2, EIF3A, IGF1R, SNX10, KPNA3, GMNN, UBE2G1, CTDSPL, G…
AMIT_DELAYED_EARLY_GENES	0.000872777	0.00841661	0.477271	-0.731336	-1.87599	18	FOSL1, MAFF, BHLHE40, HES1, NAB2, KLF10, KLF6, ZFP36L2, ID1, FOSL2, JUNB, CREM
BAKKER_FOXO3_TARGETS_UP	0.000872457	0.00841661	0.477271	0.534188	1.88738	49	CCNG2, CDKN1B, BTG1, PIK3IP1, GUCD1, CITED2, SLC12A6, TCP11L2, HSCB, TP53INP1, ULK1, RBL2
SCHLOSSER_MYC_AND_SERUM_RESPONSE_SYNERGY	0.000875522	0.00842476	0.477271	-0.637188	-1.84892	31	MRPS12, LARP1, ZNF22, RNF126, TOMM40, EIF4A1, METAP2, FARSA, SMG7, DDX28, ARMC6, CCDC85B, NDUFS5, MTA1, SRM, MRPL12, NCLN, SCAMP3, TMEM183A, PYCR1
JINESH_BLEBBISHIELD_TRANSFORMED_STEM_CELL_SPHERES_DN	0.000886318	0.00851019	0.477271	-0.372945	-1.51627	279	MAFF, EGR1, PMAIP1, CCDC86, YRDC, BHLHE40, BCAR3, TRIB3, PER2, PNPT1, LRRFIP1, PIP4K2B, SOX9, STK40, CSRNP1, NOP56, HSPA8, ADM, IFRD1, FKBP14, PTP4A2, SNAPC1, CNBP, SC5D, BEGAIN, TAF13, LDLR, EIF4A1, HAUS2, PANK3, HNRNPU, FOS, MTHFD2, PRRG4, DENR, EIF5, TDG, IL17RD, DDX51, DUSP1, ID1, RBM15, METTL21A, HMGCS1, NPIPB3, TRMT1, SNRNP70, JUNB, BLZF1, CCDC144A, ZNF114, CCDC125, STC2, ZNF786, ID3, WIPF1…
REACTOME_SIGNALING_BY_TGFB_FAMILY_MEMBERS	0.00089116	0.0085382	0.477271	-0.464396	-1.63587	96	NOG, SERPINE1, E2F5, MYC, PMEPA1, BMPR1A, WWTR1, UCHL5, TGFBR2, SMURF2, DRAP1, INHBA, SMAD7, SMAD3, SKI, TFDP1, E2F4, CBL, USP15, STRAP, CCNT1, JUNB, SMURF1, NCOR1
MATTHEWS_AP1_TARGETS	0.000908905	0.00868944	0.477271	-0.763874	-1.90024	15	SPRY1, HBEGF, LBH, PLAUR
DELACROIX_RAR_TARGETS_UP	0.000912561	0.00870564	0.477271	-0.614703	-1.83005	36	DUSP6, TNFRSF12A, BHLHE40, GSR, CEBPB
BROWNE_HCMV_INFECTION_18HR_UP	0.000915558	0.00871548	0.477271	-0.418614	-1.59279	156	ETV5, BHLHE40, NOP16, PPP1R2, CBLB, TLE3, HSPA6, E2F5, DDX18, GSR, SERPINB8, E2F3, SLC29A2, AGO2, MAGOH, ERF, SAR1A, STX6, SEC24A, PPP3R1, SS18L1, NUP98, GAPVD1, SEC23IP, MTHFD2, NEK4, BAZ1A, UTP20, THOC2, FGF9, SMG7, RIF1, WWP1, POLR2H, SNX27, CREM
LAU_APOPTOSIS_CDKN2A_UP	0.000919489	0.00873417	0.477271	-0.546944	-1.76438	55	TNFRSF12A, BCL10, BAG5, PTRH2, MYC, TNFAIP3, CYCS, PDCD11, TRAF4, TNFRSF10D, TRAF3, FADD, CARD10, PAK2, BID, PDCD6, BNIP3, BNIP2, RHOB, DAP, GMNN, GADD45A
MIKKELSEN_NPC_ICP_WITH_H3K4ME3	0.000960193	0.00910132	0.477271	0.291787	1.40535	401	CDKN2C, ZNF608, PBX1, WBP1L, YPEL4, GOLPH3L, TMEM198B, KLC4, ZKSCAN5, SPSB3, HDAC9, DUSP19, LRRTM2, FAM214A, SRGAP3, MBNL2, KCTD12, SLC12A6, ATXN7L1, ZFYVE26, SMARCAL1, VPS41, LPAR4, RUFY3, IGBP1, ZNF182, RFTN2, LPAR6, DNAJC4, RECQL5, ZNF487, HDAC6, RFX5, AGPAT4, ARHGEF9, GPER1, ZEB2, TRIM16, ECH1, OSBPL7, TTC23, PCYT1B, TBC1D22B, P2RX7, CLEC2D, LRRTM3, GRIK5, NEIL1, TMEM256, ASB7, OSGEPL1, FBXO1…
PEDERSEN_TARGETS_OF_611CTF_ISOFORM_OF_ERBB2	0.000975182	0.00922368	0.477271	-0.516921	-1.71283	64	EDEM1, BCL2A1, F2RL1, HK2, SLC4A7, ENC1, WWTR1, B3GNT5, PLAUR, TGFA, ACTN1, TNFAIP8, C3orf52, STEAP1, CTNNAL1, EGFR, ANGPTL4, AP1S3
BROWNE_HCMV_INFECTION_20HR_UP	0.000985238	0.00929897	0.45506	-0.390178	-1.54568	221	CHST2, MSX1, HES1, UBE3A, SIAH2, DUSP7, TFRC, CELF1, ZNF267, INPP1, NKX2-5, ELK4, AHCTF1, CA2, TSR1, ZNF202, ERF, DNAJA1, HUS1, OGFR, VEGFA, RAP2C, RNF126, WASL, ALAS1, MTF1, ZNF593, PANK3, PTPN21, SRRT, TOE1, CLUH, PTPRE, CCDC181, B4GALT5, KPNA6, CCR1, TEX30, IMPA1, RHOB, NR4A3, E2F6, PPP2R5B, SMG1, CDK20, C18orf25, CDR2L, DUSP8, CLOCK, ZNF131, RELA, HYAL2, GNL1, FXR2, ZNF263, SH2B2, MARK2, PRPF…
DAVICIONI_PAX_FOXO1_SIGNATURE_IN_ARMS_DN	0.00099858	0.00940488	0.45506	-0.72864	-1.86908	18	SPRY4, DUSP4, ZFP36L2, TCF4, TRIB2, IGFBP3, CCL2
WP_MITOCHONDRIAL_GENE_EXPRESSION	0.00100548	0.00944979	0.45506	-0.724613	-1.84153	17	PPRC1, ESRRA, TFB2M, TFAM, TFB1M, POLRMT, GABPB1
PID_BCR_5PATHWAY	0.00102238	0.00958835	0.45506	-0.54086	-1.76119	58	RASA1, DOK1, BCL10, BCL2A1, MALT1, MAP2K1, MAP3K1, PAG1, NFKB1, RAC1, CHUK, CSK, FOS, SHC1, SH3BP5, MAP3K7
SHETH_LIVER_CANCER_VS_TXNIP_LOSS_PAM3	0.00105218	0.00984697	0.45506	-0.536341	-1.7547	60	TNFRSF12A, SPRED1, MAFF, B4GALT6, SERPINE1, TGFBR2, IFIT2, EHD4, RHOC, MYCN, TPM1, IGDCC4, PSAT1, IGFBP1
REACTOME_RNA_POLYMERASE_III_TRANSCRIPTION_TERMINATION	0.00106936	0.00998666	0.45506	-0.682367	-1.85845	23	POLR3H, POLR3D, POLR1C, POLR3G, SSB, POLR3E, POLR3A, POLR3K, POLR2K, POLR2H, POLR1D
RHODES_CANCER_META_SIGNATURE	0.00107271	0.00999696	0.45506	-0.535374	-1.7618	61	IFNGR2, E2F5, MRPS12, G3BP1, MRPL3, TRAF4, ACLY, NCBP2, MTHFD2, HSPE1, SSBP1, SSR1, CCT5, CBX3, HSPD1, OGT, SNRPF, CCT4, PAICS, TGIF1, PSMC4, KDELR2, NME1, MANF, ILF2, COPB2, NUP205, UBE2S
REACTOME_THROMBIN_SIGNALLING_THROUGH_PROTEINASE_ACTIVATED_RECEPTORS_PARS	0.00108416	0.0100824	0.45506	-0.638129	-1.80414	27	F2RL3, SRC, GNG5, F2R, GNG12, F2RL2, GNG2, GNB4, GNAQ, ARRB1, GNB1, GNB3
FEVR_CTNNB1_TARGETS_UP	0.00108697	0.0100875	0.45506	-0.331076	-1.41738	540	DUSP6, TNFRSF12A, CDC42EP2, EDN3, MAFF, SEMA7A, SLC20A1, PDE9A, UGCG, IER5, BHLHE40, CHST2, ZYX, STK10, NAB2, EMP1, CTTN, LIPA, CORO2A, LETM1, CORO1C, KCTD5, IFIT3, ELOVL6, CDR2, DLG3, PMP22, CSRNP1, ATP6V0A2, GSR, NDEL1, CASP3, CEBPB, LPIN1, ADM, TNFAIP3, SRC, PARD6B, NRP2, SYT12, ATP11B, MCL1, JKAMP, RELB, MTPN, GNG12, MTF1, MOB4, DHX34, FAM221A, CAPN15, CAP1, C11orf24, FOS, MIDN, CORO1A, PTPRE…
REACTOME_SIGNALING_BY_EGFR	0.00108947	0.0100896	0.45506	-0.565061	-1.76889	46	SPRY1, SPRY2, HBEGF, PAG1, SRC, TGFA, PXN, CSK, CBL, PTPN12, SHC1, NRAS, EGFR, PLCG1
OSMAN_BLADDER_CANCER_UP	0.00109348	0.0101056	0.45506	-0.348529	-1.45307	376	TOP1, NFKBIZ, UGCG, SSH1, ESF1, CHST2, B4GALT6, VASP, BICD2, CCDC88C, EIF4G1, ATXN1, EIF2S1, HCG18, SERBP1, FAR1, C3AR1, RASA2, SYNCRIP, OTUD6B, TMX1, ZDHHC5, TMEM33, SNTB2, SMAD7, PTP4A2, SEC24A, SLC25A37, ALG13, ATP11B, LYPLA1, ASPHD2, FRMD4B, LIN7C, USP16, RHOQ, DHX36, APPL1, NMD3, FAM120A, JAZF1, ZNF562, ACTR3, ARPC4, HIPK2, RAB14, EIF5, STRN, GOLIM4, PDLIM5, EDEM3, MTDH, NEMF, KPNA6, MEX3C, …
LOPEZ_MBD_TARGETS	0.00111111	0.0102259	0.45506	-0.306896	-1.34079	866	ERRFI1, UCK2, RAP1B, SDC4, MAT2A, ARHGEF2, C2CD2, DDX21, PPP1R15B, MRPL15, EIF3J, APLN, MALT1, CTTN, ELK3, DOK4, EBNA1BP2, CDC42EP1, CCDC88C, CORO2A, SFXN4, SERPINE1, LRRFIP1, IPPK, DFFA, EIF2S1, VCL, RRP12, ESRRA, NR4A1, MRTO4, MYC, PMPCA, PPIF, STK40, BTF3L4, FGFR1, PSME3, EIF1AX, SLC29A2, BTG3, HSPA8, PA2G4, SEMA4C, IFRD1, CYCS, DRAP1, ACTN4, MCTS1, SGK1, TFAM, ZFP91, EIF2S2, SYT12, MOK, CNBP,…
REACTOME_FC_EPSILON_RECEPTOR_FCERI_SIGNALING	0.00111108	0.0102259	0.45506	-0.45062	-1.65033	125	BCL10, MALT1, MAP3K1, CUL1, PSME3, VAV3, NFKB1, NFATC2, RAC1, PPP3R1, FBXW11, PSMD6, CHUK, UBE2N, PSMD12, PSMA3, PAK2, FOS, PSMD11, SHC1, NRAS, UBE2D2, PSMB10, PLCG1, MAP3K7, ITPR1, PSMA5, PSMD7, CALM1, RELA, LAT, UBE2V1, PSMD14, PIK3CA, PSMA6, PSME4, PSMC2, PSMB5, MAP2K4, PSMD1, PSMC4, LAT2, MAPK9, VAV2, PSMB2, PSMA1, MAPK1, UBE2D1, PSMC1, GRAP2, PSMC6, PSMA4, MAPK8, PAK1
BIOCARTA_VIP_PATHWAY	0.00111422	0.0102314	0.45506	-0.681319	-1.85559	23	MAP3K1, MYC, NFKB1, NFATC2, EGR2, CHUK, EGR3, PLCG1, GNAQ, CALM1, PRKAR1A, RELA, PPP3CC
REACTOME_MRNA_DECAY_BY_3_TO_5_EXORIBONUCLEASE	0.00111632	0.0102314	0.45506	-0.736624	-1.84953	16	EXOSC4, EXOSC9, EXOSC2, EXOSC3, EXOSC7, EXOSC6, EXOSC5, DIS3, DCPS, WDR61, EXOSC8
SCHAEFFER_PROSTATE_DEVELOPMENT_6HR_DN	0.00114101	0.0104361	0.45506	-0.344206	-1.44602	417	UXS1, SSH1, ARHGEF2, EIF3J, MYO1B, ABHD17C, RRP1, MYBBP1A, DUSP7, SOX9, NOLC1, ME2, CHD1, CDC37L1, L3HYPDH, TBC1D10A, GSR, CSRP1, PDZD8, GSPT1, AGO2, HSPA8, KBTBD2, IER5L, BZW1, NUFIP2, DNAJC2, ZBTB11, INHBA, HDAC4, LIMA1, RC3H2, GOLPH3, ECD, DZIP1, LLPH, SKI, TFDP1, DNAJB11, DHX36, L3MBTL3, LACTB, EIF4A1, PSMD12, LEPROTL1, LEF1, HNRNPU, RBM27, MICU2, PRRC2C, PUM1, GTF2H3, PFDN2, PPHLN1, C3orf70,…
REACTOME_MRNA_SPLICING	0.00114445	0.0104461	0.45506	-0.404625	-1.5661	184	SNRPB2, SRSF7, U2SURP, SF1, HSPA8, MAGOH, CSTF2, DDX5, DHX15, NCBP1, HNRNPF, GCFC2, FIP1L1, NCBP2, HNRNPU, SRRT, RNPS1, SNRPD1, PHF5A, U2AF1, POLR2K, SNRPA1, DDX46, ELAVL2, SRSF2, SF3B4, PRPF4, POLR2H, SNRNP70, LSM6, SNRNP40, RBM8A, ELAVL1, U2AF2, MAGOHB, POLR2C, POLR2D, PRPF40A, SNRPF, SF3B3, PPIL1, CWC22, AQR, HNRNPD, SRSF1, PLRG1, RBM17, HNRNPH1, SMNDC1, CWC15, SNRPG, PCBP1, HNRNPK, TXNL4A, CS…
REACTOME_RNA_POLYMERASE_I_TRANSCRIPTION	0.00115291	0.0105016	0.45506	-0.554642	-1.73919	47	POLR1C, POLR1E, RRN3, GTF2H2, POLR1A, GATAD2A, POLR1B, MBD2, TAF1A, GTF2H3, POLR2K, TAF1D, CBX3, POLR2H, POLR1D, MTA1, CDK7, MTA2, ERCC2, ERCC3, MNAT1, HDAC2, TTF1, UBTF, GTF2H4, TAF1B, GTF2H1, POLR2F
DORN_ADENOVIRUS_INFECTION_48HR_DN	0.00115665	0.0105141	0.45506	-0.618985	-1.8227	33	TNFRSF12A, BCAR3, MAP2K3, FHL2, CCND1, NR4A1, EPHA2, SYNCRIP, SGK1, TRAF4, MCL1, EGR3, IER3
PID_TCR_CALCIUM_PATHWAY	0.00117248	0.0106145	0.45506	-0.705456	-1.87382	21	FOSL1, RCAN1, NFATC2, PPP3R1, AKAP5, FOS, BATF3, JUNB
WP_TRANSLATION_FACTORS	0.0011717	0.0106145	0.45506	-0.56942	-1.8067	51	ETF1, EIF3J, EIF2B2, EIF4G1, EIF5B, EIF4E, EIF2S1, EIF2B3, EIF1AX, EIF2S2, EIF1AY, EIF1, EIF4A1, EIF3B, CLUH, EIF5, EIF6, EIF3A, EIF4H
HOELZEL_NF1_TARGETS_UP	0.0011762	0.0106265	0.45506	-0.446465	-1.61755	117	EDN3, PDGFA, GLS, B4GALT6, DUSP4, PHLDA2, SERPINE1, LIMS1, ATXN1, PAG1, TRNP1, RPS6KA3, CEBPB, CHRM3, GDF15, FAM89A, SLC41A2, PDLIM5, UPP1, RGS16, DCBLD2
BUFFA_HYPOXIA_METAGENE	0.00118363	0.0106719	0.45506	-0.554338	-1.74844	49	PNP, SLC25A32, MRPL15, HK2, CORO1C, ADM, MCTS1, VEGFA, MRPS17, SLC16A1, HILPDA, MRPL13, BNIP3, MAP7D1, MRGBP
BOSCO_ALLERGEN_INDUCED_TH2_ASSOCIATED_MODULE	0.00122706	0.0110225	0.45506	-0.445837	-1.61527	117	DUSP5, RRS1, LIF, SEMA7A, NFKBIZ, BHLHE40, MIR155HG, DUSP4, TAF4B, ASAP1, IL4R, ARRDC2, CASP3, MRPL35, TPP2, XBP1, NDFIP2, HIPK2, KPNA6, NR4A3, ETNK1, CEACAM1, SNTB1
WEST_ADRENOCORTICAL_TUMOR_MARKERS_DN	0.00122748	0.0110225	0.45506	0.735142	1.93411	15	GAS1, NR4A2, IGFBP5, MFAP5, DCN
WIEDERSCHAIN_TARGETS_OF_BMI1_AND_PCGF2	0.00123102	0.0110319	0.45506	-0.544881	-1.74296	52	FOSL1, TIMP3, CCND1, F2RL1, ADM, FAM43A, PLAUR, INHBA, NET1, CRISPLD2, LRRC8A, CDK6, TPM1, MICALL1, GADD45A, CPA4, ITGB8, SDC3, RREB1, CAV1, NAV1, ITGA3, LFNG, ITGA4
WP_CIRCADIAN_RHYTHM_RELATED_GENES	0.00125018	0.0111811	0.45506	-0.41909	-1.59393	155	EGR1, TOP1, BHLHE40, KLF10, MYBBP1A, PER2, UBE3A, SERPINE1, CUL1, PRKAA1, ID4, SETX, ROCK2, CSNK1E, DDX5, HOMER1, FBXW11, GFPT1, JUND, NR2F6, RAI1, RELB, SIK1, EGR3, HNRNPU, CRY1, GNAQ, METTL3, CREM, NCOR1, NAMPT, CLOCK, ID3, MTA1, OGT, AHR, PER1, HNRNPD, PRKAA2, PRKDC, CLDN4, SFPQ, PSPC1, ARNTL2, PRMT5, ATF4, OPN3, MAPK9, NR1D1, NGFR
REACTOME_RNA_POLYMERASE_III_TRANSCRIPTION_INITIATION_FROM_TYPE_1_PROMOTER	0.00126078	0.0112532	0.45506	-0.64059	-1.81957	28	POLR3H, POLR3D, POLR1C, POLR3G, BDP1, POLR3E, POLR3A, POLR3K, GTF3C4, POLR2K, POLR2H, POLR1D, GTF3A, CRCP
SATO_SILENCED_EPIGENETICALLY_IN_PANCREATIC_CANCER	0.00126924	0.0112858	0.45506	0.604996	1.82323	27	GAS1, STAT3
ZHOU_TNF_SIGNALING_30MIN	0.00126952	0.0112858	0.45506	-0.587311	-1.82967	44	EGR1, IER2, MAP2K1, KLF10, MRPL36, DDX56, TNFAIP3, CDC123, COPS2, HNRNPU, CLIC1, DUSP1, JUNB
WP_REGULATION_OF_ACTIN_CYTOSKELETON	0.00129465	0.0114861	0.45506	-0.439038	-1.61608	127	PDGFB, PDGFA, SSH1, MAP2K1, FGF2, PIP4K2B, VCL, FGFR1, GIT1, ROCK2, PIK3CG, DIAPH1, RAC1, LIMK1, ACTN1, CHRM3, F2R, BCAR1, PXN, CSK, PIP5K1A, GNG12, PAK2, NRAS, EGFR, FGF9
KEGG_REGULATION_OF_ACTIN_CYTOSKELETON	0.00132861	0.0117581	0.45506	-0.404656	-1.56843	186	PDGFB, PDGFA, SSH1, ARPC5L, MAP2K1, MYL12A, FGF2, PIP4K2B, VCL, FGFR1, GIT1, ROCK2, VAV3, PIK3CG, ACTN4, DIAPH1, RAC1, LIMK1, ACTN1, CHRM3, F2R, BCAR1, PXN, CSK, PIP5K1A, GNG12, WASL, ARPC2, PAK2, MYL12B, ARPC4, NRAS, EGFR, FGF9, ITGAM, ARPC5
MULLIGHAN_NPM1_MUTATED_SIGNATURE_1_DN	0.00133435	0.0117581	0.45506	-0.449531	-1.60987	108	DUSP5, PMAIP1, PDE4D, PES1, RRP9, CD200, ACSL4, DGKD, FAM171A1, TMEM243, LDLR, MEF2A, ACLY, PPM1F, RARA, UBE2L3, MPHOSPH6, EHD1, EIF6, PI4K2A, CAMKK2, PLCB4, FLAD1, GNAQ, HPCAL1, SVIL, ESYT1, RAB11A, ATP10A, ARL4C, TTC21B, PSMA6
PID_PRL_SIGNALING_EVENTS_PATHWAY	0.00133856	0.0117581	0.45506	-0.676588	-1.84271	23	EGR1, RABGGTB, PTP4A2, SRC, RAC1, BCAR1, RHOC, PTP4A1, CCNE1, ROCK1, RHOA
REACTOME_TRANSPORT_OF_THE_SLBP_DEPENDANT_MATURE_MRNA	0.00133314	0.0117581	0.45506	-0.615343	-1.81649	34	RANBP2, EIF4E, NUP35, SEH1L, SLBP, NUP153, NCBP1, NUP155, NUP98, NCBP2, NUP50, NUP160, POM121
WP_PDGF_PATHWAY	0.00133642	0.0117581	0.45506	-0.593247	-1.81017	40	PDGFB, PDGFA, RASA1, MAP2K1, SRF, MAP3K1, NFKB1, SRC, RAC1, CHUK, WASL, FOS, SHC1
HENDRICKS_SMARCA4_TARGETS_DN	0.0013474	0.0118124	0.45506	-0.614327	-1.8135	34	SPRY2, MYC, PTP4A2, NRP2, ASNS, PTP4A1, ARHGDIB, PLEKHG2, CCR1, ID3, EFNB1, KCNJ2, USP24, TREM2, PLS1, YY1, MAPK1
HOFMANN_MYELODYSPLASTIC_SYNDROM_LOW_RISK_DN	0.00137295	0.0120126	0.45506	-0.673714	-1.84886	24	TFAP2C, CCND1, GDF15, DUSP14, HSPA4, IER3, PSMD11, TUBB2A, FERMT2, MALL, TXNRD1, UBE2M, STIP1
PID_FRA_PATHWAY	0.0014121	0.0123066	0.45506	-0.612239	-1.80283	33	FOSL1, LIF, CCND1, TXLNG, PLAUR, NFATC2, JUND, CCL2, FOSL2, JUNB
PUJANA_BRCA2_PCC_NETWORK	0.00141163	0.0123066	0.45506	-0.344766	-1.44059	392	TOP1, MAT2A, CNTRL, SLC7A1, PNN, ZNF330, RNF4, LIG4, ATR, FASTKD2, CLINT1, HDAC4, AATF, DHX15, CCNE2, EXOSC9, ATP11B, CYB5B, PAXIP1, GMPS, GTF2H2, TFDP1, MFHAS1, GLMN, THAP9-AS1, MAPRE1, LEF1, TCERG1, PAK2, RPIA, MPHOSPH6, EXOSC2, METAP1, CEP290, WDR77, NAE1, ARHGDIB, UNG, SNRPA1, PFDN4, CTPS1, DDX46, BTAF1, WRN, RIF1, ACYP1, SMC5, VPS13A, PRPF4, CBX3, HMGCS1, SRPK1, DCBLD2, RTCA, FUBP1, TCP1, DE…
GARCIA_TARGETS_OF_FLI1_AND_DAX1_UP	0.00142404	0.0123864	0.45506	0.522605	1.82793	47	HMGCL, SMIM14, INPPL1, STAT2, KLHDC8B, ATP7B, IFT140, CIRBP, NBAS, ANKRA2, NEIL1, CPT1B, CUL7, GNPTG, RASA4, ZFP90, IGFBP5, SLC26A11, LMBR1L, PBXIP1, C5orf15
REACTOME_FOXO_MEDIATED_TRANSCRIPTION_OF_CELL_CYCLE_GENES	0.00144131	0.0125121	0.45506	0.701471	1.90319	17	CCNG2, CDKN1B, BTG1, FOXO4, FOXO1, RBL2, MSTN, FOXO3
WP_FOCAL_ADHESION	0.00145671	0.012621	0.45506	-0.401425	-1.55239	183	PDGFB, PDGFA, RAP1B, SHC4, ZYX, VASP, MAP2K1, CCND1, MYL12A, VCL, SHC3, ROCK2, VAV3, ACTN4, SRC, DIAPH1, PGF, RAC1, ACTN1, VEGFA, BCAR1, PXN, PAK2, MYL12B, SHC1
DACOSTA_UV_RESPONSE_VIA_ERCC3_COMMON_UP	0.00146463	0.0126649	0.45506	0.46154	1.76724	70	CDKN1C, EFNA1, NEU1, BTG1, PNRC1, CTSV, SYF2, TREX1, GNS, TBCC, TOB1, GPRC5B, DNAL4, TP53I3, ACOT2, CNP
PID_ER_NONGENOMIC_PATHWAY	0.00147022	0.0126885	0.45506	-0.592457	-1.79624	39	HBEGF, ROCK2, SRC, BCAR1, SHC1, GNG2, NRAS, STRN, GNAI3, GNAQ, PLCB2, IGF1R, RHOA, GNB1, PIK3CA
GARGALOVIC_RESPONSE_TO_OXIDIZED_PHOSPHOLIPIDS_PINK_DN	0.00148234	0.0127683	0.45506	0.590288	1.82607	29	ZNF608, ZNF436, PALMD, BBS10, ARHGAP28, LPAR6, ZEB2, FILIP1, ZNF704, EHD3
MARTINEZ_TP53_TARGETS_DN	0.00149546	0.0128564	0.45506	-0.331077	-1.40554	486	EDN3, TIMP3, ERRFI1, ABCE1, CXXC5, MRPL39, SLC39A14, IFFO2, FHL2, CCND1, UBE3A, CELF1, TLE3, DSTYK, UAP1, SOX9, ELOVL6, PFKFB3, WDR75, PMEPA1, ENC1, POLR3A, CCT2, INTS9, NDEL1, DDX3Y, PANK1, HSPA8, CEBPB, WDR12, LPIN1, CEBPG, ZDHHC5, FASTKD2, TMCC3, SNTB2, FKBP5, AATF, UBE2F, LYAR, FRMD4B, MCL1, TG, TFDP1, EGR2, TARDBP, NFE2L3, MSX2, CTNNBIP1, SLC5A6, SCMH1, CAP1, XPO5, UBLCP1, PKIG, RDH11, STX18…
GUTIERREZ_MULTIPLE_MYELOMA_UP	0.00150218	0.0128642	0.45506	-0.624518	-1.81215	31	ETF1, TAF9, VDAC2, YWHAZ, UQCRFS1, PTP4A1, VDAC1, BTBD3, DCTD, SSR3, RHOB, EMC7, ARF1, CNIH1, HNRNPK, SRP72, ILF2
REACTOME_PERK_REGULATES_GENE_EXPRESSION	0.00150218	0.0128642	0.45506	-0.62482	-1.81303	31	EIF2S1, CEBPB, EXOSC4, CEBPG, EIF2S2, EXOSC9, ASNS, EXOSC2, CCL2, EXOSC3, EXOSC7, EXOSC6, EXOSC5, DIS3, IGFBP1
VANTVEER_BREAST_CANCER_METASTASIS_DN	0.00150553	0.0128681	0.45506	-0.453547	-1.61193	101	IVNS1ABP, SLC7A1, TFRC, LRP12, UCHL5, EXT1, SYNCRIP, ADM, SLC2A3, CCNE2, VEGFA, GMPS, ASNS, DEGS1, AGFG1, MRPL13, CMC2, MTDH, BNIP3, CTPS1, PSMD7, MTMR2, MAPRE2, DCK, PTDSS1, PITRM1
RAO_BOUND_BY_SALL4	0.00152522	0.01301	0.45506	-0.399085	-1.54379	182	DUSP6, SPRED1, SPRY2, DGKH, B4GALT6, ETV1, TFAP2C, BEND3, UHRF2, SLC39A14, F2RL1, IRF2BPL, TXLNG, SERBP1, NOLC1, GRSF1, FGFR1, GNPNAT1, SYNCRIP, YWHAG, SNTB2, ASNS, DYRK3, KIFC3, MOB4, MSANTD2, SEC16A, MYCN, NKX2-2, KDM2B, CHD7, MAPK1IP1L, EXOSC7, UPP1, ZNF280C, FLRT3, SF3B4, SMG7, CACYBP, RHOB
TIAN_TNF_SIGNALING_NOT_VIA_NFKB	0.001528	0.01301	0.45506	-0.681702	-1.83737	22	EGR1, DUSP2, KLF10, NR4A1, EXT1, KLF6, IER3, RGS16, JUNB, INSIG1
PID_MAPK_TRK_PATHWAY	0.00155458	0.0132109	0.45506	-0.610121	-1.79659	33	EGR1, RAP1B, MAP2K3, MAP2K1, SRF, CDK5R1, MAPKAPK2, EHD4, FOS, NRAS, PRKCD
REACTOME_NS1_MEDIATED_EFFECTS_ON_HOST_PATHWAYS	0.00158464	0.013364	0.45506	-0.592115	-1.79178	38	RANBP2, KPNA4, NUP35, SEH1L, NUP153, KPNA1, NUP155, NUP98, NUP50, NUP160, POM121, KPNA3, NUP88, POM121C, NUP62, NUP188, NUP107
TAKEDA_TARGETS_OF_NUP98_HOXA9_FUSION_6HR_DN	0.00158464	0.013364	0.45506	-0.582872	-1.78055	41	PDGFA, CORO2A, SERPINE1, CD200, INHBA, TRIB2, SLC25A37, RARA, VASH1, CCL2, RAB12, CCR1, RHOB, CBX3, CLMN
UZONYI_RESPONSE_TO_LEUKOTRIENE_AND_THROMBIN	0.0015831	0.013364	0.45506	-0.610051	-1.79639	33	EGR1, RCAN1, HBEGF, NR4A1, MCL1, SIK1, EGR3, NEDD9, F3, HLX, DUSP1, KLF4, FOSL2, NR4A3, CREM
WONG_ADULT_TISSUE_STEM_MODULE	0.00157971	0.013364	0.45506	-0.324296	-1.39464	608	TAGLN3, TIMP3, PDGFA, ERRFI1, NFKBIZ, BHLHE40, STK10, DUSP2, CXXC5, IER2, NAB2, EMP1, MYO1B, KLF10, TRIB3, CCND1, DUSP4, HBEGF, TRIM47, PHLDA2, SERPINE1, LRRFIP1, SLC35E4, PPP1R18, GCH1, NR4A1, ELOVL6, BDNF, F2RL3, DLG3, ID4, PMEPA1, PMP22, CD200, LGALSL, BTG3, KLF6, CEBPB, RBPMS, LPIN1, ADM, TCF4, MPZL1, SMAD7, KCNA2, ARHGAP6, TESK1, RC3H2, ACTR3B, JUND, ACTN1, SKI, EGR2, RAI1, F2R, RELB, EIF1, …
BROWNE_HCMV_INFECTION_4HR_UP	0.00161269	0.0134507	0.45506	-0.590845	-1.78793	38	PMAIP1, PDE4D, UBE3A, TFRC, IFIT3, IFIT2, ZNF202, FKBP5
GROSS_HYPOXIA_VIA_HIF1A_DN	0.00160623	0.0134507	0.45506	-0.464902	-1.64344	97	SPRY2, ERRFI1, BHLHE40, ANKRD1, KLF10, HBEGF, PIM3, PFKFB3, ME2, CDC42EP3, CSRNP1, SETX, ADM, SGK1, PGF, VEGFA, DUSP14, TOMM40, FOS, ACAP2, HILPDA, BNIP3, KLF4, PDLIM4, ACER3
NAKAMURA_TUMOR_ZONE_PERIPHERAL_VS_CENTRAL_DN	0.00161029	0.0134507	0.45506	0.263463	1.2931	559	GAS1, CCNG2, HBP1, NBR1, KLF13, ETS2, PNRC1, AUH, EHF, SEMA4B, ATG14, SLC22A23, BCL6, PDCD4, MKRN1, SMIM14, CAT, SOCS3, CITED2, STX5, PCMTD1, NFIL3, PIGV, TMUB2, ATG2A, RHOBTB3, LITAF, PIK3R3, ST6GALNAC2, ARRDC3, SYNE2, PSPH, CCNG1, PCBP1-AS1, C1RL, TMEM47, EGLN3, RCOR3, IGBP1, LPAR6, DNAJC4, ORAI3, YPEL5, PCSK6, FOXC1, STAT6, SATB1, BCL2L11, RXRA, GPCPD1, SLC2A10, RBL2, ZNF44, ITGA2, NR4A2, CYHR…
PID_MET_PATHWAY	0.00160972	0.0134507	0.45506	-0.482122	-1.64213	79	ARF6, EGR1, RAP1B, SNAI1, MAP2K1, MAP3K1, EIF4E, SRC, RAC1, BCAR1, PXN, WASL, PRKCI, PAK2, CBL, F2RL2, PTPN1, SHC1
REACTOME_MYD88_INDEPENDENT_TLR4_CASCADE	0.00161615	0.0134507	0.45506	-0.460465	-1.62033	93	DUSP6, MAP2K3, MAP2K1, PPP2R1B, DUSP4, DUSP7, CUL1, RPS6KA3, MAPKAPK2, NFKB1, FBXW11, TRAF3, CHUK, FADD, TLR4, UBE2N, MEF2A, TICAM1, FOS, IKBKE, UBE2D2, NKIRAS1, MAP3K7, PPP2CA, TANK, IRAK1, RELA, UBE2V1
REACTOME_NEGATIVE_REGULATION_OF_THE_PI3K_AKT_NETWORK	0.00160062	0.0134507	0.45506	-0.482531	-1.6648	84	PDGFB, PDGFA, PPP2R1B, TRIB3, IRS2, HBEGF, FGF2, PIP4K2B, FGFR1, SRC, RAC1, TGFA, PHLPP2, IL1RAP, PIP5K1A, IER3, IRS1, STRN, EGFR, FGF9, PPP2CA, PPP2R5B, PIK3AP1, IRAK1
WP_NRF2_PATHWAY	0.00161392	0.0134507	0.45506	-0.446226	-1.59803	108	PDGFB, MAFF, EGR1, SLC5A3, SLC39A14, HBEGF, MAFG, EPHA2, TGFBR2, GSR, SLC2A3, SRXN1, TGFA, SLC5A6, SLC7A11, ABCC4, TXN, SLC2A5
LEE_METASTASIS_AND_RNA_PROCESSING_UP	0.00167082	0.0138797	0.45506	-0.72536	-1.82125	16	GEMIN5, GRSF1, BOP1, SLBP, PA2G4, RNGTT, PPIG
PETROVA_ENDOTHELIUM_LYMPHATIC_VS_BLOOD_UP	0.00170427	0.0141311	0.45506	-0.447546	-1.62211	118	SPRY1, DUSP5, TIMP3, ANKS1A, PNP, SLC39A14, SMAGP, LIPA, PPP1R2, GCH1, CD200, RBPMS, CCNE2, DYRK3, CSRP2, PDE8A, BTBD3, RGS16, ANGPT2, CREM, CEACAM1
CHIARADONNA_NEOPLASTIC_TRANSFORMATION_KRAS_CDC25_UP	0.00171317	0.0141784	0.45506	-0.533095	-1.71971	55	PDGFA, SEMA7A, RASA1, CCND1, EIF2S1, WWTR1, CASP3, CSRP2, CLIC1, GGCT, UPP1, RGS16, ANGPTL2, ANKH, ZNF706, GADD45A, KITLG, GDNF, PSMB5, HMGA2, CYTIP
DURAND_STROMA_NS_UP	0.00171965	0.0142055	0.45506	-0.411232	-1.55741	152	SPRY4, DUSP6, SNAI1, MFSD2A, EXOC6, PRKAG2, GCH1, TMEM185B, CREB5, SH3RF3, FBLIM1, BICD1, MRPL35, RBPMS, SLC2A3, GDF15, F2R, ZNF593, PDE3B, GLIPR1, NEDD9, PRRG4, WNK3, ZSWIM6, CHN2, KLF4, TMEM170B, SH3BP5, ITPR1, HECTD2, RBM12B, LPCAT4, HAVCR2, RALGAPA2, S1PR3
BLANCO_MELO_RESPIRATORY_SYNCYTIAL_VIRUS_INFECTION_A594_CELLS_DN	0.00173243	0.0142845	0.45506	0.437062	1.68735	76	CAPS, FUZ, DACT2, TPPP3, OPRL1, NEURL1B, GPR162, SFRP4, SLC52A1, NEIL1, CLDN3, CACNG4, PROCA1, TMEM37, MUC5B, LLGL2, PADI2, TJP3, EFCAB12, KCNJ11, BCAM, RAB40B, RAP1GAP
HINATA_NFKB_TARGETS_FIBROBLAST_UP	0.00177848	0.014637	0.45506	-0.506641	-1.70037	70	ARF6, SERPINE1, MSC, FGF2, GCH1, NFKB1, SERPINB2, TNFAIP3, SEC24A, EXOSC9, RAC1, VEGFA, RELB, TNFAIP8, IER3, RABEP1, EGFR, ERCC1, GADD45A, GABBR1, RELA
WP_LUNG_FIBROSIS	0.00178994	0.014704	0.45506	-0.571272	-1.76875	43	PDGFB, PDGFA, FGF2, CEBPB, SMAD7, TGFA, CCL2
DORSEY_GAB2_TARGETS	0.00179519	0.0147199	0.45506	-0.641977	-1.78107	25	DUSP5, PHLDA2, SERPINE1, SMAD7, ARHGAP25, ATP1B1
SOTIRIOU_BREAST_CANCER_GRADE_1_VS_3_DN	0.00183637	0.0150298	0.45506	0.515291	1.82061	49	NBR1, TBC1D17, NYNRIN, PIGV, IFT46, SLC24A1, SIRT3, CRTC3, ZNF862, SNX1, CIRBP, ANG, STARD13, ZFP2, SESN1, BBS1, DZANK1
BENPORATH_SOX2_TARGETS	0.00185267	0.0151353	0.45506	-0.31331	-1.35424	665	DUSP6, SPRED1, RRS1, ERRFI1, NOC3L, RASA1, PNP, NOL6, B4GALT6, VASP, DDX21, MRPL15, ANKRD1, PPP2R1B, SDE2, CCND1, PER2, SRSF7, PPP1R2, AMOTL1, HAS2, POLR3G, MSC, FGF2, TLE3, TIPIN, HHEX, NIP7, WDR36, POLR3E, BTF3L4, UBALD2, USP7, FGFR1, DSCC1, DDX17, E2F3, ZNF770, G3BP1, AGO2, CA2, FZD1, LSG1, IER5L, RBPMS, CDK17, CSNK1E, NUFIP2, DNAJC2, RRN3, INHBA, MCTS1, ARL4D, DDX5, NCBP1, SNAPC1, SMAD3, EXOS…
BURTON_ADIPOGENESIS_PEAK_AT_2HR	0.00187885	0.0153209	0.45506	-0.580327	-1.78933	42	SLC20A1, ERRFI1, MAP2K3, SERPINE1, HK2, NR4A1, CDR2, MYC, ADM, DNAJB6, RHOJ, FOS, IER3, TNFRSF1B, DUSP1, KLF4, RHOB, JUNB, CDR2L, ID3
REACTOME_UCH_PROTEINASES	0.00189225	0.0154019	0.45506	-0.472559	-1.62657	82	UCHL3, UCHL5, PSME3, TGFBR2, SMAD7, PSMD6, ADRM1, PSMD12, PSMA3, PSMD11, USP15, PSMB10, ACTL6A, PSMA5, PSMD7, RUVBL1, OGT, INO80E, PSMD14, FOXK2, PSMA6, PSME4, PSMC2, PSMB5, PSMD1, ACTR5, PSMC4, PSMB2, ACTB, PSMA1, YY1, BARD1, PSMC1, PSMC6, PSMA4
BHATI_G2M_ARREST_BY_2METHOXYESTRADIOL_UP	0.00190219	0.0154544	0.45506	-0.46195	-1.63292	98	EGR1, TFRC, CORO1C, EIF2S1, PNN, WWTR1, ALG13, API5, LIMK1, ANXA1, SPCS3, PSMA3, FOS, IER3, NRAS, PLEKHB2, CTNNAL1, SNRPA1, CTPS1, MIR22HG, CBX3, LSM6, PURB, GMNN, MED17, RAB27A, EIF5A2, GALNT2, NDUFAB1, CDC6, RASIP1, TBX18, CERK, GALNT3, MAPK1, TNPO1, HSP90AA1, SCLY, LRP3, GCLM, TUBB6
REACTOME_ANTIVIRAL_MECHANISM_BY_IFN_STIMULATED_GENES	0.00191293	0.0155133	0.45506	-0.480839	-1.63639	77	ABCE1, RANBP2, EIF4G1, EIF4E, KPNA4, PDE12, NUP35, SEH1L, NUP153, KPNA1, NUP155, UBE2N, NUP98, EIF4A1, NUP50, NUP160, POM121, NEDD4, PLCG1, KPNA3, NUP88, POM121C, IRF3, NUP62, NUP188, USP18, NUP107
BASSO_CD40_SIGNALING_UP	0.00191891	0.0155334	0.45506	-0.465113	-1.63108	90	SH2B3, STK10, DUSP2, ARHGEF2, BCL2A1, LHFPL2, CHD1, MAPKAPK2, TNFAIP3, RGS1, CD58, SIK1, TNFAIP8, IER3, EHD1, PTPRE, NFKBIE, JUNB
BAKKER_FOXO3_TARGETS_DN	0.00193366	0.0156242	0.45506	-0.418524	-1.57454	147	SLC20A1, ETV5, WDR4, MSC, FBXO45, MTFP1, PFKFB3, CHST15, DDX18, ARHGAP23, AGPAT5, LSM10, CLINT1, TIMM10, LTN1, FAM136A, PDLIM7, DESI1, BCL11A, CAPN15, TRIM27, PTPRE, STRAP, MEX3C, SRSF2, POLE3, RAB28, RCOR1, STRN3, COPS8, POLB, UTP6, CLEC2L, TEX22, FZD8, SLC19A1, DEAF1, PAFAH1B2, CAV2, WDR74, MRPS26
REACTOME_POSTMITOTIC_NUCLEAR_PORE_COMPLEX_NPC_REFORMATION	0.00194043	0.0156504	0.45506	-0.637476	-1.77917	26	NUP35, SEH1L, AHCTF1, NUP155, NUP98, NUP160, POM121, RAN, NUP62, NUP188, NUP107, UBE2I, TNPO1, NUP205, NUP85
GRABARCZYK_BCL11B_TARGETS_UP	0.00196284	0.0158024	0.431708	-0.507263	-1.68504	65	BICD2, AASDHPPT, RPS6KA3, PMP22, NUS1, ACACA, TRUB1, TOR1AIP2, TRAM2, MYCN, SPOPL, U2AF1, BNIP3, ID1, ZNF814, PRKCQ-AS1, SH3BP5, PPIP5K2, MSI2, ANKRD46, ZDHHC21, CAMSAP2, PAFAH1B2, RECQL, RAB27A
BLANCO_MELO_COVID19_SARS_COV_2_INFECTION_CALU3_CELLS_UP	0.00197344	0.015859	0.431708	-0.378221	-1.5089	240	SPRY2, SEMA7A, EGR1, PMAIP1, IFIT5, MIR155HG, BCL2A1, ANKRD1, KLF10, PNPT1, IRS2, HBEGF, SERPINE1, ZNF267, IFIT3, CREB5, CSRNP1, IFIT2, KLF6, SERPINB2, TNFAIP3, INHBA, ZC3H12C, EGR2, GBX2, ASNS, CCL2, NCOA7, PDZD2, NEDD4, DUSP1, KLF4, ITGAM, NR4A3, SERPINB9, LIFR, PRDM1, DUSP8, KIF21B, STC2, GADD45A, NUAK2, NT5C3A, ADAMTS6, NAV3, PER1, LAMA2, GBP1, BACH2, LGALS9, ZBTB10, CHAC1, PTX3, CD274, CMPK2…
OISHI_CHOLANGIOMA_STEM_CELL_LIKE_UP	0.00199176	0.0159773	0.431708	-0.356924	-1.46494	319	ATP13A3, FRMD4A, MRPS30, POLR1C, RRP15, WDR3, CDC42EP1, TIMM8A, HEATR1, AASDHPPT, CREB5, BMPR1A, SEH1L, TIMM17A, UCHL5, ELK4, PTS, AHCTF1, BYSL, GEMIN4, MRPL35, ZNF202, TFB2M, WDR12, NUP153, FASTKD5, DDX10, AATF, PSEN2, ECD, FBXW11, DLAT, NF2, ARMCX5, SUPV3L1, TIMM22, TIMM23, PIP5K1A, DYRK3, GCNT4, ZNF146, ZBTB33, HNRNPU, NDUFAF5, ZNF562, FBXO28, TIMM44, SLC38A1, POGK, RAB3GAP2, CTPS1, ITPA, GPAT…
CROMER_TUMORIGENESIS_UP	0.00199691	0.0159897	0.431708	-0.550922	-1.72464	46	CHST2, MYO1B, SERPINE1, TNFAIP3, SLC2A3, ACTN1
AMUNDSON_RESPONSE_TO_ARSENITE	0.00200553	0.0160298	0.431708	-0.388524	-1.52079	198	FJX1, MAFF, STK17A, STK10, CNTRL, POLR1C, FHL2, SIAH2, MAFG, MSC, ESRRA, HSPA9, TIMM17A, CDC42EP3, EXT1, DNTTIP2, CEBPB, CEBPG, DNAJA1, DNAJB6, EIF2S2, VEGFA, PAXIP1, RELB, HNRNPAB, ASNS, KIFC3, AKAP1, MMD, HSPA4, AHSA1, HSPE1, ACAP2, UPP1, CDK6, ATP6V0A1, UBXN8, E2F6, JUNB, CCT8, BMP2K, TANK, STC2, ID3, CDC14A, OGT, HYAL2, KDM2A, TOP3A
KEGG_CHEMOKINE_SIGNALING_PATHWAY	0.00204317	0.0162652	0.431708	-0.420692	-1.56095	132	RAP1B, SHC4, MAP2K1, STAT5B, SHC3, ROCK2, VAV3, NFKB1, PIK3CG, RAC1, GNG5, BCAR1, PXN, CHUK, CSK, GNG12, WASL, CCL2, SHC1, GNG2, NRAS, PRKCD, CCR1, GNAI3, PLCB4, GNB4, ROCK1, PLCB2, PREX1, ARRB1, RELA, RHOA, GNB1
TONKS_TARGETS_OF_RUNX1_RUNX1T1_FUSION_HSC_DN	0.00204599	0.0162652	0.431708	-0.41396	-1.55862	149	TIMP3, STK10, FHL2, CCND1, ELOVL6, PMP22, SETX, GSR, EXOSC4, MAGEF1, ZFP36L2, JUND, ACTN1, TRAF4, RARA, DUSP10, EGR3, SLC43A3, ZNF787, PTPN12, CCL2, FCGR2A, MYCN, PRKCD, KCNK5, SLA, ABCC4, C15orf39, CYP51A1, TPM1, RGS14
XU_CREBBP_TARGETS_DN	0.00204581	0.0162652	0.431708	-0.614468	-1.78299	31	ARF6, ARHGEF2, PER2, TBC1D10A, DIAPH1, RELB, RAB14, ALDH1A3, ATP1A1, ID3, ANP32A, ERCC2, NR1H2, ANKRD17, COTL1
WP_HYPERTROPHY_MODEL	0.00205271	0.0162895	0.431708	-0.708771	-1.80127	17	ANKRD1, HBEGF, EIF4E, WDR1, IFRD1, JUND, VEGFA, DUSP14
RUTELLA_RESPONSE_TO_HGF_VS_CSF2RB_AND_IL4_UP	0.00207516	0.0164382	0.431708	-0.344047	-1.42922	355	DUSP6, EGR1, PNP, STK17A, ATP13A3, SLC5A3, EMP1, KLF10, CCND1, LEPROT, HBEGF, SERPINE1, TFRC, METTL1, HK2, EMG1, GRPEL1, EIF2S1, TEX2, CHST15, C3AR1, PPIF, EIF2B3, LHFPL2, GSR, CHPF2, DNTTIP2, MRPL35, AMPD2, SLC2A3, MPZL1, SGK1, SMAD3, SC5D, FDX1, MFHAS1, RHOQ, TRAF3, ALAS1, SLC43A3, TRIT1, SLC7A11, RDH11, CCL2, NEDD9, C12orf4, GPD2, DOCK4, B4GALT5, CCR1, SH3BP5, ATP6V0A1, ITPR1, SGMS1, MTX2, SNT…
BASAKI_YBX1_TARGETS_DN	0.00211862	0.0167526	0.431708	-0.343926	-1.42872	355	DUSP6, SPRY1, DUSP5, SPRY2, MAFF, SLC20A1, EGR1, ETV5, PDE9A, NFKBIZ, PNP, BHLHE40, HES1, IER2, SRSF7, HK2, TM9SF3, PFKFB3, ARHGAP18, SF1, SLC27A1, ZNF770, BICD1, VAV3, IER5L, ADM, FAM43A, CLINT1, HDAC4, ALG13, SLC45A3, VEGFA, MCL1, GDF15, DYNC2LI1, RSL1D1, NET1, FOS, SLC7A11, PTP4A1, ZNF626, EIF5, SMCHD1, MTDH, ANKRD36B, KCNK5, FLRT3, PKD2, ACER3, RDH10, VPS13A, ANTXR1, GABARAPL1, JUNB, MIB1, SN…
REACTOME_SIGNALING_BY_VEGF	0.00212318	0.0167587	0.431708	-0.447208	-1.5894	101	RASA1, TRIB3, ROCK2, MAPKAPK2, VAV3, SRC, NRP2, PGF, RAC1, VEGFA, PRR5, BCAR1, PXN, PAK2, NRAS, PRKCD, PLCG1, ITPR1, CALM1, ROCK1, RHOA, CYBB, PIK3CA, KDR, WASF3, PTK2, CTNNB1, CAV1, BAIAP2, FLT1, CYBA, VAV2, ACTB, ACTG1, CYFIP1, AXL, ELMO2, HSP90AA1, CRK, PAK1
SMIRNOV_RESPONSE_TO_IR_6HR_DN	0.00213994	0.0168611	0.431708	-0.444687	-1.58137	100	MAFF, EGR1, DUSP2, IER2, TRIB1, HK2, POLR3G, TLE3, ELOVL6, HHEX, MYC, CDK5R1, GEMIN4, KLF6, SLC2A3, RGS1, LDLR, EGR3, VGLL4, HILPDA, BNIP3, CCR1, INSIG1, LPCAT4, CYBB, CD300A, SLC19A1, SIPA1, FKBP4
REACTOME_RNA_POLYMERASE_II_TRANSCRIPTION_TERMINATION	0.00214977	0.0169085	0.431708	-0.504305	-1.67521	65	SRSF7, SLBP, MAGOH, LSM10, CSTF2, NCBP1, FIP1L1, NCBP2, RNPS1, U2AF1, THOC7, THOC2, SRSF2, RBM8A, U2AF2, MAGOHB, SNRPF, SRSF1, LSM11, SNRPG, CSTF3, SRSF11, SRSF3, DHX38, SRSF5, ZC3H11A, SRSF4, ALYREF
REACTOME_TRNA_AMINOACYLATION	0.00215631	0.0169299	0.431708	-0.658823	-1.808	24	MARS2, EEF1E1, FARSB, PPA1, AIMP2, AIMP1, FARSA, EARS2, YARS2
RASHI_RESPONSE_TO_IONIZING_RADIATION_1	0.00216362	0.0169573	0.431708	-0.600286	-1.77205	34	EGR1, IER2, TIMM8A, SLBP, SGK1, VEGFA, FOS, IER3, DUSP1, PLXNA2, GADD45A, PAFAH1B2, SLC2A1, WDR74
RODRIGUES_THYROID_CARCINOMA_DN	0.00218419	0.0170883	0.431708	-0.49448	-1.67103	73	LIF, UGCG, ATXN1, DICER1, NAA50, CREB5, PMEPA1, CDC42EP3, DUSP10, F2RL2, HIPK2, CDK6, ANKRD28, DCBLD2, COL8A1, NAMPT, ST3GAL6, ITGB8, ZNF160, ANAPC5, KATNBL1, PLEC, DMD, NABP1
REACTOME_CELL_EXTRACELLULAR_MATRIX_INTERACTIONS	0.00219666	0.0171556	0.431708	-0.706758	-1.81295	18	VASP, LIMS1, FBLIM1, RSU1, TESK1, ACTN1, PXN
MATTIOLI_MGUS_VS_PCL	0.00222083	0.0173139	0.431708	-0.469457	-1.64348	89	ABCE1, RRP9, G3BP1, EXOSC4, JUND, HNRNPF, FADD, TBRG4, AKAP1, PSMA3, EXOSC2, ACTR3, CORO1A, ITPA, PRDX3, JUNB, MSH6, ESYT1, KIF21B, RUVBL1, SNRPF, LPCAT4, CCT4, PAICS, RAN, SRSF1, CAD, CSNK2A1, NUP62, PSMC4
NATSUME_RESPONSE_TO_INTERFERON_BETA_UP	0.00226315	0.0176129	0.431708	-0.519014	-1.70796	61	TIMP3, PDGFA, PER2, CHST15, HSPA9, NFKB1, AMPD2, DNAJA1, NFATC2, HSPA4, IGFBP3, EPHB3, ETV4, FGF9, FOSL2, CREM, NCOR1, ICAM2, RPGR
GAUSSMANN_MLL_AF4_FUSION_TARGETS_G_UP	0.0023642	0.0183671	0.431708	0.333313	1.49748	187	BMF, SLC26A2, ABL1, CREBRF, DOCK8, IRAK4, ST6GALNAC2, LYRM9, TET1, TSHZ1, DOCK10, INPP5K, PDK2, MCU, DHRS3, NFYC, TCEANC2, CEL, GPR162, SRPK3, ANG, ASCC1, FIBIN, LYVE1, EMB, APP, CYP1B1, FBXO32, PDCL, NCALD, REP15, ALDH6A1, DUSP22, CTNND2, GPALPP1, C1QTNF6, ATG7, LRRC49, NDN, NFIB, ANLN, RELN, ZNF101, RAMP3, TRIP11, EPB41, ZSWIM7, SORCS1, HSD17B11, ENKUR
REACTOME_REGULATION_OF_RAS_BY_GAPS	0.00239011	0.0185321	0.431708	-0.50091	-1.66393	65	SPRED1, RASA1, SPRED3, SPRED2, RASA3, RASA2, PSME3, PSMD6, PSMD12, PSMA3, PSMD11, NRAS, PSMB10, PSMA5, PSMD7, PSMD14, PSMA6, RASAL2, NF1, PSME4, PSMC2, PSMB5, PSMD1, PSMC4, PSMB2, PSMA1, PSMC1, PSMC6, PSMA4, RASAL3
REACTOME_RNA_POLYMERASE_III_TRANSCRIPTION	0.00239798	0.0185321	0.431708	-0.572071	-1.74756	41	POLR3H, POLR3D, POLR1C, POLR3G, SSB, BDP1, POLR3E, POLR3A, POLR3K, SNAPC1, SNAPC4, GTF3C4, POLR2K, POLR2H, POLR1D, SNAPC3, GTF3A, CRCP
TARTE_PLASMA_CELL_VS_B_LYMPHOCYTE_DN	0.00239778	0.0185321	0.431708	-0.613713	-1.76344	30	GCH1, HHEX, TGFBR2, IL4R, NFKB1, MMD, AXIN1, NFKBIE, ITPR1, MAPRE2, AHR
GARGALOVIC_RESPONSE_TO_OXIDIZED_PHOSPHOLIPIDS_RED_UP	0.00243041	0.0187501	0.431708	-0.733528	-1.82475	15	LRP8, GRPEL2, CEBPB, CEBPG, DDX10, VEGFA, MTHFD2, STC2, CHAC1, SLC7A5, ATF4
REACTOME_EGFR_DOWNREGULATION	0.0024715	0.019034	0.431708	-0.616432	-1.7428	27	SPRY1, SPRY2, HBEGF, TGFA, CBL, PTPN12, EGFR
LAIHO_COLORECTAL_CANCER_SERRATED_UP	0.00247953	0.0190627	0.431708	-0.449356	-1.61267	107	ATP2B1, EMP1, ELK3, PMP22, CAPZA1, HSPA8, CLINT1, TCF4, SEC24A, SC5D, ARPC2, CSRP2, MACF1, MYL12B, PLEKHB2, PDLIM5, VAPA, RPL36AL, DAD1, SVIL, EMC7, PRKAR1A, YME1L1, ATP1B1, HIF1A, GBP1, EMP3, NOP10, PRNP, CAV1, PLS1, RIN2, ARPP19
BLANCO_MELO_HUMAN_PARAINFLUENZA_VIRUS_3_INFECTION_A594_CELLS_DN	0.0025391	0.019256	0.431708	0.425099	1.6647	87	CACFD1, SELENBP1, CAPS, DBP, CERS4, GPR162, VASN, ROM1, CLDN3, C6orf226, TMEM37, C21orf58, A4GALT, HSD17B14, VPS37D, LLGL2, TJP3, IFITM10, EFCAB12, ZNF837, HSD17B8, BCAM, RAP1GAP, ENHO, NPFF, ABCC6, NUDT16L1
CORRE_MULTIPLE_MYELOMA_DN	0.00251426	0.019256	0.431708	0.500968	1.77663	50	GAS1, CXCL12, SELENBP1, ALDH7A1, NEK2, CNKSR3, ZADH2, MAF, FBXO6, TRIM59
DITTMER_PTHLH_TARGETS_DN	0.00251999	0.019256	0.431708	-0.499924	-1.65651	64	GLS, IVNS1ABP, SERPINE1, LRRFIP1, EIF4G1, DFFA, SEC24A, ARPC2, CUL4A, LMNA, MAP3K7, TCP1, FERMT2, YME1L1, PANX1, PIK3CA, SPEN, MCAM, PTK2, KDELR2, FAT1, RPP30, ACTG1, ADAMTS1, HSP90AA1, SPTLC2
FLECHNER_PBL_KIDNEY_TRANSPLANT_OK_VS_DONOR_UP	0.00253939	0.019256	0.431708	-0.412792	-1.54465	140	UGCG, MAP2K1, BICD2, HBEGF, TFRC, EMG1, AASDHPPT, SF1, TIMM17A, SYNCRIP, GSPT1, KLF6, PA2G4, RSU1, JUND, YWHAZ, OAT, CD58, URI1, BMS1, VDAC1, RBPJ, IKBKE, DCTD, CAMKK2, SF3B4, TXN, PSMA5, PRKAR1A, OGT, STXBP1, PRPS1, CLTC, MTMR1, LGALS9, CAD
MCBRYAN_PUBERTAL_TGFB1_TARGETS_UP	0.00252743	0.019256	0.431708	-0.404431	-1.54547	161	IER5, BHLHE40, HES1, SIAH2, HAS2, TLE3, SOX9, RPS6KA3, STAT5B, TPP2, JAG1, SNTB2, OGFR, VEGFA, AK2, DLAT, EGR2, F2R, ARL4A, COPS2, NET1, CAP1, CNN3, IER3, EHD1, F3, CLIC1, PICALM, SRSF2, CEACAM1, CRIM1, GRB10, ATP1A1, COL8A1, EXTL3, ACTG2, FZD6, SLC2A1, KDR, GALNT2, TGIF1, CSNK2A1, SFPQ, FABP5, TPM2, TUBA4A, LASP1, SOCS2, KRT18, FZD4, COTL1, ADAM10, HK1, GALNT3, UBE2D1, NOTCH4
PID_ERBB1_DOWNSTREAM_PATHWAY	0.00253041	0.019256	0.431708	-0.462657	-1.64191	103	DUSP6, EGR1, MAP2K1, SRF, MAP3K1, RPS6KA3, YWHAG, SRC, RAC1, YWHAZ, PPP2R2A, ARF4, WASL, ARPC2, RIN1, FOS, F2RL2, ACTR3, ARPC4, NRAS, PRKCD, ACTR2, DUSP1, EGFR, CHN2, ARPC5, PPP2CA, YWHAB
REACTOME_PEROXISOMAL_PROTEIN_IMPORT	0.00252558	0.019256	0.431708	0.476294	1.75842	59	HMGCL, PHYH, CAT, PEX2, UBC, ECH1, PEX6, ZFAND6, ACOX1, MLYCD, UBB, ACOT2, AMACR, PECR, CROT, DECR2, GSTK1, PEX12, ACOT8, DHRS4, PEX14, EHHADH, PAOX, EPHX2
YAO_TEMPORAL_RESPONSE_TO_PROGESTERONE_CLUSTER_0	0.00253365	0.019256	0.431708	0.448458	1.71715	70	CCNG2, KLHL24, SMPDL3A, CREBRF, MET, DBP, ABCA1, FOXP1, HAUS4, YPEL3, NR1D2, BBS9, ATP1A2, RECK, EPHX1, SESN1, NCAM1, WDR45, CPD, DKK3, RAD51B, LAMA3, PNPLA2, SASH1, TMEM159, GEM, HSD17B11, TEF, CTSF
ENK_UV_RESPONSE_KERATINOCYTE_UP	0.00254618	0.0192745	0.431708	-0.326379	-1.38173	454	TAGLN3, DUSP5, SPRY2, MAFF, PNP, VASP, SDC4, IER2, NOP2, MAP2K3, FHL2, TRIB1, HBEGF, PHLDA2, F2RL1, KPNA4, PPIF, MRPS12, TIMM17A, SERPINB8, CSRP1, NDEL1, BTG3, CEBPB, KCNG1, LIG4, ADM, CEBPG, TNFAIP3, DNAJA1, IFRD1, DRAP1, ACTN4, DNAJB6, SGK1, SMAD7, SNAPC1, RAC1, API5, JUND, TRAF4, RNF24, YWHAZ, PPP2R2A, EIF1, DUSP14, ASNS, WASL, ALAS1, EIF4A1, ZNF593, ADRA1D, EPHB3, CAP1, FOS, IER3, TNFRSF1B, S…
REACTOME_HIV_INFECTION	0.00257324	0.0194462	0.431708	-0.377495	-1.49182	215	RANBP2, TAF4B, NUP35, SEH1L, TAF9, PSME3, TAF3, NUP153, LIG4, NCBP1, RAC1, PSMD6, KPNA1, GTF2H2, TAF13, NUP155, NUP98, PSMD12, PSMA3, NCBP2, PAK2, GTF2E2, NUP50, RNGTT, NUP160, PSMD11, POM121, GTF2H3, POLR2K, PSMB10, CCNT1, AP1S3, POLR2H, PSMA5, PSMD7, VPS4A, POLR2C, POLR2D, CDK7, ARF1, NELFCD, PSMD14, ERCC2, NUP88, RAN, GTF2A2, PSMA6, TAF1, PSME4, POM121C, PSMC2, VPS37A, NUP62, PSMB5, PSMD1, ERC…
YORDY_RECIPROCAL_REGULATION_BY_ETS1_AND_SP100_DN	0.00258355	0.0194908	0.431708	-0.52922	-1.69538	53	RASSF8, SNAI1, PMP22, BTG3, AGO2, HSPA8, CA2, HSPH1, DNAJB6, CHORDC1, AHSA1, AXIN1, KLF4, ANGPTL4, TYW3, CACYBP
BOYAULT_LIVER_CANCER_SUBCLASS_G56_DN	0.00258925	0.0195007	0.431708	-0.731559	-1.81986	15	MAFF, BHLHE40, TRIB1, F2RL1, IL4R, IER3
REACTOME_TRISTETRAPROLIN_TTP_ZFP36_BINDS_AND_DESTABILIZES_MRNA	0.00259373	0.0195013	0.431708	-0.700048	-1.7791	17	MAPKAPK2, EXOSC4, EXOSC9, EXOSC2, EXOSC3, EXOSC7, EXOSC6, YWHAB, EXOSC5, DIS3
KYNG_WERNER_SYNDROM_AND_NORMAL_AGING_UP	0.00262659	0.0196817	0.431708	-0.501442	-1.67155	67	TNFRSF12A, SEMA7A, LARP4, SRSF7, LARP4B, RNF4, DYNLT3, ENTPD4, MYCN, BTBD1, DCBLD2, C14orf119, FAM118A, FAM210A, RAB11A, PIK3CA, GCSH, PATL1, RBM17, HNRNPH1, CCNL2, AMD1, ZNF529, PRKAR1B, TIAL1, NDRG1, SART3, KTN1, TNFRSF10B, MYD88
REACTOME_KSRP_KHSRP_BINDS_AND_DESTABILIZES_MRNA	0.00262555	0.0196817	0.431708	-0.699857	-1.77861	17	EXOSC4, EXOSC9, YWHAZ, EXOSC2, EXOSC3, EXOSC7, EXOSC6, EXOSC5, DIS3
BENPORATH_MYC_TARGETS_WITH_EBOX	0.00264886	0.0198151	0.431708	-0.380538	-1.4931	201	FOSL1, TOP1, HES1, NOP2, POLR3D, DKC1, CCND1, NSUN2, SERPINE1, TFRC, SURF6, GPR4, EIF4E, HSPA8, SLBP, AMPD2, ZFP36L2, SMAD7, PSEN2, PPID, ARF4, EIF4A1, AKAP1, PSMA3, EGR3, ZNF146, IFRD2, FXN, NCL, FASN, TXN, LMNA, JUNB, HSPD1, HNRNPDL, DCK, CBS, POLB, ID3, PAICS, ARF1, GAS8, SLC19A1, HBB, SRM, PER1, HSD11B2, HIF1A, CSTB, EIF5A2, PEX3, IRF3, TPM2, TNFRSF8, AMD1, ATF4, NME1, NR1D1, ACTB, ACE, MCM7
PEDERSEN_METASTASIS_BY_ERBB2_ISOFORM_3	0.00265738	0.0198453	0.431708	-0.699294	-1.77718	17	ZNF697, F2RL1, ENC1, TNFAIP8, STARD4, EGFR, MIR22HG, VMP1, NABP1, CLCF1, RGS2
WANG_ESOPHAGUS_CANCER_VS_NORMAL_UP	0.00266717	0.019885	0.431708	-0.453267	-1.62358	105	DUSP6, TNFRSF12A, DUSP2, SDC4, SERPINE1, NR4A1, PMEPA1, ENC1, AMPD2, SETD3, TNFAIP3, TRIB2, TBXAS1, EIF1, IGFBP3, ZNF593, HSPE1, TNFRSF1B, MYADM
WANG_RESPONSE_TO_FORSKOLIN_UP	0.00268721	0.0200008	0.431708	-0.682402	-1.79761	20	UBE2J1, RRP12, ELK4, SPCS3, NGLY1, GNAI3, CAMKK2, HMGCR, INSIG1, ACSL3
FERREIRA_EWINGS_SARCOMA_UNSTABLE_VS_STABLE_DN	0.00269195	0.0200025	0.431708	0.429281	1.68184	79	CDKN1C, NAGLU, STX5, ZNF446, OTUD5, IRF9, TMEM187, DNAJC4, IFI35, LYVE1, YPEL3, VEZF1, TMCO4, TMEM230, SQSTM1, CCDC97, ALDH6A1, RNF167, MAGI2, FES, EPS8L2, PRX, SPHK2, IFI27L2, WFS1, MAP1LC3A, NENF
REACTOME_SIGNALING_BY_FGFR	0.00275228	0.0204166	0.431708	-0.483372	-1.62408	69	SPRED1, SPRY2, FGF2, SPRED2, FGFR1, SRC, NCBP1, HNRNPF, NCBP2, CBL, SHC1, NRAS, POLR2K, FLRT3, FGF9, PLCG1, PPP2CA, POLR2H, FGFRL1, POLR2C, POLR2D
CORRE_MULTIPLE_MYELOMA_UP	0.00277228	0.0205306	0.431708	-0.513166	-1.68872	61	MAFF, C2CD4A, ANKRD1, SERPINE1, ATXN1, CD200, SERPINB2, FAM43A, RNF145, RHOJ, GDF15, TLR4, TNFSF4, ANGPTL4, CREM, ALDH1A3, SNX25, PDE10A, GLRX, PDGFRL
SENESE_HDAC1_TARGETS_DN	0.00278934	0.0205698	0.431708	0.312865	1.43644	234	YPEL2, CCNG2, DNAJC1, SOX2, ZNF608, PBX1, SMIM14, JAKMIP2, RHOBTB3, ZBED5-AS1, TP53TG1, TGFB2, KIAA1522, GXYLT2, HCFC1R1, CIRBP, FOLR1, LINC00888, BTBD2, BNIP3L, EFNB3, SLX4IP, NUDT6, CCSAP, RNF187, CDC25C, IFT74, TCEA2, DNAJB2, RASA4, MAF, IGFBP5, TIA1, EDIL3, TUBB2B, ALDH6A1, AP1G2, SIAE, FOXS1, GPR137C, DKK3, IQCA1, CNPY4, TRIM2, VAMP7, IDH2, EPS8L2, SCN2B, KLHL22, FXYD6, THRB, TRIM6, BCAM, LY…
STARK_HYPPOCAMPUS_22Q11_DELETION_UP	0.00279149	0.0205698	0.431708	-0.535846	-1.69011	49	FJX1, B4GALT6, TFRC, USP7, CDK5R1, YWHAG, FBXW11, HNRNPU, CAMKK2, MIR22HG, ATP6V0A1, NETO1
XIE_ST_HSC_S1PR3_OE_UP	0.00278405	0.0205698	0.431708	-0.418828	-1.56107	135	SPRY4, PDE9A, IFIT5, PRR5L, BCL2A1, UBASH3B, DGKI, HBEGF, SERPINE1, VCL, IFIT3, EPHA2, MTUS1, IFIT2, RGS1, RELB, BCAR1, EGR3, NEDD9, NCOA7, ARAP3
BENPORATH_ES_CORE_NINE_CORRELATED	0.00283513	0.0208568	0.431708	-0.458222	-1.60691	90	CBFB, TFAP2C, SRF, MYBBP1A, MAFG, SOX9, MYC, ID4, WWTR1, DR1, POLR1E, E2F3, CEBPB, CEBPG, TFDP1, RELB, NFE2L3, HSF1, GATAD2A, BCL11A, VGLL4, NFKBIE, HIVEP1, SOX11, HIF1A, FOXK2, TBPL1, TEAD4, YEATS2, TRIP13, KDM1A, TGIF2, ATF4, GATA6, GTF3C2, ILF2, HDAC2, TAF2, KLF5, ELF4, KLF11
MIYAGAWA_TARGETS_OF_EWSR1_ETS_FUSIONS_UP	0.0028614	0.0210152	0.431708	-0.369457	-1.47719	238	DUSP6, SH2B3, TAGLN3, SMAGP, SLC35F2, TRIB1, LRCH1, CMTM3, GCH1, EPHA2, TRNP1, FGFR1, LBH, ASAP1, ARRDC2, ROCK2, CASP3, IER5L, TRIM62, FAM43A, JAG1, PGF, ZC3H12C, DGKD, WDFY2, EFHD2, IL1RAP, CD58, ADRA1D, EPHB3, STEAP1, SLC7A11, NKX2-2, ARHGDIB, GPD2, ZSWIM6, ADARB1, SORD, WWC3, ITGAM, TBL1XR1, CHST1, RCOR1, CEACAM1, STEAP2, ATP1A1, ANKH, PREX1, ICAM2, ZDHHC21, MALL, FZD8, EFNB1, LGALS8, GLCE, NP…
PID_NECTIN_PATHWAY	0.00288841	0.0211785	0.431708	-0.626386	-1.74822	26	PDGFB, RAP1B, PVR, SRC, RAC1, FARP2
ZHANG_TARGETS_OF_EWSR1_FLI1_FUSION	0.0029032	0.0212518	0.431708	-0.479869	-1.64171	80	SH2B3, MSX1, HES1, CCND1, ADO, UAP1, MYC, CSRP1, CEBPB, CSNK1E, EGR2, IL1RAP, FOS, STEAP1, CHN2, SORD, GABARAPL1, RCOR1, ST6GAL1, ATP1A1
BOQUEST_STEM_CELL_CULTURED_VS_FRESH_UP	0.00304311	0.0222392	0.431708	-0.34126	-1.4251	379	SPRY1, SPRY2, EGR1, PMAIP1, IER5, GLS, BHLHE40, SLC5A3, IGSF3, SLC7A1, FHL2, TRIB3, TRIB1, PER2, HBEGF, SRSF7, SERPINE1, FGF2, LRRC8B, HSPA6, PFKFB3, MYC, MTUS1, CDC42EP3, AIMP2, KLF6, TNFAIP3, SLC2A3, INHBA, EIF2S2, ARHGAP6, GFPT1, JUND, FRMD4B, GDF15, RHOBTB1, EIF1, ASNS, ACLY, SLC43A3, RAI2, WSB2, GLIPR1, SLC7A11, CCL2, SLC38A1, EIF5, ARHGDIB, PDLIM5, RAP1GDS1, DUSP1, ANKRD36B, EGFR, KLF4, ANG…
SARTIPY_NORMAL_AT_INSULIN_RESISTANCE_DN	0.00307838	0.02246	0.431708	0.702755	1.84891	15	CCNG2, KLHL24, CREBRF, GAB1, ABCA1, NR1D2, TXNIP, B3GALT2, C16orf74
REACTOME_TRANSCRIPTION_OF_THE_HIV_GENOME	0.00308628	0.0224807	0.431708	-0.494124	-1.64139	65	TAF4B, TAF9, TAF3, NCBP1, GTF2H2, TAF13, NCBP2, GTF2E2, RNGTT, GTF2H3, POLR2K, CCNT1, POLR2H, POLR2C, POLR2D, CDK7, NELFCD, ERCC2, GTF2A2, TAF1, ERCC3, RNMT, MNAT1, TAF7L, TAF2, GTF2H4, POLR2B, NELFE, GTF2H1, CCNK, POLR2F, GTF2E1, TAF10, TAF4, TAF5
WP_PURINE_METABOLISM_AND_RELATED_DISORDERS	0.00317888	0.0231173	0.431708	-0.677813	-1.78553	20	PNP, MAT2A, PPAT, GART, ITPA, ADSL, PAICS, PRPS1, TPMT, IMPDH1, PFAS
REACTOME_NERVOUS_SYSTEM_DEVELOPMENT	0.00323224	0.0234668	0.431708	-0.313405	-1.341	539	SEMA7A, RASA1, DOK1, VASP, ETF1, NAB2, MAP2K1, PLXNA1, IRS2, DOK4, NAB1, SIAH2, MYL12A, RPL22L1, EIF4G1, EPHA2, DLG3, RPS6KA3, PMP22, WWTR1, FGFR1, PSME3, SHC3, GIT1, CDK5R1, ROCK2, GSPT1, VAV3, HSPA8, MAGOH, SRC, NRP2, NCBP1, RAC1, PSEN2, LIMK1, PSMD6, EGR2, TEAD1, PDLIM7, POU3F2, WASL, CUL2, PSMD12, PSMA3, FARP2, ARPC2, NCBP2, AKAP5, PAK2, EPHB3, CAP1, MYL12B, RHOC, ACTR3, PSMD11, ARPC4, SHC1, …
REACTOME_ATF4_ACTIVATES_GENES_IN_RESPONSE_TO_ENDOPLASMIC_RETICULUM_STRESS	0.00324507	0.0234831	0.431708	-0.62164	-1.73497	26	CEBPB, EXOSC4, CEBPG, EXOSC9, ASNS, EXOSC2, CCL2, EXOSC3, EXOSC7, EXOSC6, EXOSC5, DIS3, IGFBP1, ATF4, EXOSC8
REACTOME_RNA_POLYMERASE_I_TRANSCRIPTION_INITIATION	0.00324337	0.0234831	0.431708	-0.562414	-1.75211	44	POLR1C, POLR1E, RRN3, GTF2H2, POLR1A, GATAD2A, POLR1B, TAF1A, GTF2H3, POLR2K, TAF1D, POLR2H, POLR1D, MTA1, CDK7, MTA2, ERCC2, ERCC3, MNAT1, HDAC2, TTF1, UBTF, GTF2H4, TAF1B, GTF2H1, POLR2F
ZHU_CMV_ALL_DN	0.00326462	0.0235861	0.431708	0.41238	1.69038	106	GAS1, ZNF521, TCF7L2, TMEM198B, ZFP36L1, ABL1, CXCL12, XPC, CDH11, PAFAH1B1, ACVR2A, NR3C1, CDC25B, MN1, TGFBR3, MARCKS, CYP1B1, PABPC1, MATK, IGFBP5, ITSN1, DDIT4, RAB13, VCAN, C1R, ERCC5, MITF
DEURIG_T_CELL_PROLYMPHOCYTIC_LEUKEMIA_DN	0.00330177	0.023777	0.431708	-0.361647	-1.45964	262	DUSP5, PMAIP1, STK17A, MALT1, SCML1, ATXN1, GCH1, MTUS1, ENC1, NFX1, TGFBR2, ATG16L1, EIF1AX, LUZP1, TBC1D4, B3GNT2, DNAJB6, RTN4, SLC25A37, CEBPZ, DLAT, RAP2C, F2R, TARDBP, USP16, GLMN, CD58, DEGS1, CUL2, LEPROTL1, HSPA14, WSB2, ENTPD4, TNFRSF1B, CASP4, ZCCHC2, CMC2, TRMT11, GNAI3, TAF1D, ARHGAP25, RNF19A, DUSP12, BAZ2A, HAT1, CALM1, CREM, FUBP1, IDI1, MAP3K5, PRDM1, SS18L2, KIF21B, YME1L1, MED1…
PYEON_CANCER_HEAD_AND_NECK_VS_CERVICAL_UP	0.00330042	0.023777	0.431708	-0.393216	-1.51788	176	PMAIP1, BHLHE40, BAG5, SCML1, U2SURP, GCH1, MCPH1, ZBTB21, DR1, AHCTF1, GSPT1, PRMT6, GART, PARD6B, CCNE2, SS18L1, DDX3X, THAP9-AS1, SIK1, HNRNPU, ANKLE2, NEK4, LINC00342, ZBTB8A, SNRPA1, PRPS2, ANKRD36B, PRDM15, MALSU1, PRPF39, OPA1, PAXBP1, REV1, ATP8B1, TCAM1P, KCTD3, PIGA, BRWD1, TOPBP1, ANAPC5, CASK, CHML, KLHL2
REACTOME_SIGNALING_BY_INTERLEUKINS	0.00335686	0.0241346	0.431708	-0.337402	-1.40109	358	DUSP6, LIF, RAP1B, MAP2K3, MAP2K1, PPP2R1B, CCND1, IRS2, DUSP4, PTPN9, DUSP7, FGF2, CUL1, HSPA9, MYC, RPS6KA3, STAT5B, PSME3, IL4R, CAPZA1, MAPKAPK2, CASP3, HSPA8, NFKB1, SERPINB2, SMAD3, FBXW11, PSMD6, VEGFA, YWHAZ, MCL1, HNRNPF, ANXA1, CHUK, IL1RAP, UBE2N, MEF2A, PSMD12, PSMA3, PAK2, FOS, CBL, PTPN12, TNFRSF1B, CCL2, PSMD11, SHC1, IRS1, SNRPA1, PSMB10, CCR1, NKIRAS1, ITGAM, MAP3K7, PPP2CA, PSMA…
APRELIKOVA_BRCA1_TARGETS	0.00337446	0.0242218	0.431708	-0.555201	-1.71899	43	TFAP2C, DDX21, EIF2S1, FGFR1, ROCK2, CA2, DNAJA1, DDX24, DDX3X, TPM1, ID3, ARF1, ACTA1, PSMC2, GOT2, HMGA2
TURASHVILI_BREAST_DUCTAL_CARCINOMA_VS_DUCTAL_NORMAL_DN	0.00340583	0.0244076	0.431708	-0.39932	-1.51081	151	EDN3, SPRED1, MAFF, EGR1, RCAN1, SAMD4A, SOX9, USP31, ID4, SF1, RBPMS, SLC25A37, TGFA, MICAL3, RHOQ, ANXA1, TRIP6, FOS, PTPN21, NCOA7, ZNF667, DUSP1, EGFR, PLEKHH2, SAMD5, GABARAPL1, SEC14L1, ALDH1A3, ULK4, ACTG2, ST3GAL6, ITGB8, CDC14B, PER1, CAV2, SOCS5
CAIRO_PML_TARGETS_BOUND_BY_MYC_UP	0.00343596	0.0245834	0.431708	-0.65544	-1.76659	22	POLR3D, CUL1, EIF4E, DDX18, EIF2A
KEGG_HEDGEHOG_SIGNALING_PATHWAY	0.00344145	0.0245834	0.431708	0.518502	1.75877	42	GAS1, WNT9A, SUFU, SMO
KONDO_EZH2_TARGETS	0.00347362	0.0247733	0.431708	-0.386848	-1.49729	184	SPRY4, SAMD4A, CNIH3, EMP1, UHRF2, BCL2A1, SERPINE1, HAS2, MCPH1, IFIT3, NIP7, WWTR1, VPS13C, GBA2, IFIT2, AHCTF1, CRISPLD1, FAM43A, HAS3, SNTB2, SGK1
LIANG_SILENCED_BY_METHYLATION_2	0.00348466	0.0248122	0.431708	-0.587158	-1.73329	34	HBEGF, IFIT3, IFIT2, SERPINB2, TNFAIP3, INHBA
ELVIDGE_HIF1A_AND_HIF2A_TARGETS_DN	0.00349634	0.0248554	0.431708	-0.448101	-1.57796	95	PDGFB, EGR1, BHLHE40, SAMD4A, SERPINE1, HK2, ATXN1, SOX9, PFKFB3, ADM, PLAUR, VEGFA, CSRP2, IGFBP3, FOS, HILPDA, RBPJ, BNIP3, EGFR, ANGPTL4, ITPR1
KYNG_DNA_DAMAGE_DN	0.00353792	0.0250753	0.431708	-0.396202	-1.51554	163	SEMA7A, EGR1, UGCG, IFNGR2, CCND1, LIMS1, FGF2, EIF4E, INPP1, RABGGTB, PPA1, BTG3, CEBPB, SERPINB2, DNAJA1, CYCS, ACTN4, NRP2, MOK, GOLPH3, ANXA1, PDCD5, NET1, IGFBP3, CAB39, GPD2, SSR3, ID1, RHOB, CYP51A1, PPP2CA, TPM1, GADD45A, GOLGA4, GLRX, PDGFRL, ITGB8, ARF1, EFNB1, GBP1, CDC25A
WP_TCELL_ANTIGEN_RECEPTOR_TCR_SIGNALING_PATHWAY	0.00353857	0.0250753	0.431708	-0.48476	-1.63818	73	SH2B3, BCL10, MALT1, MAP2K1, CBLB, VAV3, NFKB1, NFATC2, CHUK, FOS, CBL, SHC1, PRKCD, PLCG1, MAP3K7, ITPR1
SASAKI_ADULT_T_CELL_LEUKEMIA	0.00355028	0.0251181	0.431708	-0.405322	-1.5261	149	RASA1, MSX1, EMP1, FHL2, TRIB1, TFRC, MSC, DLG3, MRPS12, WWTR1, FGFR1, TRIB2, PPID, TFDP1, CORO1A, MYCN, NEDD4, PDCD10, ACYP1, POLR2H, MTX2, ATP1B1, LPCAT4, FZD6, DAAM1, RECQL, MYCBP, DHCR24, VBP1, ING1, PMS1, CAV1, CDK13, UST, NME1, RFC3, MYB, PSMB2
GOTZMANN_EPITHELIAL_TO_MESENCHYMAL_TRANSITION_UP	0.00356418	0.0251556	0.431708	-0.485595	-1.62016	66	TIMP3, PDGFA, TOP1, SNAI1, SERPINE1, IL4R, INHBA, TPP2, OAT, TRAF3, CCL2, CCT6A
WATANABE_RECTAL_CANCER_RADIOTHERAPY_RESPONSIVE_DN	0.00356692	0.0251556	0.431708	-0.460428	-1.61388	88	ABCE1, NOP2, KLF10, CUL1, CHD1, KBTBD2, RTN4, ACTN1, ANXA1, CHUK, PRKCI, AHSA1, HSPE1, TUBB2A, CASP4, CCT6A, PPP2CA, HSPD1, GRB10, RPP38, ATXN10, HBB, PSMA6
KEGG_NEUROTROPHIN_SIGNALING_PATHWAY	0.0035799	0.0252071	0.431708	-0.432886	-1.56898	118	SH2B3, RAP1B, SHC4, MAP2K1, MAP3K1, IRS2, BDNF, RPS6KA3, SHC3, MAPKAPK2, YWHAG, NFKB1, PIK3CG, RAC1, YWHAZ, CSK, SHC1, IRS1, NRAS, ARHGDIB, PRKCD, NFKBIE, PLCG1, CALM1, MAP3K5, YWHAB, IRAK1, CAMK2D, RELA, RHOA
WP_INTEGRINMEDIATED_CELL_ADHESION	0.00361132	0.025388	0.431708	-0.459082	-1.61007	91	RAP1B, ZYX, VASP, MAP2K3, MAP2K1, VCL, SHC3, ROCK2, VAV3, SRC, RAC1, BCAR1, PXN, CSK, PAK2, SHC1
GROSS_HYPOXIA_VIA_ELK3_UP	0.00374761	0.0263044	0.431708	-0.378956	-1.48393	200	CBFB, SSH1, PPRC1, HES1, MAT2A, MAP2K3, IFNGR2, APLN, PLXNA1, CCND1, DOK4, SRSF7, DUSP7, TFRC, CORO1C, ELOVL6, CDC42SE1, PMP22, EIF1AX, CASP3, GART, SKI, F2R, TARDBP, EHD4, PPM1F, NCBP2, PHLDA3, NEDD4, AJUBA, FASN, CTPS1, CHN2, SRSF2, MGAT2, GNAQ, KANK2, MYO1C, ST3GAL4, RAPGEF3, ARRB1, CBX6, MAP3K11, ARL4C, PALD1, CAV2, CDC25A, TOPBP1, SRSF1, NRARP, PLEC, PPARGC1B, SLC12A2, CSF1, MINPP1, AMD1, TU…
SCHEIDEREIT_IKK_TARGETS	0.00380588	0.0265872	0.431708	-0.698017	-1.75259	16	DOK1, BCL10, CCND1, NFKB1, IRS1, YWHAB, RELA, CTNNB1, NFKBID, NFKBIB, NCOR2
WP_TGFBETA_SIGNALING_PATHWAY	0.00380045	0.0265872	0.431708	-0.425147	-1.57142	129	MAP2K3, MAP2K1, KLF10, CCND1, CUL1, E2F5, MYC, UCHL5, TGFBR2, KLF6, SMURF2, NUP153, SMAD7, SRC, SMAD3, RAC1, JUND, SKI, TFDP1, BCAR1, E2F4, MEF2A, SIK1, TGFB1I1, PAK2, FOS, NEDD9, AXIN1, SHC1, STRAP, WWP1, MAP3K7, JUNB, SMURF1, ROCK1
ZHU_CMV_8_HR_UP	0.00379483	0.0265872	0.431708	-0.584271	-1.73614	35	EGR1, MSX1, SLC39A14, GCH1, NR4A1, TNFAIP3, DNAJA1, ALAS1
HUNSBERGER_EXERCISE_REGULATED_GENES	0.00384048	0.0267447	0.431708	-0.615917	-1.719	26	DUSP6, EGR1, GIT1, EGR2, PRKCI
IKEDA_MIR1_TARGETS_UP	0.00383968	0.0267447	0.431708	-0.499218	-1.60367	54	SPRED1, CORO1C, E2F5, BDNF, PMP22, ARFIP1, SYNCRIP, ZFP36L2, JAG1, ARCN1, YWHAZ, DDX3X, ARF4, CNN3, PDCD10, NCL, PICALM, TPM3, CREM, CRIM1
BROWNE_HCMV_INFECTION_14HR_DN	0.00386141	0.0268483	0.431708	0.308763	1.4306	247	GAS1, STON1, NUMA1, TCF7L2, TOX, ERBB2, ZFP36L1, BTN3A3, MET, APPBP2, LIMK2, RHOBTB3, SLC24A1, BMX, WWP2, CIT, ZNF205, VPS41, RUFY3, HSPB3, ETFB, LPXN, CDC25B, SMAD6, ITGA2, PEX6, CRADD, CAP2, ACOX1, AMOT, NIPAL3, RBM10, GLT8D1, TP53I3, NR1D2, MAP2K5, MARCKS, CYP1B1, XRCC1, NIT1, NDC80, BLVRB, TIA1, GPSM2, TRAK1, HMMR, ZKSCAN1, TM7SF2, MVP, SGSM3, CAND2, NEK1
REACTOME_TRANSCRIPTIONAL_REGULATION_BY_RUNX3	0.00388641	0.0269798	0.431708	-0.466299	-1.64267	92	CBFB, HES1, CCND1, MYC, WWTR1, PSME3, SMURF2, JAG1, HDAC4, SRC, SMAD3, PSMD6, TEAD1, PSMD12, PSMA3, LEF1, PSMD11, RBPJ, PSMB10, PSMA5, PSMD7, SMURF1, MAMLD1, PSMD14, PSMA6, TEAD4, PSMC2, CTNNB1, PSMB5, PSMD1, TCF7, PSMC4, MAML2, PSMB2, ITGA4, PSMA1
MOLENAAR_TARGETS_OF_CCND1_AND_CDK4_UP	0.00391132	0.0271103	0.407018	0.473901	1.76059	60	KLHL24, ARMCX1, PDCD4, C12orf76, LRRTM2, TP53INP1, RUFY3, SATB1, LINC00847, LINC01003, PBLD, ATP6V0E1, PPCS, ZNF610, TM7SF2, MAGI2, TMEM219, TMEM17, KLHDC1, LINC00467, TRAPPC2
HIRSCH_CELLULAR_TRANSFORMATION_SIGNATURE_UP	0.00392221	0.0271189	0.407018	-0.371623	-1.4735	222	FOSL1, PMAIP1, MAK16, PNP, UGCG, IVNS1ABP, RGS17, ARHGEF2, IER2, ARPC5L, BCL2A1, FHL2, SIAH2, SLC35G2, GCH1, UAP1, EPHA2, PDP1, MTUS1, LHFPL2, MOSPD2, SEMA4C, KCNG1, IFRD1, SLC2A3, PLAUR, ZFAND1, SNAPC1, TRAF4, VEGFA, EIF1, VRK2, IL1RAP, ALAS1, TNFAIP8, EHD4, MID1IP1, AGFG1, FBXO28, CASP4, BNIP3, DOCK4, DUSP1, UPP1
HUANG_DASATINIB_SENSITIVITY_UP	0.00392479	0.0271189	0.407018	-0.476265	-1.61803	76	ZYX, ELK3, PPP1R18, F2RL1, IFIT3, INPP1, EPHA2, CDC42EP3, TGFBR2, EXT1, JAG1, LIMA1, ANXA1, GNG12, DUSP10, F3, EGFR, UPP1, RAI14, DCBLD2, MAP7D1, CAV2, SOCS5, PRNP, CAV1, ANTXR2, IL15RA, AGPS, LAYN, MAML2, GBP3, COTL1
ALONSO_METASTASIS_UP	0.00393405	0.0271407	0.407018	-0.389303	-1.50563	177	CBFB, DCAF13, EMP1, MRPL15, KLF10, LIPA, GOLT1B, BCCIP, LHFPL2, PMP22, ENC1, TGFBR2, HSPA8, FZD1, BZW1, IFRD1, SLC25A17, POLR3K, TIMM10, GTF2H2, GNG12, MAPRE1, IDE, STK24, VDAC1, EIF5, MMGT1, UBE2D2, CCT5, ADSL, DUSP12, PCID2, DAD1, DCK, PRKAR1A, GLO1, IGFBP1, PAICS, ATP6V0B, TXNRD1, RAN, ACSL3, SMIM12, VBP1, NDUFAB1, CAV1, SET, PPP2CB, TUBA4A
MCBRYAN_PUBERTAL_BREAST_4_5WK_DN	0.00396085	0.0272831	0.407018	-0.38496	-1.48219	173	SH2B3, UBE3A, LIPA, TFRC, EIF4G1, PFKFB3, RPS6KA3, SEH1L, PPA1, YWHAG, TPP2, JAG1, MLX, ZFP91, GOLPH3, ACACA, VEGFA, DLAT, ACLY, SFXN1, HIPK2, EHD1, MTCH2, ATP6V0A1, TBL1XR1, GRB10, MYO1C, EXTL3, RASSF3, OGT, C20orf27, KIF1C, HCCS, SH2B2, GALNT2, PAQR4, CSNK2A1, EDNRA, PPARGC1B, KLHL2, FABP5, LRP5
MIKKELSEN_IPS_LCP_WITH_H3K4ME3	0.00396731	0.0272853	0.407018	0.360005	1.51134	123	HEXIM2, TREX1, CCDC120, C1RL, OPRL1, TNFSF13, VWA5A, CCDC121, FOLR1, ZFAND6, IFI35, CCDC88B, TAPBPL, TRIM21, SUSD2, GPR173, TNIP1, DQX1, ALDH3B1, ARAP1, UNC13D, HSD17B14, NOXO1, SEMA4A, SCN2B, PRX, DMTN, OPRK1, LRCOL1, ITGA2B, FGD4, NEU4, C1orf54, PTPRVP, GSTM1, TEF, LST1, MMRN2, PINLYP, SYNE4, IFITM1, PODNL1, SLC12A8, SELPLG, CAPG, ACOT11, HVCN1, GPR35, NOS3, AMT, PHYHD1, EGFL7, P2RX6, PCOLCE, M…
JISON_SICKLE_CELL_DISEASE_UP	0.00401797	0.0275833	0.407018	-0.396908	-1.51858	160	DOK1, LEPROT, LIPA, NAB1, ZNF267, CUL1, IFIT3, ZMPSTE24, LHFPL2, TIMM17A, UBE3C, IFIT2, BLVRA, ADM, SQLE, SLC2A3, COX17, RSU1, GNG5, RNF24, RHOBTB1, VRK2, DESI1, PSMA3, TRIP6, WSB2, UBE2L3, RRP7A, NEK4, TUBB2A, CLIC1, NFKBIE, TXN, ATP6V0A1, TPM1, GADD45A, ATP1B1, RHOA, TXNRD1, HBB, GBP1, DYNLT1
MARTIN_NFKB_TARGETS_UP	0.00402309	0.0275833	0.407018	-0.579885	-1.7231	35	DUSP6, NFKBIZ, MYC, CA2, VEGFA, LATS2, CCL2, CASP4
LIU_SOX4_TARGETS_UP	0.00403882	0.0276484	0.407018	-0.414875	-1.52368	126	DUSP5, PDGFA, LIF, BCL10, SLC5A3, CTTNBP2NL, PPP2R1B, ELK3, HBEGF, SOX9, DICER1, USP31, LHFPL2, WWTR1, DDX18, INTS9, E2F3, ATR, ARL4D, LTN1, VRK2, KIFC3, TMEM158, LEF1, RYK, PDE8A
BROWNE_HCMV_INFECTION_2HR_DN	0.00407498	0.027853	0.407018	-0.551626	-1.7185	44	DUSP6, CDC42EP2, SERPINE1, TTC9, MYC, IFIT2, TCP11L1, PLAUR, SGK1, DGKE, PAK2, F3
CHIARADONNA_NEOPLASTIC_TRANSFORMATION_KRAS_DN	0.00409112	0.0279203	0.407018	0.365338	1.55588	130	GAS1, CTDSP2, PHYH, SLC38A4, SOCS3, CITED2, WWP2, AMOTL2, FBN1, DHRS3, DGCR2, TOB1, NOTCH1, FOXP1, NDRG4, CD9, SMAD6, IFI35, SAMHD1, FZD2, APP, RECK, NTPCR, RNASE4
RADMACHER_AML_PROGNOSIS	0.00410608	0.027938	0.407018	-0.485356	-1.61227	65	UGCG, FHL2, PMEPA1, PMP22, FGFR1, NFKB1, UGGT2, TCF4, TBXAS1, TMEM158, BCL11A, CNN3, TUBB2A, DMWD, CTNNAL1, MIR22HG, PLCG1, SMG1, MSI2, SLC2A1, HOXB2
SANA_RESPONSE_TO_IFNG_DN	0.0041063	0.027938	0.407018	-0.474383	-1.62294	80	APLN, TFRC, PRKAG2, PIM3, TIMM17A, FGFR1, PA2G4, INHBA, RTN4, OAT, TNFRSF10D, RHOC, ARHGDIB, CTNNAL1, CCT5, ANTXR1, ANGPTL2, DESI2, HSPD1, GADD45A, CCT4, RAN, SMS, FABP5, TUBA4A, KDELR2, CCT3, COTL1, ILF2, HDAC2, NDUFA4
REACTOME_VEGFR2_MEDIATED_CELL_PROLIFERATION	0.00412553	0.0280258	0.407018	-0.682165	-1.77543	19	RASA1, SRC, VEGFA, NRAS, PRKCD, PLCG1, ITPR1, CALM1, KDR
WINTER_HYPOXIA_DN	0.00419272	0.0284387	0.407018	0.528157	1.78725	41	ANKRD44, FRZB, ZSCAN18, ARHGAP15, ARL6IP5, SYNRG, PARM1, ISCU, EVI2A, PTPRC, PBXIP1, KLHDC1, SLC25A20, SYNPO2, INPP5D, CD28, ENPP2
ODONNELL_TARGETS_OF_MYC_AND_TFRC_UP	0.00422277	0.0285988	0.407018	0.434616	1.63281	65	YPEL2, MXD4, UBE2H, CREBRF, TP53INP1, C1RL, YPEL5, RCBTB2, SATB1, PTGS1, TXNIP, PDE4B, JUN, POLD4, MR1, PLCXD2, LLGL2, STK17B, SAT1, ANXA4, APCDD1, CD72, PTAFR, IKBKB, HLA-DQB1, ALDH2, IL13RA1, SYT17, CX3CR1
BURTON_ADIPOGENESIS_PEAK_AT_0HR	0.0042633	0.0288293	0.407018	0.463916	1.71674	57	GAS1, CCNG2, MXD4, CYB5R1, SFRP2, RUNX1T1, RASL11B, MARCKS, FZD2
KEGG_CYTOKINE_CYTOKINE_RECEPTOR_INTERACTION	0.00431651	0.0290113	0.407018	-0.41653	-1.54456	131	TNFRSF12A, PDGFB, PDGFA, LIF, IFNGR2, RELT, BMPR1A, TGFBR2, IL4R, INHBA, VEGFA, TNFRSF10D, IL1RAP, TNFSF4, TNFRSF1B, CCL2, EGFR, CCR1
ODONNELL_TFRC_TARGETS_UP	0.00431291	0.0290113	0.407018	0.294808	1.38999	285	YPEL2, BTG1, SLC22A23, FAXDC2, WNT9A, ZNF396, MXD4, BBC3, TIAM1, TOX, ZFP36L1, UBE2H, RBM43, CREBRF, HS1BP3, CAPS, RNF157-AS1, TSC22D1, CASC15, METTL7A, TP53INP1, C1RL, TP53TG1, DNAJC4, YPEL5, RCBTB2, ABCB9, SATB1, ZNF524, SESN2, TRIM16, PLIN5, KREMEN1, PCYT1B, PLK2, TTC39A, FDXR, LRP6, ARSD, VRK3, PTGS1, TXNIP, MYLIP, PDE4B, JUN, APOBEC3G, PABPC1, KIF19, SQSTM1, SH3D21, POLD4, MR1, TMEM171, SLC2…
REACTOME_HCMV_EARLY_EVENTS	0.00431452	0.0290113	0.407018	-0.48148	-1.60643	66	RANBP2, NUP35, SEH1L, NFKB1, NUP153, NUP155, NUP98, NUP50, NUP160, POM121, TUBB2A, EGFR, TBL1XR1, NCOR1, NUP88, POM121C, NUP62, TUBA4A, NUP188, TUBA1C, NUP107, DYNC1LI1, NCOR2, DAXX, SUZ12, NUP205, DYNC1I2, NUP85
RODWELL_AGING_KIDNEY_UP	0.00432291	0.0290113	0.407018	-0.328704	-1.37853	414	NFKBIZ, STK10, DOK1, BCL2A1, LEPROT, TRIM47, PPP1R18, CMTM3, CORO1C, RRP12, CHST15, USP31, C1orf216, NUS1, CTHRC1, ABRACL, ASAP1, CHPF2, PIK3CG, ZCCHC24, INHBA, ALPK2, AATF, TBXAS1, ACTN1, RGS1, FHOD1, TMEM243, ASNS, DEGS1, RGS19, JAZF1, LYSMD2, VASH1, MTHFD1L, CCL2, CORO1A, GNG2, RAB34, BLOC1S4, CLIC1, ARHGDIB, PTPRE, PSMB10, CCR1, TPBG, ARHGAP25, ACER3, C15orf39, RASSF5, TPM3, GNB4, ANTXR1, NUA…
SASSON_RESPONSE_TO_GONADOTROPHINS_DN	0.00431554	0.0290113	0.407018	-0.461364	-1.59177	84	PMAIP1, STK17A, MAP2K3, TRIB1, VCL, CAPZA1, PPP3R1, ACTN1, DUSP14, CHUK, DYRK3, MBD2, CARD10, PTPN1, ARPC4, TUBB2A, STK24, PTPRE, CASP4, PI4K2A, MAPRE2, ACTG2, ACTA1, ARL4C, GBP1, RASAL2
IVANOVA_HEMATOPOIESIS_STEM_CELL_AND_PROGENITOR	0.0043612	0.029224	0.407018	-0.319	-1.35048	466	SH2B3, DAGLA, SPRED1, IVNS1ABP, ARHGEF2, C2CD2, GEMIN5, SLC35F2, UBASH3B, PER2, C8orf58, CORO2A, DUSP7, NEK6, TTC9, IRF2BPL, RRP1B, ELOVL6, DICER1, TAF4B, F2RL3, DLG3, NOP58, CSRNP1, L3HYPDH, BYSL, RBPMS, IPO4, DNAJC2, FAM43A, NAA25, SNAPC1, AMER1, NUFIP1, ACTR3B, FBXW11, TP53RK, CEBPZ, PRR5, TMEM201, NOP14, RHOBTB1, ZNF22, RNF138, SPCS3, MUS81, ABCF2, ARL5B, LATS2, HSPA4, SLC5A6, HNRNPU, ZNF787,…
ACEVEDO_NORMAL_TISSUE_ADJACENT_TO_LIVER_TUMOR_DN	0.00441107	0.0295136	0.407018	-0.34331	-1.4053	302	SH2B3, PNP, PGM2, SDC4, SAMD4A, EMP1, UBE2J1, SRF, TRIB1, SLC25A22, KCTD5, NSDHL, SERBP1, ZNF330, DDX18, SRPRB, NDEL1, MAGOH, NFKB1, DNAJA1, IMP4, ZDHHC5, DIAPH1, COQ10B, CYB5B, KPNA1, OAT, EFHD2, DNAJB11, LDLR, CSK, SLC25A15, CMAS, EIF4A1, DESI1, PSMA3, PPM1F, CHCHD10, SFXN1, NDFIP2, POGK, RAB3GAP2, FASN, SERTAD1, AGMAT, UBALD1, HMGCR, TTC39C, POLE3, MIEF1, HMGCS1, ARMC6, RPL36AL, RDH5, MAPRE2, …
DACOSTA_UV_RESPONSE_VIA_ERCC3_XPCS_DN	0.00442016	0.0295298	0.407018	-0.472994	-1.61819	80	DUSP5, ABCE1, MALT1, RANBP2, E2F5, BDNF, BMPR1A, RPS6KA3, BICD1, AGO2, NFKB1, CUL2, AGFG1, ACAP2, PDLIM5, DOCK4, PLCB4, WWP1, EIF3A, IGF1R, AHDC1, ATP8B1, NAV3
REACTOME_INTERLEUKIN_17_SIGNALING	0.00446696	0.0297977	0.407018	-0.486626	-1.62215	67	DUSP6, MAP2K3, MAP2K1, PPP2R1B, DUSP4, DUSP7, CUL1, RPS6KA3, MAPKAPK2, NFKB1, FBXW11, CHUK, UBE2N, MEF2A, FOS
DAZARD_RESPONSE_TO_UV_SCC_UP	0.00447761	0.0298238	0.407018	-0.455475	-1.59652	88	TAGLN3, PMAIP1, MAP2K1, RALB, ME2, RTN4, AIMP1, JUND, YWHAZ, DYNLT3, DYNC2LI1, FOS, SSBP1, SSR1, NEK4, ARHGDIB, PRDX3, MIR22HG, PTGES3, PRKAR1A, GADD45A, SLC11A1, RECQL, SCFD1, SRSF1, MYCBP
WP_SPINAL_CORD_INJURY	0.00451963	0.0300586	0.407018	-0.442691	-1.56492	97	EGR1, CCND1, CHST11, SOX9, NR4A1, E2F5, BDNF, MYC, ROCK2, CASP3, FCGR2C, RTN4, RAC1, ANXA1, TLR4, FOS, RHOC, CCL2, FCGR2A, EGFR, RHOB, PLXNA2, GADD45A, RHOA
KEGG_LEUKOCYTE_TRANSENDOTHELIAL_MIGRATION	0.00453227	0.0300975	0.407018	-0.442466	-1.55812	95	RAP1B, VASP, MYL12A, VCL, ROCK2, VAV3, PIK3CG, ACTN4, RAC1, ACTN1, BCAR1, PXN, MYL12B, GNAI3, RASSF5, PLCG1, ITGAM, ROCK1, RAPGEF3, RHOA, CYBB, OCLN, SIPA1, PIK3CA, CLDN4, PTK2, CTNNB1, CYBA, VAV2, ACTB, ITGA4, EZR, ACTG1
CLASPER_LYMPHATIC_VESSELS_DURING_METASTASIS_UP	0.00456642	0.030279	0.407018	-0.679946	-1.76965	19	SPRY1, PDGFB, CD200, ADM, AJUBA, ANGPT2
LIU_SMARCA4_TARGETS	0.00460151	0.0304661	0.407018	-0.548754	-1.69903	43	SPRY4, TAGLN3, GDF15, EGFLAM, CCL2, UPP1, ANGPTL4
LANG_MYB_FAMILY_TARGETS	0.004644	0.0307016	0.407018	-0.597818	-1.71494	29	SLC20A1, NSUN2, CCT2, HSPA8, API5, ACTN1, TFB1M, TIMM44, ZDHHC21, EMILIN2, SLC1A5
REACTOME_TRANSCRIPTIONAL_REGULATION_BY_SMALL_RNAS	0.00465695	0.0307414	0.407018	-0.542942	-1.70078	45	RANBP2, NUP35, SEH1L, AGO2, NUP153, NUP155, NUP98, NUP50, NUP160, POM121, POLR2K, POLR2H, POLR2C, POLR2D, NUP88, RAN, POM121C, NUP62, NUP188, NUP107
CHANDRAN_METASTASIS_UP	0.00469079	0.0308892	0.407018	-0.380092	-1.47981	192	PLXNA1, CELF1, U2SURP, FBXO45, HSPA6, HCG18, PDP1, PITPNB, DDX17, EIF1AX, GNL3L, E2F3, G3BP1, AGO2, CHORDC1, LARP1, LONRF2, VEGFA, SLC16A1, PVT1, HSPE1, GRAMD4, CSNK1G2, EIF5, RAB12, PDLIM5, GPATCH2L, RNF216P1, TAF1D, ITPR1, NPIPB3, TIPRL, SMG1, TRIO, DUSP8, MAGOHB, MSI2, ZBTB7A, PAICS, FNBP4, HBB, ZNF281, PRRC1, ORC6, SLC7A5, SFPQ, OSBP2, UBE2Z, TRIM3, FUS, SECISBP2, ADAM10, ABHD5, FSCN1, NKTR, …
REACTOME_RESPONSE_OF_EIF2AK1_HRI_TO_HEME_DEFICIENCY	0.00469326	0.0308892	0.407018	-0.712805	-1.7732	15	TRIB3, EIF2S1, CEBPB, CEBPG, EIF2S2, ASNS, GRB10, CHAC1, ATF4
KEGG_PATHOGENIC_ESCHERICHIA_COLI_INFECTION	0.00477053	0.0312586	0.407018	-0.524448	-1.63979	48	ARHGEF2, ARPC5L, CTTN, ROCK2, YWHAZ, TLR4, WASL, ARPC2, ARPC4, TUBB2A, NCL, ARPC5, ROCK1, RHOA, OCLN, CTNNB1, TUBA4A, TUBA1C, KRT18, ACTB, EZR, ACTG1
SEITZ_NEOPLASTIC_TRANSFORMATION_BY_8P_DELETION_UP	0.00476397	0.0312586	0.407018	-0.499573	-1.64399	61	TIMP3, PNP, IFIT3, IFIT2, ZFP36L2, CCNE2, TLR4, CRISPLD2, PDLIM5, KLF4, SORD, ALDH1A3, MAPRE2, MALL, DAAM1, GBP1
WP_PATHOGENIC_ESCHERICHIA_COLI_INFECTION	0.00477053	0.0312586	0.407018	-0.524448	-1.63979	48	ARHGEF2, ARPC5L, CTTN, ROCK2, YWHAZ, TLR4, WASL, ARPC2, ARPC4, TUBB2A, NCL, ARPC5, ROCK1, RHOA, OCLN, CTNNB1, TUBA4A, TUBA1C, KRT18, ACTB, EZR, ACTG1
GARGALOVIC_RESPONSE_TO_OXIDIZED_PHOSPHOLIPIDS_MAGENTA_UP	0.00479868	0.0313504	0.407018	-0.597884	-1.69826	28	MAFF, MAFG, CSRNP1, HSPA8, KLF6, DNAJA1, LATS2, PTP4A1, ABL2, ZSWIM6, FOSL2, GABARAPL1, BTN2A1
PROVENZANI_METASTASIS_DN	0.0047961	0.0313504	0.407018	-0.419591	-1.53382	124	PDE4D, SDC4, CCND1, SERPINE1, EIF2S1, NAPG, MRPL35, TBC1D4, DNAJC2, SLC2A3, TRIB2, ADRM1, FAM171A1, NFE2L3, RCN1, TRIP6, EHD4, HSPA4, IGFBP3, TUBB2A, RAP1GDS1, EGFR, PDLIM4, CYP51A1, ERCC1, TPM1, GABARAPL1, CTDSPL, MALL, ARL4C, SLC2A1, DDAH1, UBE2M, HOXB6, PSMC2, KDELR2, GRK6, RINT1
JAIN_NFKB_SIGNALING	0.0048108	0.0313834	0.407018	-0.481214	-1.61504	70	UCHL3, HK2, MYC, CA2, LIG4, ZNF195, TFAP4, VEGFA, TICAM1, METAP1, CLUH, BNIP3, DDX46, ITPA, SMG7, CBX3, SNX4, TRMT1, ARMC6, LAS1L, STK4, PREPL, HDDC2, LIG3, NOC2L, PTPN7, FLT1, SLC29A1, XPO7, ALG3, TAP2, MED1, ORC5, JAK2, DDX42
REACTOME_TNFR2_NON_CANONICAL_NF_KB_PATHWAY	0.00483863	0.0315186	0.407018	-0.46873	-1.60746	81	TNFRSF12A, CUL1, PSME3, FBXW11, PSMD6, RELB, TRAF3, CHUK, PSMD12, PSMA3, TNFSF4, TNFRSF1B, PSMD11, PSMB10, PSMA5, PSMD7, PSMD14, PSMA6, UBE2M, LTBR, PSME4, PSMC2, PSMB5, PSMD1, TNFRSF8, PSMC4, MAP3K14, PSMB2, PSMA1, TNFRSF1A, PSMC1, PSMC6, PSMA4
BOYLAN_MULTIPLE_MYELOMA_C_D_UP	0.00490548	0.0318605	0.407018	-0.414559	-1.50923	121	SRFBP1, TFRC, FARSB, GCH1, GAR1, NOLC1, MRPS6, YWHAG, AGPAT5, FAM43A, XYLB, SLC16A1, BCL11A, ZNF593, CNN3, PVT1, PKIG, NAT8L, ATAD1, NCL, TAF1D, KLC1, AP1S3, TPM3, SGMS1, RCOR1, FUBP1, IDI1, ID3, SNRPF, STXBP1, BACH2, MTHFD1, DIRAS1, PTK2, CHML, ARNTL2, BCL2L1, FUS, SF3A3
WP_CHEMOKINE_SIGNALING_PATHWAY	0.00490548	0.0318605	0.407018	-0.413826	-1.51013	123	RAP1B, SHC4, MAP2K1, STAT5B, SHC3, ROCK2, VAV3, NFKB1, PIK3CG, RAC1, GNG5, BCAR1, PXN, CHUK, CSK, GNG12, WASL, SHC1, GNG2, NRAS, PRKCD, CCR1, GNAI3, PLCB4, GNB4, ROCK1, PLCB2, PREX1, ARRB1, RELA, GNB1
XU_HGF_SIGNALING_NOT_VIA_AKT1_48HR_UP	0.00491693	0.0318882	0.407018	-0.589624	-1.7109	31	SLC4A7, UAP1, CDK17, ASNS, MACF1, UPP1, HPCAL1, ERCC1
REACTOME_SUMOYLATION_OF_RNA_BINDING_PROTEINS	0.00493251	0.0319425	0.407018	-0.539904	-1.69126	45	PHC2, RANBP2, NUP35, NOP58, SEH1L, NUP153, NUP155, NUP98, SCMH1, NUP50, NUP160, POM121, NUP88, POM121C, NUP62, NUP188, HNRNPK, NUP107, UBE2I, NUP205, NUP85, RNF2
GUO_TARGETS_OF_IRS1_AND_IRS2	0.00494325	0.0319654	0.407018	-0.458286	-1.58115	84	RCAN1, DKC1, SLC7A2, GCH1, NSDHL, GNE, ELK4, BYSL, CEBPB, HSPH1, RBPMS, DNAJA1, SQLE, ACACA, SC5D, PDE7B, TNFRSF1B, CTPS1, MSMO1, HMGCR, CACYBP, CYP51A1
DE_YY1_TARGETS_DN	0.00503414	0.0324516	0.407018	-0.451354	-1.58207	88	RASA1, RGS17, NAA15, PRKAA1, PNN, WDR1, ENC1, DNTTIP2, GSPT1, INHBA, CCNE2, TACC1, USP16, ANXA1, MACF1, PTP4A1, HIPK2, EGFR, IFT57, CSNK1G3, IPO7, CAPZA2, NCOR1, RASSF3
REACTOME_INFECTIOUS_DISEASE	0.00504039	0.0324516	0.407018	-0.297031	-1.28739	691	MAP2K3, IFNGR2, MAP2K1, HBEGF, RPL22L1, RANBP2, KPNA4, TAF4B, C3AR1, GRSF1, NUP35, SEH1L, TAF9, PSME3, TAF3, ROCK2, HRH2, VAV3, NFKB1, NUP153, LIG4, ADM, ADORA2B, DDX5, SRC, NCBP1, RAC1, GNG5, PSMD6, VEGFA, KPNA1, GTF2H2, TAF13, DVL1, NUP155, NUP98, GNG12, WASL, PSMD12, PSMA3, GATAD2A, ARPC2, NCBP2, PAK2, CBL, GTF2E2, NUP50, RNGTT, TRIM27, ACTR3, NUP160, PSMD11, CORO1A, FCGR2A, ARPC4, POM121, GNG…
WATANABE_ULCERATIVE_COLITIS_WITH_CANCER_UP	0.00503436	0.0324516	0.407018	0.661738	1.79539	17	CDKN1C, FBN1, ICA1, MN1, FAM160A1, LRP6, EDIL3, LIMCH1
MULLIGHAN_NPM1_SIGNATURE_3_DN	0.00505257	0.0324829	0.407018	-0.399215	-1.49384	140	DUSP5, PMAIP1, PDE4D, PES1, RRP9, FGFR1, TGFBR2, CD200, ACSL4, DGKD, FAM171A1, TMEM243, LDLR, MEF2A, ACLY, PPM1F, RARA, UBE2L3, MPHOSPH6, EHD1, EIF6, PI4K2A, CAMKK2, PLCB4, FLAD1, PLCG1, GNAQ, HPCAL1, CERS2, SVIL, ESYT1, RAB11A, ATP10A, ARL4C, SPTBN2, TTC21B, PSMA6, KATNB1, NPR3, ARID3B, DRG1, SLC9A2, TCF7
PEDERSEN_METASTASIS_BY_ERBB2_ISOFORM_4	0.00508474	0.0325952	0.407018	-0.451112	-1.58123	88	ETV5, EMP1, FHL2, PHLDA2, CBLB, TTC9, UBALD2, CA2, ADORA2B, TACC1, SLC45A3, ANXA1, SHC1, DOCK4, ITPRIPL2, LAD1, METTL21A, CEACAM1, CCNYL1, ZNF365, TMC6, RAPGEF5, FCRLB, TUBA4A, OPN3, EPHA7, BAIAP2L1, MYB, MLLT11, STEAP4, ARSJ, ST3GAL5
REACTOME_SMOOTH_MUSCLE_CONTRACTION	0.00508381	0.0325952	0.407018	-0.58607	-1.72146	32	MYL12A, VCL, ANXA1, PXN, PAK2, MYL12B, TPM3, TPM1, CALM1, ACTG2, TPM4, TPM2
REACTOME_C_TYPE_LECTIN_RECEPTORS_CLRS	0.00511095	0.032716	0.407018	-0.415452	-1.50519	117	BCL10, MALT1, CUL1, PSME3, NFKB1, NFATC2, SRC, PPP3R1, FBXW11, PSMD6, RELB, CHUK, UBE2N, PSMD12, PSMA3, PAK2, PSMD11, NRAS, PRKCD, UBE2D2, PSMB10, MAP3K7, ITPR1, PSMA5, PSMD7, CALM1, ICAM2, RELA, UBE2V1, PSMD14, PSMA6, UBE2M, PSME4, PSMC2, PSMB5, PSMD1, PSMC4, MAP3K14, PSMB2, PSMA1, UBE2D1, PSMC1, PSMC6, PSMA4
LIU_SOX4_TARGETS_DN	0.00512886	0.0327834	0.407018	-0.345389	-1.40845	291	B4GALT6, UBE2J1, KCTD15, PPAT, SRF, DIMT1, BICD2, NOL7, SURF6, DFFA, SERBP1, NOLC1, SPATA5L1, PMPCA, MRPS12, PSME3, UBE3C, GNL3L, BTG3, HSPA8, TMX1, SHROOM3, MAGOH, GART, LARP1, RC3H2, TRAF4, VEGFA, MICAL3, CYB5B, AK2, DLAT, PPP2R2A, DYRK3, MUS81, USP10, HNRNPU, CAPN15, ANKLE2, MTHFD1L, UBE2G2, PRRG4, PUM1, RAB14, PDLIM5, AGAP2, BNIP3, PRDX3, GPATCH2, PCGF6, YDJC, RGS14, FUBP1, TCP1, SIN3B, MSH6,…
REACTOME_SIGNALING_BY_FGFR1	0.00515786	0.0329212	0.407018	-0.55552	-1.68104	38	SPRED1, SPRY2, FGF2, SPRED2, FGFR1, SRC, CBL, SHC1, NRAS, FLRT3, FGF9, PLCG1, PPP2CA, FGFRL1
GERY_CEBP_TARGETS	0.00519207	0.0330902	0.407018	-0.441947	-1.58604	109	IER2, FHL2, TRIB3, PER2, HBEGF, TFRC, GCH1, NSDHL, ELOVL6, NUS1, EIF1AX, HSPH1, SERPINB2, IFRD1, PLAUR, CHORDC1, FOS, RDH11, SSR1, DUSP1, KLF4, HMGCR, ANGPTL4, JUNB, SERPINB9, SLFN12, ID3, FOXF2, GLRX, MAFK
WP_INTEGRATED_BREAST_CANCER_PATHWAY	0.00519926	0.0330902	0.407018	-0.410386	-1.53806	144	FOSL1, CCND1, PLK3, NAB1, MYC, BMPR1A, TGFBR2, CASP3, NFKB1, ATR, SMAD7, UBE2F, RAC1, RHEB, VEGFA, USP16, ANXA1, CHUK, FADD, USP38, BID, HIPK2, IRS1, USP15, EGFR, BACH1, HMGCR, IMPA1, ZMIZ1, FOSL2, GDI1, MSH6, RPP38, GADD45A, MAX, CDK7, AHR
SASSON_RESPONSE_TO_FORSKOLIN_UP	0.00524181	0.0333133	0.407018	-0.468333	-1.59108	76	ATP2B1, MAP2K1, TNFAIP3, SGK1, FKBP5, CHUK, MBD2, PTPN21, PTP4A1, BAG1, ARPC4, TUBB2A, RAB14, DUSP1, MSMO1, UPP1, RHOB, MAP3K7, ITPR1, PPP2R5B, MAP3K5, PRKAR1A, JMJD6, RAB27A, DHCR7, STIP1, PSMD1
WP_EGFEGFR_SIGNALING_PATHWAY	0.00525857	0.0333243	0.407018	-0.388235	-1.47365	158	ARF6, SPRY2, ERRFI1, RASA1, MAP2K1, MAP3K1, CBLB, RALB, RPS6KA3, STAT5B, ELK4, ASAP1, VAV3, SRC, RAC1, JUND, BCAR1, CSK, MEF2A, PRKCI, RIN1, FOS, CBL, PTPN12, SHC1, NEDD4, PRKCD, EGFR
YAO_TEMPORAL_RESPONSE_TO_PROGESTERONE_CLUSTER_17	0.00525136	0.0333243	0.407018	-0.382276	-1.47077	174	MRPL36, UBL4A, CORO1C, GRPEL1, MRPS12, ABRACL, EIF1AX, MAPKAPK2, DRAP1, POLR3K, NR2F6, LYPLA1, HSD17B12, ARF4, URI1, STARD7, TGFB1I1, BAG1, ADSL, SLIRP, LMNA, PDCD2, HMGCS1, MAP3K7, CALM1, MRPL21, RNF7, RUVBL1, PARL, PTDSS1, TXNRD1, CNIH1, CCDC12, CMPK1, PSMD14, HNRNPD, TPM4, TRAPPC4, NDUFAB1, SET, ERCC3, AURKAIP1, ALG5, CENPB, MRPL18, USP1, ACTB, PRELID1, KRT10, TMEM109, CLPB, UBE2S, FAM162A, UQ…
PODAR_RESPONSE_TO_ADAPHOSTIN_DN	0.00527703	0.0333936	0.407018	-0.687483	-1.72614	16	TFRC, HK2, RRP1B, UNG, CCNE1, MSMO1, IDI1, INSIG1, SDC1, DHCR7, ACTG1, GLI2, SCD
MOREAUX_MULTIPLE_MYELOMA_BY_TACI_UP	0.00529061	0.0334318	0.407018	-0.35235	-1.42886	270	PDGFB, DOK1, VASP, ETV1, MAP2K3, PLXNA1, SPATA2L, MSC, HSPA6, NR4A1, C3AR1, PTBP3, REM1, LBH, NOP56, GIT1, TRMT61A, LUZP1, PLAUR, ARL4D, NRP2, LIMA1, SYT12, HUS1, API5, RIN1, PDE3B, GNG2, ADARB1, EFHC2, LMNA, GNAQ, NUAK1, CEACAM1, GRB10, MAMLD1, DUSP8, ARRB1, CEP170B, GABBR1, MTA1, FOXF2, SYDE1
GALE_APL_WITH_FLT3_MUTATED_UP	0.00534108	0.0337027	0.407018	-0.502289	-1.62033	55	INPP5F, MYO1B, PMM2, HEATR1, NOLC1, GEMIN4, ATR, DHX15, LYPLA1, TRMT11, TELO2, WIPF1, NSUN5, MTMR1, HNRNPH1, ZNF529, SOCS2, RFC3, SRSF11
VERNELL_RETINOBLASTOMA_PATHWAY_UP	0.00537089	0.0338427	0.407018	-0.465538	-1.56416	69	EGR1, BTG3, SLBP, MCMBP, SNTB2, TFDP1, KLHL42, CCNE1, KANK2, DCK, CDC25A, RAB27A, PTX3, CDCA4, RFC3, VRK1, MCM7, CHAF1A, SUZ12, BARD1, NPAT, TMEM97, CDKN1A, RFC4, CENPK, FEN1, MCM8, SKP2, ZNF367, MCM4, ATAD2, BLM
LI_DCP2_BOUND_MRNA	0.00541265	0.0339611	0.407018	-0.456938	-1.58708	85	BHLHE40, TRIB3, NOL7, NAA15, MRTO4, MRPS12, NOP56, DNTTIP2, EXOSC4, ZNF593, BID, BAZ1A, SCO2, ACBD3, PRPF40A, JMJD6, PITRM1, DEAF1, HMOX2, WDR74, SPEN, MRPL12
MISHRA_CARCINOMA_ASSOCIATED_FIBROBLAST_UP	0.0054086	0.0339611	0.407018	-0.657799	-1.74723	21	PDGFA, EGR1, CTHRC1, FOS, CCL2
STREICHER_LSM1_TARGETS_DN	0.00540496	0.0339611	0.407018	-0.684075	-1.71759	16	DUSP7, FGF2, IL1RAP, ID1, FZD8, IL15RA
LINDSTEDT_DENDRITIC_CELL_MATURATION_A	0.00545285	0.0340688	0.407018	-0.524302	-1.6413	46	ATP13A3, MALT1, INHBA, FKBP5, CD58, NFE2L3, PSMA3, SLC7A11, CCL2, NFKBIE, CREM, TXNRD1, GBP1, SLC3A2, SLC7A5
REACTOME_TCR_SIGNALING	0.0054428	0.0340688	0.407018	-0.439042	-1.5633	104	VASP, BCL10, MALT1, CUL1, PAG1, PSME3, NFKB1, FBXW11, PSMD6, CHUK, CSK, UBE2N, PSMD12, PSMA3, PAK2, PSMD11, UBE2D2, PSMB10, PLCG1, MAP3K7, PSMA5, PSMD7, RELA, LAT, UBE2V1, PSMD14, PIK3CA, PSMA6, PSME4, PSMC2, PSMB5, PSMD1, PSMC4, PSMB2, PSMA1, UBE2D1, PSMC1, GRAP2, PSMC6, PSMA4
SPIRA_SMOKERS_LUNG_CANCER_UP	0.0054497	0.0340688	0.407018	-0.569295	-1.69163	35	DUSP6, UGCG, UBE2J1, SOX9, CCT2, RGS1, FOS, ACTR2
ROESSLER_LIVER_CANCER_METASTASIS_DN	0.00550821	0.0343663	0.407018	-0.523621	-1.63917	46	YRDC, IVNS1ABP, ANKRD1, NOL7, MTUS1, WWTR1, PDCD11, TACC1, CRISPLD2, ARAP3, U2AF1
KOYAMA_SEMA3B_TARGETS_UP	0.00551906	0.0343856	0.407018	-0.362066	-1.44144	225	PDGFA, PRR5L, SPRED3, SERPINE1, CELF1, HK2, TSHZ3, DPF1, SOWAHC, CREB5, DLG3, CTHRC1, SERPINB8, POLR3A, ERF, ACTN4, PLAUR, KIF16B, PRR5, GDF15, ANXA1, URI1, SIPA1L3, LEF1, PANK3, GLIPR1, STEAP1, SPOPL, SLC38A1, DMWD, ARHGDIB, HDAC7, ANTXR1, SPATA5, ERCC1, GEMIN7, DCBLD2, C19orf12, MAGI2-AS3, MAMLD1, STC2, RSC1A1, SMTN, SLC27A3, ZNF35, EMILIN2, ERCC2, LINC00662, DDAH1, ZNF180, CHAC1, RAPGEF5, RREB…
BILD_E2F3_ONCOGENIC_SIGNATURE	0.005537	0.034449	0.407018	-0.363219	-1.43607	220	CHST2, B4GALT6, CXXC5, BRI3BP, KCTD15, SRSF7, GCH1, PFKFB3, EPHA2, LRP8, NIPA1, TSPAN5, MDN1, FZD1, TNFAIP3, RBM25, ZNF195, EPHX4, CCNE2, TFDP1, FAM171A1, MFHAS1, NUP155, NCR3LG1, EIF4A1, TMEM158, CRY1, PDE8A, DCLRE1B, PRRG4, KDM2B, CHD7, CCNE1, NEMF, TAF1D, CAMKK2, FGF9, METTL21A, USPL1, CHST1, NETO2, SIN3B, KANK2, ANKH, DCK, NIN, ABCB10, STXBP1, ZNF275, SLC27A3, DDAH1, TEAD4, PHF2, CHML, CMPK2,…
YAO_TEMPORAL_RESPONSE_TO_PROGESTERONE_CLUSTER_10	0.00556386	0.0345676	0.407018	-0.478861	-1.58089	63	NSUN2, GRWD1, TM9SF3, SSB, VDAC2, COX17, ARCN1, TMEM11, TIMM23, UFM1, HSPE1, CACYBP, CERS2, DAD1, SLC30A5, BOLA2B, FKBP4, GCSH, SERP1, ATF1, SF3A3, HNRNPA3, HNRNPR, PSMA4, CCT7, TMED2, OSTC, RALA, USO1, SLC1A4, PEX13, POLR2F, LDHA
AZARE_STAT3_TARGETS	0.00559194	0.0345707	0.407018	-0.655635	-1.74148	21	CDV3, G3BP2, CDK17, MCL1, DDX3X, NUP160
LANDIS_ERBB2_BREAST_PRENEOPLASTIC_UP	0.0055872	0.0345707	0.407018	-0.705549	-1.75515	15	DOK1, ETV1, ABRACL, ACSL4
RASHI_NFKB1_TARGETS	0.00559685	0.0345707	0.407018	-0.676924	-1.72033	17	DUSP6, IFNGR2, TNFAIP3, RELB
SONG_TARGETS_OF_IE86_CMV_PROTEIN	0.00557724	0.0345707	0.407018	-0.504969	-1.61529	52	PNP, UMPS, BTG3, CASP3, TFAM, UNG, CCNE1, FLAD1, DCK, TOPBP1, RAB27A, RFC3, MCM7, SLC29A1, MSH2, BARD1, MCM6
WU_CELL_MIGRATION	0.00560331	0.0345707	0.407018	-0.394825	-1.4825	148	FOSL1, TIMP3, UGCG, SERPINE1, F2RL1, FGF2, SOX9, CHST15, MTUS1, WWTR1, SMURF2, RBPMS, JAG1, LIMA1, DYNLT3, ZNF22, IGFBP3, GLIPR1, NEDD9, ARHGDIB
BIOCARTA_MAL_PATHWAY	0.0056855	0.0349581	0.407018	-0.672272	-1.72448	18	MAP2K1, SRF, MAP3K1, DIAPH1, RAC1, LIMK1, ROCK1, RHOA, ACTA1
REACTOME_EFFECTS_OF_PIP2_HYDROLYSIS	0.00568626	0.0349581	0.407018	-0.605221	-1.68915	26	DAGLA, DGKH, DGKI, DGKD, DGKE, PRKCD, ITPR1
REACTOME_SIGNALING_BY_THE_B_CELL_RECEPTOR_BCR	0.00568976	0.0349581	0.407018	-0.431851	-1.53446	102	BCL10, MALT1, CUL1, PSME3, NFKB1, NFATC2, PPP3R1, FBXW11, PSMD6, CHUK, PSMD12, PSMA3, ORAI1, PSMD11, NRAS, PSMB10, ORAI2, NFKBIE, MAP3K7, ITPR1, PSMA5, PSMD7, CALM1, PIK3AP1, RELA, PSMD14, PSMA6, PSME4, PSMC2, PSMB5, PSMD1, PSMC4, NFKBIB
AMIT_EGF_RESPONSE_40_MCF10A	0.00572477	0.0351246	0.407018	-0.682119	-1.71268	16	DUSP5, EGR1, KLF6, ADM, EGR3, FOS, TIMM44
LINDGREN_BLADDER_CANCER_CLUSTER_2A_DN	0.00573761	0.0351548	0.407018	-0.413218	-1.52104	127	UGCG, RASSF8, RCAN1, SCML1, NEK6, C3AR1, PMP22, SETX, DDX3Y, LIG4, ACSL4, SGK1, VCPKMT, FUBP3, CNN3, GLIPR1, RAB14, CTNNAL1, FAM200B, POLE3, RHOB, PRPF4, RAB21, GNAQ, DCBLD2, GABARAPL1, ST6GAL1, BMP2K, STXBP1, CYBB, ARL4C, MSANTD3, LINC00472, PTPDC1, UBQLN1, KIF2A
HELLER_SILENCED_BY_METHYLATION_DN	0.00576909	0.0352989	0.407018	-0.457706	-1.6124	92	MAFF, SLC5A3, TRIB3, F2RL1, HSPA6, MYC, CA2, CEBPB, HSPH1, IFRD1, GDF15, ASNS, UFM1, SLC7A11, TIMM44, RGS16, CEACAM1, CBS, PSAT1, HBB, DDAH1, DNAJC15, OSGIN1, CHAC1, SLC3A2, SEC24D, ATF4, BAG3
DAVICIONI_TARGETS_OF_PAX_FOXO1_FUSIONS_DN	0.00578832	0.0353678	0.407018	-0.49566	-1.63111	61	SPRY4, EDN3, PDE4D, DUSP4, PDP1, ZFP36L2, TCF4, TRIB2, LARP1, IGFBP3, C3orf52, CCL2, FGF9, PLCB4, ITPR1, MAP3K9, GLRX, SOX11
BUYTAERT_PHOTODYNAMIC_THERAPY_STRESS_UP	0.00580283	0.0354076	0.407018	-0.295311	-1.28502	763	DUSP5, SPRY2, MAFF, PMAIP1, YRDC, UGCG, LARP4, BHLHE40, STK10, MSX1, RCAN1, RGS17, ARHGEF2, ATP2B1, NAB2, CNIH3, SLC39A14, KLF10, TRIB3, TRIB1, PER2, IRS2, PLK3, DOK4, F2RL1, CBLB, CELF1, MAFG, FGF2, SLC4A7, HSPA6, PFKFB3, RABGGTB, CDR2, PPIF, RAB22A, SLK, MTUS1, LHFPL2, PMP22, PTBP3, FGFR1, ATP6V0A2, AP1AR, ELK4, NDEL1, KLF6, CEBPB, ZNF202, HSPH1, SERPINB2, CDK17, CEBPG, DNAJA1, RBM25, SLC2A3, D…
REACTOME_HIV_TRANSCRIPTION_INITIATION	0.00584145	0.0355943	0.407018	-0.522924	-1.63699	46	TAF4B, TAF9, TAF3, GTF2H2, TAF13, GTF2E2, GTF2H3, POLR2K, POLR2H, POLR2C, POLR2D, CDK7, ERCC2, GTF2A2, TAF1, ERCC3, MNAT1, TAF7L, TAF2, GTF2H4, POLR2B, GTF2H1, POLR2F, GTF2E1, TAF10, TAF4, TAF5, TAF11
BOYLAN_MULTIPLE_MYELOMA_D_UP	0.00590176	0.035854	0.407018	-0.465972	-1.57831	75	SLC35F2, CCND1, BAG5, MYC, NIPA1, TRMT61A, ADM, GART, POLR1A, TIMM9, L3MBTL3, ARL4A, FAM221A, EIF5, USP15, PDZD2, GGCT, BACH1, CLMN, YDJC, TGS1, SPIRE1, PTPDC1, DHCR24, SERTAD4, FABP5
CREIGHTON_ENDOCRINE_THERAPY_RESISTANCE_5	0.00589467	0.035854	0.407018	-0.3164	-1.32962	419	SPRED1, TIMP3, SLC20A1, SAMD4A, IER2, ATP2B1, EMP1, IGSF3, MYO1B, MALT1, ABHD17C, TMEM87B, TRIB3, EEA1, CORO2A, TTC9, SPRED2, SOWAHC, INPP1, ZBTB21, PDP1, RAB22A, MTUS1, LHFPL2, PMP22, LGALSL, CASP3, TRIM62, B3GNT2, TCF4, LIMA1, TACC1, GOLPH3, TMTC3, SC5D, PSMD6, GDF15, FHOD1, USP16, UBE2N, ARF4, MEF2A, NET1, PHLDA3, RAI2, WSB2, CAP1, CAB39, PDE8A, GALNT7, SLC41A2, TRAM2, GRAMD4, EHD1, C12orf4, T…
WP_PHOTODYNAMIC_THERAPYINDUCED_HIF1_SURVIVAL_SIGNALING	0.00591589	0.035854	0.407018	-0.566562	-1.68672	36	PMAIP1, BCL2A1, SERPINE1, SLC2A3, TGFA, VEGFA, MCL1, SLC16A1, IGFBP3, BID, BNIP3, ANGPT2, IGFBP1, SLC2A1, HIF1A
ZHOU_INFLAMMATORY_RESPONSE_FIMA_DN	0.0059164	0.035854	0.407018	0.30571	1.39334	227	CDKN1C, VIPAS39, YPEL4, SETDB2, TTC30B, USP30, TMEM107, CITED2, AP001372.2, XPC, SMAD1, ZMYM3, FAM78A, ARID4A, TSHZ1, VASH2, LRRC1, MCHR1, SUFU, LPAR6, ORAI3, FAM217B, WDR91, DGCR2, RCBTB2, ZFP3, USP2, PRPSAP1, KREMEN1, CEP19, FPGT, FRAT2, MLYCD, FGD3, GLT8D1, BOLA1, OSGEPL1, DCP1B, DNTTIP1, MIS18BP1, ST3GAL3, TRIM32, ZNF165, NUDT12, FBXO32, THYN1, MAF, MTIF3, EHD3, AURKA, AQP11, ZNF571, CRBN, SI…
REACTOME_REGULATION_OF_MRNA_STABILITY_BY_PROTEINS_THAT_BIND_AU_RICH_ELEMENTS	0.00594021	0.0359492	0.407018	-0.454612	-1.56848	84	EIF4G1, PSME3, MAPKAPK2, HSPA8, EXOSC4, EXOSC9, PSMD6, YWHAZ, PSMD12, PSMA3, EXOSC2, PSMD11, PRKCD, EXOSC3, PSMB10, EXOSC7, PSMA5, PSMD7, EXOSC6, YWHAB, ELAVL1, EXOSC5, DIS3, ANP32A, PSMD14, HNRNPD, PSMA6, PSME4, PSMC2, PSMB5, PSMD1, SET, PSMC4, EXOSC8, PSMB2, PSMA1, TNPO1, PSMC1, PSMC6, PSMA4
REACTOME_TRANSCRIPTIONAL_ACTIVITY_OF_SMAD2_SMAD3_SMAD4_HETEROTRIMER	0.00599754	0.0362467	0.407018	-0.538296	-1.66665	43	SERPINE1, E2F5, MYC, WWTR1, SMURF2, SMAD7, SMAD3, SKI, TFDP1, E2F4, CCNT1, JUNB, NCOR1, TGIF1, RNF111, TGIF2, NCOR2
WP_CYTOSOLIC_DNASENSING_PATHWAY	0.00601899	0.0363269	0.407018	-0.503694	-1.6136	53	POLR3H, POLR3D, POLR1C, POLR3G, POLR3E, POLR3A, NFKB1, POLR3K, CHUK, FADD, POLR2K, IKBKE, POLR2H, POLR1D, RELA
REACTOME_DOWNSTREAM_SIGNALING_EVENTS_OF_B_CELL_RECEPTOR_BCR	0.00604534	0.0364363	0.407018	-0.463917	-1.58267	78	BCL10, MALT1, CUL1, PSME3, NFKB1, NFATC2, PPP3R1, FBXW11, PSMD6, CHUK, PSMD12, PSMA3, PSMD11, NRAS, PSMB10, NFKBIE, MAP3K7, PSMA5, PSMD7, CALM1, RELA, PSMD14, PSMA6, PSME4, PSMC2, PSMB5, PSMD1, PSMC4, NFKBIB, PSMB2, PSMA1, PSMC1, PSMC6, PSMA4
PID_FGF_PATHWAY	0.00607068	0.0365394	0.407018	-0.516356	-1.61448	48	SPRY2, SSH1, CTTN, FGF2, FGFR1, STAT5B, PLAUR, SRC, FOS, CBL, SHC1, IL17RD, FGF9, PLCG1
DELACROIX_RARG_BOUND_MEF	0.00611247	0.0367411	0.407018	-0.343522	-1.40751	314	DUSP6, TNFRSF12A, TIMP3, BHLHE40, POLR3H, EMP1, CTTN, IFFO2, RRP1, CCND1, DUSP4, PMM2, DOK4, IRF2BPL, ADO, WNK4, WWTR1, GSR, AHCTF1, ROCK2, TRMT61A, CEBPB, AMPD2, IFRD1, DDX5, OXNAD1, SNTB2, SGK1, SRC, COQ10B, VEGFA, GDF15, DDX24, RHOQ, ANXA1, DUSP14, DBNDD1, PDLIM7, PSMD12, CARD10, RHOC, MIDN, MPV17L2, SHC1, DMWD, DUSP1, KIF5B, PDLIM4, USPL1, UBXN8, FCHO2, GABARAPL1, JUNB, FUBP1, OMP, RLIM, SLC2…
PID_RET_PATHWAY	0.00617473	0.0370651	0.407018	-0.551247	-1.66811	38	RASA1, DOK1, IRS2, DOK4, SRC, RAC1, BCAR1, PXN, PDLIM7, SHC1, IRS1, GRB10, RHOA, PIK3CA, GDNF, PTK2
REACTOME_SMAD2_SMAD3_SMAD4_HETEROTRIMER_REGULATES_TRANSCRIPTION	0.0061838	0.0370694	0.407018	-0.583753	-1.69387	31	SERPINE1, E2F5, MYC, WWTR1, SMAD7, SMAD3, TFDP1, E2F4, CCNT1, JUNB, TGIF1, RNF111, TGIF2
RICKMAN_TUMOR_DIFFERENTIATED_WELL_VS_MODERATELY_UP	0.00621657	0.0372155	0.407018	0.373302	1.52972	102	PBX1, PDCD4, MAP2K6, SUOX, ACSS1, GLCCI1, CAPS, CLN3, FAM117A, KAT6B, PIK3R3, METTL7A, WBP1, ARHGEF26, ATRAID, DNAJC4, IFT172, EZH1, ZNF747, MYLIP, KAT7, ASB3, ZNF704, IGFBP5, ETNK2, P4HTM, SMDT1, CYP4X1, ZBTB18, C2CD5, TRIM2, NCOA1, RARB, TMX4, COMMD7, TMEM150C, DZIP3, SYNPO2, EYA2, ABCC5
UEDA_PERIFERAL_CLOCK	0.00623741	0.0372899	0.407018	-0.395112	-1.47849	140	PNP, BHLHE40, MAP2K3, PER2, RCL1, ELOVL6, GNE, IL4R, HSPA8, CEBPB, HSPH1, RBPMS, DNAJA1, CHORDC1, PSEN2, FDX1, CYB5B, AK2, F2R, HNRNPAB, DNAJB11, ALAS1, TRIP6, HSPA4, CRY1, TNFRSF1B, PTP4A1, TUBB2A, BNIP3, FASN, HMGCR, TMEM150A, HMGCS1, GABARAPL1, IDI1, FERMT2
LINDSTEDT_DENDRITIC_CELL_MATURATION_C	0.00626662	0.0374142	0.407018	-0.498547	-1.60826	55	SEMA7A, UGCG, TFRC, GRSF1, CD200, IL4R, ROCK2, CASP3, MMD, TNFSF4, GTF2E2, TUBB2A, FGF9, LAD1, FERMT2, IGF1R, TOPBP1, LGALS9, KIF2A
REACTOME_NUCLEAR_ENVELOPE_NE_REASSEMBLY	0.00630179	0.0375736	0.407018	-0.472667	-1.57703	66	NUP35, SEH1L, AHCTF1, PPP2R2A, NUP155, VRK2, NUP98, ANKLE2, NUP160, POM121, TUBB2A, LMNA, PPP2CA, VPS4A, RAN, NUP62, TUBA4A, NUP188, TUBA1C, NUP107, VRK1, UBE2I, CHMP7, TNPO1, NUP205, LBR, NUP85
PID_SHP2_PATHWAY	0.00633384	0.037714	0.407018	-0.502632	-1.57611	47	PDGFB, MAP2K1, BDNF, PAG1, VEGFA, SHC1, IRS1, NRAS, EGFR, GNAI3, IGF1R, RHOA, PIK3CA, KDR
REACTOME_INNATE_IMMUNE_SYSTEM	0.00636994	0.0378781	0.407018	-0.293932	-1.27901	781	DUSP6, RAP1B, PNP, STK10, PGM2, BCL10, POLR3H, MAP2K3, POLR3D, MALT1, MAP2K1, PPP2R1B, MAP3K1, POLR1C, EEA1, DUSP4, DUSP7, LRRFIP1, POLR3G, CUL1, VCL, HSPA6, C3AR1, POLR3E, RPS6KA3, ATP6V0A2, PSME3, MOSPD2, POLR3A, CCT2, CAPZA1, MAPKAPK2, VAV3, HSPA8, PA2G4, NFKB1, TNFAIP3, SLC2A3, PLAUR, NFATC2, SRC, POLR3K, DIAPH1, RAC1, PPP3R1, FBXW11, LIMK1, ATP11B, PSMD6, NF2, ATAD3B, RAP2C, RELB, TRAF3, CHU…
REACTOME_CELLULAR_RESPONSE_TO_HEAT_STRESS	0.00640258	0.0379101	0.407018	-0.437255	-1.53977	95	BAG5, RANBP2, HSPA6, HSPA9, NUP35, SEH1L, MAPKAPK2, HSPA8, HSPH1, NUP153, DNAJC2, DNAJB6, ATR, NUP155, NUP98, HSF1, HSPA4, HSPA14, NUP50, NUP160, BAG1, POM121, BAG4, PTGES3, CAMK2D, FKBP4, NUP88, RPS19BP1, POM121C, NUP62, NUP188, BAG3, NUP107, MRPL18, MAPK1, YWHAE, NUP205, HSP90AA1, DNAJC7, NUP85, BAG2
REACTOME_TOLL_LIKE_RECEPTOR_9_TLR9_CASCADE	0.0064081	0.0379101	0.407018	-0.448322	-1.56949	89	DUSP6, MAP2K3, MAP2K1, PPP2R1B, MAP3K1, EEA1, DUSP4, DUSP7, CUL1, RPS6KA3, MAPKAPK2, NFKB1, FBXW11, CHUK, TLR4, UBE2N, MEF2A, TICAM1, FOS
SHETH_LIVER_CANCER_VS_TXNIP_LOSS_PAM2	0.0064081	0.0379101	0.407018	-0.399282	-1.49828	146	DUSP6, B4GALT6, TRIB3, FMNL3, CCND1, WNK4, RPAP3, PFKFB3, ARHGAP18, TGFBR2, BTG3, ACSL4, AGFG1, PNPLA3, IER3, LYSMD2, RHOC, TUBB2A, RAB34, PTPRE, MYADM, AJUBA, UPP1, QSER1, ACBD3, NOL12, TPM1, MORC4
TURASHVILI_BREAST_LOBULAR_CARCINOMA_VS_DUCTAL_NORMAL_UP	0.00640951	0.0379101	0.407018	-0.471944	-1.56379	64	UXS1, NAA15, HSPA6, CTHRC1, ASAP1, INHBA, RGS1, RAP2C, SSR1, FBXO28, SMCHD1, RAB18, COL8A1, WIPF1, ASPN
TIAN_BHLHA15_TARGETS	0.00645045	0.0381015	0.407018	0.673243	1.77126	15	FIGN, ARRDC3, DISP1, MAP2K5, ACP2, RAB3D, FNDC3A, SLC31A2
HEIDENBLAD_AMPLICON_12P11_12_UP	0.00648023	0.0382246	0.407018	-0.564039	-1.67602	35	RASSF8, ARHGEF2, EIF2B2, TCP11L1, SAR1A, ACTR3, KCNK5, ADSL, ETNK1, RPGR, KIF1C, PKNOX1
WOO_LIVER_CANCER_RECURRENCE_UP	0.00648853	0.0382246	0.407018	-0.436019	-1.54134	97	PDGFA, ARHGEF2, DUSP4, HK2, SOX9, PMP22, FGFR1, EXT1, E2F3, FZD1, PLAUR, JAG1, RGS1, IGFBP3, CCL2
BAELDE_DIABETIC_NEPHROPATHY_DN	0.00651209	0.0382618	0.407018	-0.329349	-1.38171	412	PDGFA, MAFF, UGCG, CHST2, CDV3, RCAN1, SDC4, ATP13A3, BCAR3, MYO1B, LEPROT, NAB1, MYL12A, SERPINE1, CBLB, ATXN1, UAP1, AASDHPPT, NAPG, GNE, SLK, CDC42EP3, CD200, DDX17, ADM, DNAJA1, SLC2A3, TRIB2, OTUD4, PHLPP2, VEGFA, YWHAZ, MCL1, F2R, ANXA1, DUSP14, XBP1, PSMA3, PRKCI, CTNNBIP1, MTHFD2, ACTR3, NEDD9, TRAM2, IRS1, TUBB2A, F3, UNG, DCTD, PDLIM5, CORO2B, TOMM34, AKAP11, MTDH, UBE2D2, DUSP1, KIF5B,…
REACTOME_G_ALPHA_S_SIGNALLING_EVENTS	0.00651187	0.0382618	0.407018	-0.462392	-1.57089	76	PDE4D, HRH2, ADM, ADORA2B, SRC, GNG5, GNG12, PDE7B, PDE3B, PDE8A, GNG2, GNAI3, GNB4, GPR83, P2RY11, ARRB1, PDE10A, GNB1, PDE7A, GNB3, ADCYAP1R1, GRK6
KEGG_PEROXISOME	0.0065747	0.0385785	0.407018	0.414631	1.59572	74	HMGCL, PHYH, PEX11A, CAT, PEX2, PEX11G, ECH1, PEX6, PXMP4, ACOX1, MLYCD, PEX16, ABCD4, AMACR, NUDT12, PEX19, PECR, CROT, DECR2, ACSL1, GSTK1, IDH2, PEX12, ABCD1, ACOT8, DHRS4, PEX14, PMVK, EHHADH, PAOX, EPHX2
WEI_MIR34A_TARGETS	0.00658594	0.0385934	0.407018	-0.393723	-1.47253	138	RCAN1, SNAI1, MAP2K1, PER2, MBLAC2, SLC7A2, SOX9, E2F5, NAA50, CREB5, DDX17, ZCCHC24, SAR1A, ACSL4, TMCC3, NOL10, CYB5B, AK2, RHOQ, PIP5K1A, GALNT7, METAP1, SLC38A1, MAPK1IP1L, ARGLU1, ACBD3, CDK6, BAZ2A, HMGCS1, EARS2, KANK2, MSANTD3, GORASP2, GLCE, AAGAB, DNAJC24, MDM4, JAKMIP1, ARPP19, MTMR12, PKP4, MTMR9, MYB, METTL16, SMARCC1, SNX12, CHRAC1, CPSF6, SFT2D1
HALMOS_CEBPA_TARGETS_DN	0.00665646	0.0389188	0.407018	-0.568991	-1.67966	34	HES1, BCAR3, TFAP2C, F2RL1, RBPMS, SMAD7, DUSP10, FGF9, RHOB, TRIO, STC2, GADD45A, ARL4C, ROR1, CLDN4
TAKEDA_TARGETS_OF_NUP98_HOXA9_FUSION_8D_UP	0.00665901	0.0389188	0.407018	-0.411814	-1.49201	117	NOG, CHST2, IFIT5, MIR155HG, FHL2, METTL7B, GCH1, IFIT3, BDNF, IFIT2, RBPMS, CCDC71L, GDF15, F2R, RHOBTB1, HIC1, MYCN, TUBB2A
CROONQUIST_NRAS_VS_STROMAL_STIMULATION_UP	0.00670961	0.039163	0.407018	-0.563036	-1.67304	35	DUSP6, ARHGEF2, ETV1, DUSP4
BHATTACHARYA_EMBRYONIC_STEM_CELL	0.00675245	0.039258	0.407018	-0.459855	-1.55759	75	DDX21, SRSF7, BRIX1, ELOVL6, SSB, GNL3, HNRNPAB, RSL24D1, SLC16A1, EIF4A1, PSMA3, ARL5B, HSPA4, MTHFD2
REACTOME_SUMOYLATION_OF_SUMOYLATION_PROTEINS	0.00674077	0.039258	0.407018	-0.568788	-1.67488	33	RANBP2, NUP35, SEH1L, NUP153, NUP155, NUP98, NUP50, NUP160, POM121, NUP88, POM121C, NUP62, NUP188, NUP107, UBE2I, NUP205, NUP85, TOPORS
ROPERO_HDAC2_TARGETS	0.00675245	0.039258	0.407018	-0.447934	-1.53927	83	PDE4D, RABEPK, B4GALT6, PPP2R1B, UCHL3, CCDC88C, CORO1C, EPHA2, ASAP1, RBPMS, STEAP1B, SNAPC1, GCFC2, MACF1, CORO2B
DOUGLAS_BMI1_TARGETS_DN	0.00677593	0.0392916	0.407018	0.290945	1.38103	288	CCNG2, KLHL24, NEU1, ARMCX1, ZFYVE1, CLIP4, CYB5D2, GOLPH3L, GADD45G, UBE4B, SMIM14, KLHL12, PCMTD1, SIDT2, ARL6IP1, IFT46, TMED8, ZFYVE26, PAN2, RRAGC, S100PBP, SLC35E3, IRF9, RECQL5, CYB561A3, STAT6, MICU1, AMDHD2, RBM47, ECH1, FOXRED1, BTN3A1, UNKL, CMTR1, IFI35, PEX16, NIPAL3, ATP6V0D1, CLCN7, ZDHHC12, TBC1D13, SOX6, TMEM63A, TMEM175, ABHD4, PIGO, SQSTM1, NIT1, PARM1, OPTN, ARAP1, APBB3, MR1,…
SCHMIDT_POR_TARGETS_IN_LIMB_BUD_UP	0.00677241	0.0392916	0.407018	-0.604526	-1.67716	25	NSDHL, ELOVL6, SQLE, SC5D, LDLR, ACLY, STARD4, MSMO1, CYP51A1, HMGCS1, IDI1, INSIG1
BIOCARTA_VEGF_PATHWAY	0.00679382	0.0393438	0.407018	-0.585247	-1.65463	27	EIF2B2, EIF2S1, EIF2B3, EIF1AX, PIK3CG, EIF2S2, VEGFA, EIF1, SHC1, PLCG1, ELAVL1, PIK3CA, HIF1A, KDR, EIF2B5
MULLIGHAN_MLL_SIGNATURE_1_DN	0.00682496	0.0394727	0.407018	-0.369397	-1.44592	198	SPRY1, TIMP3, PMAIP1, SLC7A1, RPP40, RANBP2, LHFPL2, PITPNB, NUDT11, STAT5B, CD200, BTG3, LUZP1, RBPMS, PGF, JUND, ADRM1, FAM171A1, HSD17B12, MCF2L, EGR3, NET1, TGFB1I1, NUP50, METAP1, EFHC2, MRPS2, ABCC4, RHOB, CLMN, TRMT1, DCUN1D4, MAPRE2, ATP1B1, CTDSPL, SYDE1, SOX11, HYAL2, HOXB2, KATNB1, NPR3, DEPTOR, SLC12A4, TEAD4, STK32B, CHD1L, CAV1, SERPINE2
MARTINEZ_RB1_AND_TP53_TARGETS_DN	0.00686261	0.0395872	0.407018	-0.316351	-1.34464	491	EDN3, TIMP3, ERRFI1, ABCE1, CXXC5, MRPL39, SLC39A14, IFFO2, CCND1, UBE3A, CELF1, TLE3, DSTYK, SOX9, ELOVL6, WDR75, PMEPA1, ENC1, POLR3A, CCT2, INTS9, NDEL1, PANK1, HSPA8, CEBPB, WDR12, CEBPG, RRN3, FASTKD2, TMCC3, SNTB2, FKBP5, AATF, UBE2F, SLC45A3, LYAR, FRMD4B, MCL1, TG, TFDP1, EGR2, TARDBP, NFE2L3, MSX2, CTNNBIP1, SLC5A6, SCMH1, CAP1, XPO5, UBLCP1, PKIG, RDH11, STX18, FADS3, HIPK2, POM121, PTP…
SASSON_RESPONSE_TO_FORSKOLIN_DN	0.00685878	0.0395872	0.407018	-0.44743	-1.53754	83	PMAIP1, STK17A, MAP2K3, TRIB1, VCL, CAPZA1, PPP3R1, ACTN1, DUSP14, DYRK3, CARD10, PTPN1, STK24, PTPRE, CASP4, ACTR2, PI4K2A, MAPRE2, ACTG2, GNB1, ACTA1, ARL4C, GBP1, RASAL2, STIP1, TPM2, KRT18, ITGA3, ACTB
DITTMER_PTHLH_TARGETS_UP	0.00689417	0.0396661	0.407018	-0.434548	-1.54729	104	DUSP5, TIMP3, BHLHE40, ATP2B1, LIPA, F2RL1, RAB22A, TIMM17A, VDAC2, PTS, CYCS, JAG1, ANXA1, ARF4, GALNT7, RNPS1, USP15, GNAI3, KLC1, CAPZA2, SEC14L1, GRB10, ATP1A1
HERNANDEZ_ABERRANT_MITOSIS_BY_DOCETACEL_2NM_DN	0.00688539	0.0396661	0.407018	-0.651696	-1.71673	20	EGR1, CCND1, HSPA8, IL1RAP
KUNINGER_IGF1_VS_PDGFB_TARGETS_UP	0.00692958	0.0397666	0.407018	0.452756	1.68203	60	MYLK4, FZD5, HDAC11, KLHL41, TNNT2, AAMDC, PGAM2, USP2, CNR1, NEIL1, ATP2B4, MYOG, PARM1, PYGM, ZBTB18, NCAM1, ACTC1, SYNPO2L, ERBB3, MYOM2, RB1, TNNC1, PKIA, TNNT1
WAMUNYOKOLI_OVARIAN_CANCER_GRADES_1_2_DN	0.00692958	0.0397666	0.407018	0.42965	1.61818	67	GAS1, CTDSP2, ARMCX1, CLIP4, TIAM1, RGL1, RUFY3
BARRIER_CANCER_RELAPSE_NORMAL_SAMPLE_UP	0.00700508	0.0401106	0.407018	-0.624338	-1.71336	24	CLINT1, TFAM, NF2, GALNT4, RNGTT, C12orf4, SNX4, MAPRE2, RAB27A, AMD1
SESTO_RESPONSE_TO_UV_C0	0.0070076	0.0401106	0.407018	-0.432217	-1.5279	97	PNP, TFRC, EIF2S1, KPNA4, PPIF, TAF9, DR1, DNTTIP2, HSPH1, ADM, DNAJA1, CNBP, TRAF4, PSMD6, GDF15, ANXA1, PSMA3, USP10, COPS2, NCBP2, PTP4A1, BAG1, EIF5, POLR2K, UBE2V2, RAB21, TCP1, M6PR, CDK7, HCCS, GTF2A2, PRNP, SAP18, SET, PPP2CB
WP_G1_TO_S_CELL_CYCLE_CONTROL	0.00701785	0.0401175	0.407018	0.429219	1.59499	61	CCNG2, CDKN2C, CDKN1B, CDKN1C, CREB3L4, ATF6B
REACTOME_EGR2_AND_SOX10_MEDIATED_INITIATION_OF_SCHWANN_CELL_MYELINATION	0.00703012	0.0401359	0.407018	-0.583664	-1.65015	27	NAB2, NAB1, PMP22, WWTR1, EGR2, TEAD1, POU3F2, HMGCR, CYP51A1
MIKKELSEN_ES_LCP_WITH_H3K4ME3	0.00706418	0.0402786	0.407018	0.393919	1.54427	88	HEXIM2, TREX1, CCDC120, TNFSF13, VWA5A, CCDC121, FOLR1, TAS1R1, CDK3, TAPBPL, TRIM21, ATP1A2, SUSD2, GPR173, ALDH3B1, UNC13D, HSD17B14, APOBR, ENO3, SCN2B, KIAA1671, OPRK1, LRCOL1, ITGA2B, FGD4, C1orf54, MMRN2, PINLYP, SYNE4, IFITM1, BNIPL, SERPINF1, SLC12A8, SELPLG, ACOT11, HVCN1, NOS3, PHYHD1, P2RX6, PMEL, MUC1
PANGAS_TUMOR_SUPPRESSION_BY_SMAD1_AND_SMAD5_DN	0.00710151	0.0404394	0.407018	-0.412484	-1.50052	122	UGCG, MFSD2A, SRSF7, ELOVL6, TMEM185B, LRP8, PTBP3, NIPA2, SRPRB, EXT1, TMX1, LDLR, SLC16A1, MUS81, ARL5B, C11orf24, TMEM39A, ANAPC7, GPD2, HM13, ID1, SDF2L1, FOSL2, MAP3K7, DNAJA4, LIFR, ATP1A1, MAPRE2, FGFRL1, MAX, PARL, HIF1A, OSGIN2, ACSL3
ABRAMSON_INTERACT_WITH_AIRE	0.00725249	0.0408435	0.407018	-0.54437	-1.66104	40	GEMIN5, MYBBP1A, RANBP2, XPOT, NOP56, DDX17, DDX5, C1QBP, SRSF2, IPO7, MSH6, SRSF1, PRKDC
CHANDRAN_METASTASIS_TOP50_UP	0.00724956	0.0408435	0.407018	-0.571351	-1.67822	32	CELF1, U2SURP, DDX17, EIF1AX, GIT1, GNL3L, G3BP1, NUFIP2, LARP1
KEGG_ALANINE_ASPARTATE_AND_GLUTAMATE_METABOLISM	0.00724021	0.0408435	0.407018	-0.595887	-1.66309	26	GLS, PPAT, GFPT1, ASNS, ADSL, CAD, GOT2, GPT2, GOT1, GLUD1, GLUL
MILI_PSEUDOPODIA_CHEMOTAXIS_DN	0.00722723	0.0408435	0.407018	-0.322596	-1.34992	404	TIMP3, SLC20A1, NFKBIZ, PVR, LRRC8C, SLC39A14, IGSF3, ZFYVE27, SERPINE1, SLC4A7, VCL, PIM3, LRP12, LHFPL2, USP7, FGFR1, RIOK1, ASAP1, CHPF2, NDEL1, GSPT1, HSPA8, KLF6, SEMA4C, ADORA2B, B3GNT2, ZDHHC5, TMEM33, MPZL1, NRP2, DIAPH1, FAM171A1, EIF1, SS18L1, CHUK, LDLR, HSD17B12, DEGS1, SLC16A1, AKAP1, HSF1, ACLY, RARA, FOS, FADS3, RNPS1, F3, CLIC1, USP14, DUSP1, TPBG, TRIM35, HMGCR, MTCH2, ZMIZ1, ACT…
PID_ILK_PATHWAY	0.00725533	0.0408435	0.407018	-0.523063	-1.6385	45	ZYX, SNAI1, CCND1, LIMS1, DIAPH1, RAC1, ACTN1, PXN
PID_PTP1B_PATHWAY	0.00725533	0.0408435	0.407018	-0.52265	-1.63721	45	PDGFB, SPRY2, DOK1, STAT5B, SRC, BCAR1, CSK, PTPN1, FCGR2A, SHC1, IRS1, EGFR, TXN, RHOA, LAT, PIK3CA
SWEET_KRAS_TARGETS_UP	0.00722943	0.0408435	0.407018	-0.460629	-1.55728	74	TIMP3, BHLHE40, SNAI1, SERPINE1, MSC, DICER1, PMEPA1, LBH, RSU1, SGK1, IGFBP3, GLIPR1, CCL2, NUAK1, TPM1, GABARAPL1, JUNB, FERMT2, WIPF1
WAMUNYOKOLI_OVARIAN_CANCER_LMP_UP	0.00720806	0.0408435	0.407018	-0.349768	-1.3962	239	TOP1, CXXC5, ARPC5L, ABHD17C, CCND1, DOK4, SURF6, TM9SF3, EIF4G1, EIF5B, LRRC8B, BDP1, NOP58, UBALD2, ARRDC2, B3GNT5, DNTTIP2, GFPT1, TRAF4, CEBPZ, EFHD2, RNF126, TOMM40, ALAS1, GALNT4, POP7, NET1, C3orf52, IER3, MYL12B, RRP7A, GALNT7, BAG1, ABHD11, BTBD3, PSMB10, HM13, TXN, NDUFAF2, SRPK1, DNAJA4, MRPL14, ATP8B1, TTLL12, ATP1B1, GALE, C4orf19, UBE2V1, TMC6, DDAH1, TPM4, ANKRD9, EIF2B5, CENPV, NA…
YAO_TEMPORAL_RESPONSE_TO_PROGESTERONE_CLUSTER_2	0.00725249	0.0408435	0.407018	-0.537433	-1.65707	42	ERRFI1, SRSF7, TARDBP, DTD2, HNRNPU, FOS, RAB14, NAPB, FUBP1, PAXBP1, OGT, CLK4, UBAP2L, CCNL2, RPP30
FAELT_B_CLL_WITH_VH3_21_DN	0.00728653	0.0409671	0.407018	0.463941	1.62273	47	CCNG2, CDKN1B, CTDSP2, MKRN1, TBCC, PBX3, CALCOCO2, RNF13
MARTORIATI_MDM4_TARGETS_NEUROEPITHELIUM_UP	0.00732243	0.0411168	0.407018	-0.391994	-1.49088	155	DUSP5, PMAIP1, BHLHE40, SNAI1, CCND1, AEN, LRRFIP1, HK2, MYC, CTHRC1, TIMM17A, DDX3Y, ADM, SLC2A3, AGPAT5, ACTN1, VEGFA, RNF126, PHLDA3, PVT1, CCDC58, PFDN2, GGCT, POLR2K, BNIP3, TRIM71, C12orf75, ID1, CDK6
ZHONG_RESPONSE_TO_AZACITIDINE_AND_TSA_UP	0.00734096	0.0411687	0.407018	-0.394093	-1.48382	149	SH2B3, GLS, STK10, INPP5F, MAP2K3, PLK3, ASB6, GCH1, PISD, PMEPA1, MPZL1, PGF, MOK, DUSP14, ARF4, EHD4, TMEM158, CSRP2, SENP5, C3orf52, EHD1, TUBB2A, UPP1, ATP6V0A1, CLMN, ITPR1, TTLL7, LIFR, SYNJ2, FERMT2, TRIO, CDR2L
DAZARD_UV_RESPONSE_CLUSTER_G6	0.00744362	0.0416515	0.407018	-0.406837	-1.50527	130	RRS1, ATP13A3, ATP2B1, SLC7A1, PIP4K2B, CUL1, RRP1B, E2F5, GNE, MTUS1, AJAP1, AGO2, SLBP, NFKB1, NAA20, OTUD4, SMAD3, MBD2, ZNF146, BAZ1A, IRS1, RBPJ, STRN, DOCK4, ADSL, SMC5, ZMIZ1, MAP3K5, FERMT2, ZNF451
ONDER_CDH1_TARGETS_2_DN	0.00745243	0.0416515	0.407018	-0.329129	-1.3651	343	DUSP6, TAGLN3, TIMP3, HES1, SDC4, IGSF3, MYO1B, HBEGF, CORO2A, SLC35G2, TFRC, GCH1, LRP12, SOX9, MTUS1, AJAP1, IL4R, CDK5R1, CA2, KCNG1, TBC1D4, SERPINB2, TNFAIP3, SLC2A3, INHBA, LIMA1, HOMER1, TGFA, FRMD4B, IL1RAP, NFE2L3, SPCS3, AKAP1, DUSP10, FOS, IER3, STEAP1, CORO1A, PRRG4, F3, ARHGDIB, PTPRE, SPAG1, UPP1, FLRT3, ARHGAP25, LAD1, MAP3K9, FZD3, CEACAM1, ALDH1A3, ST6GAL1, SNX10, MYO1E, SDC1, MA…
REACTOME_FCERI_MEDIATED_MAPK_ACTIVATION	0.0074552	0.0416515	0.407018	-0.579043	-1.6802	31	MAP3K1, VAV3, RAC1, PAK2, FOS, SHC1, NRAS, PLCG1, LAT, MAP2K4, MAPK9, VAV2, MAPK1, GRAP2, MAPK8, PAK1, HRAS
ALONSO_METASTASIS_NEURAL_UP	0.00752079	0.0418598	0.407018	-0.673959	-1.69219	16	EMP1, PMP22, ENC1, SETX
HAHTOLA_CTCL_CUTANEOUS	0.00750568	0.0418598	0.407018	-0.648616	-1.70861	20	TOP1, TRIB1, C1QBP, GLIPR1
KEGG_TRYPTOPHAN_METABOLISM	0.00751656	0.0418598	0.407018	0.54919	1.65505	27	ALDH1B1, CAT, ALDH7A1, HADH, CYP1B1, TDO2, OGDH, EHHADH, HADHA, CYP1A1, WARS2, OGDHL, TPH1, ALDH2
REACTOME_REGULATION_OF_RUNX3_EXPRESSION_AND_ACTIVITY	0.00756511	0.0420537	0.407018	-0.490699	-1.56964	52	CBFB, PSME3, SMURF2, SRC, PSMD6, PSMD12, PSMA3, PSMD11, PSMB10, PSMA5, PSMD7, SMURF1, PSMD14, PSMA6, PSMC2, PSMB5, PSMD1, PSMC4, PSMB2, PSMA1, PSMC1, PSMC6, PSMA4
TSENG_IRS1_TARGETS_DN	0.00757842	0.0420749	0.407018	0.369425	1.54554	120	CDKN2C, CTDSP2, TSC22D1, TMUB2, LITAF, SIRT3, SFRP2, ZNF821, TNNT2, ART3, SMAD6, CIRBP, ZNF32, ANG, RBM10, H6PD, TAPBP, RASA4, EPHX1, ZNF394, SNAI2, SESN1, LIMCH1, SH3BGR, ACTC1, DKK3, NFYB
BLANCO_MELO_COVID19_SARS_COV_2_INFECTION_A594_ACE2_EXPRESSING_CELLS_DN	0.00762122	0.0422597	0.407018	0.413354	1.60838	78	MXD4, PDK2, TPPP3, ETFB, IGFBPL1, ATP6V0E2, HADH, SFRP4, SWI5, DCDC1, SLC25A10, PSAP, EPHX1, METRN, SLC40A1, TM7SF2, ADI1, CROT, TRIM2, PBXIP1, NDUFB10, PDGFD, NDUFA2, CDK5, TNFSF15, SLCO2B1, C5, NDUFS7
WP_CHOLESTEROL_BIOSYNTHESIS_PATHWAY	0.00763616	0.0422897	0.407018	-0.693471	-1.72511	15	NSDHL, SQLE, SC5D, MSMO1, HMGCR, CYP51A1, HMGCS1, IDI1
BREDEMEYER_RAG_SIGNALING_NOT_VIA_ATM_UP	0.00772138	0.0426358	0.407018	-0.510077	-1.60883	49	MAFF, SLC20A1, RCAN1, CCND1, ELOVL6, ADAT2, SEC23IP, DOCK7, RNF157, SMG1, PIK3AP1
REACTOME_EXTRA_NUCLEAR_ESTROGEN_SIGNALING	0.00772452	0.0426358	0.407018	-0.473213	-1.56224	63	SRF, CCND1, HBEGF, SRC, TGFA, GNG5, GNG12, FOS, SHC1, GNG2, NRAS, STRN, EGFR, GNAI3, GNB4, CALM1, IGF1R, ZDHHC21, GNB1, S1PR3, UHMK1, CAV2, PIK3CA, GNB3, PTK2, CAV1
WP_NEURAL_CREST_DIFFERENTIATION	0.00772749	0.0426358	0.407018	-0.456915	-1.55878	78	MSX1, HES1, SNAI1, FGF2, SOX9, HEY2, MYC, PMP22, FGFR1, NFKB1, TCF4, HDAC4, GBX2, DVL1, MSX2, AXIN1, RBPJ, HDAC7, OLIG2, LHX2, ID1, RHOB, FZD3
HUANG_GATA2_TARGETS_UP	0.00774377	0.0426725	0.407018	0.343712	1.45623	128	CDKN1B, HBP1, BTG1, TOX, KCTD12, SLC12A6, FAM117A, GAB1, TP53INP1, AFF1, COX6A1, YPEL5, GABARAP, SATB1, LPXN, FUT8, ATP6V0D1, IRAK3, TXNIP, GYG1, SQSTM1, ATP6V0E1
KEGG_OTHER_GLYCAN_DEGRADATION	0.00776685	0.0427466	0.407018	0.664663	1.74869	15	NEU1, HEXA, MANBA, GBA, FUCA1, AGA, ENGASE, NEU4, MAN2B1, MAN2B2
HIRSCH_CELLULAR_TRANSFORMATION_SIGNATURE_DN	0.00791984	0.0434553	0.38073	-0.433517	-1.5245	94	SPRY2, IFIT5, C1orf216, SYNCRIP, TCF4, STARD7, MRPL20, UBP1, SRRT, GALNT7, BAG1, DENR, ARHGDIB, DDX46, PDLIM4, SRSF2, ZMIZ1, CRIM1, KANK2, WDR73, MAMLD1, ATP1B3, PTDSS1, KIAA0930, GBP1, DMD, CAV1, TPM2, MYH10, LASP1, KIAA0100, COTL1, DROSHA, MLLT11
KIM_LIVER_CANCER_POOR_SURVIVAL_UP	0.00792269	0.0434553	0.38073	-0.645705	-1.71511	21	ETV5, PFKFB3, RGS1, ARPC2, IGFBP3, F3, SLC38A1
ZHAN_MULTIPLE_MYELOMA_SUBGROUPS	0.007925	0.0434553	0.38073	-0.577494	-1.65937	30	DFFA, EIF2S1, UBE2V2, TMEM131, CCT4, PSMD14, PRKDC, UGP2, CDC6, CHAF1A, MSH2, RANBP1, C1D, EIF2B1, MTIF2, FKBP1A, SNRPD3
WHITFIELD_CELL_CYCLE_G1_S	0.00800111	0.0438184	0.38073	-0.410688	-1.49155	120	IVNS1ABP, SRSF7, PNN, HCG18, TIPIN, DSCC1, SLBP, CCNE2, EIF2A, TMEM243, ZRANB2, ZMYND19, UNG, CCNE1, ARGLU1, SSR3, ACYP1, FLAD1, CDK20, KANK2, FAM111B, DIS3, GMNN, SDC1, CDC25A, TOPBP1, MED31, CDC6, BAIAP2, PDXP, ORMDL1, AP4B1, CHAF1A, ADAMTS1, MSH2, DTL, NKTR, BARD1, MCM6, NPAT, CREBZF, APEX2, SEC62, HRAS, HOXB4, GINS3, KIAA1586, NASP, NSUN5P2, UHRF1, MDM1, CDCA7, E2F1, CASP8AP2, SKP2, ZNF367, M…
BLANCO_MELO_COVID19_BRONCHIAL_EPITHELIAL_CELLS_SARS_COV_2_INFECTION_DN	0.00805352	0.0440381	0.38073	0.460433	1.61046	47	STON1, PBX1, DBP, METTL7A, GPNMB, MN1, SOX6, MAF, IFITM10, NANOS1, PDK4, CENPA, BBOX1, RAB30, ALDH3A1, EXTL2
NAKAMURA_METASTASIS_MODEL_UP	0.00806107	0.0440381	0.38073	-0.552953	-1.66112	37	FOSL1, DUSP5, CMTM3, FRMD8, BLVRA, DDX24, NOB1, TUBB2A
REACTOME_ESR_MEDIATED_SIGNALING	0.00808193	0.0440436	0.38073	-0.40135	-1.50419	144	CBFB, CXXC5, SRF, CCND1, HBEGF, TLE3, MYC, CHD1, AGO2, DDX5, SRC, FKBP5, TGFA, GNG5, JUND, PPID, GNG12, FOS, AXIN1, SHC1, GNG2, NRAS, POLR2K, STRN, EGFR, GNAI3, CCNT1, GNB4, POLR2H, CALM1, PTGES3, IGF1R, POLR2C, POLR2D, ZDHHC21, GNB1, S1PR3, UHMK1, CAV2, FKBP4, PIK3CA, KANK1, GTF2A2, GNB3, PTK2, CAV1, KDM1A
ZWANG_EGF_INTERVAL_UP	0.00807205	0.0440436	0.38073	-0.48289	-1.58858	62	B4GALT6, ATP13A3, UBASH3B, UAP1, PANK1, ZNF202, ACSL4, KCNA2, TEAD1, KIFC3, MSANTD2, SLC7A11, ING5, SMG1, SLC25A24, RBM12B, INSIG1, ANKS6, GNB3, SLFN5, RASIP1, SLC25A30
FARMER_BREAST_CANCER_APOCRINE_VS_BASAL	0.0081128	0.0441575	0.38073	-0.348386	-1.41597	280	FJX1, PMAIP1, GLS, DUSP4, PRKAA1, HSPA6, SPRED2, FAM216A, MYC, MTUS1, CDC42EP3, SYNCRIP, E2F3, BTG3, LIMA1, ACACA, SC5D, ATP11B, C1QBP, RNF138, MSX2, SLC16A1, PDCD5, TTC13, SIK1, TMEM158, DUSP10, BCL11A, ANKLE2, MPHOSPH6, TAF1A, CCL2, GALNT7, SNRPD1, ABHD11, SLC38A1, TMEM41B, NRAS, BTBD3, NEDD4, PFDN4, FASN, TRMT11, MSMO1, CLDND1, HMGCR, GPR161, RHOB, CYP51A1, CHST1, DAP, IDI1, ANKRD27, TTLL12, G…
BONCI_TARGETS_OF_MIR15A_AND_MIR16_1	0.00814803	0.044271	0.38073	-0.448601	-1.54774	84	FOSL1, PPRC1, CCND1, HAS2, FGF2, ESRRA, DNAJA2, BMPR1A, CDK5R1, E2F3, LUZP1, SMAD7, MOB4, MACF1, USP15, CCNE1, RASSF5, WWP1, KPNA3, UBE2V1, KCNQ5, KCNJ2, KANK1, CDC25A, CDCA4, MAP2K4, TGIF2, HMGA2, ADAMTS3
WP_MYOMETRIAL_RELAXATION_AND_CONTRACTION_PATHWAYS	0.00816231	0.044271	0.38073	-0.398891	-1.48677	135	MAFF, PDE4D, RGS17, YWHAG, NFKB1, ADM, GNG5, YWHAZ, RGS1, GNG12, IGFBP3, RGS19, FOS, PKIG, GABPB1, GNG2, PRKCD, GNB4, RGS16, PLCG1, GNAQ, ITPR1, CALM1, RGS14, YWHAB, PRKAR1A, ARRB1, CAMK2D, IGFBP1, CREB3, GNB1, ACTA1
WP_NSP1_FROM_SARSCOV2_INHIBITS_TRANSLATION_INITIATION_IN_THE_HOST_CELL	0.00816358	0.044271	0.38073	-0.663308	-1.68573	17	EIF3J, EIF2S1, EIF1AX, EIF2S2, EIF1, EIF3B, EIF5, EIF3A
DACOSTA_UV_RESPONSE_VIA_ERCC3_UP	0.00825147	0.0446929	0.38073	0.282967	1.3433	298	GAS1, CCNG2, CDKN2C, CDKN1C, EFNA1, NEU1, BTG1, ALDH1B1, PNRC1, ERBB2, CTSV, SMPDL3A, DNASE2, OAZ2, TREX1, CYB5R1, TBCC, THAP3, TNFSF13, TOB1, TMED1, ABHD14A, ZNF510, NFE2L1, FRAT2, HSPA2, PPP2R5D, GPRC5B, FDXR, SMPD1, ZFPL1, TP53I3, BTBD2, TRIM21, CYP1B1, MGAT1, KLHDC3, ACOT2, AMACR, PDCL, CNP, SQSTM1, DDT, EPOR, ERGIC3, PLD3, BAD, RABAC1, EPHX1
REACTOME_HIV_LIFE_CYCLE	0.00840242	0.0453444	0.38073	-0.390155	-1.45994	140	RANBP2, TAF4B, NUP35, SEH1L, TAF9, TAF3, NUP153, LIG4, NCBP1, KPNA1, GTF2H2, TAF13, NUP155, NUP98, NCBP2, GTF2E2, NUP50, RNGTT, NUP160, POM121, GTF2H3, POLR2K, CCNT1, POLR2H, VPS4A, POLR2C, POLR2D, CDK7, NELFCD, ERCC2, NUP88, RAN, GTF2A2, TAF1, POM121C, VPS37A, NUP62, ERCC3, RNMT, NUP188, MNAT1, NUP107, TAF7L, CHMP7, TAF2, NUP205, XRCC5, RANBP1, NUP85, GTF2H4, POLR2B, NELFE, TSG101, GTF2H1, CCNK,…
REACTOME_INTRACELLULAR_SIGNALING_BY_SECOND_MESSENGERS	0.00839815	0.0453444	0.38073	-0.346323	-1.40737	273	PDGFB, PDGFA, EGR1, SNAI1, PPP2R1B, TRIB3, PHC2, IRS2, HBEGF, FGF2, PIP4K2B, NR4A1, USP7, FGFR1, PSME3, AGO2, SRC, RAC1, TGFA, PHLPP2, RHEB, PSMD6, PRR5, CHUK, IL1RAP, PIP5K1A, PSMD12, PSMA3, GATAD2A, SCMH1, IER3, TRIM27, PSMD11, IRS1, STRN, HDAC7, NEDD4, PRKCD, EGFR, PSMB10, CAMKK2, FGF9, PLCG1, ITPR1, PPP2CA, PSMA5, PSMD7, CALM1, RCOR1, PPP2R5B, PIK3AP1, PRKAR1A, IRAK1, CAMK2D, CBX6, MTA1, TNKS…
WONG_MITOCHONDRIA_GENE_MODULE	0.00839615	0.0453444	0.38073	-0.366374	-1.43409	198	SLC25A32, ATP13A3, MRPS30, MRPL36, SLC25A22, PTRH2, MRPL32, PPIF, PDP1, MTRR, BOP1, VDAC2, GRPEL2, GSR, MRPL3, SLC25A17, COX17, TFAM, TIMM10, AK2, TIMM23, TOMM40, MRPS17, UQCRFS1, MRPL42, SCO1, MTHFD2, SLC25A19, MRPL13, UNG, TIMM8B, GPD2, AGMAT, SCO2, ATP6V1E1, MTX2, ATP1B3, NDUFS5, ATP1B1, SFXN2
WP_PHOTODYNAMIC_THERAPYINDUCED_NFKB_SURVIVAL_SIGNALING	0.00843691	0.0454752	0.38073	-0.59205	-1.65239	26	BCL2A1, CCND1, NFKB1, VEGFA, RELB, CHUK
REACTOME_UNFOLDED_PROTEIN_RESPONSE_UPR	0.00847942	0.0455936	0.38073	-0.432853	-1.51568	87	EDEM1, EIF2S1, SRPRB, CEBPB, EXOSC4, CEBPG, FKBP14, EIF2S2, EXOSC9, GFPT1, DNAJB11, XBP1, ASNS, EXOSC2, CCL2, SSR1, SHC1, EXOSC3, EXOSC7, LMNA, PPP2R5B, EXOSC6, EXTL3, EXOSC5, DIS3, SYVN1, IGFBP1, CREB3
WONG_PROTEASOME_GENE_MODULE	0.00847376	0.0455936	0.38073	-0.506334	-1.60201	50	UCHL3, UBE3A, SIAH2, PSME3, PSMD12, USP10, USP14, UBE2D2, PSMB10, PSMA5, UBE2G1, UBE2Q2, PSMD14, USP4, UBA6, PSMD1, USP18, USP1, PSMB2, PSMA1
REACTOME_INTERACTIONS_OF_REV_WITH_HOST_CELLULAR_PROTEINS	0.00854468	0.0458889	0.38073	-0.552594	-1.64201	35	RANBP2, NUP35, SEH1L, NUP153, NUP155, NUP98, NUP50, NUP160, POM121, NUP88, RAN, POM121C, NUP62, NUP188, NUP107, NUP205, RANBP1, NUP85
DANG_REGULATED_BY_MYC_DN	0.00857404	0.0459908	0.38073	-0.360319	-1.4274	221	DUSP6, PDGFB, ERRFI1, PMAIP1, MYO1B, MAP3K1, CCND1, HBEGF, MYL12A, SERPINE1, LIMS1, BDNF, MYC, PMP22, TGFBR2, CASP3, FZD1, ADM, PLAUR, INHBA, DDX5, VEGFA, GTF2H2, F2R, PDLIM7, CSK, IL1RAP, ARF4, RARA, PAK2, UBE2L3, IER3, PTPN1, ARPC4, POM121, F3, DUSP1, KLF4, ARHGAP25, SLC2A5, FOSL2, TPM1, GDI1, ROCK1, MYO1C, ID3, YME1L1, GADD45A
RAHMAN_TP53_TARGETS_PHOSPHORYLATED	0.0086222	0.046082	0.38073	-0.642702	-1.69303	20	IDH3A, PPA1, ANXA1, CCT6A, PRDX3, TPM3, MAGOHB, PCBP1, NME1, ACTB, PHGDH
REACTOME_MITOTIC_PROPHASE	0.00861725	0.046082	0.38073	-0.443303	-1.50991	79	PPP2R1B, NEK6, RANBP2, MCPH1, NUP35, SEH1L, NUP153, LPIN1, NUP155, VRK2, NUP98, NUP50, NUP160, POM121, LMNA, PPP2CA, BLZF1, GORASP2, NUP88, POM121C, PPP2R2D, NUP62, SET, PPP2CB, NUP188, ARPP19, NUP107, VRK1, MAPK1, RAB1A, NUP205
REACTOME_NUCLEAR_IMPORT_OF_REV_PROTEIN	0.00861953	0.046082	0.38073	-0.568294	-1.66924	32	RANBP2, NUP35, SEH1L, NUP153, NUP155, NUP98, NUP50, NUP160, POM121, NUP88, RAN, POM121C, NUP62, NUP188, NUP107
RUTELLA_RESPONSE_TO_CSF2RB_AND_IL4_UP	0.00866907	0.0462768	0.38073	-0.337486	-1.37622	291	DUSP5, IER5, GLS, SDC4, SLC5A3, PVR, PLXNA1, CCND1, SERPINE1, TFRC, METTL1, EMG1, EIF2S1, SPRED2, GRSF1, EIF2B3, LHFPL2, CSRP1, CASP3, MRPL35, TBC1D4, CSNK1E, SQLE, DNAJB6, INHBA, JAG1, MPZL1, PSEN2, GFPT1, SC5D, TRAF3, LDLR, CD58, ALAS1, TNFAIP8, NET1, SLC7A11, RDH11, BATF3, GPD2, DOCK4, B4GALT5, ARHGAP22, TXN, NR4A3, NETO2, MTX2, CRIM1, ZDHHC18, RAB8B, DAD1, ATP1B3, GABBR1, ST3GAL6, ACSL3, KIF2…
DEN_INTERACT_WITH_LCA5	0.00869022	0.0463339	0.38073	-0.593049	-1.64532	25	HSPA9, HSPA8, YWHAG, C1QBP, YWHAZ, NCL, YWHAB, CSNK2A1, SET
REACTOME_HOST_INTERACTIONS_OF_HIV_FACTORS	0.00872379	0.046457	0.38073	-0.409239	-1.48628	120	RANBP2, NUP35, SEH1L, PSME3, NUP153, RAC1, PSMD6, KPNA1, NUP155, NUP98, PSMD12, PSMA3, PAK2, NUP50, NUP160, PSMD11, POM121, PSMB10, CCNT1, AP1S3, PSMA5, PSMD7, ARF1, PSMD14, NUP88, RAN, PSMA6, PSME4, POM121C, PSMC2, NUP62, PSMB5, PSMD1, PSMC4, NUP188, NUP107, PSMB2, PSMA1, CUL5, NUP205, PSMC1, PSMC6, PSMA4, RANBP1, NUP85
NIKOLSKY_BREAST_CANCER_8Q12_Q22_AMPLICON	0.00879607	0.0467858	0.38073	-0.420651	-1.50965	107	DCAF13, SLC25A32, KLF10, MSC, PAG1, PDP1, CTHRC1, OTUD6B, CRISPLD1, ZFAND1, POP1, CCNE2, YWHAZ, CHD7, POLR2K, SPAG1, AZIN1, MTDH, IMPA1, RNF19A, RDH10, HNF4G, RBM12B, ZNF706, ANKRD46, PTDSS1, FZD6, TMEM64, OSGIN2, ZBTB10
PARENT_MTOR_SIGNALING_DN	0.00885594	0.0470356	0.38073	-0.558255	-1.64797	34	PDGFB, POLR3G, FGF2, VEGFA, EIF5, UBE2D2, RGS16, ITGAM, CEACAM1, FHL3, PAXBP1
PID_S1P_S1P3_PATHWAY	0.00886425	0.0470356	0.38073	-0.579766	-1.66315	29	PDGFB, SRC, RAC1, VEGFA, S1PR2, GNAI3, GNAQ, RHOA, S1PR3
LEI_HOXC8_TARGETS_DN	0.00890773	0.0472099	0.38073	0.660035	1.73651	15	GAS1, NCAM1
ONDER_CDH1_TARGETS_3_DN	0.00892053	0.0472155	0.38073	-0.57546	-1.62696	27	DUSP6, HBEGF, SOX9, SERPINB2, TGFA, SPAG1, ARHGAP25, NAV3, ARL4C
STAMBOLSKY_TARGETS_OF_MUTATED_TP53_DN	0.00893008	0.0472155	0.38073	0.49007	1.66303	43	FAM214A, ASAP3, IRF9, CHRM1, CD9, TBC1D22A, CIRBP, IFI35, SAMD9, IRF7, SLC40A1, HERC6, COX4I1, SSH2, TSC22D4, RBCK1, OAS1, IFITM1, ZP1, DTX3L, HLA-B
VANTVEER_BREAST_CANCER_METASTASIS_UP	0.00898964	0.0474739	0.38073	0.499946	1.66641	39	BBC3, ACADS, IP6K2, PCSK6, FUT8, CIRBP, MYLIP, ALDH6A1, PEX12, BTG2, LETMD1, LAMP5, INPP5J, NEO1, EBF4
LUI_THYROID_CANCER_CLUSTER_1	0.00902084	0.047582	0.38073	-0.50175	-1.56882	48	DUSP6, SPRY1, HES1, ATP13A3, CCND1, NR4A1, HHEX, DYNC2LI1, DEGS1
ENK_UV_RESPONSE_EPIDERMIS_UP	0.00904669	0.0476077	0.38073	-0.344151	-1.38284	256	CHST2, ZYX, SRSF7, EBNA1BP2, EIF2B2, RALB, PDSS1, HK2, POLR3G, IDH3A, ME2, PTBP3, NFX1, XPOT, PSME3, IL4R, AIMP2, CA2, CSTF2, STX6, PGF, TGFA, ACTN1, PDLIM7, VRK2, SLC25A15, CMAS, SLC16A1, BCL11A, NET1, SLC5A6, PHLDA3, MPHOSPH6, HILPDA, ARHGDIB, STRN, SNRPA1, BNIP3, KPNA6, UPP1, PRDX3, ADSL, ANGPTL4, PLA2G3, ACTL6A, NPIPB3, PSMA5, METTL3, ALDH1A3, CERS2, M6PR, CMAHP, RUVBL1, GALE, TUBG1, SRM, ANP…
WP_ONCOSTATIN_M_SIGNALING_PATHWAY	0.00904718	0.0476077	0.38073	-0.480478	-1.58065	62	TIMP3, EGR1, MAP2K1, SERPINE1, STAT5B, CASP3, CEBPB, NFKB1, SRC, JUND, VEGFA, PXN, LDLR, FOS, CCL2, SHC1, IRS1, PRKCD, JUNB, LIFR
BURTON_ADIPOGENESIS_5	0.00909888	0.047823	0.38073	-0.427066	-1.53264	109	MRPL15, HK2, TIMM8A, GRPEL1, PIM3, ESRRA, PPIF, TIMM17A, PPA1, LPIN1, CYCS, COX17, FDX1, AK2, TIMM9, TIMM23, XBP1, TOMM40, MRPL20, SLC5A6, PRDX3, RMDN3, TBL2, PSMA5, MTX2, PTCD3, JAGN1, CLOCK, PRPS1, SIPA1, SLC1A5, MRPL12, MRPS26, NDUFAB1, RREB1
CHIANG_LIVER_CANCER_SUBCLASS_POLYSOMY7_DN	0.00915099	0.0479832	0.38073	-0.637123	-1.69231	21	PAG1, GNL3, ASAP1, HOMER1, FAM171A1, RHOBTB1, RCN1, SLC38A1, MOB1B, PHACTR2
REACTOME_SIGNALING_BY_RHO_GTPASES_MIRO_GTPASES_AND_RHOBTB3	0.00914457	0.0479832	0.38073	-0.298824	-1.28651	610	CDC42EP2, STK10, ARHGEF2, CTTN, PPP2R1B, SRF, PLXNA1, FMNL3, CDC42EP1, TFRC, RANBP2, SLC4A7, LETM1, SOWAHC, TEX2, EPHA2, ARHGAP18, SLK, SEH1L, CDC42EP3, MOSPD2, CCT2, AHCTF1, GIT1, ROCK2, NDEL1, VAV3, YWHAG, ARHGAP23, JAG1, SRC, DIAPH1, RHOJ, ARHGAP6, RAC1, LIMK1, ACTN1, C1QBP, YWHAZ, NF2, DVL1, RHOBTB1, RHOQ, EFHD2, VRK2, CSK, NUP98, WASL, KCTD13, MCF2L, NUDC, MAPRE1, FARP2, ARPC2, COPS2, NET1, …
REACTOME_COOPERATION_OF_PDCL_PHLP1_AND_TRIC_CCT_IN_G_PROTEIN_BETA_FOLDING	0.00920322	0.0482001	0.38073	-0.555894	-1.641	34	CCT2, GNG5, GNG12, GNG2, CCT6A, CCT5, GNB4, GNAQ, TCP1, CCT8, CCT4, GNB1, CSNK2A1, GNB3, CCT3
MCDOWELL_ACUTE_LUNG_INJURY_UP	0.00921967	0.0482293	0.38073	-0.53857	-1.63286	39	NR4A1, MYC, KLF6, EIF1AY, MCL1, FOS, FCGR2A, DUSP1, ANGPTL4, TPM1, SLFN12, TXNRD1, CSTB, NDUFS1, PTX3, KLHL2
BROWNE_HCMV_INFECTION_10HR_DN	0.00927674	0.0484707	0.38073	-0.506213	-1.59665	49	ETV1, EMP1, CBLB, PNN, BDNF, MTUS1, SETX, AIMP2, ADORA2B, RHOBTB1, RDH11, IRS1, MGA, ANKRD28, AHR, ANP32A, SLC5A4, SCN8A, RIN2, IGF2BP3, SON, PRKY, HOXA11, ARHGAP29
PID_UPA_UPAR_PATHWAY	0.00933387	0.0486546	0.38073	-0.567659	-1.63111	30	SERPINE1, PLAUR, SRC, RAC1, BCAR1, NCL, EGFR, ITGAM
WP_BRAINDERIVED_NEUROTROPHIC_FACTOR_BDNF_SIGNALING_PATHWAY	0.00933028	0.0486546	0.38073	-0.388761	-1.45472	140	EGR1, SHC4, MAP2K1, MAP3K1, IRS2, PRKAA1, EIF4E, EIF2S1, BDNF, RPS6KA3, STAT5B, SHC3, CDK5R1, VAV3, CASP3, NFKB1, EIF2S2, SRC, RAC1, EGR2, CHUK, MEF2A, FOS, SHC1, IRS1, PRKCD
JACKSON_DNMT1_TARGETS_UP	0.00935798	0.048723	0.38073	-0.458773	-1.55036	73	PDGFA, MAP2K3, IFIT3, EPHA2, FGFR1, SLBP, HSPH1, TRAF4, CEBPZ, TRAF3, CSK, IL1RAP, CCL2, ETV4, BAG1, TDG, KLF4, RGS16, JUNB, EIF3A, RELA, HIF1A, CDC25A
MENSE_HYPOXIA_UP	0.00936921	0.0487243	0.38073	-0.430198	-1.51282	94	MAFF, BHLHE40, CTTN, HK2, ERICH1, PFKFB3, CEBPB, ADM, SLC2A3, VEGFA, UFM1, STARD4, HILPDA, RBPJ, BNIP3, KLF4, ANGPTL4, DIDO1, NAMPT, INSIG1, STC2, GADD45A, STK4, JMJD6, DPCD, CLK3
LIAO_METASTASIS	0.00940348	0.0488452	0.38073	-0.309056	-1.31422	496	URB2, PDGFA, GLS, DGKH, ARHGEF2, TFAP2C, IGSF3, PES1, PLXNA1, IPPK, RRP12, SOX9, MRTO4, CTHRC1, BOP1, VPS13C, ASAP1, TAF3, SYNCRIP, TRABD, FBLIM1, B3GNT5, LUZP1, CSNK1E, SLC52A2, IFRD1, ACTN4, RNF145, PGF, PUSL1, TMEM201, WDFY2, RHOBTB1, RHOQ, SNAPC4, ASNS, ZNF239, MMD, PPM1F, TOR1AIP2, BCL11A, MTHFD1L, MTHFD2, SLC7A11, VGLL4, RRP7A, WDR5, SHC1, SLC25A19, TUBB2A, ZMYND19, DENR, CHD7, TDG, CCNE1, …
BROWNE_HCMV_INFECTION_10HR_UP	0.00943337	0.0489432	0.38073	-0.443521	-1.54047	85	TOP1, MSX1, CBLB, NKX2-5, LIG4, DNAJB6, FKBP5, CCNE2, TAF13, IL1RAP, POM121, PTPRE, ITPR1, TAF5L, JUNB, CREM, FUBP1, CDR2L, DIS3, GNL1, GBP1, ING1, SLC7A5, CDC6, FMOD, AKAP17A
FARMER_BREAST_CANCER_BASAL_VS_LULMINAL	0.00948874	0.0491729	0.38073	-0.338461	-1.37607	279	UGCG, GLS, CHST2, BCL2A1, NDUFAF4, DKC1, PDSS1, CORO1C, GTPBP4, U2SURP, LRP12, SPRED2, MYC, AP1AR, SYNCRIP, EIF1AX, E2F3, BLVRA, BTG3, CEBPB, MAGOH, CDK17, ADM, CEBPG, IFRD1, RSU1, LIMA1, KIF16B, GDF15, GMPS, FAM171A1, RNF138, NFE2L3, SLC16A1, RARA, BCL11A, CSRP2, SLC43A3, MTHFD2, CCL2, GALNT7, IRS1, SNRPD1, CCNE1, RABEP1, FASN, COX16, TRMT11, TPBG, RIF1, GPR161, RHOB, SLC2A5, WWP1, ACTL6A, SRPK1
BLANCO_MELO_BRONCHIAL_EPITHELIAL_CELLS_INFLUENZA_A_DEL_NS1_INFECTION_UP	0.00955127	0.0494393	0.38073	-0.302478	-1.29227	535	DUSP5, SPRY2, LIF, MAFF, SEMA7A, C2CD4A, PNP, IFIT5, DUSP2, RCAN1, SPRED3, IER2, SNAI1, MIR155HG, BCL2A1, NUDCD1, KLF10, TRIB1, PNPT1, HBEGF, SLC35E4, FGF2, ZNF267, GCH1, IFIT3, HSPA6, SOX9, C3AR1, ID4, ENC1, CDC42EP3, CSRNP1, ELK4, METRNL, IFIT2, CEBPB, NFKB1, CDK17, ADM, DNAJA1, IFRD1, B3GNT2, FAM43A, PLAUR, TRIB2, SGK1, RHEBL1, OGFR, LYPLA1, ARC, TMEM62, DDX3X, XBP1, KBTBD8, NFE2L3, MSX2, ALAS…
AZARE_NEOPLASTIC_TRANSFORMATION_BY_STAT3_UP	0.00963589	0.0497611	0.38073	-0.41532	-1.49863	111	CDV3, DUSP4, SLC4A7, G3BP2, PTBP3, WDR1, TGFBR2, CDK17, JAG1, TGFA, MCL1, NF2, DDX3X, NUP160, GABPB1, ARHGDIB, ELAVL2, ARHGAP25, SSR3, CYP51A1, HMGCS1, DCBLD2, WIPF1, ARL4C, EOGT, EMP3, PRNP, SERPINE2, NUP188
REACTOME_INTEGRATION_OF_ENERGY_METABOLISM	0.00962983	0.0497611	0.38073	-0.416846	-1.46837	96	PPP2R1B, PRKAG2, ACSL4, MLX, GNG5, ACACA, CHRM3, GNG12, ACLY, AKAP5, GNG2, FASN, GNB4, GNAQ, ITPR1, PPP2CA, ADIPOR1, PLCB2, RAPGEF3, PRKAR1A, STXBP1, GNB1, SLC2A1, PRKAA2, ACSL3, GNB3, PPP2CB
REACTOME_REGULATION_OF_RUNX2_EXPRESSION_AND_ACTIVITY	0.00974886	0.050286	0.38073	-0.459826	-1.53418	66	CBFB, HIVEP3, CUL1, ESRRA, PSME3, PSMD6, MSX2, PSMD12, PSMA3, PSMD11, PSMB10, WWP1, PSMA5, PSMD7, SMURF1, PSMD14, PSMA6, PSME4, PSMC2, PPARGC1B, PSMB5, PSMD1, PSMC4, PSMB2, PSMA1, PSMC1, PSMC6, PSMA4
EPPERT_HSC_R	0.00981294	0.0505577	0.38073	-0.412936	-1.49329	112	DUSP6, PNP, HES1, ELK3, BTBD11, RBPMS, DDX5, FRMD4B, KBTBD8, RSL1D1, BCL11A, EIF5, MSMO1, KLF4, CRIM1, RLIM, IPO11, INSIG1, MSI2, PDE10A, ZDHHC21, OGT, ST3GAL6, MAFK, KDM2A, GNL1, HOXB2, RPS20P22, NPR3, TMEM38B, PTK2, LPP, FAM106A, SOCS2
APPEL_IMATINIB_RESPONSE	0.00983095	0.0505758	0.38073	0.524586	1.66722	33	NEU1, HEXA, GBA, GNS, CTSA, C5AR1, FUCA1, CTSD, CTSH, LAMP1, PPARG, GM2A, LAMP2, CTSB, ASAH1, GUSB, PLD1, LILRB3
KANNAN_TP53_TARGETS_DN	0.00983926	0.0505758	0.38073	-0.624482	-1.68315	22	PPAT, PMP22, GTF2H2, NOP14, ARL4A, EIF4A1, CCNE1, FOSL2, SLC19A1, CDC6
GARGALOVIC_RESPONSE_TO_OXIDIZED_PHOSPHOLIPIDS_RED_DN	0.0098663	0.0505976	0.38073	0.552426	1.64445	25	ZNF436, SUOX, FAM78A, ZKSCAN4, MLYCD, SAMD13, MAFB, TXNIP, KLHL3, TRIM34, SESN1
PID_ECADHERIN_KERATINOCYTE_PATHWAY	0.00986279	0.0505976	0.38073	-0.635197	-1.67326	20	ZYX, VASP, SRC, RAC1, PIP5K1A, AJUBA, EGFR, PLCG1, RHOA, PIK3CA, CTNNB1, FMN1
GRAESSMANN_APOPTOSIS_BY_SERUM_DEPRIVATION_DN	0.00996735	0.0509979	0.38073	-0.362994	-1.42086	198	STK10, PGM2, PVR, PER2, BIN3, SERPINE1, BAG5, CDR2, LPIN1, SRXN1, CYP24A1, POLR3K, HOMER1, VEGFA, PAXIP1, EFHD2, PDLIM7, MUS81, BCL11A, MPHOSPH6, TNFRSF1B, HILPDA, ODF2, EHD1, F3, THSD1, S100A16, BNIP3, DUSP1, TPM3, TBL2, PLEKHA2, OMP, ANGPTL2, RAPGEF3, NIN, FAM118A, WIPF1, HIGD1A, ANP32A, PIGA, SLC2A1, ATXN7, TMCC2, USP43, KIF2A, DEPTOR, MCAM
REACTOME_EUKARYOTIC_TRANSLATION_INITIATION	0.00996265	0.0509979	0.38073	-0.40197	-1.45634	117	EIF3J, RPL22L1, EIF2B2, EIF4G1, EIF5B, EIF4E, EIF2S1, EIF2B3, EIF1AX, EIF2S2, EIF4A1, EIF3B, EIF5, EIF3M, RPL36AL, EIF3A, RPS26, EIF4H
PID_CIRCADIAN_PATHWAY	0.0100745	0.051487	0.38073	-0.685185	-1.70449	15	BHLHE40, PER2, CSNK1E, ATR, CRY1, WDR5, CLOCK, PER1
KIM_LRRC3B_TARGETS	0.0100881	0.0514972	0.38073	0.573381	1.72567	26	IFI16, TAPBP, EEF1A1, CD59, EIF3E, HLA-A, HLA-C, HLA-DQB1, HLA-E, HLA-B, GM2A, IFI44, TAP1, SERPINA1, FTH1
IGARASHI_ATF4_TARGETS_DN	0.010118	0.0515314	0.38073	-0.433759	-1.5204	88	PER2, LIPA, NAB1, PRKAA1, DICER1, RPS6KA3, G3BP1, KPNA1, TAF13, RHOBTB1, ASNS, GALNT4, SFXN1, CCL2, KLF4, WWC3, ETNK1, STC2, CBS, ARRB1, PSAT1, FZD6, SLC3A2, SLC7A5, VPS36, SGMS2, SEC24D, ATF4, OPN3
REACTOME_DOWNSTREAM_SIGNAL_TRANSDUCTION	0.0101181	0.0515314	0.38073	-0.576427	-1.63731	28	PDGFB, PDGFA, RASA1, STAT5B, SRC, BCAR1, NRAS, PLCG1
BROWN_MYELOID_CELL_DEVELOPMENT_UP	0.010155	0.0516133	0.38073	-0.40204	-1.47241	125	EGR1, ZYX, BCL2A1, MYO1B, PLK3, PLAUR, ACTN1, MCL1, DEGS1, CAP1, FCGR2A, HLX, CCR1, UPP1, ITGAM, ATP6V1E1, JUNB, RPE, CEACAM1, SLFN12, CCDC125, GLRX, CYBB, GRINA, TREM2, PLGRKT, CNDP2, ANTXR2, KLHDC4, SGMS2, LASP1, ESYT2
CHANDRAN_METASTASIS_DN	0.0101799	0.0516133	0.38073	0.283799	1.33473	276	FHOD3, CFL2, RASL12, SOX2, ARMCX1, ERBB2, HEXA, NAGLU, TMEM129, CAPS, STAT2, PPM1L, RBM24, ALDH7A1, KAT5, PGM5, ASAP3, MRPL45, PDPR, AMDHD2, COL8A2, SWT1, PPP1R12B, ZNF747, POMT1, CIRBP, MN1, FGFR2, XAB2, PNRC2, STARD13, MISP, CLCN7, CNOT6L, SLC30A4, PIFO, PCDH18, PDE4B, RILPL2, TNIP1, MVB12B, FUCA1, CTSO, TEN1, PARM1, CDNF, LIMS2, TXNDC11, PAMR1, AXIN2, HSD17B14, NEXN, PIGT, SLC22A17, RNF10, PYR…
PID_THROMBIN_PAR1_PATHWAY	0.0101759	0.0516133	0.38073	-0.532735	-1.62553	40	ZYX, VASP, ROCK2, F2R, F2RL2, GNG2, PRKCD, GNAI3, GNAQ, ROCK1, PLCB2, ARRB1, RHOA, GNB1, PIK3CA, ARHGEF1
REACTOME_CONSTITUTIVE_SIGNALING_BY_ABERRANT_PI3K_IN_CANCER	0.0101807	0.0516133	0.38073	-0.510661	-1.62026	51	PDGFB, PDGFA, IRS2, HBEGF, FGF2, FGFR1, SRC, RAC1, TGFA, IRS1, STRN, EGFR, FGF9
LEE_LIVER_CANCER_DENA_UP	0.010269	0.0519715	0.38073	-0.498192	-1.55769	48	B4GALT6, BCL2A1, ANKRD1, SOX9, ANXA1, PTPRE, ID1, IGFBP1, DYNLT1, CD63, RGS2, NKTR, NUP205, MCM6, NDRG1
WP_IL18_SIGNALING_PATHWAY	0.0102748	0.0519715	0.38073	-0.349427	-1.3831	219	ARF6, TIMP3, NFKBIZ, SDC4, LRRFIP1, SLC4A7, PRKAA1, NR4A1, IMP3, RASA3, STK40, CASP3, CEBPB, NFKB1, TNFAIP3, CYCS, COX17, ARL4D, VEGFA, CHUK, FADD, TOMM40, KIFC3, MEF2A, BID, FOS, IER3, CCL2, PRKCD, KLC1, NFKBIE, RGS16, PLCG1, ABCF1, MAP3K7, SNTB1, ELAVL1, IRAK1, ZBTB7A, RELA
KEGG_BUTANOATE_METABOLISM	0.0103051	0.0520654	0.38073	0.540587	1.62912	27	ALDH1B1, HMGCL, ACADS, ALDH7A1, HADH
KEGG_TGF_BETA_SIGNALING_PATHWAY	0.0103205	0.0520839	0.38073	-0.457617	-1.54354	72	NOG, PPP2R1B, CUL1, E2F5, MYC, ID4, BMPR1A, TGFBR2, ROCK2, SMURF2, INHBA, SMAD7, SMAD3, TFDP1, E2F4, ID1, PPP2CA, SMURF1, ROCK1, ID3, RHOA
REACTOME_PROCESSING_OF_CAPPED_INTRONLESS_PRE_MRNA	0.0103548	0.0521975	0.38073	-0.574536	-1.63194	28	SLBP, LSM10, CSTF2, NCBP1, FIP1L1, NCBP2, SNRPF, LSM11, SNRPG, CSTF3
REACTOME_NON_INTEGRIN_MEMBRANE_ECM_INTERACTIONS	0.010408	0.052406	0.38073	-0.483217	-1.56137	56	PDGFB, PDGFA, SDC4, FGF2, ACTN1, SDC1, LAMA2, TRAPPC4, CASK, SDC3, DMD, SDC2
HUMMERICH_SKIN_CANCER_PROGRESSION_UP	0.0105344	0.0529825	0.38073	-0.454255	-1.53509	73	TNFRSF12A, BCL10, RCAN1, MYC, IL4R, HSPA8, RIN1, CUL4A, FOS, RHOC, IDE
VANHARANTA_UTERINE_FIBROID_WITH_7Q_DELETION_UP	0.0106106	0.0533055	0.38073	-0.461688	-1.52981	64	NXT1, EMG1, EIF5B, EIF1AX, DDX10, ZDHHC6, YTHDF1, TIMM9, RNF138, TNFAIP8, ISG20L2, STX18, PTP4A1, U2AF1, BCS1L, SLC35A2, MAX, EMC6, TTC27, TBPL1, ZFP64, NAA16, VEZT, PHGDH, SRSF3, HIC2, GON4L, FARP1
ROSS_ACUTE_MYELOID_LEUKEMIA_CBF	0.0106413	0.0533993	0.38073	-0.453817	-1.53361	73	DUSP6, CBFB, PMAIP1, DUSP2, BLVRA, CD58, DISC1, ADARB1, C15orf39, RHOB, JUNB, TRIO, WIPF1, HYAL2, HIF1A, DEPTOR, STK32B, CAV1, IL15RA
RODRIGUES_DCC_TARGETS_DN	0.0107629	0.0539484	0.38073	0.361319	1.50324	114	CCNG2, HBP1, BTG1, BCL6, PDCD4, MXD4, CAT, RASGRP1, RNF5, ZNF277, LITAF, NNT, TGFB2, VWA5A, SLC2A10, FOXP1, ECH1, MID1, GPR88, ACOX1, FDXR, TRIM23, MYLIP, CARD8, MECP2
BROWNE_HCMV_INFECTION_8HR_UP	0.0109345	0.0546849	0.38073	-0.431008	-1.51076	88	TFRC, CDR2, STAT5B, ERF, DNAJA1, SEC24A, DDX3X, WASL, RSL1D1, FOS, PTPN21, CRY1, EIF5, CCNE1, RHOB, NR4A3, CALM1, DUSP8, UBE2G1, MAX, FNBP4, NPTX2, ZNF35, DDAH1, MARK2, KITLG, GNB3, SFPQ, AMD1, COL21A1, TSFM, GALNT3, DBF4
PIONTEK_PKD1_TARGETS_UP	0.0109291	0.0546849	0.38073	-0.56764	-1.60485	27	ERRFI1, PIM3, SGK1, FKBP5, MPV17L, GGCT, SORD
KEGG_MELANOMA	0.0112809	0.0563537	0.38073	-0.480671	-1.55314	56	PDGFB, PDGFA, MAP2K1, CCND1, FGF2, FGFR1, E2F3, PIK3CG, NRAS, EGFR, FGF9, CDK6, IGF1R
REACTOME_INTERACTIONS_OF_VPR_WITH_HOST_CELLULAR_PROTEINS	0.0112973	0.0563721	0.38073	-0.542648	-1.61245	35	RANBP2, NUP35, SEH1L, NUP153, KPNA1, NUP155, NUP98, NUP50, NUP160, POM121, NUP88, POM121C, NUP62, NUP188, NUP107
ZHENG_FOXP3_TARGETS_IN_THYMUS_UP	0.0113158	0.0564008	0.38073	-0.368221	-1.42533	181	ERRFI1, TOP1, NFKBIZ, ATP2B1, MALT1, MAP3K1, ELK3, LRCH1, F2RL1, CBLB, PAK1IP1, PTBP3, STAT5B, EXT1, ATG16L1, KLF6, NUP153, CDK17, TNFAIP3, B3GNT2, ZFP36L2, TPP2, VCPKMT, RGS1, L3MBTL3, ARL4A, LATS2, PVT1, C21orf91, SLA, SRSF2, SMC5, MTFR1, SGMS1, ETNK1, MAP3K5, RAB8B, TRIO, STRN3, POC1B-GALNT4, PARL, TASP1, HIF1A, PPP3CC, TMEM64, FAM91A1, SLC37A3
YU_BAP1_TARGETS	0.0113298	0.0564072	0.38073	-0.571149	-1.63844	29	UXS1, BCL2A1, ELOVL6, E2F5, CA2, CCNE2
PID_INTEGRIN_A4B1_PATHWAY	0.011385	0.0566187	0.38073	-0.563774	-1.63589	31	ARF6, GIT1, SRC, RAC1, YWHAZ, BCAR1, PXN
REACTOME_NUCLEAR_PORE_COMPLEX_NPC_DISASSEMBLY	0.0114027	0.0566433	0.38073	-0.54819	-1.61826	34	NEK6, RANBP2, NUP35, SEH1L, NUP153, NUP155, NUP98, NUP50, NUP160, POM121, NUP88, POM121C, NUP62, NUP188, NUP107
ANDERSEN_LIVER_CANCER_KRT19_DN	0.0114606	0.0566851	0.38073	0.43473	1.57882	53	SELENBP1, ALAD, PCYOX1, HADH, TESK2, RETSAT, ANG, AMACR, TNIP1, CPT2, NFIX, ARMC5, PGRMC1, EPHX1, PTGR1, HSD3B7, SEL1L, DECR2, GRHPR, ABCC6, TMEM140, LEAP2, GSTM1
FIRESTEIN_CTNNB1_PATHWAY	0.0115006	0.0566851	0.38073	-0.56357	-1.6353	31	DGKH, MAP2K1, DKC1, EPHA2, SLK, CSNK1E, NRAS, CAMKK2, CSNK1G3
GENTILE_UV_RESPONSE_CLUSTER_D5	0.011465	0.0566851	0.38073	-0.553786	-1.63071	33	PNO1, SRF, LHFPL2, PITPNB, ZFP36L2, MLX, TARDBP, FADD, UBE2N, MPHOSPH6, FOSL2, FERMT2, NAV3, JMJD6, HOXB2
MOREIRA_RESPONSE_TO_TSA_UP	0.0114287	0.0566851	0.38073	-0.580972	-1.62147	26	BHLHE40, MYC, BYSL, PA2G4, EIF4A1, RARA, EIF6
REACTOME_EXPORT_OF_VIRAL_RIBONUCLEOPROTEINS_FROM_NUCLEUS	0.0115006	0.0566851	0.38073	-0.56279	-1.63304	31	RANBP2, NUP35, SEH1L, NUP153, NUP155, NUP98, NUP50, NUP160, POM121, NUP88, RAN, POM121C, NUP62, NUP188, NUP107
REACTOME_MAPK_TARGETS_NUCLEAR_EVENTS_MEDIATED_BY_MAP_KINASES	0.0115006	0.0566851	0.38073	-0.562144	-1.63116	31	DUSP6, PPP2R1B, DUSP4, DUSP7, RPS6KA3, MAPKAPK2, MEF2A, FOS
WP_FAS_LIGAND_FASL_PATHWAY_AND_STRESS_INDUCTION_OF_HEAT_SHOCK_PROTEINS_HSP_REGULATION	0.0114821	0.0566851	0.38073	-0.532963	-1.61587	39	MAP3K1, DFFA, NFX1, MAPKAPK2, CASP3, CYCS, FADD, PAK2, ARHGDIB, LMNA, MAP3K7, ACTA1, PRKDC, MAP2K4, ACTB, ACTG1, DAXX, MAPK8, PAK1, FAF1
JAATINEN_HEMATOPOIETIC_STEM_CELL_UP	0.0115154	0.0566951	0.38073	-0.335128	-1.36252	279	B4GALT6, EMP1, MIR155HG, KCTD15, DKC1, F2RL1, MBLAC2, PM20D2, HHEX, FAM216A, CTHRC1, ATP6V0A2, VAV3, CRISPLD1, RBPMS, LPIN1, ACACA, FRMD4B, ADAT2, F2R, RHOBTB1, TIMM9, RCN1, TRIP6, BCL11A, DOCK7, GALNT7, FLVCR1, RAB34, PDZD2, BTBD3, UNG, GOLIM4, ZBTB8A, ITPRIPL2, TAF1D, HMGCR, QSER1, PKD2, ZNF711, ARHGAP22, PLCB4, CDK6, IPO7, ANKRD28, DPY19L3, CRIM1, HSPD1, IPO11, ALG10B, MSI2, CMAHP, PAICS, KCTD…
KEGG_CYTOSOLIC_DNA_SENSING_PATHWAY	0.0115445	0.0567314	0.38073	-0.537704	-1.60081	36	POLR3H, POLR3D, POLR1C, POLR3G, POLR3A, NFKB1, POLR3K, CHUK, IKBKE, POLR1D, RELA
LU_TUMOR_VASCULATURE_UP	0.0115483	0.0567314	0.38073	-0.579068	-1.61615	26	FJX1, PMAIP1, HSPA6
SASSON_RESPONSE_TO_GONADOTROPHINS_UP	0.0117319	0.0575693	0.38073	-0.446945	-1.51102	74	ATP2B1, MAP2K1, TNFAIP3, SGK1, FKBP5, PTPN21, PTP4A1, BAG1, RAB14, ACTR2, DUSP1, MSMO1, UPP1, RHOB, MAP3K7, ITPR1, PPP2R5B, MAP3K5, PRKAR1A, GNB1, JMJD6, RAB27A, DHCR7, STIP1, PSMD1
BIOCARTA_TNFR2_PATHWAY	0.0117632	0.0576592	0.38073	-0.661081	-1.65986	16	MAP3K1, NFKB1, TNFAIP3, TRAF3, CHUK, TNFRSF1B, DUSP1, TANK, RELA
CHEMNITZ_RESPONSE_TO_PROSTAGLANDIN_E2_DN	0.0118647	0.0580168	0.38073	0.281086	1.33418	325	DNAJC1, SLC35E2B, CYB5D2, SOSTDC1, SPSB3, MET, SRGAP3, XPC, AIF1L, PIGV, SLC12A6, IP6K2, ZBED5-AS1, SLC24A1, SCHIP1, WSCD1, FAM110B, PLEKHA7, BBS4, TNFSF13, LINC00476, FOXC1, NAPEPLD, NLRX1, VWA5A, CARF, PPFIBP1, RBL2, ZFP3, DAZAP2, RBM47, IFT140, LINC00899, GTF2I, TGFBR3, ZNF599, SAMD13, CNKSR3, NKAIN3, CAPN1, UBB, TXNIP, IFT74, SUMF2, WDR48, SIRT5, AGO3, P4HTM, GMDS, ZSCAN31, EDIL3, GRHL1, ZBTB…
REACTOME_VIRAL_MESSENGER_RNA_SYNTHESIS	0.0118647	0.0580168	0.38073	-0.521498	-1.60794	42	RANBP2, NUP35, SEH1L, NUP153, NUP155, NUP98, NUP50, NUP160, POM121, POLR2K, POLR2H, POLR2C, POLR2D, NUP88, POM121C, NUP62, NUP188, NUP107
WP_GENES_RELATED_TO_PRIMARY_CILIUM_DEVELOPMENT_BASED_ON_CRISPR	0.0118754	0.0580168	0.38073	0.385198	1.52321	89	TTC30B, TMEM107, BBS10, IFT46, FUZ, IFT20, TMEM231, BBS4, CEP44, IFT172, IFT140, TTC23, CEP19, TTBK2, BBS9, IFT74, IFT80, IFT122, CEP97, CBY1, KIFAP3, BBS1, IQCE, IFT52, TMEM17, MKS1, TCTN1, BBS2, TCTN2
REACTOME_GENE_SILENCING_BY_RNA	0.0119206	0.0581734	0.38073	-0.459773	-1.53264	67	PLD6, RANBP2, DICER1, NUP35, SEH1L, AGO2, NUP153, NUP155, NUP98, XPO5, NUP50, NUP160, POM121, POLR2K, POLR2H, POLR2C, POLR2D, NUP88, TSN, RAN, POM121C, NUP62, TSNAX, NUP188, NUP107, DGCR8, ELAC2, DROSHA, PRKRA, NUP205, HSP90AA1, NUP85
BILBAN_B_CLL_LPL_DN	0.0119369	0.0581889	0.38073	-0.531423	-1.61119	39	PMAIP1, SRSF7, ANXA1, EIF4A1, FOS, IER3, ACAP2, DUSP1, ARGLU1, KLF4, JUNB, GLRX, FNBP4, SFPQ, PRNP, TCF7
WP_BIOMARKERS_FOR_PYRIMIDINE_METABOLISM_DISORDERS	0.0121279	0.0590555	0.38073	-0.674665	-1.67832	15	PUS1, DHODH, UMPS
CHIARADONNA_NEOPLASTIC_TRANSFORMATION_CDC25_UP	0.0121608	0.0591504	0.38073	-0.405535	-1.46653	112	ERRFI1, TOP1, IVNS1ABP, ATP13A3, MYL12A, HAS2, UTP14A, CEBPB, PPID, F2R, SLC16A1, SPCS3, HNRNPU, SRRT, CCL2, CASP4, UBE2D2, TAF1D, BACH1
KEGG_STEROID_BIOSYNTHESIS	0.0122774	0.0596525	0.38073	-0.659711	-1.65642	16	LIPA, NSDHL, SQLE, SC5D, MSMO1, CYP51A1, HSD17B7, DHCR24, CYP27B1, DHCR7
YANG_BREAST_CANCER_ESR1_BULK_DN	0.0123446	0.0599131	0.38073	-0.628483	-1.66936	21	GTPBP4, TEX10, CEBPB, LPIN1, PLAUR, GMPS, KCNK5, RGS16, LAD1, RIN3
SATO_SILENCED_BY_METHYLATION_IN_PANCREATIC_CANCER_1	0.012377	0.0600046	0.38073	-0.332506	-1.36473	319	DUSP6, DUSP5, TIMP3, PMAIP1, IFIT5, B4GALT6, MSX1, RGS17, TFAP2C, SNAI1, CNIH3, KLHL36, HBEGF, DOK4, SERPINE1, CD200, LGALSL, ZCCHC24, PLAUR, PGF, CCNE2, SMAD3, GDF15, TNFRSF10D, ASNS, DUSP10, IGFBP3, CNN3, IER3, SLC7A11, ARPC4, LHX2, BNIP3, NES, LHX6, UPP1, PI4K2A, CAMKK2, ANGPT2, NETO2, MATN1, SNTB1, SYNJ2, SVIL, MICALL1, KIF21B, PSAT1, BARX1, AHR, LAT, SLC6A11, NPTX2, PER1, KCNJ2, MGAT3, CHAC1…
CHIANG_LIVER_CANCER_SUBCLASS_CTNNB1_DN	0.0124673	0.0603768	0.38073	-0.401891	-1.48546	129	DUSP5, EGR1, UGCG, CHST11, SERPINE1, CMTM3, SLC7A2, GCH1, PAG1, TRNP1, PMP22, CTHRC1, ACSL4, HOMER1, EGR2, RGS1, MMD, TNFAIP8, TNFSF4, GALNT7, F3
HOEBEKE_LYMPHOID_STEM_CELL_UP	0.012503	0.0604833	0.38073	-0.432828	-1.48736	83	DDX21, LRRFIP1, PNN, SH3TC1, LPIN1, TNFAIP3, ATR, TCF4, TRIB2, TRAF4, MEF2A, EIF4A1, MACF1, RAB14, HLX, SLC38A1, TMEM41B, MCM3AP, ARHGAP25, SLC2A5, NPIPB3, METTL3
WARTERS_RESPONSE_TO_IR_SKIN	0.0125254	0.0605259	0.38073	0.404332	1.51903	65	DNAJB4, DDB2, BBC3, TP53INP1, CCNG1, TP53TG1, PPM1D, NOTCH1, FOXP1, PPFIBP1, CABYR, MAGT1, ANKRA2, NINJ1, FDXR
WP_3Q29_COPY_NUMBER_VARIATION_SYNDROME	0.0125767	0.0607077	0.38073	-0.468257	-1.53196	60	TFRC, FBXO45, MYC, STAT5B, NCBP1, MAD2L1BP, NF2, RNF168, DYNLT3, PXN, UBE2N, DYNC2LI1, NCBP2, PAK2, SENP5, NRROS
REACTOME_SIGNALLING_TO_RAS	0.0125959	0.0607341	0.38073	-0.642811	-1.673	19	RALB, SHC3, MAPKAPK2, SRC, SHC1, NRAS
NGUYEN_NOTCH1_TARGETS_DN	0.0127167	0.0611836	0.38073	-0.440862	-1.49326	75	SLC20A1, NOP2, KLF10, PPP2R1B, PNN, MYC, PPIF, EXT1, XBP1, NET1, TNFSF4, MTHFD2, F3, CLIC1, KLF4, ADSL, MGAT2, HPCAL1, RPE, TRIO, IGF1R, MYO1E, STC2
REACTOME_TOLL_LIKE_RECEPTOR_TLR1_TLR2_CASCADE	0.0127084	0.0611836	0.38073	-0.406616	-1.43084	93	DUSP6, MAP2K3, MAP2K1, PPP2R1B, MAP3K1, DUSP4, DUSP7, CUL1, RPS6KA3, MAPKAPK2, NFKB1, FBXW11, CHUK, TLR4, UBE2N, MEF2A, FOS
VANTVEER_BREAST_CANCER_ESR1_UP	0.0127684	0.0613659	0.38073	0.338697	1.44331	135	CCNG2, PBX1, SLC35E2B, BRD8, GADD45G, HMGCL, C3orf18, HDAC11, CYB5R1, TP53INP1, IGBP1, AFF1, CAMLG, PCSK6, GPR162, RBM47, SNX1, FUT8, FAM102A, CIRBP, WDR6, SYBU, FGD3, TCEAL1, MYLIP, NPDC1, MREG, P4HTM, CHD6, MED13L, PEX19
SWEET_LUNG_CANCER_KRAS_UP	0.0127862	0.061385	0.38073	-0.314086	-1.31431	404	DUSP6, ERRFI1, BHLHE40, VASP, EDEM1, BCL2A1, NDUFAF4, POLR1C, CCND1, PHLDA2, SERPINE1, LRRFIP1, HK2, EIF4G1, GCH1, PISD, HHEX, RABGGTB, HSPA9, GNE, GNL3, RNF4, IL4R, EIF1AX, BTG3, HSPA8, TSR1, HSPH1, ACTN4, ACSL4, ACTN1, ZDHHC6, TMEM62, XBP1, SLC16A1, ACLY, MAPRE1, CSRP2, IGFBP3, RDH11, NEK4, AXIN1, SHC1, F3, PFDN2, CLIC1, AZIN1, NCL, FASN, RFK, ARGLU1, CLDND1, HM13, ATP6V0A1, DAP, CEACAM1, ST6GA…
CAFFAREL_RESPONSE_TO_THC_24HR_5_UP	0.0128607	0.061609	0.38073	-0.563894	-1.61762	29	PNP, TFRC, ABRACL, VAV3, EXOSC4, LIG4, CNBP, EIF2A
REACTOME_MRNA_CAPPING	0.0128607	0.061609	0.38073	-0.563037	-1.61517	29	NCBP1, GTF2H2, NCBP2, RNGTT, GTF2H3, POLR2K, POLR2H, POLR2C, POLR2D, CDK7, ERCC2, ERCC3, RNMT, MNAT1, GTF2H4, POLR2B, GTF2H1, POLR2F
REACTOME_RHO_GTPASE_CYCLE	0.0128853	0.0616603	0.38073	-0.315861	-1.3276	418	CDC42EP2, STK10, ARHGEF2, PLXNA1, FMNL3, CDC42EP1, TFRC, SLC4A7, LETM1, SOWAHC, TEX2, EPHA2, ARHGAP18, SLK, CDC42EP3, MOSPD2, CCT2, GIT1, ROCK2, VAV3, ARHGAP23, JAG1, DIAPH1, RHOJ, ARHGAP6, RAC1, ACTN1, C1QBP, RHOBTB1, RHOQ, EFHD2, VRK2, CSK, WASL, KCTD13, MCF2L, NUDC, FARP2, COPS2, NET1, PAK2, DOCK7, ANKLE2, HSPE1, RHOC, CPNE8, ARAP3, ARHGDIB, PLEKHG2, ABL2, DOCK4, PICALM, CCT6A, CHN2, ARHGAP25,…
BRUINS_UVC_RESPONSE_VIA_TP53_GROUP_D	0.013218	0.0631772	0.38073	-0.353791	-1.39223	210	UXS1, PGM2, DDX21, BCL2A1, GTPBP4, ARRDC2, AGO2, C12orf45, IPO4, ADM, SLC52A2, RBM25, MZT1, SNAPC1, FBXW11, KIF16B, RNF138, CITED4, KLHL42, RARA, DUSP10, MID1IP1, BID, CCL2, ETV4, ZRANB2, SPOPL, VDAC1, ZBTB8A, AZIN1, CTPS1, ZC3H13, PUS3, EARS2, TRMT13, PLVAP, TIPRL, EXOSC6, PLCB2, DUSP23, CBX6, TCAM1P, RNF165, MALL, SLC20A2, PLEKHA3, C20orf27, SPEN, TMCC2, NRARP, UBA5, DMD, PTK2, SLC9A2, FMOD, KD…
BURTON_ADIPOGENESIS_11	0.0132308	0.0631772	0.38073	0.448956	1.58835	48	GAS1, CDH11, ACVR2A, NR3C1, SNAPIN, AMOT, PNRC2, RNF13, MARCKS, AKTIP, NFIX, SNAI2, ZNF644
CASORELLI_ACUTE_PROMYELOCYTIC_LEUKEMIA_UP	0.0132916	0.0633996	0.38073	-0.375838	-1.40932	143	SPRY2, ANKS1A, MRPS30, KLF10, TRIB1, IRS2, CHST11, HBEGF, CBLB, SF1, KLF6, SMURF2, JAG1, TMEM243, WASL, ARL4A, SIK1, PDE3B, GLIPR1, FOS, PTPRE, DUSP1, TPBG, ARHGAP25, SMC5, ABHD3, SIN3B, TMEM131, TANK, CMAHP, ATP1B1, GLRX
TONG_INTERACT_WITH_PTTG1	0.013306	0.0633998	0.38073	-0.495475	-1.57208	51	RPF2, PLK3, CDC42SE1, EIF2S2, DDX47, LLPH, RSL24D1, KIAA1191, IER3, WDR5, NOB1, ERI1, GABARAPL1, RPS26
WP_ESC_PLURIPOTENCY_PATHWAYS	0.0133468	0.063526	0.38073	-0.429889	-1.50768	91	NOG, PDGFB, PDGFA, LIF, MAP2K3, MAP2K1, FGF2, BMPR1A, FGFR1, FZD1, SMAD7, DVL1, FOS, AXIN1, ACTR2, WNT7B, EGFR, FGF9, FZD3, LIFR
VARELA_ZMPSTE24_TARGETS_UP	0.0134467	0.0639329	0.38073	-0.52508	-1.60218	40	SLC20A1, PIM3, MYC, MAPKAPK2, BTG3, TSR1, ERF, ZFP36L2, TNFRSF1B, ADARB1, PI4K2A, C15orf39, RGS16, TIPRL, GADD45A, CRCP, BAIAP2, ATF4, BCL2L1, NR1D1, CSNK1D, NCDN
BIOCARTA_TCR_PATHWAY	0.0135284	0.0641839	0.38073	-0.527291	-1.59867	39	RASA1, MAP2K1, MAP3K1, NFKB1, PIK3CG, NFATC2, RAC1, FOS, SHC1, PLCG1, CALM1, RELA, LAT, PIK3CA, PPP3CC
WP_TNF_RELATED_WEAK_INDUCER_OF_APOPTOSIS_TWEAK_SIGNALING_PATHWAY	0.0135284	0.0641839	0.38073	-0.526299	-1.59566	39	TNFRSF12A, CASP3, NFKB1, RAC1, RELB, TRAF3, CHUK, FADD, CCL2, MAP3K7, RELA, CTNNB1, NFKBIB, MAP3K14, MAPK9
PID_PI3K_PLC_TRK_PATHWAY	0.0135481	0.0642088	0.38073	-0.54799	-1.61364	33	EGR1, CCND1, YWHAG, SRC, YWHAZ, SHC1, NRAS, AGAP2, PRKCD, PLCG1, YWHAB
FOURNIER_ACINAR_DEVELOPMENT_LATE_DN	0.0135894	0.0643359	0.38073	-0.622199	-1.63902	20	DUSP4, EPHA2, ACTN1, EIF4A1, TUBG1, TRIP13, SERPINE2, ACTB, VRK1
KEGG_PROTEASOME	0.0136726	0.0646535	0.38073	-0.524337	-1.59991	40	POMP, PSME3, PSMD6, PSMD12, PSMA3, PSMD11, PSMB10, PSMA5, PSMD7, PSMD14, PSMA6, PSME4, PSMC2, PSMB5, PSMD1, PSMC4, PSMB2, PSMA1, PSMC1, PSMC6, PSMA4
STEIN_ESRRA_TARGETS	0.0136857	0.0646535	0.38073	-0.302816	-1.28389	481	UCK2, NOL6, IVNS1ABP, MRPL15, SLC39A14, MRPS30, NDUFAF4, SLC35F2, SCML1, ASB6, PDSS1, TIMM8A, GRPEL1, DFFA, ESRRA, SSB, INPP1, TEX2, IDH3A, PPIF, MRPS12, SLK, TIMM17A, BOP1, RNF4, VDAC2, TGFBR2, BTG3, MRPL35, CA2, CYCS, CYP24A1, TACC1, GFPT1, FDX1, VEGFA, DLAT, GDF15, SUPV3L1, RHOQ, DBNDD1, ASNS, SLC16A1, ALAS1, STARD7, AKAP1, SIK1, TNFAIP8, UQCRFS1, ZNF7, RGS19, IER3, THAP4, EXOSC2, STX18, CLUH,…
RUAN_RESPONSE_TO_TNF_DN	0.0137367	0.0648256	0.38073	0.389112	1.4737	68	CDKN2C, PEX11A, SELENBP1, ACADS, ALAD, RASD1, UCK1, PLIN4, DHRS3, TOB1, ECH1, ACOX1, FXYD1
REACTOME_NUCLEAR_ENVELOPE_BREAKDOWN	0.0137532	0.0648345	0.38073	-0.494803	-1.56994	51	NEK6, RANBP2, NUP35, SEH1L, NUP153, LPIN1, NUP155, VRK2, NUP98, NUP50, NUP160, POM121, LMNA, NUP88, POM121C, NUP62, NUP188, NUP107, VRK1, NUP205, NUP85, NEK7, PRKCB, EMD
SA_B_CELL_RECEPTOR_COMPLEXES	0.0137894	0.0649359	0.38073	-0.60357	-1.64384	23	MAP2K1, MAP3K1, RPS6KA3, VAV3, RAC1, FOS, SHC1
CROONQUIST_NRAS_SIGNALING_UP	0.0138304	0.0649909	0.38073	-0.572949	-1.59907	26	DUSP6, MALT1, TUBB2A, NRAS, RP2, CEACAM1, CYBB
REACTOME_BILE_ACID_AND_BILE_SALT_METABOLISM	0.0138269	0.0649909	0.38073	0.511737	1.60773	31	CYP39A1, RXRA, OSBPL7, CYP27A1, AMACR, NCOA2, HSD3B7, NCOA1, ACOT8, FABP6, STARD5, AKR1C3, SLC27A5, AKR1C2, AKR1C1
CREIGHTON_ENDOCRINE_THERAPY_RESISTANCE_4	0.0139449	0.0654599	0.38073	-0.340092	-1.37679	265	PMAIP1, GLS, BHLHE40, CDV3, TFAP2C, IRS2, SRSF7, PUS1, SIAH2, SLC25A22, RRP1B, DFFA, COA4, MYC, RPS6KA3, POLR1E, BYSL, RPRD1A, DOK7, NAF1, FKBP5, PARD6B, LRWD1, LYAR, NOP14, RAP2C, RHOQ, TIMM9, NLN, EMC8, EGR3, HSPA4, PNPLA3, LYSMD2, IRS1, DPY30, LINC00342, METTL5, COPRS, SERTAD2, TPBG, TAF1D, C12orf75, GNB4, SH3BP5, HPCAL1, SLC25A24, LSM6, POLR1D, ZBTB41, IGF1R
REACTOME_SIGNALING_BY_PDGF	0.0140951	0.0660604	0.38073	-0.48354	-1.54904	53	PDGFB, PDGFA, RASA1, STAT5B, SRC, BCAR1, PTPN12, NRAS, PLCG1
WP_HEDGEHOG_SIGNALING_PATHWAY	0.0141026	0.0660604	0.38073	0.492105	1.61599	37	GAS1, SPOP, SUFU, SMO
BIOCARTA_PDGF_PATHWAY	0.0141521	0.066083	0.38073	-0.560378	-1.59173	28	PDGFA, RASA1, MAP2K1, SRF, MAP3K1, PIK3CG, FOS, SHC1, PLCG1
GARGALOVIC_RESPONSE_TO_OXIDIZED_PHOSPHOLIPIDS_YELLOW_UP	0.0141521	0.066083	0.38073	-0.560747	-1.59278	28	SLC7A1, NUP153, PHLPP2, PPP3R1, LDLR, KLF4, CNST, RAB8B, NAV3, ATXN7, OSGIN1, KITLG, SGMS2, JOSD1, TNPO1, GCLM, C10orf88
KEGG_VALINE_LEUCINE_AND_ISOLEUCINE_DEGRADATION	0.0141321	0.066083	0.38073	0.482654	1.63327	41	ALDH1B1, AUH, HMGCL, ACADS, ALDH7A1, HADH, BCKDHA, HIBADH, ALDH6A1, MCCC1, MCEE, EHHADH, HADHA, ACAA2, BCAT2, ALDH2, DBT, HADHB, ACAA1, ACADSB, IVD, ABAT
GRAESSMANN_RESPONSE_TO_MC_AND_SERUM_DEPRIVATION_DN	0.0142535	0.0664862	0.38073	-0.4419	-1.49051	71	PVR, SERPINE1, CDR2, LPIN1, DNAJB6, POLR3K, HOMER1, VEGFA, PAXIP1, EFHD2, PDLIM7, MPHOSPH6, ODF2, THSD1, TPM3, ZNF706, RAPGEF3, HIGD1A, ATXN7, KIF2A, CNDP2, IL15RA, DLL4, BCL2L2, REM2, COPB2
SABATES_COLORECTAL_ADENOMA_SIZE_UP	0.0143407	0.0668229	0.38073	-0.642299	-1.63233	17	TIMP3, SLC20A1, ZNF697, GART
SCHEIDEREIT_IKK_INTERACTING_PROTEINS	0.0143597	0.0668411	0.38073	-0.486596	-1.53956	50	DOK1, BCL10, CCND1, TNFAIP3, FKBP5, PRKCI, CARD10, TRIM27, IRS1, MAP3K7, TANK, ARRB1, RELA
KASLER_HDAC7_TARGETS_1_UP	0.0144358	0.0670151	0.38073	-0.374589	-1.43599	165	UGCG, CHST2, DUSP2, ARHGEF2, DDX21, UBASH3B, TRIB1, ELK3, AEN, ASB6, NR4A1, TESK1, FBXW11, TG, ANKRD39, TOMM40, AKAP1, RBFA, RARA, DUSP10, LATS2, LEF1, WSB2, CAP1, IDE, C3orf70, CTU2, FARSA, FASN, MRPS2, SMAP2, TRIM35
PID_S1P_S1P1_PATHWAY	0.0144424	0.0670151	0.38073	-0.622212	-1.65271	21	PDGFB, RAC1, VEGFA, GNAI3, PLCG1, PLCB2, RHOA, KDR
REACTOME_BETA_CATENIN_INDEPENDENT_WNT_SIGNALING	0.0144287	0.0670151	0.38073	-0.383308	-1.42643	133	MYC, PSME3, AGO2, FZD1, SMURF2, RAC1, GNG5, PPP3R1, PSMD6, DVL1, GNG12, PSMD12, PSMA3, LEF1, RYK, PSMD11, GNG2, PSMB10, GNB4, MAP3K7, ITPR1, PSMA5, PSMD7, CALM1, SMURF1, FZD3, PLCB2, RHOA, GNB1, FZD8, FZD6, PSMD14, DAAM1, ROR1, CLTC, PSMA6, PSME4, PSMC2, GNB3, CTNNB1, PSMB5, PSMD1, TCF7, PSMC4, FZD4, PSMB2, MOV10, PSMA1
REACTOME_ADAPTIVE_IMMUNE_SYSTEM	0.0145657	0.0675168	0.38073	-0.290452	-1.25191	633	RAP1B, VASP, BCL10, LONRF1, PVR, UBE2J1, MALT1, PPP2R1B, TRIB3, UBE3A, SIAH2, ASB6, CBLB, CUL1, PAG1, RNF4, TRIM9, PSME3, CD200, UBE3C, CAPZA1, SMURF2, NFKB1, TPP2, NFATC2, SEC24B, SRC, SEC24A, UBE2F, RAC1, PPP3R1, FBXW11, LTN1, PSMD6, RNF182, YWHAZ, PRR5, GLMN, NCR3LG1, CHUK, RNF138, CSK, TLR4, RNF126, UBE2N, KBTBD8, CUL2, KLHL42, PSMD12, PSMA3, PAK2, ORAI1, UBE2L3, TRIM11, UBE2G2, PSMD11, TUBB2…
BIOCARTA_GSK3_PATHWAY	0.0147555	0.068254	0.38073	-0.639191	-1.63963	18	CCND1, FZD1, NFKB1, DVL1, LEF1, AXIN1, PPP2CA, RELA, PIK3CA, CTNNB1
REACTOME_FOXO_MEDIATED_TRANSCRIPTION_OF_OXIDATIVE_STRESS_METABOLIC_AND_NEURONAL_GENES	0.014754	0.068254	0.38073	0.568262	1.68601	24	CAT, SIRT3, FOXO4, FOXO1, NR3C1, FOXO3, ATXN3, FBXO32
MARTENS_TRETINOIN_RESPONSE_UP	0.014815	0.0683366	0.38073	0.255802	1.23716	439	CDKN1C, SMTNL2, ALDH1B1, MXD4, C3orf18, ARTN, PCDH8, DTX3, RTP4, CARD14, SHB, WSCD1, DACT2, KCNK9, ARSI, DHRS3, IGFBPL1, KCTD11, ATP6V0E2, TMIE, ADAMTS8, ARHGEF10L, ZIC4, LRRTM4, THAP8, PLIN5, MN1, WDR5B, HSPA2, PLK2, TTLL4, SLC52A1, VANGL2, UNC119, TMEM256, CLDN3, AGT, SLITRK1, CD14, TUB, NHLRC1, MAFB, IRX1, SLC25A34, SEMA6C, VEGFB, PTGS1, PARD6A, TMPRSS3, SUSD2, KCTD4, SCUBE1, ZNF467, RND1, REP…
TIEN_INTESTINE_PROBIOTICS_6HR_DN	0.0148196	0.0683366	0.38073	-0.373197	-1.42786	160	ETF1, INPP5F, PLXNA1, FHL2, DIMT1, CELF1, MTRR, WWTR1, CDC42EP3, PTS, AIMP2, ADM, TCF4, SGK1, ACTN1, DGKD, MSX2, MMD, STEAP1, SRRT, RDH11, PICALM, SRP19, UPP1, ADSL, WWC2, MIR22HG, RBM15, SGMS1, GABARAPL1, ETNK1, SEC14L1, CRIM1, FERMT2, MICALL1, RNF7, SLC7A6
WP_THE_INFLUENCE_OF_LAMINOPATHIES_ON_WNT_SIGNALING	0.0148002	0.0683366	0.38073	-0.547492	-1.60814	32	HES1, CCND1, DICER1, ZMPSTE24, AGO2, CEBPB, LEF1, AXIN1, CDK6, LMNA
HAN_SATB1_TARGETS_DN	0.0148727	0.0685103	0.38073	-0.31782	-1.31682	336	LIF, BHLHE40, NOP16, SNAI1, EMP1, NDUFAF4, POLR1C, CHST11, LIPA, GRWD1, EEF1E1, SERPINE1, LRRC8B, IFIT3, BDNF, ID4, NKX2-5, MTUS1, PMEPA1, LARP4B, CDC42EP3, DDX19A, IFIT2, ZNF26, GEMIN4, TSR1, SQLE, INHBA, MCMBP, TCF4, MFHAS1, DVL1, STX2, FHOD1, PXN, SLC16A1, C8orf33, AKAP1, TMEM158, LEF1, NET1, ZBTB33, ANKLE2, CCL2, NEDD9, SHROOM2, CCNE1, RABEP1, DUSP1, EGFR, NES, QSER1, LMNA, PPME1, SENP3, VPS4…
REACTOME_SUMOYLATION_OF_DNA_REPLICATION_PROTEINS	0.0148936	0.0685353	0.38073	-0.510031	-1.58892	44	TOP1, RANBP2, NUP35, SEH1L, NUP153, NUP155, NUP98, NUP50, NUP160, POM121
MCBRYAN_PUBERTAL_BREAST_6_7WK_DN	0.0149608	0.0687731	0.38073	-0.439064	-1.46838	68	DUSP6, TNFRSF12A, IFIT3, FBLIM1, EGR2, F2R, CAP1, SFXN1, F3, PDLIM4, IFT57, IRAK1, SDC1, ACTG2
GINESTIER_BREAST_CANCER_ZNF217_AMPLIFIED_DN	0.015052	0.0691206	0.38073	-0.330073	-1.35167	313	URB2, PPRC1, ARHGEF2, ARPC5L, KLF16, DHX33, CDC42EP1, PUS1, SF1, CDC42SE1, GBA2, TRABD, MDN1, ZNF202, AMPD2, CSNK1E, MCTS1, LARP1, RHEB, TMEM201, DOT1L, ATAD3B, TARDBP, PIP5K1A, ZNF598, SNAPC4, KCTD13, TTC13, GATAD2A, TICAM1, FBRSL1, HNRNPU, CAPN15, XPO5, IFRD2, EIF3B, SRRT, RNPS1, GRAMD4, ZMYND19, CSNK1G2, PHF5A, DMWD, HDAC7, ANKRD13D, KCNK5, THOC2, ATAD3A, SMG7, LMNA, SFSWAP, MSTO1, NPIPB3, SNR…
VERRECCHIA_RESPONSE_TO_TGFB1_C2	0.0150855	0.0692029	0.38073	-0.615574	-1.62157	20	TIMP3, DVL1, RHOC
KYNG_WERNER_SYNDROM_AND_NORMAL_AGING_DN	0.0151027	0.0692069	0.38073	-0.362411	-1.38629	163	SDC4, BCL2A1, METTL1, BDNF, TGFBR2, CCT2, CAPZA1, DDX17, GSPT1, LPIN1, DRAP1, ZFP36L2, SGK1, ZC3HAV1L, CDC123, HNRNPF, UBE2N, CUL2, FAM120A, DPM1, ARPC2, POLRMT, RNPS1, VKORC1L1, ARHGDIB, NEDD4, FXN, KIF5B, MGAT2, BAZ2A, CBX3, ATP6V0A1, PSMA5, DAD1, ATP1B3, TXNRD1, AMMECR1, MED22, HCCS, SAV1, SRSF1, DHCR24, USP4, HNRNPH1, ARNTL2, MAP2K4, TUBA4A
STAMBOLSKY_TARGETS_OF_MUTATED_TP53_UP	0.0151176	0.0692069	0.38073	-0.508354	-1.58369	44	NAA15, TAF4B, PPP3R1, ANXA1, EGR3, HNRNPU, GALNT7, PLCG1, NPIPB3, CALM1, THUMPD3, C5orf22, SLC37A3, MYNN, CDK13
CHARAFE_BREAST_CANCER_BASAL_VS_MESENCHYMAL_DN	0.0153186	0.0697672	0.38073	-0.492278	-1.56193	51	SH2B3, CMTM3, BDNF, ZCCHC24, ALPK2, RNF182, FAM171A1, TRAF3, TUBB2A, NUAK1, GRB10, TRIO, ARHGAP17
CHYLA_CBFA2T3_TARGETS_UP	0.0153091	0.0697672	0.38073	-0.330681	-1.34666	285	TNFRSF12A, RASSF8, B4GALT6, DUSP2, CXXC5, ARHGEF2, EMP1, HIVEP3, UBASH3B, NEK6, RALB, LRP12, F2RL3, SH3TC1, CSRNP1, GRPEL2, CDK5R1, CEBPB, RBPMS, SERPINB2, GBX2, F2R, RHOBTB1, RHOQ, ALAS1, TNFAIP8, F2RL2, THADA, FCGR2A, CHD7, ARHGDIB, IKBKE, TTC39C, ID1, RHOB, TAF5L, PLEKHA2
MATSUDA_NATURAL_KILLER_DIFFERENTIATION	0.0152572	0.0697672	0.38073	-0.310829	-1.30096	408	ABCE1, BHLHE40, NOP2, PVR, GPATCH4, PRMT3, UBE3A, EBNA1BP2, GRWD1, F2RL1, TFRC, RRP12, ZBTB21, ID4, PMEPA1, ENC1, WWTR1, STAT5B, CSRP1, SYNCRIP, POLR1E, FBLIM1, DDX3Y, B3GNT5, BICD1, KLF6, IPO4, PLAUR, TCF4, SGK1, CYP24A1, ZFP91, TGFA, PPP3R1, PINX1, CYB5B, FRMD4B, ZC3H12C, RGS1, F2R, HNRNPAB, ANXA1, ASNS, ACLY, LATS2, CARD10, DOCK7, FOS, RHOC, SLC41A2, NEDD9, CORO1A, MYCN, MYADM, NCL, GFM1, CCR1…
MIKKELSEN_IPS_ICP_WITH_H3K4ME3_AND_H327ME3	0.0153177	0.0697672	0.38073	0.391918	1.54638	84	CDKN2C, YPEL4, MST1, TEKT2, TPPP3, CA14, SLC2A10, FIBIN, PTGS1, OPCML, PAMR1, KCNK10, FOXS1, MST1R, KLHL5, OSBPL5, MFSD2B, CACNB3, PRSS36, PTPRR, PDE11A, PDYN, CIITA, PCDHGA1, ETV2, MAMDC2, ISLR2, ISLR, NOL3, TLR5, KCNJ5
PID_AR_PATHWAY	0.0152908	0.0697672	0.38073	-0.460376	-1.4789	54	SRF, FHL2, CCND1, UBE3A, RPS6KA3, VAV3, PA2G4, TCF4, APPL1, LATS2, TGFB1I1, CDK6, ZMIZ1, SVIL, FKBP4, PRKDC, TGIF1, CTNNB1, KDM1A
HOFFMANN_PRE_BI_TO_LARGE_PRE_BII_LYMPHOCYTE_DN	0.0153528	0.0698511	0.38073	-0.46107	-1.5168	62	SEMA7A, ZYX, EMP1, KLF10, ELOVL6, IFIT2, MDN1, SQLE, ACTN1, ANXA1, RCN1
GAUSSMANN_MLL_AF4_FUSION_TARGETS_G_DN	0.0154486	0.0701435	0.38073	-0.547377	-1.58832	31	ETV1, GCH1, SERPINB8, MEGF10, TMEM243, DYRK3, ZCCHC2, ING5, CHST1
HU_GENOTOXIC_DAMAGE_24HR	0.0154486	0.0701435	0.38073	-0.547478	-1.58861	31	IMP3, DNAJA1, JUND, MTHFD2, BATF3, TUBB2A, SERPINB9, TMOD3, ALDH18A1, UBAP2L, SLC7A5, NABP1, ATF4, BAG3
KEGG_GAP_JUNCTION	0.0155313	0.0704467	0.38073	-0.430229	-1.46415	77	PDGFB, PDGFA, MAP2K1, SRC, TUBB2A, NRAS, EGFR, GNAI3, PLCB4, GNAQ, ITPR1, PLCB2
ABE_INNER_EAR	0.0156535	0.0708098	0.352488	0.475701	1.59425	40	CA14, UBXN1, ATP1A2, RPL28, UTY, CCS, MGP, NENF, COL9A1, USP11, S100A13, ISLR, RAB1B, DDR2, FBXO2, HYI, COL9A3, RPS11, RPS5, USH1C, PLEKHB1, LRP1, VAMP5
PID_INSULIN_PATHWAY	0.0156592	0.0708098	0.352488	-0.509464	-1.57738	43	RASA1, DOK1, EXOC6, SGK1, RHOQ, PRKCI, CBL, F2RL2, PTPN1, SHC1, IRS1
REACTOME_GENE_AND_PROTEIN_EXPRESSION_BY_JAK_STAT_SIGNALING_AFTER_INTERLEUKIN_12_STIMULATION	0.0156324	0.0708098	0.352488	-0.542115	-1.59634	33	RAP1B, HSPA9, CAPZA1, SERPINB2, HNRNPF, PAK2, SNRPA1, TCP1, HNRNPDL, ARF1, BOLA2B
KEGG_OOCYTE_MEIOSIS	0.0157317	0.0709964	0.352488	-0.407228	-1.4439	99	MAP2K1, PPP2R1B, CUL1, SLK, RPS6KA3, YWHAG, CCNE2, PPP3R1, FBXW11, YWHAZ, ANAPC7, CCNE1, ITPR1, PPP2CA, CALM1, PPP2R5B, YWHAB, IGF1R, CAMK2D, ANAPC1, PPP3CC, PPP2R5E, ANAPC5
MIYAGAWA_TARGETS_OF_EWSR1_ETS_FUSIONS_DN	0.0157325	0.0709964	0.352488	-0.352878	-1.37874	196	SPRED1, LIF, MAFF, SEMA7A, MIR155HG, PLXNA1, MFSD2A, HAS2, SLC4A7, ELOVL6, SOWAHC, CDC42EP3, RIOK1, TSPAN5, ADM, SLC2A3, SMAD7, ACTN1, TAF13, ZNF239, TMEM158, IGFBP3, CCL2, IRS1, F3, BNIP3, SERTAD2, EGFR, PDLIM4, SPOCD1, SH3BP5, DCBLD2, ALDH1A3, ZNF365, SVIL, PRDM1, COL8A1, STC2, CAMK2D, ACTG2, ST3GAL6, ITGB8, ZNF281, RAB27A, EIF5A2, LSM11, LTBR, HMGA2, SEC24D, NABP1, SNX9, ADAM12, GATA6, PABPC1L…
ROSS_AML_OF_FAB_M7_TYPE	0.0157653	0.0710722	0.352488	-0.459978	-1.50404	59	TIMP3, RASA1, FHL2, MRPS12, SQLE, DRAP1, PSMD6, CMAS, NET1, PDLIM5, PDCD10, ABCC4, TPM1, BMP2K, LAT, HIGD1A
HARRIS_HYPOXIA	0.0157991	0.071152	0.352488	-0.443942	-1.49741	72	PDGFB, BHLHE40, TFRC, HK2, LRP8, NFKB1, ADM, SLC2A3, PLAUR, PGF, TGFA, VEGFA, IGFBP3, FOS, CCL2, F3, BNIP3, TXN, ANGPT2, IGFBP1, PRPS1, AK3, SLC2A1, HIF1A
REACTOME_CHOLESTEROL_BIOSYNTHESIS	0.0159858	0.0719201	0.352488	-0.60049	-1.63545	23	NSDHL, SQLE, SC5D, MSMO1, HMGCR, CYP51A1, HMGCS1, IDI1, HSD17B7, DHCR24, DHCR7, ACAT2, LBR, EBP, FDPS, MVK
KEGG_ENDOCYTOSIS	0.0160294	0.0720094	0.352488	-0.365485	-1.40215	166	ARF6, EEA1, CBLB, TFRC, PIP4K2B, HSPA6, RAB22A, ASAP1, GIT1, HSPA8, SMURF2, SRC, PARD6B, F2R, LDLR, PIP5K1A, PRKCI, EHD4, CBL, ACAP2, EHD1, ARAP3, NEDD4, RABEP1, AGAP2, EGFR, SMAP2, WWP1, VPS4A, SMURF1, IGF1R, ARRB1, RAB11A, CLTC, KDR, SH3GL1, ACAP3, VPS37A, VPS36, EPN2, GRK6, ASAP2, ARAP2, FLT1, DNM1L
LU_TUMOR_ANGIOGENESIS_UP	0.0160382	0.0720094	0.352488	-0.59325	-1.62805	24	PDGFA, FGFR1, E2F3, JAG1, VEGFA, CCNE1
REACTOME_DISEASES_OF_CARBOHYDRATE_METABOLISM	0.0160806	0.0721271	0.352488	0.516711	1.59846	29	NAGLU, UBC, GNS, NHLRC1, UBB, GYG1, GAA, GALNS, SGSH
STAMBOLSKY_RESPONSE_TO_VITAMIN_D3_UP	0.0161825	0.0725106	0.352488	-0.440105	-1.48446	71	ATP2B1, FHL2, SLC4A7, TM9SF3, SH3TC1, TSPAN5, CDK17, LIG4, SNTB2, TRIB2, CYP24A1, ACACA, PDE3B, STRN, ADARB1, TTC39C, PRDM1, PAXBP1, STK4, GNB1
REACTOME_REGULATION_OF_GLUCOKINASE_BY_GLUCOKINASE_REGULATORY_PROTEIN	0.0164002	0.0734121	0.352488	-0.550373	-1.58144	30	RANBP2, NUP35, SEH1L, NUP153, NUP155, NUP98, NUP50, NUP160, POM121, NUP88, POM121C, NUP62, NUP188, NUP107
BLANCO_MELO_COVID19_SARS_COV_2_INFECTION_A594_CELLS_DN	0.0164531	0.0734552	0.352488	0.428082	1.55467	53	CDKN2C, SOX2, MXD3, RASD1, PIK3R3, DACT2, FAM222A, SFRP4, SLC25A10, NCALD
DACOSTA_UV_RESPONSE_VIA_ERCC3_TTD_DN	0.0164696	0.0734552	0.352488	-0.426531	-1.45278	79	TOP1, MALT1, CCND1, HAS2, ATXN1, CREB5, BICD1, AGO2, RBPMS, SERPINB2, DNAJC2, SMAD7, TEAD1, ACAP2, USP15, DOCK4, BTAF1, SGMS1, SYNJ2, EIF3A, AHDC1, NAV3, ROR1, DMD, UST, ARAP2, INTS3, RALGAPB, SON
MCGOWAN_RSP6_TARGETS_UP	0.0164533	0.0734552	0.352488	0.618378	1.67775	17	DDIT4L, SOX10, NNT, GPNMB, AAAS, EPHX1, PTGDS
REACTOME_DOWNREGULATION_OF_TGF_BETA_RECEPTOR_SIGNALING	0.0164761	0.0734552	0.352488	-0.56085	-1.56531	26	PMEPA1, UCHL5, TGFBR2, SMURF2, SMAD7, SMAD3, USP15, STRAP, SMURF1
TSAI_RESPONSE_TO_RADIATION_THERAPY	0.0165026	0.0734997	0.352488	-0.569325	-1.57951	25	EGR1, SERPINE1, TGFBR2, IFIT2, SMAD3, VEGFA
REACTOME_DECTIN_1_MEDIATED_NONCANONICAL_NF_KB_SIGNALING	0.0166108	0.0738333	0.352488	-0.471239	-1.52575	57	CUL1, PSME3, FBXW11, PSMD6, RELB, CHUK, PSMD12, PSMA3, PSMD11, PSMB10, PSMA5, PSMD7, RELA, PSMD14, PSMA6, UBE2M, PSME4, PSMC2, PSMB5, PSMD1, PSMC4, MAP3K14, PSMB2, PSMA1, PSMC1, PSMC6, PSMA4
WANG_TARGETS_OF_MLL_CBP_FUSION_DN	0.0166105	0.0738333	0.352488	-0.517192	-1.57811	40	UXS1, CCDC86, GTPBP4, DLAT, NMD3, DEGS1, LACTB, CUL4A, VDAC1, GGCT, STRAP, GABARAPL1, GLRX3, IRAK1, CWC22, PITRM1, TTC27, FTSJ3, FABP5
RAY_TUMORIGENESIS_BY_ERBB2_CDC25A_DN	0.016648	0.0739244	0.352488	0.290835	1.32894	231	RHOU, BTG1, CACFD1, UBE4B, GDPD1, PHYH, PELI2, TMEM59, GLCCI1, DEDD2, CXCL12, BSDC1, MLLT3, LRRC1, PPM1L, TP53INP1, THAP3, TCF12, KIAA1522, RRAGC, S100PBP, PLIN4, TOB1, NOTCH1, ZBTB43, RXRA, HP1BP3, UPF2, SMCR8, PLB1, SAMHD1, FAM160A1, CDS2, INPP5B, TXNIP, TMEM54, CPT2, FUCA1, NMNAT1, ITM2B, PPCS, CDO1, PADI2, BSPRY, TAB2, RIMS3, PINK1, ACSL1, CFLAR, NECAP2, MAPK8IP1, ACBD5, ARHGEF3, PCDHB15, TOB…
ADDYA_ERYTHROID_DIFFERENTIATION_BY_HEMIN	0.0169959	0.0753186	0.352488	-0.442588	-1.47667	66	EGR1, ETV5, IER5, MAFG, KLF6, CEBPB, CEBPG, RTN4, MCL1, SLC43A3, IER3, FCGR2A
NIKOLSKY_BREAST_CANCER_8Q23_Q24_AMPLICON	0.0169819	0.0753186	0.352488	-0.394021	-1.43335	122	NUDCD1, TRIB1, HAS2, MYC, BOP1, EXT1, DSCC1, AGO2, EXOSC4, SLC52A2, SQLE, ARC, TG, TATDN1, C8orf33, HSF1, ZNF7, TRMT12, UTP23, ZNF696, THEM6, MRPL13, SLA, FBXL6, SNTB1, TIGD5, ZHX1, GRINA, ENY2, FAM91A1, DEPTOR, PLEC, COMMD5, PTK2, C8orf31, CHRAC1, ARHGAP39, TAF2, TOP1MT, SAMD12, NDRG1, PHF20L1, MTBP
IZADPANAH_STEM_CELL_ADIPOSE_VS_BONE_DN	0.0171073	0.0757365	0.352488	0.358428	1.44898	97	LRRC17, PBX1, SLC22A23, PALMD, CDH11, SMAD1, ZSCAN18, SFRP2, ASAP3, FBN1, DHRS3, KLHDC9, MFAP4, PCSK6, HSPA2, GPRC5B, TXNIP, FBXO32, ATP2B4
PYEON_CANCER_HEAD_AND_NECK_VS_CERVICAL_DN	0.0171829	0.0759849	0.352488	-0.63623	-1.61691	17	DDX3Y, CRISPLD1, EIF1AY, MEGF10
TERAO_AOX4_TARGETS_SKIN_UP	0.0171977	0.0759849	0.352488	-0.557429	-1.55576	26	METTL1, PA2G4, RTN4, TOMM40, EFNB1, NSUN6, FGD1, WDR45B, ATP7A, DNAJC5, KCNH1
REACTOME_COOPERATION_OF_PREFOLDIN_AND_TRIC_CCT_IN_ACTIN_AND_TUBULIN_FOLDING	0.0172168	0.0759935	0.352488	-0.544466	-1.53933	27	CCT2, TUBB2A, PFDN2, PFDN4, CCT6A, CCT5, TCP1, CCT8, CCT4, VBP1, TUBA4A, TUBA1C, PFDN6, CCT3, ACTB, CCT7, TUBB6, CCT6B
LENAOUR_DENDRITIC_CELL_MATURATION_DN	0.0172939	0.0762402	0.352488	-0.405756	-1.45426	106	DUSP6, DOK1, EMP1, ELK3, C3AR1, PPIF, LHFPL2, GSR, MAPKAPK2, PLAUR, ZFP36L2, PDLIM7, IER3, TNFRSF1B, CORO1A, FCGR2A, ARHGDIB, SF3B4, ITPR1
SWEET_KRAS_ONCOGENIC_SIGNATURE	0.0173196	0.0762402	0.352488	-0.425505	-1.44929	79	DUSP6, VASP, CCND1, PHLDA2, RABGGTB, BOP1, ACLY, AXIN1, FCGR2A, MYCN, SHC1, ITGAM, CEACAM1, TANK, GADD45A, ATP1B1, GLRX, HIF1A, NUP88
WEINMANN_ADAPTATION_TO_HYPOXIA_DN	0.0173242	0.0762402	0.352488	-0.544722	-1.6	32	UGCG, SDC4, PLAUR, IGFBP3, IER3, TPBG, TPM1, STC2, ID3, ANP32A, DMD
PID_VEGFR1_2_PATHWAY	0.0173632	0.0763361	0.352488	-0.436198	-1.45879	68	MAP2K3, MAP2K1, PRKAA1, VCL, MAPKAPK2, SRC, FBXW11, VEGFA, PXN, AKAP1, PAK2, CBL, NEDD4, PRKCD, CAMKK2, PLCG1, ROCK1, GRB10, RHOA, ARF1, PIK3CA, PRKAA2, KDR, PTK2, CTNNB1, CAV1
BIOCARTA_PYK2_PATHWAY	0.0174542	0.0766316	0.352488	-0.541532	-1.53104	27	MAP2K3, MAP2K1, MAP3K1, RAC1, BCAR1, SHC1, PLCG1, GNAQ, CALM1
CHEBOTAEV_GR_TARGETS_DN	0.0174912	0.0766316	0.352488	0.345417	1.40103	100	SLC38A4, ZFP36L1, CXCL12, TSC22D1, RHOBTB3, ZSCAN18, TGFB2, ARSI, PRKD1, CA8, LRRN3, KCTD4, ZNF704, HSD17B13, IGFBP5, BCL2L15, PLA2G4A, PLCXD2, NEXN, LIMCH1, FGGY
LINDGREN_BLADDER_CANCER_CLUSTER_3_UP	0.0174995	0.0766316	0.352488	-0.32547	-1.3304	296	UCK2, RCAN1, BCAR3, PPAT, RRP1, SCML1, TFRC, PAK1IP1, BRIX1, KPNA4, GOLT1B, NAA50, MRPS12, XPOT, PANK1, BTG3, ACSL4, CSTF2, PARD6B, AK2, FAM136A, TRMT6, DYNLT3, URI1, ALAS1, MAPRE1, MTHFD2, NEDD9, PSMD11, GGCT, CCNE1, USP14, CTPS1, PRPS2, TEX30, FAM200B, CMSS1, ZNF286A, C12orf75, RGS16, SNX4, ITPR1, NETO2, MORC4, UBA2, HSPD1, ANKRD27, GMNN, PIK3AP1, INSIG1, GLO1, GMCL1, TXNRD1, RAD18, METTL2A, C5…
MORI_SMALL_PRE_BII_LYMPHOCYTE_UP	0.0174794	0.0766316	0.352488	0.392121	1.46268	63	CCNG2, ACSS1, SLC11A2, KLHDC2, TCF12, PTPRB, ECH1, ERP29, FRAT2, HSPA2, SRP14, MARCKS, DTNA, RB1, SLC25A51, BTG2, RELN, B4GALT1, SLAIN1, EPHA3, SPIN1
HU_ANGIOGENESIS_DN	0.0175394	0.0766549	0.352488	-0.54248	-1.57411	31	PTP4A2, DHX15, GMPS, POLR2K, VAPA, EIF3M, PLXNA2, PDS5A, GTF2A2, SET
NAKAMURA_ADIPOGENESIS_EARLY_UP	0.0175334	0.0766549	0.352488	0.43572	1.54153	48	GAS1, NFE2, CHMP1B, ABL1, NFIL3, ABCA1, FOXO1, ACVR2A, TGFBR3, PIK3R1
REACTOME_ACTIVATION_OF_NMDA_RECEPTORS_AND_POSTSYNAPTIC_EVENTS	0.0176323	0.0769851	0.352488	-0.422719	-1.45262	83	PRKAG2, PRKAA1, DLG3, RPS6KA3, GIT1, SRC, RAC1, LIN7C, PPM1F, TUBB2A, NRAS, CAMKK2, GRIA4, CALM1, PRKAR1A, CAMK2D, CAMKK1, PRKAA2, CASK, TUBA4A, TUBA1C, GRIN2D, PRKAR1B, MAPK1, GRIN2B, LIN7B
CEBALLOS_TARGETS_OF_TP53_AND_MYC_UP	0.0176832	0.0771316	0.352488	-0.626399	-1.63029	19	SRSF7, UAP1, MYC, STAT5B, HSPH1, MTHFD2, JUNB, INSIG1, ACSL3, DRG1
BILD_SRC_ONCOGENIC_SIGNATURE	0.0177109	0.0771763	0.352488	-0.455535	-1.46335	54	SLC5A3, LRP8, HSPH1, SERPINB2, TNFAIP3, ZBTB11, SRC, FRMD4B, ACLY, DCBLD2, ZNF12, EHMT1, SLC12A2, ORC2, ASAP2, CSTF3, SECISBP2, SACS, TRRAP, CA12
PRAMOONJAGO_SOX4_TARGETS_UP	0.0177785	0.0773948	0.352488	-0.485811	-1.54142	51	MAFF, BHLHE40, NAB2, TRIB3, DUSP4, SERPINE1, ADM, TNFAIP3, SLC2A3, JUND, VEGFA, GDF15, IER3, BNIP3, TPBG, GRB10, STC2, BTN2A1
SAKAI_TUMOR_INFILTRATING_MONOCYTES_DN	0.017846	0.0776127	0.352488	-0.436432	-1.47825	75	SNRPB2, GEMIN4, DNAJA1, DDX20, CSTF2, MACF1, GTF2H3, CDKL1, GLRX2, PRDX3, WRN, TXN, PSMA5, LSM6, PTGES3, SUB1, CCT8, NCOR1, RBM8A, PRKAR1A, CDK7, SNRPF, CCT4, RAN, KDR, SRSF1, PRPF4B, TBPL1
KEGG_INSULIN_SIGNALING_PATHWAY	0.0179487	0.0778711	0.352488	-0.388565	-1.41459	121	SHC4, MAP2K1, IRS2, CBLB, HK2, PRKAG2, PRKAA1, EIF4E, SHC3, PIK3CG, SOCS4, RHEB, ACACA, RHOQ, PRKCI, PDE3B, CBL, PTPN1, SHC1, IRS1, NRAS, FASN
MUELLER_COMMON_TARGETS_OF_AML_FUSIONS_DN	0.0179481	0.0778711	0.352488	-0.566632	-1.57203	25	SDC4, ATP2B1, NOP14, VRK2, CCL2, DOC2A, GTPBP1, NOP14-AS1
WP_SEROTONIN_RECEPTOR_467_AND_NR3C_SIGNALING	0.0179581	0.0778711	0.352488	-0.632777	-1.60814	17	EGR1, MAP2K1, SRF, ELK4, MAPKAPK2
LU_AGING_BRAIN_DN	0.0180064	0.0780042	0.352488	-0.372129	-1.39558	142	TAGLN3, PDE4D, MAT2A, NAPG, MRPS12, PITPNB, RPS6KA3, TIMM17A, CDK5R1, HSPA8, PPP3R1, YWHAZ, E2F4, DDX3X, PANK3, CORO1A, TRIM38, VDAC1, PLEKHB2, AZIN1, TPBG, ELAVL2, GNAQ, CALM1, SLC1A1, OGT, ACTA1, HCCS, RAN, UBE2M, SFPQ, MAP2K4, TUBA4A, RAB3A, PITPNA, MAPK9, DNM1L, MAPK1, RAB1A, UBE2D1, YWHAE, UBE2S, EP400, PAK1, DUSP3
REACTOME_ERK_MAPK_TARGETS	0.0180561	0.0780671	0.352488	-0.60329	-1.62603	22	DUSP6, PPP2R1B, DUSP4, DUSP7, RPS6KA3, MEF2A
THILLAINADESAN_ZNF217_TARGETS_UP	0.0180402	0.0780671	0.352488	-0.530377	-1.59329	37	ETF1, KCTD15, EIF4E, PFKFB3, FAM43A, POP7, HAUS2, NUP50, XPO4, CALM1, FGFRL1
ZHAN_V2_LATE_DIFFERENTIATION_GENES	0.0180757	0.0780756	0.352488	-0.513831	-1.55786	39	SLC39A14, SRSF7, KLF6, DDX10, TRAC, SC5D, OAT, EIF1, RGS16, SLC2A5, ATP1B3, IRAK1, CDK7
VALK_AML_CLUSTER_10	0.0181666	0.0783922	0.352488	-0.53981	-1.52617	27	SPRY1, SMAGP, F2RL1, C3AR1, RBPMS
REACTOME_G_PROTEIN_BETA_GAMMA_SIGNALLING	0.0181955	0.0784405	0.352488	-0.5484	-1.55771	28	PIK3CG, GNG5, GNG12, GNG2, GNB4, PLCB2, RHOA, GNB1, GNB3, PIK3R6
PID_ECADHERIN_STABILIZATION_PATHWAY	0.0183309	0.0789474	0.352488	-0.515689	-1.5605	38	ARF6, ZYX, VASP, VCL, EPHA2, GIT1, LIMA1, DIAPH1, ACTN1, KIFC3, EGFR, ROCK1, IGF1R, RHOA
REACTOME_INTERFERON_SIGNALING	0.0183993	0.0791651	0.352488	-0.358293	-1.3751	167	EGR1, ABCE1, IFIT5, IFNGR2, RANBP2, EIF4G1, EIF4E, IFIT3, KPNA4, PDE12, NUP35, SEH1L, IFIT2, NUP153, TRIM62, KPNA1, NUP155, UBE2N, NUP98, EIF4A1, PTPN1, NUP50, NUP160, TRIM38, POM121, TRIM14, NEDD4, PRKCD, TRIM35
WP_NAD_BIOSYNTHETIC_PATHWAYS	0.0186108	0.0799974	0.352488	0.592471	1.66415	19	SIRT4, QPRT, SIRT3, SIRT1, SIRT5, TDO2, NMNAT1, PARP1
WP_PI3KAKT_SIGNALING_PATHWAY	0.0187702	0.0806048	0.352488	-0.326862	-1.32505	269	PDGFB, PDGFA, MAP2K1, PPP2R1B, CCND1, FGF2, PRKAA1, EIF4E, BDNF, EPHA2, CREB5, MYC, FGFR1, IL4R, NFKB1, PIK3CG, SGK1, PGF, CCNE2, RAC1, TGFA, GNG5, PHLPP2, RHEB, VEGFA, MCL1, PPP2R2A, F2R, CHUK, TLR4, GNG12, IRS1, GNG2, NRAS, CCNE1, EGFR, FGF9, CDK6, GNB4, PPP2CA, ANGPT2, PPP2R5B, IGF1R, PIK3AP1, RELA, CREB3, GNB1, ITGB8, LAMA2, PIK3CA, PRKAA2, KDR, PPP2R5E, KITLG, PPP2R2D, GNB3, PTK2, PPP2CB, CS…
MCCLUNG_COCAIN_REWARD_4WK	0.0188109	0.0806085	0.352488	-0.467815	-1.51466	57	DUSP6, KLF10, NR4A1, PISD, SERPINB2, NFATC2, ZDHHC6, FOS, CORO2B, DUSP1, KLF4, COL8A1, SOX11, PER1, ZNFX1, CCDC6, NCS1, UGDH, DNAJC5, KLF5
PID_CD8_TCR_DOWNSTREAM_PATHWAY	0.0188164	0.0806085	0.352488	-0.520369	-1.5492	36	FOSL1, EGR1, MAP2K1, NFATC2, PPP3R1, FOS, NRAS, JUNB
PID_P38_MK2_PATHWAY	0.0188256	0.0806085	0.352488	-0.607725	-1.60089	20	ETV1, SRF, MAPKAPK2, YWHAG, YWHAZ
MORI_EMU_MYC_LYMPHOMA_BY_ONSET_TIME_UP	0.0188572	0.0806658	0.352488	-0.409941	-1.45968	104	GEMIN5, POC1B, ELOVL6, TIPIN, DNAAF2, TRIB2, DDX47, TRAF4, RAI1, CHCHD10, JMJD4, SRSF2, PLEKHA2, LSM6, AGK, U2AF2, DCK, INO80E, MMS22L, TOPBP1, LGALS9, MTHFD1, CDCA4, IGF2BP3, FAM20B, RFC3, MYB, MCM7, SUZ12, CEP89, RANBP1, RNF2, MOAP1, TRAF5, HPRT1, UHRF1, AKT3, MDM1, ELOF1, SMPD4, WDHD1, TCF3, SMC1A, EFTUD2, BCAT1, GINS2
DAIRKEE_CANCER_PRONE_RESPONSE_BPA	0.0188966	0.0807565	0.352488	-0.480594	-1.50448	46	UCK2, FARSB, MYC, GSPT1, EIF2S2, FKBP5, DHX15, C1QBP, EIF3B, SNRPD1, SNRPA1, FARSA, SORD, MYH3, GTF3A, BRWD1, MTHFD1, GOT2, PSMD1
HOEGERKORP_CD44_TARGETS_TEMPORAL_DN	0.0189721	0.0809701	0.352488	0.591292	1.66084	19	CCNG2, AUH, PIK3R3, NUCB2
IVANOVA_HEMATOPOIESIS_STEM_CELL	0.0189831	0.0809701	0.352488	-0.367716	-1.39577	158	DUSP5, MAFF, EGR1, ETV1, EMP1, SIAH2, FRMD8, NR4A1, RPS6KA3, TRIM9, SERPINB8, SEMA4C, NFATC2, TCF4, SMAD7, DNAJC21, ZC3H12C, PDF, USP38, GATAD2A, ETV3, CTNNAL1, SCAF11, WWC2, PKD2, NFKBIE, SMC5, RBM28, PPP1R9A, IGDCC4, MSI2, ARL4C, GNL1, SOCS5, HOXB2
KRIEG_HYPOXIA_VIA_KDM3A	0.0190389	0.0811302	0.352488	-0.501579	-1.55297	43	SLC7A1, PHLDA2, SERPINE1, SERPINB8, YWHAG, ADM, PLAUR, NRP2, GDF15, IL1RAP, NFKBIE, JUNB, INSIG1
HOSHIDA_LIVER_CANCER_SUBCLASS_S1	0.019109	0.0812728	0.352488	-0.337352	-1.3353	219	DUSP5, CBFB, PNP, BCL2A1, RALB, C3AR1, LHFPL2, CAPZA1, BLVRA, SLBP, PLAUR, RSU1, TCF4, ANXA1, TRAF3, ARPC2, GLIPR1, MPHOSPH6, IER3, MTHFD2, TNFRSF1B, CORO1A, FCGR2A, ARHGDIB, IKBKE, SLA, KLC1, PKD2, SLC2A5, FHL3, M6PR, ATP1B3, ID3, RHOA, CYBB, ATP6V0B, EFNB1, SLC2A1, SLC1A5, HIF1A, LGALS9, DDX11, SLC7A5, IL15RA, TPM2, TUBA4A, PRMT5, RIN2, PRKD2, CYBA, TRIP10, HK1, CYFIP1, FUT4, SRI, KLF5
REICHERT_MITOSIS_LIN9_TARGETS	0.0190987	0.0812728	0.352488	0.53957	1.62391	26	KIF20A, NCAPD2, AURKA, HMMR, NUSAP1, PLK1, CENPA, CDCA2, HMGB2, CDK11B, VCPIP1, CCNF, KIF2C, TOP2A, CENPF, ASPM, CENPE, KIF23
LEE_EARLY_T_LYMPHOCYTE_DN	0.0192003	0.0815831	0.352488	-0.460273	-1.47232	52	STK17A, MAP3K1, SCML1, IL4R, SEMA4C, TBC1D4, SLC2A3, NFATC2, ACTN1
REACTOME_FCERI_MEDIATED_NF_KB_ACTIVATION	0.0192595	0.0817563	0.352488	-0.435636	-1.47999	76	BCL10, MALT1, CUL1, PSME3, NFKB1, FBXW11, PSMD6, CHUK, UBE2N, PSMD12, PSMA3, PSMD11, UBE2D2, PSMB10, MAP3K7, PSMA5, PSMD7, RELA, UBE2V1, PSMD14, PSMA6, PSME4, PSMC2, PSMB5, PSMD1, PSMC4, PSMB2, PSMA1, UBE2D1, PSMC1, PSMC6, PSMA4
AMIT_SERUM_RESPONSE_40_MCF10A	0.0193847	0.0820894	0.352488	-0.543711	-1.54439	28	EGR1, PVR, NR4A1, KLF6, ADM, MCL1, FOS, DUSP1
REACTOME_OPIOID_SIGNALLING	0.0193896	0.0820894	0.352488	-0.416509	-1.43365	82	PDE4D, PPP2R1B, GNG5, PPP3R1, GNG12, GNG2, PRKCD, GNAI3, CAMKK2, PLCB4, GNB4, GNAQ, ITPR1, PPP2CA, CALM1, PLCB2, PRKAR1A, CAMK2D, GNB1, CAMKK1, PPP3CC, GNB3, PPP2CB
WP_GASTRIN_SIGNALING_PATHWAY	0.0193935	0.0820894	0.352488	-0.411277	-1.47317	105	EGR1, MAP2K1, CCND1, SERPINE1, MYC, CASP3, NFKB1, SERPINB2, JAG1, TCF4, SRC, RAC1, VEGFA, BCAR1, PXN, CHUK, FOS, SHC1, IRS1, HDAC7, PRKCD, EGFR, KLF4, RHOB, PLCG1, GNAQ, ROCK1, ELAVL1, ARRB1, MAP3K11, RELA, RHOA
TORCHIA_TARGETS_OF_EWSR1_FLI1_FUSION_DN	0.0194176	0.0821128	0.352488	-0.327794	-1.33283	274	SPRED1, DUSP2, CCND1, PER2, LIPA, NAB1, LRCH1, RALB, HK2, POLR3G, SLC4A7, ATXN1, TTC8, LHFPL2, ENC1, CDC42EP3, TRIB2, MPZL1, FKBP5, ZNF22, TRAF3, L3MBTL3, GNG12, SPCS3, RCN1, MMD, LATS2, RGS19, SCMH1, CNN3, PDE3B, CBL, GALNT7, MYCN, SLC38A1, WWC2, RASSF5, PLCB4, HPCAL1, ITPR1, DCUN1D4, CCNYL1, PLXNA2, GRB10, SVIL, PPP1R9A, LCLAT1, SLC7A6, WIPF1, CCDC122, SDC1, CTDSPL, ATXN10, CDC14A, PANX1, SOCS5…
JOHNSTONE_PARVB_TARGETS_1_DN	0.0194709	0.0821836	0.352488	-0.465884	-1.50841	57	ETV1, NAA15, SHC3, SLC25A37, STEAP1, RBPJ, RAB28, LIFR, INSIG1, ITGB8, UBE2K, NPIPB5, PHACTR2, MED31, SLC12A2, UBA6, SEC24D, FAT1, CDKN2AIP, FUS, KIAA0232, DNAJB14, C5orf24, SRSF3
PILON_KLF1_TARGETS_UP	0.0194732	0.0821836	0.352488	-0.313528	-1.31122	400	TIMP3, SMIM15, WDR43, C2CD2, IGSF3, NUDCD1, CTTN, IRS2, PMM2, EXOC6, AMOTL1, RRP1B, NAPG, HSPA9, RPS6KA3, LARP4B, PMP22, ASAP1, GNL3L, SLBP, CHAC2, FZD1, SRXN1, ACSL4, MZT1, ZNF195, NRP2, TBXAS1, DLAT, KPNA1, GMPS, RNF168, BCAR1, TEAD1, ANKRD39, CITED4, ZNF239, TMEM158, MRPL47, AGFG1, RYK, MTHFD2, ZNF639, RHOC, HIPK2, ZFR, CTNNAL1, BNIP3, PICALM, AGMAT, XPO4, CCNT1, PKD2, RNF157, ASB1, TMEM150A, …
RASHI_RESPONSE_TO_IONIZING_RADIATION_2	0.0195005	0.0821836	0.352488	-0.394356	-1.41227	108	DUSP6, TIMP3, NFKBIZ, BCL10, PVR, IFNGR2, KLF10, TRIB3, WWTR1, MAPKAPK2, KLF6, TNFAIP3, RELB, ANXA1, TRAF3, CSRP2, PHLDA3, HIPK2, RNPS1, TUBB2A, RBPJ, KLF4, GNAI3, RNF19A, JUNB, RLIM, HIVEP1
TOMLINS_METASTASIS_DN	0.0195084	0.0821836	0.352488	-0.646436	-1.62308	16	IER2, UBE2J1, TMEM87B, ABCC4, TMEM131
HUANG_FOXA2_TARGETS_UP	0.0195484	0.0822738	0.352488	-0.502926	-1.55067	42	MAFF, CBLB, ATP6V0A2, RBPMS, TNFAIP3, JAG1, HOMER1, F2R, RELB, ASNS, DISC1, SLC7A11, SPAG1, PSAT1, ACTG2, CHAC1, SOCS2, NR1D1, DCAF17, ZFP69B, RGS2, HLCS
ACEVEDO_LIVER_CANCER_DN	0.0196635	0.0826797	0.352488	-0.311178	-1.30937	432	DUSP5, SLC20A1, EGR1, RPF2, BHLHE40, PGM2, CXXC5, SDC4, SAMD4A, UBE2J1, SLC39A14, SRF, KLHL36, TRIB3, TRIB1, CCND1, RCL1, SERPINE1, NEK6, PRKAG2, SERBP1, EPHA2, PMPCA, ZNF330, CSRNP1, NDEL1, ADM, DNAJA1, DIAPH1, JUND, PPP2R2A, NOP14, OAT, LDLR, CSK, DCUN1D3, SNAPC4, RCN1, TRIP6, IGFBP3, C11orf24, FOS, IER3, CHCHD10, CRISPLD2, SFXN1, GTF2E2, NDFIP2, TNFRSF1B, CLUH, HIPK2, FASN, PSMB10, SERTAD1, AG…
REACTOME_TOLL_LIKE_RECEPTOR_CASCADES	0.0197069	0.0827838	0.352488	-0.382509	-1.4257	135	DUSP6, MAP2K3, MAP2K1, PPP2R1B, MAP3K1, EEA1, DUSP4, DUSP7, CUL1, RPS6KA3, MAPKAPK2, NFKB1, FBXW11, TRAF3, CHUK, FADD, TLR4, UBE2N, MEF2A, TICAM1, FOS, IKBKE, UBE2D2, NKIRAS1, ITGAM, MAP3K7, PPP2CA
PASQUALUCCI_LYMPHOMA_BY_GC_STAGE_UP	0.0197331	0.0828156	0.352488	-0.330821	-1.33251	259	UCK2, CDV3, EDEM1, PVR, UBE2J1, HIVEP3, TRIB1, IRS2, CHST11, RRP1B, CSRNP1, PPA1, SRPRB, BTG3, CEBPB, SHROOM3, FKBP14, AGPAT5, SEC24A, TG, RHOBTB1, DUSP14, XBP1, ASNS, TTC13, LEPROTL1, FARP2, PHLDA3, SSR1, DCLRE1B, PRRG4, FADS3, CORO2B, MTDH, SLC46A1, HM13, SSR3, C15orf39, RHOB, TMEM150A, ANTXR1
PUJANA_BRCA_CENTERED_NETWORK	0.0199132	0.0834925	0.352488	-0.388909	-1.40789	114	TOP1, MAT2A, SLC7A1, ZNF330, AATF, TFDP1, TCERG1, RPIA, METAP1, NAE1, UNG, SNRPA1, DDX46, PRPF4, COPS3, PAICS, PRPS1, TTF2, RECQL, TOPBP1, CAD, RBBP8, PRKDC, CSNK2A1, RFC3, SRSF11, CHAF1A, TBCA, SUZ12, MSH2, MCM6, POLE, LBR, DNMT1, POLR2B, RAD1, RFC4, NASP, RNASEH2B, ATM, TAF11, TCF3, SMC1A, DDX39B, SKP2, PPP1CC, MCM4, BLM
TURASHVILI_BREAST_DUCTAL_CARCINOMA_VS_LOBULAR_NORMAL_UP	0.0199692	0.0836482	0.352488	-0.426234	-1.4321	69	PNP, ATP2B1, RRP15, IFIT3, CTHRC1, MRPL3, TRNT1, INHBA, NAA25, CCNE2, RAC1, FAR2, RAB18, UBE2D2, CCT5, MGAT2, SGMS1, RMND1, GLRX3, STK4
LI_WILMS_TUMOR_VS_FETAL_KIDNEY_1_DN	0.019995	0.0836771	0.352488	-0.372714	-1.41755	155	UCK2, DKC1, FAM216A, NOLC1, BOP1, XPOT, YWHAZ, PPP2R2A, ASNS, SLC16A1, TCERG1, NCBP2, ANKLE2, MTHFD2, BAZ1A, UNG, STRAP, SNRPA1, BTAF1, POLE3, CHST1, SRPK1, MSH6, ST6GAL1, ESYT1, PRPF40A, SNRPF, TXNRD1, MEOX1, TOPBP1, WASF3, LIG3, TRIP13, HMGA2, NUP188, NME1, ADIPOR2, CCT3, CHAF1A, GTF3C2, ILF2, MSH2, DDX52, BAZ1B, NUP205, SACS, MCM6, XRCC5
MARIADASON_REGULATED_BY_HISTONE_ACETYLATION_DN	0.0203493	0.0850797	0.352488	-0.507725	-1.53935	39	TRIM47, BDP1, GIT1, OTUD4, TSEN2, GLMN, RNF138, DEGS1, KLHL42, UQCRFS1, RBAK, MTCH2, CERS2, ST3GAL4, MTR, KANK1
BORLAK_LIVER_CANCER_EGF_UP	0.0203706	0.0850886	0.352488	-0.485501	-1.52084	45	PDGFA, CCND1, SERPINE1, BTG3, CA2, TGFA, FOS, RHOC, ID1, JUNB, IGFBP1
BURTON_ADIPOGENESIS_4	0.0204523	0.0853496	0.352488	-0.500677	-1.54374	42	NOP2, PPP2R1B, NSUN2, RCL1, IDH3A, MRPS12, UCHL5, ABCF2, EMC8, SNRPA1, CMC2, DDX51, ANGPTL4, ENTPD6, ST3GAL4, ZNF706
WP_PI3KAKTMTOR_SIGNALING_PATHWAY_AND_THERAPEUTIC_OPPORTUNITIES	0.0205306	0.0855955	0.352488	0.509731	1.59469	30	CDKN1B, PIK3R3, FOXO4, FOXO1, ULK1, FOXO3, PIK3R1, PTEN, ATG13, RICTOR, BAD
FLECHNER_PBL_KIDNEY_TRANSPLANT_OK_VS_DONOR_DN	0.0205681	0.0856031	0.352488	-0.521786	-1.56749	37	USP7, CDC42EP3, SQLE, SLC2A3, DNAJB6, DDX5, HAUS2, PTPN12, MIR22HG, IMPA1, ZBED4, AHR, RAB11A
LIEN_BREAST_CARCINOMA_METAPLASTIC_VS_DUCTAL_DN	0.020571	0.0856031	0.352488	0.390928	1.49687	70	LRRC17, ERBB2, FAM214A, CREB3L4, FRZB, KLHDC9, P2RY2, TTC39A, ARSD, NPDC1, PHOSPHO2, REEP6, PLEKHA6, CDH1, ZSCAN16, LAMP5, TMEM25, TOM1L1, INPP5J, STK16, NAT1, ABCC11, ZNF552
REACTOME_G_BETA_GAMMA_SIGNALLING_THROUGH_PI3KGAMMA	0.0206142	0.0857026	0.352488	-0.60842	-1.61607	21	PIK3CG, GNG5, GNG12, GNG2, GNB4, RHOA, GNB1, GNB3, PIK3R6
DIRMEIER_LMP1_RESPONSE_LATE_DN	0.020712	0.0860284	0.352488	0.510547	1.53859	27	BTG1, UBC, TXNIP, COX8A, WAS, COL11A2, PSAP, GAPDH, ARF5, IFITM1, CHI3L2, LSM2, RPS19, ASAH1, RPL29, PSMB9, MAP4K1, RPS11, FAU, RPS5, RPLP0
PURBEY_TARGETS_OF_CTBP1_AND_SATB1_DN	0.020945	0.0869148	0.352488	-0.387928	-1.4385	131	GLS, EIF3J, SLC4A7, GPR4, ZMPSTE24, PPIF, CDC42EP3, SRPRB, AIMP2, RSU1, MPZL1, SMAD7, RHOJ, JUND, TIMM23, COPS2, PHF5A, TRIM14, PDCD6, AKAP11, FARSA, CCNT1, SORD, DDX28, PDCD2, ATP6V0A1, PLCG1, UBXN8, MSTO1, SNRNP40, CBX6, ALDH18A1, RELA, C5orf22, HYAL2, TMEM38B, ICOSLG, PWWP2B, CMPK2, WDR46, SEC24D
FLORIO_NEOCORTEX_BASAL_RADIAL_GLIA_DN	0.0210363	0.0872123	0.352488	0.302284	1.34341	179	PSRC1, TMEM47, RFTN2, ACBD7, MFAP4, NEK2, FGFR2, KIF20A, MIS18BP1, TTK, CENPL, CDCA3, FAM72D, NDC80, NCAPD2, AURKA, PRELP, TRIM59, CDCA8, CEP152, HMMR, DSN1, NUSAP1, PLK1, LRP4, FAM111A, MND1, CENPA, PDGFD, CDCA2, HMGB2, CKAP2L, ANLN, BUB1, UGT8, ESPL1, CKAP2, NSUN7, TRAIP, GEM, HSD17B11, C5, CCNB2, GTSE1, TROAP, HMGN2, KIF2C, TOP2A, KIF22, TPX2, VCAM1, HBA2, IQGAP3, ATP9B, RACGAP1, SLC15A2, KIFC…
REACTOME_SYNTHESIS_OF_BILE_ACIDS_AND_BILE_SALTS	0.0211141	0.0874531	0.352488	0.509714	1.53608	27	CYP39A1, RXRA, OSBPL7, CYP27A1, AMACR, NCOA2, HSD3B7, NCOA1, ACOT8, AKR1C3, SLC27A5, AKR1C2, AKR1C1
SEKI_INFLAMMATORY_RESPONSE_LPS_DN	0.0211403	0.0874798	0.352488	0.586255	1.64669	19	BMF, SELENBP1, DBP, PDLIM2, RAB3D, PLEKHA6, C1QTNF2, TMEM178A, WNT4, PALM
PID_ECADHERIN_NASCENT_AJ_PATHWAY	0.0212911	0.0880218	0.352488	-0.509113	-1.54061	38	ARF6, RAP1B, CTTN, CCND1, SRC, RAC1
REACTOME_MAPK6_MAPK4_SIGNALING	0.0214479	0.0885874	0.352488	-0.420382	-1.45038	84	CDC42EP2, MYC, CDC42EP3, PSME3, AGO2, RAC1, PSMD6, MAPKAPK5, PSMD12, PSMA3, PAK2, ETV4, PSMD11, PSMB10, PSMA5, PSMD7, CDC14A, CDC14B, PSMD14, PSMA6, PSME4, PSMC2, PSMB5, PSMD1, PSMC4, PSMB2, MOV10, PSMA1, PSMC1, PSMC6, PSMA4, PAK1
BENPORATH_ES_2	0.0214886	0.088673	0.352488	-0.534792	-1.5518	31	PWP2, RRP9, AEN, TXLNG, DSCC1, DBNDD1, SLC5A6, ETV4
BLANCO_MELO_COVID19_SARS_COV_2_LOW_MOI_INFECTION_A594_ACE2_EXPRESSING_CELLS_UP	0.0215368	0.0887069	0.352488	-0.383352	-1.4111	127	MAFF, EGR1, NFKBIZ, IER5, IER2, KLF10, ZNF267, NR4A1, ZBTB21, ZNF121, CSRNP1, TNFAIP3, ARC, EGR2, EGR3, HNRNPU, FOS, IER3, CCL2, SERTAD2, SCARNA15, ID1, ZNF830, NFKBIE, NR4A3, JUNB, DUSP8, IGFBP1, RLF, LINC00472, PER1, ADM5, ZBTB10, ARHGAP30, PTX3, ZC3H12A
ELVIDGE_HYPOXIA_UP	0.0215368	0.0887069	0.352488	-0.36818	-1.39827	157	SPRY1, PDGFB, MAFF, EGR1, BHLHE40, SAMD4A, SERPINE1, HK2, ATXN1, SOX9, PFKFB3, FAM216A, KLF6, ADM, ADORA2B, PLAUR, VEGFA, GDF15, TNFAIP8, CSRP2, IGFBP3, FOS, HILPDA, RBPJ, BNIP3, DUSP1, EGFR, ANGPTL4
WANG_CLASSIC_ADIPOGENIC_TARGETS_OF_PPARG	0.0217714	0.0895897	0.352488	0.565101	1.60888	20	PEX11A, CD36, PLIN4, SLC25A10, ADHFE1, NR1H3, ACSL1, PNPLA2, EPHX2
MCCABE_HOXC6_TARGETS_CANCER_UP	0.0217934	0.0895972	0.352488	0.517749	1.54123	25	VPS11, GLG1, OTUD5, CBFA2T2, FGFR2
LANDIS_ERBB2_BREAST_TUMORS_65_UP	0.0218177	0.0896143	0.352488	-0.600624	-1.58219	20	DUSP6, GOLPH3, CMAS, WSB2, RAB18, DAP
BRUINS_UVC_RESPONSE_VIA_TP53_GROUP_A	0.0220139	0.0903363	0.352488	-0.28641	-1.23971	682	NOG, FOSL1, UCK2, NOC3L, RASSF8, BCAR3, ATP2B1, SMAGP, MYO1B, MAP3K1, HIVEP3, TRIB3, LEPROT, CCDC88C, MYL12A, TTC9, IPPK, U2SURP, WNK4, PAG1, WDR1, REM1, CTHRC1, DHODH, RASA2, XPOT, SLC30A7, GNPNAT1, SRPRB, SPRYD7, CSRP1, BTBD11, BICD1, CEBPB, YWHAG, ADORA2B, B3GNT2, PIGW, SOCS4, MOK, KIF16B, LIMK1, ARC, PPP2R2A, EGR2, LIN7C, DTD2, TEAD1, DBNDD1, TLR4, APPL1, POU3F2, RSL24D1, DEGS1, MPHOSPH10, DG…
CHARAFE_BREAST_CANCER_BASAL_VS_MESENCHYMAL_UP	0.0220597	0.0903571	0.352488	0.385126	1.48579	75	ELF1, EHF, SLC11A2, LIMK2, LITAF, KIAA1522, RBL2, OSER1, ZNF165, MAF, SH3YL1, COX5B, BSPRY, ACSL1, CDH1, EMC10, PRSS8, PKP3, ELF3, SSH3, CDH3, PROM2, ST14, KIAA0040
WP_AIRWAY_SMOOTH_MUSCLE_CELL_CONTRACTION	0.0220542	0.0903571	0.352488	-0.647315	-1.61029	15	ROCK2, GNAQ, CALM1, GDI1, ROCK1, RHOA
AFFAR_YY1_TARGETS_DN	0.0220926	0.0904086	0.352488	-0.343393	-1.35448	212	CHST2, MYO1B, TRIB3, HAS2, NSDHL, ELOVL6, SQLE, DNAJC2, TFAP4, SOCS4, API5, LDLR, TFB1M, MTHFD2, STEAP1, SFXN1, STARD4, TNFRSF1B, CCL2, TUBB2A, UNG, MSMO1, MTCH2, GNB4, CYP51A1, HMGCS1, ATP6V1E1, ABHD3, FZD3, IDI1, TCP1, ANKH, MRPL19, ALDH18A1, SNX5, JMJD6, PRPS1, RAD18, PIGA, RAB27A, DHCR24, EDNRA, LIG3, TRIP13, CDC6, FMOD, FUS, MCM7, B3GAT3, MRPL52, ITGA4, ELAVL3, SLC29A1, MSH2, TTF1, SUV39H2, …
RHEIN_ALL_GLUCOCORTICOID_THERAPY_UP	0.0221357	0.0905015	0.352488	-0.454671	-1.48054	58	DUSP5, DUSP4, DDX17, CEBPB, USP36, GLIPR1, MFN1, MIR22HG, C15orf39, ITGAM, FOSL2, DIDO1, GABARAPL1, CREM, MAX, GTPBP1, SLC7A5, KLHL2, CYTIP, ANKRD11, EZR, RGS2
MOOTHA_FFA_OXYDATION	0.0222699	0.0909663	0.352488	0.574826	1.66079	22	ACADS, HADH, CPT1B, AMACR, CPT2, ACSL1, ECI1, HADHA, ACAA2, CRAT, HADHB, CPT1A, ACADSB, ACADVL
GAUSSMANN_MLL_AF4_FUSION_TARGETS_A_UP	0.0222964	0.0909907	0.352488	-0.355493	-1.36816	172	FJX1, SLC20A1, EGR1, HBEGF, TTC9, C3AR1, TRIM9, MOSPD2, ZDHHC20, SLBP, SYT12, DYNLT3, ZNF22, RNF138, WASL, TNFAIP8, SLC43A3, LYSMD2, PDE8A, CCL2, RP2, USP14, OLIG2, SORD, ZNF286A, AP1S3, RIF1, ANKRD28, DNAJA4, PLXNA2, STEAP2, MAPRE2, TRIM44, WIPF1, RPGR, GNPDA2, NAV3, ST3GAL6, S1PR3, PITRM1, ARHGAP32, PLGRKT, CNRIP1, LIG3, GOT2, AKAP17A, SYAP1, B3GAT1, NIPAL1, GATA6, FLT1, ATP7A, CCT3, HDAC2, CPS…
REACTOME_BUTYRATE_RESPONSE_FACTOR_1_BRF1_BINDS_AND_DESTABILIZES_MRNA	0.0223507	0.0911282	0.352488	-0.621246	-1.57883	17	MAPKAPK2, EXOSC4, EXOSC9, EXOSC2, EXOSC3, EXOSC7, EXOSC6, YWHAB, EXOSC5, DIS3
AMIT_SERUM_RESPONSE_480_MCF10A	0.0225355	0.0917973	0.352488	-0.534998	-1.53473	29	FOSL1, SLC25A32, CDV3, PVR, ACTN4, TIMM23, TPM1, MRGBP, COPS8, MALL, ZBTB24, COX10, PTX3, APIP
BILANGES_RAPAMYCIN_SENSITIVE_VIA_TSC1_AND_TSC2	0.0226401	0.0921388	0.352488	-0.438452	-1.46157	67	BRI3BP, POLR1C, CCT2, HSPA8, SLC25A17, AIMP1, UQCRFS1, TUBB2A, VDAC1, PRDX3, BCS1L, TCP1, RPS26, MRPL30, PSAT1, CCT4, PAICS, CNIH1
GAZDA_DIAMOND_BLACKFAN_ANEMIA_MYELOID_UP	0.0227146	0.0923574	0.352488	-0.539452	-1.53229	28	HBEGF, SLC4A7, CA2, SEC24A, TRIM38, FOSL2, NR4A3, CREM, ZNF451, NECAP1, MAP4K5, SRSF1
WP_ENDODERM_DIFFERENTIATION	0.0227986	0.0926139	0.352488	-0.387967	-1.403	112	NOG, DUSP5, DUSP2, MAP2K3, DUSP4, SIAH2, NAA15, HHEX, TAF4B, BMPR1A, ELK4, EXT1, VAV3, TCF4, SMAD3, ACACA, CEBPZ, C1QBP, WDFY2, LEF1
REACTOME_TRANSCRIPTIONAL_REGULATION_OF_PLURIPOTENT_STEM_CELLS	0.0228878	0.0928914	0.352488	0.562198	1.60061	20	SOX2, PBX1, STAT3, TDGF1, TSC22D1, FOXP1, HIF3A
WILLERT_WNT_SIGNALING	0.0230644	0.0935227	0.352488	-0.595274	-1.5681	20	EIF3J, CCND1, MSX2, SNRPA1, UBE2D2, SRP19, SLC2A1, ING1
PEDERSEN_METASTASIS_BY_ERBB2_ISOFORM_7	0.0231165	0.0936481	0.352488	-0.315277	-1.30624	345	SPRED1, PMAIP1, IER5, RASSF8, BCAR3, EDEM1, BCL2A1, CTTN, SLC35F2, PPP1R18, HK2, SLC4A7, KCTD5, MTUS1, PMEPA1, WWTR1, BTBD11, B3GNT5, KLF6, CCDC71L, FAM43A, PLAUR, JAG1, LONRF2, TGFA, ACTN1, RAP2C, PXN, FAM89A, LDLR, PDLIM7, APPL1, XBP1, ARL4A, LATS2, NET1, CUL4A, C3orf52, PDE3B, C9orf72, STEAP1, HILPDA, EHD1, CTNNAL1, TOMM34, S100A16, SPOCD1, ANGPTL4, AP1S3, RGS16, SH3BP5, HPCAL1, ERCC1, SNX27, …
SANSOM_APC_TARGETS_UP	0.0233369	0.0944547	0.352488	-0.402271	-1.45503	113	TNFRSF12A, EGR1, CCDC86, MSX1, SLC39A14, TRIB1, SOX9, TGFBR2, EIF2S2, PAXIP1, URI1, DYRK3, GTF3C4, EPHB3, TUBB2A, UNG, CTPS1, QSER1, MSI1, GOLGA3, PSAT1, OXCT2, TCOF1, PAICS
KEGG_FC_GAMMA_R_MEDIATED_PHAGOCYTOSIS	0.0234011	0.0946269	0.352488	-0.413034	-1.44595	89	ARF6, VASP, ARPC5L, MAP2K1, PIP4K2B, ASAP1, VAV3, FCGR2C, PIK3CG, RAC1, LIMK1, PIP5K1A, WASL, ARPC2, FCGR2A, ARPC4, PRKCD, PLCG1, ARPC5
WP_CARDIAC_HYPERTROPHIC_RESPONSE	0.0234221	0.0946269	0.352488	-0.451741	-1.44503	52	MAP2K3, MAP2K1, MAP3K1, FGF2, NFKB1, NFATC2, HDAC4, RAC1, CHUK, MEF2A, IKBKE, HDAC7, MAP3K7, CALM1, CAMK2D, CDK7
DAZARD_UV_RESPONSE_CLUSTER_G2	0.0235631	0.0947089	0.352488	-0.593632	-1.56377	20	PMAIP1, PHLDA2, CSRP1, SGK1, JUND, IER3, JUNB, GADD45A, CLDN4, ATF4
HEIDENBLAD_AMPLICON_8Q24_DN	0.0235705	0.0947089	0.352488	-0.503872	-1.52475	38	RABEPK, HIVEP3, NAB1, MYL12A, NEK6, NAPG
PID_ATF2_PATHWAY	0.0235619	0.0947089	0.352488	-0.475373	-1.49937	49	DUSP5, CBFB, HES1, CCND1, JUND, DUSP10, CSRP2, FOS, DUSP1, JUNB, DUSP8, GADD45A
REACTOME_THROMBOXANE_SIGNALLING_THROUGH_TP_RECEPTOR	0.0235631	0.0947089	0.352488	-0.593612	-1.56372	20	GNG5, GNG12, GNG2, GNB4, GNAQ, GNB1, GNB3
WP_APOPTOSIS_MODULATION_BY_HSP70	0.0234804	0.0947089	0.352488	-0.623716	-1.59993	18	MAP3K1, CASP3, NFKB1, CYCS, FADD, BID
WP_EPO_RECEPTOR_SIGNALING	0.023489	0.0947089	0.352488	-0.55257	-1.53302	25	RASA1, MAP2K1, IRS2, STAT5B, PIK3CG, SRC, SHC1, IRS1
GHANDHI_DIRECT_IRRADIATION_DN	0.0236114	0.0947874	0.352488	0.487334	1.53107	31	NFE2, ARHGEF37, TOX, RGMA, OPRL1, MN1, SYBU, CNKSR3, PTK7, PLEKHA6, EVI5L, ARHGEF25, CCDC85C, PBX2, FAM50B
WESTON_VEGFA_TARGETS	0.023739	0.0952137	0.352488	-0.427739	-1.45317	76	PNP, SDC4, ANKRD1, NR4A1, BDNF, SHC3, ADORA2B, PGF, MPHOSPH10, PRKCI, CCL2, UNG, MALSU1, ANGPT2, CEACAM1, FHL3, MRPL19, HSD11B2, KDR
FLOTHO_PEDIATRIC_ALL_THERAPY_RESPONSE_DN	0.0238651	0.0956329	0.352488	0.498554	1.52224	28	JAKMIP2, PALMD, EHMT2, KLHL11, TNFSF13, CNR1, TTLL4, TRIM21, PDLIM2, SNN
DACOSTA_UV_RESPONSE_VIA_ERCC3_TTD_UP	0.0240998	0.0964862	0.352488	-0.446868	-1.43551	54	GLS, PVR, UBL4A, ADO, GCH1, PPIF, MRPS12, PGF, PDLIM7, ARPC4
WP_RAS_SIGNALING	0.0241298	0.0965191	0.352488	-0.358986	-1.36263	158	ARF6, RAP1B, RASA1, SHC4, MAP2K1, RALB, EPHA2, RASA3, RASA2, FGFR1, SHC3, NFKB1, RAC1, GNG5, CHUK, GNG12, RIN1, PAK2, SHC1, GNG2, NRAS, ABL2, EGFR, RASSF5, PLA2G3, GNB4, PLCG1, CALM1, IGF1R, RELA, STK4, RHOA, LAT, GNB1, PIK3CA, KDR, RASAL2, NF1, RAPGEF5, GNB3
MOREAUX_B_LYMPHOCYTE_MATURATION_BY_TACI_DN	0.0242214	0.0966476	0.352488	-0.434444	-1.45807	70	DKC1, EBNA1BP2, C1orf131, AASDHPPT, MRPS12, CCT2, AIMP2, G3BP1, C1QBP, SLC16A1, SSBP1, SLC38A1, CMC1, CCT5, PTPMT1, MALSU1, CBWD1, RNF7, TIMM50
REACTOME_ASSEMBLY_OF_THE_HIV_VIRION	0.0242273	0.0966476	0.352488	0.607642	1.62427	16	UBC, VPS37B, UBB, MVB12B, VPS37D, MVB12A, UBAP1, VPS28
REACTOME_GLYCOLYSIS	0.0241863	0.0966476	0.352488	-0.437001	-1.45164	65	PPP2R1B, HK2, RANBP2, PFKFB3, NUP35, SEH1L, NUP153, NUP155, NUP98, NUP50, NUP160, POM121, PPP2CA, PGP, GNPDA2, NUP88, POM121C, NUP62, PPP2CB, NUP188, NUP107
REACTOME_RHOQ_GTPASE_CYCLE	0.024542	0.0978151	0.352488	-0.454444	-1.47137	57	CDC42EP2, CDC42EP1, TFRC, SLC4A7, CDC42EP3, GIT1, RHOQ, WASL, PAK2, CPNE8, PREX1, ARHGAP17, SYDE1, SLC1A5, ARHGAP32, CAV1
KEGG_METABOLISM_OF_XENOBIOTICS_BY_CYTOCHROME_P450	0.0246673	0.0982263	0.352488	0.496319	1.51542	28	GSTZ1, CYP1B1, ALDH3B1, EPHX1, GSTK1, GSTM2, GSTT1, GSTO2, ALDH3A1, GSTM1, CYP1A1, AKR1C3, GSTM5, GSTA4, AKR1C2, AKR1C1, GSTM4, UGT2B7
LIU_NASOPHARYNGEAL_CARCINOMA	0.0247296	0.0983861	0.352488	-0.441751	-1.45325	62	MAT2A, SLC7A1, INPP1, SERBP1, DDX17, EIF1AX, RAP2C, PRKCI, ARPC2, SEC16A, UBE2L3, SSR1, MAPK1IP1L, THUMPD2, TBL1XR1, HSPD1
WP_METHIONINE_DE_NOVO_AND_SALVAGE_PATHWAY	0.0247634	0.0984325	0.352488	-0.622188	-1.59601	18	MAT2A, ENOPH1, TXN, SRM, MTR, SMS, APIP, AMD1
SABATES_COLORECTAL_ADENOMA_UP	0.0248455	0.0986702	0.352488	-0.428054	-1.46796	81	C2CD4A, MSX1, DUSP4, RPL22L1, LRP8, INHBA, EPHX4, DLGAP1-AS2, NFE2L3, MSX2, ETV4, AJUBA, AP1S3, PSAT1, LRRC34, CHAC1, TEAD4, SLC7A5, ARNTL2
BIOCARTA_HIVNEF_PATHWAY	0.0249842	0.0986908	0.352488	-0.444842	-1.429	54	RASA1, MAP3K1, DFFA, CASP3, NFKB1, PSEN2, CHUK, FADD, PAK2, BID, TNFRSF1B, ARHGDIB, PRKCD, BAG4, LMNA, MAP3K5
DASU_IL6_SIGNALING_UP	0.0249842	0.0986908	0.352488	-0.443589	-1.42497	54	MAFF, ATP2B1, TFAP2C, CEBPB, SERPINB2, ZFP36L2, TMEM158, IER3, CCL2, FASN
KEGG_AMINO_SUGAR_AND_NUCLEOTIDE_SUGAR_METABOLISM	0.0249435	0.0986908	0.352488	-0.484925	-1.48134	41	UXS1, PGM2, PMM2, HK2, UAP1, GNE, GNPNAT1, NANP, GFPT1, CMAS
REACTOME_RMTS_METHYLATE_HISTONE_ARGININES	0.0248998	0.0986908	0.352488	-0.5274	-1.51543	30	CCND1, PRMT3, PRMT6, WDR5, WDR77, COPRS, ACTL6A
SHIN_B_CELL_LYMPHOMA_CLUSTER_2	0.0249369	0.0986908	0.352488	-0.549663	-1.52496	25	MYC, BTG3, PIK3CG, PSEN2, TRAF3, XBP1, PRKCD, MIB1, PRDM1, FZD6
ZHU_CMV_24_HR_DN	0.0249386	0.0986908	0.352488	0.376248	1.45431	77	GAS1, TMEM198B, ABL1, CXCL12, XPC, CDH11, PAFAH1B1, NR3C1, MN1, TGFBR3, CYP1B1, PABPC1, MATK, IGFBP5, RAB13, VCAN, C1R, MITF
TIAN_TNF_SIGNALING_VIA_NFKB	0.0250617	0.0989091	0.352488	-0.612916	-1.5952	19	SDC4, GCH1, NFKB1, TNFAIP3, RELB, NFKBIE
MANALO_HYPOXIA_UP	0.0251248	0.0990699	0.352488	-0.350483	-1.36385	193	DUSP6, PDGFB, MAFF, GLS, BHLHE40, HES1, SERPINE1, LIMS1, ATXN1, CHST15, CHSY1, CD200, ADM, TNFAIP3, SLC2A3, INHBA, TRIB2, PGF, SEC24A, VEGFA, FAM171A1, RHOBTB1, PXN, MEF2A, SIK1, IGFBP3, IER3, NEDD9, PDZD2, BNIP3, ANGPTL4, RAI14, NUAK1, CHST1, TPM1
WILSON_PROTEASES_AT_TUMOR_BONE_INTERFACE_UP	0.0251929	0.0992209	0.352488	-0.633759	-1.59125	16	TIMP3, USP16, USP15, USP14, USP24, SERPINE2, USP1, ADAM10
WP_METABOLIC_REPROGRAMMING_IN_COLON_CANCER	0.0252093	0.0992209	0.352488	-0.500679	-1.52772	40	GLS, PPAT, IDH3A, GART, ACLY, RPIA, FASN, PSAT1, PAICS, SLC2A1, SLC1A5, FH, GOT2, PYCR1, GLUD1, SDHB, DLST
ZWANG_EGF_INTERVAL_DN	0.0252302	0.0992209	0.352488	0.307187	1.35483	172	ZNF608, ING4, BTG1, CYB5D2, EHF, WNT9A, MXD3, ARHGEF37, SOX4, RPS6KA5, FAM214A, CLN3, KAT6B, TRERF1, JMY, MATN2, PLEKHA7, NUDT2, IFT172, GABARAP, OSBPL7, TMEM101, HCFC1R1, ARMC7, TESK2, ABHD8, CDC42EP4, NINJ1, YPEL3, PIK3R1, TMEM256, REEP4
LEE_AGING_MUSCLE_UP	0.025447	0.0999848	0.352488	-0.527603	-1.53094	31	HSPA8, DDX5, POU3F2, STARD7, TGFB1I1, FOS, ARHGDIB, RHOB, RAB21, U2AF2, NAMPT, GADD45A
BLANCO_MELO_BRONCHIAL_EPITHELIAL_CELLS_INFLUENZA_A_INFECTION_DN	0.0254906	0.100068	0.352488	0.403439	1.48945	59	CAPS, AIF1L, ACBD4, ZNF524, ATP6V0E2, MUC20, YPEL3, CCDC88B, PAQR8, NUDT3, NOXA1, TJP3, TM7SF2, SMIM5, BSPRY, MND1, NUDT8, LMTK3, TPGS1, CCDC96, ELF3, TGFBR3L
DAUER_STAT3_TARGETS_UP	0.0256635	0.100568	0.352488	-0.499448	-1.52396	40	FOSL1, DUSP5, UGCG, SAMD4A, TRIB1, SLC4A7, PFKFB3, ADM, SLC2A3, LDLR, CCL2
MAGRANGEAS_MULTIPLE_MYELOMA_IGG_VS_IGA_UP	0.025642	0.100568	0.352488	0.604101	1.6148	16	GAS1, ABCA7
PID_CD8_TCR_PATHWAY	0.0258831	0.101284	0.352488	-0.488775	-1.5227	44	BCL10, MALT1, PAG1, CHUK, CSK, ORAI1, CBL, SHC1, NRAS, RASSF5, PLCG1
WP_STEROL_REGULATORY_ELEMENTBINDING_PROTEINS_SREBP_SIGNALLING	0.0258919	0.101284	0.352488	-0.435966	-1.44458	64	PRKAG2, PRKAA1, LPIN1, SQLE, SAR1A, SEC24B, SEC24A, ACACA, LDLR, ACLY, FASN, HMGCR, CYP51A1, HMGCS1, IDI1, INSIG1, SAR1B, PIK3CA, PRKAA2, PPARGC1B, NR1H2, SEC24D
WP_CALCIUM_REGULATION_IN_THE_CARDIAC_CELL	0.0259219	0.101312	0.352488	-0.381059	-1.40989	130	RGS17, ATP2B1, YWHAG, GNG5, YWHAZ, CHRM3, RGS1, GNG12, ADRA1D, RGS19, PKIG, GNG2, PRKCD, GNAI3, GNB4, RGS16, GNAQ, ITPR1, CALM1, RGS14, YWHAB, ATP1B3, PRKAR1A, ARRB1, CAMK2D, ATP1B1, GNB1, CHRM5
PID_CD40_PATHWAY	0.0260125	0.101577	0.352488	-0.525388	-1.48539	27	MAP3K1, CBLB, MYC, NFKB1, TNFAIP3, TRAF3, RELA, MAP2K4, BCL2L1, MAP3K14, MAPK9
WP_PARKINSONS_DISEASE_PATHWAY	0.0260971	0.101818	0.352488	-0.51212	-1.53845	37	UBE2J1, CASP3, CYCS, CCNE2, MIR17HG, UBE2L3, UBE2G2, CCNE1, UBE2G1, UBE2J2
KEGG_B_CELL_RECEPTOR_SIGNALING_PATHWAY	0.0261569	0.101961	0.352488	-0.432383	-1.44134	67	BCL10, MALT1, MAP2K1, VAV3, NFKB1, PIK3CG, NFATC2, RAC1, PPP3R1, CHUK, FOS, NRAS, NFKBIE, PIK3AP1, RELA, PIK3CA, PPP3CC
PUJANA_XPRSS_INT_NETWORK	0.0261921	0.102009	0.352488	-0.357014	-1.35514	158	TOP1, MAT2A, CNTRL, SLC7A1, PNN, ZNF330, AATF, ATP11B, PAXIP1, TFDP1, TCERG1, RPIA, METAP1, NAE1, UNG, SNRPA1, DDX46, RIF1, ACYP1, PRPF4, CBX3, FUBP1, COPS3, ZNF131, PAICS, PRPS1, TTF2, RECQL, TOPBP1, CAD, RBBP8, PRKDC, CSNK2A1, EXOSC8, RFC3, SRSF11, USP1, CHAF1A, TBCA, SUZ12, MSH2, SRSF3, UBE2S, MCM6, POLE, LBR
REACTOME_RHOA_GTPASE_CYCLE	0.0262642	0.1022	0.352488	-0.364419	-1.36666	142	STK10, ARHGEF2, FMNL3, TFRC, SOWAHC, TEX2, ARHGAP18, SLK, ROCK2, VAV3, ARHGAP23, DIAPH1, ARHGAP6, C1QBP, MCF2L, NET1, ARAP3, ARHGDIB, ARHGAP22, ROCK1, TRIO, PREX1, SRGAP1, RHOA, HMOX2, DAAM1, SCFD1, ARHGAP30, MCAM, ARHGAP32, ARHGEF1, CAV1, ARAP2, ARHGDIA, VAV2, ARHGEF40, ARHGAP39, ARHGEF15, BCAP31, MYO9B, ARHGAP29, LBR, KTN1, ARHGEF11, FAM13A, FARP1, PREX2, ARHGAP26
SCHAEFFER_PROSTATE_DEVELOPMENT_AND_CANCER_BOX4_DN	0.0262991	0.102246	0.352488	-0.519237	-1.52897	33	IER2, MYO1B, CDC37L1, SSR1, PPHLN1, EIF3A, PRPF40A, IER3IP1, SFPQ, VPS36, ELOVL5, NFIA, MANF, PSMC6
PETROVA_ENDOTHELIUM_LYMPHATIC_VS_BLOOD_DN	0.0264095	0.102496	0.352488	-0.364309	-1.36558	145	FHL2, SERPINE1, EIF2B2, UAP1, CDC42EP3, EXT1, IL4R, SMURF2, PGF, SMAD3, RCN1, IER3, CCL2, TRAM2, ARHGDIB, UPP1, PDLIM4, SORD, ARHGAP22, RHOB, NUAK1, CHST1, TPM1, SLC1A1, COL8A1, TANK, CEP170B, GADD45A, ICAM2, ATP1B1, ARL4C, GLCE, SLC3A2, EMP3, PRNP, TPM2
WP_OLIGODENDROCYTE_SPECIFICATION_AND_DIFFERENTIATION_LEADING_TO_MYELIN_COMPONENTS_FOR_CNS	0.0263895	0.102496	0.352488	-0.546431	-1.51599	25	PDGFB, LIF, FGF2, SOX9, NKX2-2, OLIG2
PID_CERAMIDE_PATHWAY	0.0264919	0.102725	0.352488	-0.488756	-1.51327	43	PDGFA, MAP2K1, MAP3K1, MYC, NFKB1, CYCS, FADD, BID, PRKCD, BAG4
ZHAN_MULTIPLE_MYELOMA_SPIKED	0.0267458	0.103619	0.352488	-0.631603	-1.58584	16	DUSP2, CCND1, IFIT3
SUNG_METASTASIS_STROMA_UP	0.0267799	0.103661	0.352488	-0.391666	-1.39168	102	DUSP6, TIMP3, ETV5, SDC4, EDEM1, EIF2B3, CDC42EP3, GSPT1, EIF1AY, SLC16A1, CNN3, RDH10, HMGCS1, DCBLD2, JUNB, TRIO, U2AF2, SVEP1, FZD8, SOCS5, MGAT3
GAUSSMANN_MLL_AF4_FUSION_TARGETS_F_UP	0.0268569	0.103869	0.352488	0.298418	1.31089	158	GAS1, PNRC1, CLIP4, TTC30B, PIK3IP1, TOX, ZFP36L1, DNASE2, TCP11L2, TP53INP1, MATN2, ARHGAP28, RCBTB2, NDRG4, TMEM141
KEGG_CHRONIC_MYELOID_LEUKEMIA	0.0269246	0.10404	0.352488	-0.421896	-1.42304	71	SHC4, MAP2K1, CCND1, CBLB, MYC, STAT5B, TGFBR2, SHC3, E2F3, NFKB1, PIK3CG, SMAD3, CHUK, CBL, SHC1, NRAS
KEGG_RNA_DEGRADATION	0.0269911	0.104206	0.352488	-0.453403	-1.45249	53	PNPT1, HSPA9, EXOSC4, EXOSC9, MPHOSPH6, EXOSC2, EXOSC3, EXOSC7, EXOSC6, LSM6, HSPD1, EXOSC5, DIS3, LSM1, EDC4, PATL1, EXOSC10, DCPS, WDR61, EXOSC8, XRN2
KANG_CISPLATIN_RESISTANCE_UP	0.027078	0.104451	0.352488	-0.619964	-1.59031	18	MAFF, IER5
SAFFORD_T_LYMPHOCYTE_ANERGY	0.0272772	0.105127	0.352488	-0.425436	-1.441	75	DUSP6, GCH1, ARFIP1, ADORA2B, ACTN4, SOCS4, TP53RK, EGR2, F2R, KIFC3, MMD, IER3, CASP4, BNIP3, KCNK5, RNF19A, NR4A3, ANKRD28, ANGPTL2, MYO1C, MYO1E, CDC14A, KCNQ5, ANP32A
PARK_TRETINOIN_RESPONSE_AND_PML_RARA_FUSION	0.0273579	0.105347	0.352488	-0.542912	-1.50623	25	TOP1, JUND, IER3, TNFRSF1B, UPP1, SLA, SLC2A5
SAGIV_CD24_TARGETS_DN	0.0274803	0.105727	0.352488	-0.496262	-1.51424	40	PDGFB, DUSP5, CTTN, GDF15, RELB, RNF25, CHAC1, MCAM, EMP3, CAV1, EPHB6, LAT2
WP_TCELL_ANTIGEN_RECEPTOR_TCR_PATHWAY_DURING_STAPHYLOCOCCUS_AUREUS_INFECTION	0.0275188	0.105783	0.352488	-0.459262	-1.45308	50	BCL10, MALT1, MAP2K1, NFKB1, NFATC2, CHUK, AHSA1, FOS, CBL, PLCG1, MAP3K7, CALM1, LAT, PIK3CA
MARTIN_VIRAL_GPCR_SIGNALING_DN	0.0276474	0.106093	0.352488	-0.497705	-1.50897	39	FOSL1, BRSK1, PGF, FRMD4B, TAF13, TCERG1, ZNF7, LSM6, ALDH18A1, TCOF1, ARIH2, SMS
PID_EPHB_FWD_PATHWAY	0.0276474	0.106093	0.352488	-0.497141	-1.50726	39	RAP1B, RASA1, MAP2K1, SRC, RAC1, PXN, WASL, EPHB3, SHC1, NRAS
BILANGES_SERUM_SENSITIVE_VIA_TSC1	0.0277844	0.106435	0.352488	-0.612854	-1.5575	17	EGR1, KCTD15, DUSP4, TBL2, JUNB, UTP6, MEOX1
PID_AVB3_OPN_PATHWAY	0.0277815	0.106435	0.352488	-0.521856	-1.51426	31	MAP3K1, ROCK2, VAV3, NFKB1, RAC1, BCAR1, CHUK, PIP5K1A, FOS, RELA, RHOA, PIK3CA
DARWICHE_SKIN_TUMOR_PROMOTER_DN	0.027842	0.106472	0.352488	-0.368159	-1.38506	147	CDC42EP2, UCK2, BCL2A1, SRF, CHST11, DOK4, TTC9, PMEPA1, SAR1A, JAG1, LYAR, ASNS, FBRSL1, BID, ZNF787, PVT1, GTF2E2, NEK4, MYCN, DENR, STRAP, RNF19A, ZNF830, CACYBP, TXN, TPM3, ITPR1, HSPD1, MSI1, C14orf119, MRPL19, SMIM8, ARMC9, MED17, ACTA1, ANP32A, PDP2, SRSF1, EIF5A, PRRC1, TREM2, CSPP1, PHF2, SFPQ
DELACROIX_RAR_BOUND_ES	0.0278353	0.106472	0.352488	-0.305808	-1.27375	375	SPRED1, SPRY2, BHLHE40, IER2, PPP1R15B, SLC39A14, SLC35F2, HIVEP3, CCND1, DUSP4, HBEGF, PLK3, GTPBP4, TXLNG, GCH1, PIM3, SPRED2, GSR, BRSK1, GNL3L, ZNF770, YWHAG, RBPMS, DCAF4, ACTN4, COX17, DNAJB6, OXNAD1, SNTB2, SRC, MOK, ATP11B, MCL1, ZNF280B, POLR1A, GBX2, RAI1, HNRNPAB, RHOQ, FUBP3, ARF4, DYRK3, AKAP1, S1PR2, WSB2, DISC1, MYCN, MAPK1IP1L, DPH3, FXN, FARSA, DUSP1, UPP1, SMAP2, RIF1, ZMIZ1, MI…
BIOCARTA_IGF1_PATHWAY	0.028035	0.107118	0.352488	-0.595691	-1.58226	21	RASA1, MAP2K1, SRF, PIK3CG, FOS, SHC1, IRS1, IGF1R, PIK3CA, CSNK2A1
SARTIPY_BLUNTED_BY_INSULIN_RESISTANCE_UP	0.0281095	0.10731	0.352488	-0.616998	-1.5827	18	CCDC86, PPRC1, NAB2, SERPINE1, LRRFIP1, SNTB2, PKD2, JUNB
GOBERT_OLIGODENDROCYTE_DIFFERENTIATION_UP	0.0281849	0.107505	0.287857	-0.291231	-1.24344	523	ANKS1A, EMP1, BEND3, GEMIN5, POC1B, IFFO2, GPATCH4, DKC1, FMNL3, AEN, GRWD1, PDSS1, SLC7A2, RRP1B, RRP12, TIPIN, SPRED2, GOLT1B, NLE1, ARHGAP18, NOLC1, CREB5, PPIF, NOP58, DNAAF2, GFOD2, UCHL5, CHSY1, IFIT2, UMPS, DSCC1, TRMT61A, SLC29A2, CASP3, SLBP, PA2G4, IER5L, AUNIP, DDX20, HDAC4, CCNE2, RC3H2, LYAR, LIMK1, ANXA1, TEAD1, LDLR, NET1, CSRP2, IFRD2, CPNE8, BATF3, CLIC1, UNG, DCTD, CCNE1, CMC2, …
VALK_AML_WITH_EVI1	0.0286253	0.109091	0.352488	-0.611861	-1.56952	18	SPRY1, SMAGP, F2RL1, RBPMS
BAKER_HEMATOPOIESIS_STAT3_TARGETS	0.0287734	0.109561	0.352488	-0.634794	-1.57914	15	CCND1, MYC, MCL1
WEST_ADRENOCORTICAL_CARCINOMA_VS_ADENOMA_UP	0.0288231	0.109656	0.352488	-0.628142	-1.57715	16	NLE1, DDX56, SLC35C1, AUNIP, GGCT, LONRF3, NUP88, FAT1
LINDGREN_BLADDER_CANCER_WITH_LOH_IN_CHR9Q	0.0289998	0.110234	0.352488	-0.39068	-1.40022	106	UGCG, CNTRL, ARPC5L, CORO2A, MRPL50, NEK6, IPPK, SETX, DDX3Y, TOR1A, TDRP, FUBP3, RARA, SEC16A, RAB14, LRRC8A, POLE3, SLC9B2, SMC5, VPS13A, PRPF4, GNAQ, ANKH, MSANTD3, PTPDC1, KIF2A, RBM18, GRAMD1A, NANS, SET, NUP188, SEC61B, SECISBP2, C9orf78, FKTN, ERP44, PTPN3
BIOCARTA_INSULIN_PATHWAY	0.0290274	0.110244	0.352488	-0.5931	-1.57538	21	RASA1, MAP2K1, SRF, PIK3CG, FOS, SHC1, IRS1
GRAHAM_CML_DIVIDING_VS_NORMAL_QUIESCENT_UP	0.0291322	0.110548	0.352488	-0.348287	-1.33226	163	PDSS1, ELOVL6, PPIF, PMP22, SYNCRIP, DSCC1, EIF1AX, GSPT1, SERPINB2, CCNE2, ACTN1, ZNF593, HSPA14, SFXN1, CCL2, SNRPD1, CCNE1, SORD, ABCC4, LMNA, HAT1, TPM1, LRRC59, SUB1, GMNN, LAT, AMMECR1, HBB, SLC7A5, TRIP13, CDC6, FABP5, MINPP1, RFC3, SNRNP25, COTL1, VRK1, MCM10, HBG1, UBE2S, RAD51, TST, SUCLA2, RANBP1, NUDT4, NUP85
PID_NCADHERIN_PATHWAY	0.0297465	0.112783	0.352488	-0.52554	-1.54366	32	DAGLA, CTTN, FGFR1, RAC1, MAPRE1, PTPN1, AXIN1, KIF5B, PLCG1, ROCK1, RHOA, PIK3CA, CTNNB1, LRP5
KORKOLA_YOLK_SAC_TUMOR_UP	0.029916	0.113285	0.352488	-0.605547	-1.57602	19	EMG1, SLC2A3, DDX47, KLHL42, MAGOHB, YARS2, RECQL, TEAD4, DDX11
REACTOME_SIGNALING_BY_TYPE_1_INSULIN_LIKE_GROWTH_FACTOR_1_RECEPTOR_IGF1R	0.0299301	0.113285	0.352488	-0.502961	-1.49738	36	TRIB3, IRS2, FGF2, FGFR1, PDE3B, SHC1, IRS1, NRAS, FGF9, IGF1R
WEIGEL_OXIDATIVE_STRESS_BY_HNE_AND_TBH	0.0302499	0.114398	0.352488	0.399298	1.47085	56	CDKN1C, ETS2, RXRB, SELENBP1, SMAD1, STAT6, HSPA2, FASTK, BMP1, BAD, ITSN1, ERCC5, TSPAN31, RARB, MLH1, TADA3, PPP3CA, BRAF
YOSHIMURA_MAPK8_TARGETS_UP	0.0303259	0.114588	0.352488	-0.277809	-1.21306	842	SH2B3, EDN3, PDGFB, LIF, EGR1, ERRFI1, C2CD4A, UGCG, PDE4D, HES1, MYO1B, KLF10, CCND1, IRS2, UBE3A, DUSP4, METTL7B, CCDC88C, MRPL50, MYL12A, DUSP7, F2RL1, PIP4K2B, SLC7A2, EIF5B, ATXN1, GCH1, ESRRA, PFKFB3, SSB, PISD, BDNF, PPIF, POMP, STAT5B, SHC3, BTG3, KLF6, CA2, PLAUR, CHORDC1, KCNA2, TBXAS1, LIMK1, JUND, BEGAIN, ARC, AK2, DLAT, NF2, GDF15, RGS1, GLMN, TLR4, POU3F2, MSX2, KCTD13, MCF2L, AKAP1…
DAWSON_METHYLATED_IN_LYMPHOMA_TCL1	0.0304173	0.114835	0.352488	0.428499	1.51396	49	GAS1, TNS3, FIGN, ARHGEF26, RUNX1T1, FOXC1
DELYS_THYROID_CANCER_DN	0.0306224	0.115511	0.352488	0.283305	1.28934	205	GAS1, DNAJB4, ALDH1B1, FAXDC2, PHYH, RPS6KA5, CITED2, CXCL12, LIMK2, NUCB2, ZNF302, ALDH7A1, MATN2, CD36, TRAPPC6A, TOB1, GPER1, EPB41L3, NDRG4, PRPSAP1, FOLR1, TGFBR3, FGFR2, ESRRG, STARD13, FXYD1, ACSF2, BMP2, EML1, JUN
REACTOME_TGF_BETA_RECEPTOR_SIGNALING_ACTIVATES_SMADS	0.0306689	0.115588	0.352488	-0.524853	-1.54164	32	PMEPA1, UCHL5, TGFBR2, SMURF2, SMAD7, SMAD3, CBL, USP15, STRAP, SMURF1
MACAEVA_PBMC_RESPONSE_TO_IR	0.0312574	0.117706	0.321776	0.364649	1.42822	85	DDB2, BBC3, XPC, METTL7A, PRKAB1, TP53INP1, CCNG1, PPM1D, RETSAT, PLK2, ANKRA2, FDXR, FGD3, DCP1B, CDS2, TRIM32, ZNF79, ACER2, AMZ2, ISCU, SESN1, APOBEC3C, BRMS1L, POLH, ARHGEF3, ANXA4, BAX, NSF, MGME1, ITPR2
REACTOME_SIGNALING_BY_NUCLEAR_RECEPTORS	0.0313303	0.117881	0.321776	-0.335766	-1.31958	206	CBFB, CXXC5, SRF, CCND1, HBEGF, TLE3, MYC, CHD1, AGO2, DDX5, SRC, FKBP5, TGFA, GNG5, JUND, DLAT, PPID, GNG12, RARA, FOS, RDH11, AXIN1, SHC1, GNG2, NRAS, POLR2K, STRN, FASN, EGFR, GNAI3, CCNT1, RDH14, RDH10, GNB4, TBL1XR1, POLR2H, CALM1, ALDH1A3, RDH5, PTGES3, IGF1R, NCOR1, POLR2C, POLR2D, ZDHHC21, GNB1, S1PR3, ARL4C, UHMK1, CAV2, FKBP4, PIK3CA, KANK1, GTF2A2, GNB3, PTK2, NR1H2, CAV1, FABP5, KDM1A
FINETTI_BREAST_CANCERS_KINOME_GRAY	0.0313655	0.117913	0.321776	-0.627993	-1.56222	15	SLK, CDK17, CHUK, NEK4, CSNK1G3, SCYL2, PRPF4B
APPIERTO_RESPONSE_TO_FENRETINIDE_UP	0.0315658	0.118482	0.321776	-0.509901	-1.50523	34	SDC4, TFRC, RRP12, HSPA8, GDF15, HSPA4, AHSA1, PDZD2, MYADM, FOXJ3, CCNJL, MYO1E, UBQLN1, PSMC4, CCNL2
REACTOME_BUDDING_AND_MATURATION_OF_HIV_VIRION	0.0315704	0.118482	0.321776	0.48873	1.47285	27	UBC, VPS4B, CHMP4A, VPS37B, UBB, MVB12B, VPS37D, MVB12A, NEDD4L, UBAP1, VPS28, CHMP2A, CHMP3
COLIN_PILOCYTIC_ASTROCYTOMA_VS_GLIOBLASTOMA_DN	0.0317903	0.119183	0.321776	-0.525642	-1.49306	28	TIMP3, BHLHE40, TFRC, EGFR, POLR2C, TXNRD1, CTNNB1, FMOD
JINESH_BLEBBISHIELD_VS_LIVE_CONTROL_UP	0.0318108	0.119183	0.321776	-0.305136	-1.26604	350	TIMP3, MAFF, EGR1, YRDC, BCAR3, BRI3BP, TRIB3, PNPT1, AEN, LRRFIP1, PIP4K2B, SOX9, TIPIN, CSRNP1, NOP56, DDX56, HSPA8, IER5L, CEBPG, IFRD1, SNHG10, FKBP14, PTP4A2, PGF, SNAPC1, CNBP, BEGAIN, GDF15, TAF13, ASNS, ARL4A, HAUS2, PANK3, HNRNPU, FOS, NUP50, PRRG4, DENR, EIF5, TDG, IL17RD, DDX51, DUSP1, SERTAD1, KLF4, WDR20, RBM15, RGS16, METTL21A, NPIPB3, TRMT1, EHBP1L1, BLZF1, CCDC144A, ZNF876P, CCDC1…
GERHOLD_ADIPOGENESIS_DN	0.0319574	0.119631	0.321776	0.405322	1.49453	58	GAS1, SOX4, CXCL12, CD9, SAMHD1
TCGA_GLIOBLASTOMA_COPY_NUMBER_DN	0.0323747	0.121091	0.321776	0.487981	1.47059	27	CDKN2C, SETDB2, RCBTB2, H6PD, PTEN, KCNRG, RCBTB1, FNDC3A, RB1, OMG
GOTZMANN_EPITHELIAL_TO_MESENCHYMAL_TRANSITION_DN	0.0324356	0.121217	0.321776	-0.355829	-1.36879	171	FOSL1, EGR1, DOK1, SDC4, IER2, MYC, DDX19A, CASP3, PA2G4, TFAM, YWHAZ, DDX24, ARF4, FOS, MTHFD2, VDAC1, ARHGDIB, CASP4, RAB18, KLF4, TPM3, PDCD2, ATP6V1E1, CAPZA2, ROCK1, PLXNA2, POLR1D, POLR2C, GAS8, CNIH1, HCCS, SLC1A5, DYNLT1, LGALS9, SRSF1, SLC3A2, HNRNPH1, CTNNB1, SERPINE2, STIP1, HMGA2, AMD1
PID_NFKAPPAB_CANONICAL_PATHWAY	0.0325007	0.121358	0.321776	-0.588245	-1.56249	21	BCL10, MALT1, NFKB1, TNFAIP3, CHUK
YU_MYC_TARGETS_DN	0.0329226	0.12283	0.321776	0.426227	1.45821	44	BTG1, GUCD1, ZCCHC7, GNS, ABCA1, SRPK3, PYGM, PTPRC, CTSH, MYO7A, UNC93B1
FISCHER_DIRECT_P53_TARGETS_META_ANALYSIS	0.0331288	0.123495	0.276501	-0.318206	-1.2938	277	LIF, PMAIP1, IER5, BHLHE40, BCL10, HES1, MRPL39, UTP3, TRIB1, AEN, PLK3, SERPINE1, IRF2BPL, GCH1, EPHA2, CDC42SE1, PANK1, C12orf45, PARD6B, LIMA1, STX6, SOCS4, SMAD3, TRAF4, GDF15, TNFRSF10D, TMEM243, DUSP14, DYRK3, TRIP6, TNFAIP8, TRUB1, RIN1, PHLDA3, IER3, PTP4A1, USP15, RFK, SERTAD1, SLC46A1, TRIM35, LMNA, RGS16, POLR2H, FCHO2, ALDH1A3, TMEM131, PRDM1, IGDCC4, MICALL1, NDUFV3, GADD45A, TGS1, S…
BACOLOD_RESISTANCE_TO_ALKYLATING_AGENTS_UP	0.0333268	0.124129	0.321776	-0.575796	-1.51679	20	PPP2R1B, HSPA6, ENC1, CA2
RADAEVA_RESPONSE_TO_IFNA1_UP	0.0333706	0.124188	0.321776	0.423251	1.44803	44	CDKN1B, MXD4, PSME1, IFI35, LGALS3BP, IRF7, MX2, PRKCQ, BAX, AKR7A2, IFITM1, HLA-C, HLA-E, VCAM1, IFI44, IRF1, UBE2L6, CYB561D2, BRCA1, CALR, MX1, IFI27, PIAS4
HOSHIDA_LIVER_CANCER_SURVIVAL_UP	0.0334346	0.124322	0.321776	-0.439096	-1.44497	61	DUSP5, SLC7A1, NOL7, CHSY1, SERPINB8, SERPINB2, TCF4, ANXA1, TGFB1I1, IER3, ACTR2
FAELT_B_CLL_WITH_VH3_21_UP	0.0337374	0.125342	0.321776	-0.481179	-1.48981	43	EIF4G1, ACTN4, SRC, DVL1, E2F4, TOMM40, PTPN1, CLUH, VDAC1
CHICAS_RB1_TARGETS_CONFLUENT	0.0338983	0.125835	0.261664	-0.288591	-1.22892	501	ERRFI1, UGCG, STK17A, ZYX, CXXC5, RGS17, SDC4, MIR155HG, SMAGP, SLC7A1, HIVEP3, FHL2, LIPA, SERPINE1, RPL22L1, F2RL1, PRKAG2, CORO1C, TIPIN, HHEX, ARHGAP18, TRNP1, MTUS1, PMP22, WDR1, CTHRC1, CDC42EP3, TGFBR2, TSPAN5, LBH, CD200, IFIT2, ZNF469, ACTN4, ZFP36L2, ALPK2, SNTB2, RHOJ, CCNE2, SMAD3, ANXA1, PXN, PDLIM7, NFE2L3, ASNS, ARL4A, LACTB, CARD10, TNFSF4, JAZF1, CNN3, MTHFD2, HIC1, TRAM2, SHROOM…
FOSTER_KDM1A_TARGETS_UP	0.0341259	0.126574	0.321776	0.307614	1.35207	153	ACSS1, OC90, MLLT3, IGBP1, VWA5A, MAP2, RBM47, CTSA, MANSC1, HECW2, CALCOCO2, PBLD, LGALS3BP, H6PD, STK32A, APP, SYTL3, ATG10, DUSP26, SLC6A13, ITSN1, TAF9B, GMPR, LIPH, BEST1, CLCNKB, HTATIP2, PRX, MYOM2, DPYSL3, RELN, MBOAT1, MAP1LC3A, LRCOL1, SASH1, PLXDC1, ABCC5, DYNC1I1, TMEM159, GSTM1, TNNT1, RNF170, OAS1, CDH3, IFITM1, FHL1, NAT1, BARX2, MGARP, SELPLG, ACOT1, IDH1
REACTOME_FORMATION_OF_TUBULIN_FOLDING_INTERMEDIATES_BY_CCT_TRIC	0.0343291	0.127052	0.321776	-0.574408	-1.51313	20	CCT2, TUBB2A, CCT6A, CCT5, TCP1, CCT8, CCT4, TUBA4A, TUBA1C, CCT3, CCT7, TUBB6, CCT6B
REACTOME_PROTEIN_LOCALIZATION	0.0343407	0.127052	0.287857	-0.351494	-1.32866	153	CHCHD4, UBL4A, TIMM21, TIMM8A, GRPEL1, COA4, HSPA9, PMPCA, TIMM17A, GRPEL2, NUDT19, SLC25A17, COX17, TOMM5, TIMM10, TIMM22, TIMM9, TIMM23, TOMM40, TIMM10B, CHCHD10, IDE, TIMM44, VDAC1, FXN, TIMM8B, CMC2, ATAD1, UBE2D2, BCS1L, VAPA, MTX2, TOMM6, HSPD1, UBE2J2, TIMM50, PEX7, COA6
WOOD_EBV_EBNA1_TARGETS_UP	0.0342936	0.127052	0.287857	-0.381095	-1.36506	105	UCK2, TFAP2C, NAB1, EIF4G1, INPP1, MYC, SF1, SLC29A2, RBPMS, DUSP14, HSPE1, FASN, SORD, MTX2, HSPD1, MAPRE2, WIPF1, TXNRD1, HIRA, AGPS, OPN3, BAG3, CCDC6, TUBGCP4, ARHGDIA, UGDH, SLC29A1, PRKRA
REACTOME_FCERI_MEDIATED_CA_2_MOBILIZATION	0.0343852	0.127111	0.321776	-0.520731	-1.4938	29	VAV3, NFATC2, PPP3R1, SHC1, PLCG1, ITPR1, CALM1, LAT
PID_AP1_PATHWAY	0.0345598	0.127565	0.321776	-0.44514	-1.43598	55	FOSL1, CBFB, EGR1, CCND1, MAFG, MYC, NFATC2, JUND, TRIP6, FOS, CCL2, BAG1, DUSP1, FOSL2, JUNB
REACTOME_INITIAL_TRIGGERING_OF_COMPLEMENT	0.0345656	0.127565	0.321776	0.596746	1.57	15	C4B, COLEC11, C1R, C1S
WAMUNYOKOLI_OVARIAN_CANCER_LMP_DN	0.0346793	0.127878	0.321776	0.287046	1.28892	184	GAS1, CFL2, ARMCX1, IFI16, CLIP4, ARNT, TIAM1, RGL1, DSE, TGFB2, S100PBP, RUNX1T1, PLEKHM3, GPNMB, CAP2, FBXL3, FBXL7, ZKSCAN8, TCEAL1, CANX, SLC30A4, FAM13B, SOX6, PTGS1, ST13, FBXO21, MAF, NR2F1, BEX4, CBR4, TCEAL3, IFT52, C1S, PDGFC, DCN, PLSCR4, PDGFD, TMX4, DPYSL3, PSIP1, RNF146, ZYG11B, NDN, ZNF483, POLR2M, BNC2, CCDC80, SPOCK2
BOGNI_TREATMENT_RELATED_MYELOID_LEUKEMIA_DN	0.0348371	0.128141	0.321776	0.469839	1.48033	32	CCNG2, RXRB, BTN3A3, ZFYVE26, CCNG1, ACOX1, VPS52, FBXO21, PREP, TBC1D5
BOHN_PRIMARY_IMMUNODEFICIENCY_SYNDROM_DN	0.0348195	0.128141	0.321776	-0.521611	-1.53212	32	TOP1, HES1, VCL, NIPA2, PKIG, NEDD9, DUSP1, BMP2K
LASTOWSKA_NEUROBLASTOMA_COPY_NUMBER_DN	0.0348205	0.128141	0.252961	-0.275227	-1.19195	728	IFIT5, PGM2, BCL10, INPP5F, DDX21, SLC35F2, HIVEP3, DCUN1D5, PHC2, LEPROT, ZFYVE27, EBNA1BP2, EXOC6, AMOTL1, SLC4A7, LETM1, TM9SF3, GRPEL1, DDI2, COA4, AASDHPPT, CHST15, C1orf216, ZMPSTE24, STK40, BMPR1A, BTF3L4, GNL3, RNF4, PTS, POLR3A, PDZD8, FBLIM1, HSPA8, SLBP, ZNF202, LUZP1, TRIM62, CHORDC1, DDX10, LSM10, PTP4A2, DHX15, ARCN1, ECD, LYAR, SC5D, FDX1, AK2, DLAT, ZC3H12C, TMEM201, NOP14, OAT, T…
MASSARWEH_TAMOXIFEN_RESISTANCE_UP	0.0349887	0.128591	0.257206	-0.287294	-1.22343	500	SLC20A1, PDE4D, B4GALT6, RCAN1, SAMD4A, ZNF697, ATP2B1, EMP1, IGSF3, MYO1B, ABHD17C, TMEM87B, TRIB3, TTC9, TM9SF3, IRF2BPL, GOLT1B, INPP1, MTUS1, LHFPL2, PMP22, ENC1, CDC37L1, ROCK2, LGALSL, BTG3, CSNK1E, BZW1, NUFIP2, TRIM62, UGGT2, JAG1, LIMA1, TACC1, GFPT1, TMTC3, ACACA, TRAF4, JKAMP, UBE2N, L3MBTL3, ARF4, DEGS1, LACTB, MEF2A, LATS2, NET1, RAI2, CAB39, SEC16A, IER3, PDE8A, USB1, SLC41A2, TRAM2…
SEIDEN_MET_SIGNALING	0.0350297	0.128636	0.321776	-0.597197	-1.55428	19	TM9SF3, API5, CAP1, PRPS2, ABCC4, HAT1, CCT8, RAB11A, KIF2A, SFPQ, CCZ1
ELVIDGE_HYPOXIA_BY_DMOG_UP	0.0351918	0.129054	0.321776	-0.373484	-1.36527	124	SPRY1, MAFF, EGR1, BHLHE40, SAMD4A, SERPINE1, HK2, ATXN1, SOX9, PFKFB3, KLF6, ADM, ADORA2B, PLAUR, VEGFA, GDF15, TNFAIP8, CSRP2, IGFBP3, FOS, HILPDA, BNIP3, EGFR, ANGPTL4
KERLEY_RESPONSE_TO_CISPLATIN_UP	0.0352019	0.129054	0.321776	-0.484686	-1.49444	42	FOSL1, STK17A, PLK3, SERPINE1, GDF15, ANXA1, PHLDA3, IER3, FADS3, LMNA, ALDH1A3, GADD45A
REACTOME_METABOLISM_OF_VITAMINS_AND_COFACTORS	0.0352782	0.129227	0.282013	-0.349099	-1.32774	155	SLC25A32, SDC4, PDSS1, GCH1, LRP12, AASDHPPT, LRP8, MTRR, PTS, PANK1, SLC52A2, SLC2A3, ACACA, LDLR, SLC5A6, PANK3, MTHFD1L, MTHFD2, RDH11, SLC25A19, VKORC1L1, FASN, RFK, SLC46A1, FLAD1, CALM1, PANK4, NAMPT, SDC1, MTHFD2L, SLC19A1, SLC2A1, UBIAD1, MTR
LEE_LIVER_CANCER_SURVIVAL_UP	0.0353469	0.129372	0.321776	0.319922	1.3447	126	ZBTB22, MST1, SELENBP1, ACADS, DHRS3, PCSK6, ATP6V0E2, UNKL, CES3, SLC35D1, SLC25A10, AMACR, ZBED1, CPT2, SLC38A3, EPHX1, MTSS1, CDO1, CAND2, PHLPP1, PINK1, ACSL1, EGLN2, CES2, ASGR1, EHHADH, SGPL1, LEAP2, ITPR2, CABIN1, NDRG2, SERPINF1, NDUFS2, DENND5B, TMEM176B, OGDHL, ABHD6, CRAT, SLC27A5, ENPP5, ZBTB20, SLC6A12, AMT, IVD, ACSL6, MAP4K1, SERPING1, STARD10, TSKU, KHK, HSD17B6, PC, PCCB
CHEN_PDGF_TARGETS	0.0355742	0.130097	0.321776	-0.616401	-1.54767	16	UCK2, EPHA2, CSRNP1, MCL1, GPD2, LMNA, MYO1E
REACTOME_INTERCONVERSION_OF_NUCLEOTIDE_DI_AND_TRIPHOSPHATES	0.0356146	0.130137	0.321776	-0.523117	-1.48589	28	GSR, AK2, DCTD, CTPS1, TXN, GLRX, DCTPP1, TXNRD1, CMPK1
WP_EGFR_TYROSINE_KINASE_INHIBITOR_RESISTANCE	0.0357143	0.130394	0.287857	-0.409798	-1.40822	83	PDGFB, PDGFA, SHC4, MAP2K1, CCND1, FGF2, EIF4E, MYC, SHC3, SRC, TGFA, VEGFA, SHC1, NRAS, EGFR
SCHAEFFER_PROSTATE_DEVELOPMENT_48HR_DN	0.0357569	0.130442	0.261664	-0.304225	-1.26045	345	DGKH, DUSP2, PRR5L, ATP2B1, LONRF1, KLF10, UBASH3B, PER2, DUSP7, PIP4K2B, IRF2BPL, PBDC1, ELOVL6, CREB5, ID4, PMEPA1, CDC42EP3, TGFBR2, INHBA, TCF4, HDAC4, LARP1, NRP2, RHOJ, JUND, DDX3X, PDLIM7, MSX2, ASNS, AKAP5, TGFB1I1, NRROS, LYSMD2, C9orf72, ENTPD4, NEDD9, MYCN, GPRASP1, CDKL1, RBPJ, IL17RD, ZSWIM6, SERTAD2, FOXJ3, CAMKK2, SAMD5, PKD2, ARHGAP25, C15orf39, LMNA, SH3BP5, ANTXR1, NUAK1, DIXDC1…
HAHTOLA_SEZARY_SYNDROM_UP	0.0358877	0.130812	0.321776	-0.418381	-1.43479	81	TOP1, PNP, TRIB1, C3AR1, GSPT1, RBM25, SLC25A37, EIF1AY, TFDP1, GLIPR1, BAZ1A, FAR2, HAT1, NPIPB3, RTCA, CDK7, MEOX1, HBB, LGALS8, RECQL
REACTOME_ASSEMBLY_OF_THE_PRE_REPLICATIVE_COMPLEX	0.0362319	0.13185	0.287857	-0.429429	-1.42649	65	PSME3, E2F3, PSMD6, PSMD12, PSMA3, PSMD11, PSMB10, PSMA5, PSMD7, GMNN, PSMD14, PSMA6, ORC6, PSME4, PSMC2, CDC6, PSMB5, PSMD1, PSMC4, ORC2, PSMB2, MCM7, PSMA1, PSMC1, MCM6, PSMC6, PSMA4, ORC5, PSMD13, PSME2, PSMA2, E2F1, MCM8, MCM4, PSMD8
REACTOME_RESPONSE_TO_ELEVATED_PLATELET_CYTOSOLIC_CA2	0.0362254	0.13185	0.321776	-0.392533	-1.39769	104	PDGFB, TIMP3, PDGFA, SERPINE1, VCL, LHFPL2, WDR1, CDC37L1, ACTN4, ACTN1, VEGFA
MARTINEZ_RB1_TARGETS_UP	0.0363436	0.132148	0.248911	-0.287587	-1.2356	571	TIMP3, ERRFI1, ABCE1, MRPL39, LRRC8C, FHL2, CCND1, TFRC, LIMS1, EIF4G1, SOX9, NR4A1, ELOVL6, PFKFB3, HSPA9, PMEPA1, PITPNB, PTBP3, ENC1, TGFBR2, POLR3A, CCT2, WDR12, SERPINB2, PRMT6, BZW1, MRPL3, LPIN1, CEBPG, SAR1A, ZDHHC5, TPP2, TMCC3, RTN4, AATF, ARCN1, FRMD4B, TG, TFDP1, DDX3X, ALAS1, SPCS3, MEF2A, TBRG4, SLC5A6, CAP1, BID, IER3, CHCHD10, UBLCP1, PKIG, RDH11, STARD4, STX18, FADS3, HIPK2, IDE,…
MARTENS_BOUND_BY_PML_RARA_FUSION	0.036403	0.132206	0.321776	-0.303568	-1.26873	399	DUSP5, UCK2, BHLHE40, VASP, CXXC5, ARHGEF2, MAP2K3, HIVEP3, UBASH3B, SDE2, CORO2A, NEK6, CHST15, RASA3, FAM216A, NOLC1, TRNP1, AJAP1, EXOSC4, TNFAIP3, INHBA, DDX5, HDAC4, SMAD3, TBXAS1, JUND, SKI, TFDP1, DOT1L, FHOD1, EFHD2, PXN, CSK, CD58, TOMM40, RSL24D1, SIK1, RARA, LATS2, PKIG, MIDN, SLC25A19, STK24, TMEM41B, MIR29B1, CHD7, OLIG2, PRKCD, UPP1, MFN1, KRI1, SLC7A5P1, C15orf39, ID1, ZNF595, ZMIZ…
PID_TRKR_PATHWAY	0.0364431	0.132206	0.287857	-0.444182	-1.44638	58	RAP1B, RASA1, MAP2K1, CCND1, BDNF, SHC3, RAC1, DNAJA3, MCF2L, PRKCI, EHD4, RGS19, SHC1, NRAS
REACTOME_PHASE_I_FUNCTIONALIZATION_OF_COMPOUNDS	0.036449	0.132206	0.321776	0.373002	1.38608	61	ALDH1B1, ARNT, ACSS1, CYP39A1, RXRA, CYP27A1, CES3, FDXR, CYB5R3, PTGS1, CYP1B1, CYP2U1, NCOA2, EPHX1, CES2, NCOA1, CYP2R1, AIP, PAOX, ALDH3A1, CYP21A2, POMC, CYP1A1
FORTSCHEGGER_PHF8_TARGETS_UP	0.0367089	0.132925	0.266351	-0.32215	-1.28595	239	PDE4D, IVNS1ABP, DUSP2, ZNF267, NR4A1, FAM86B1, TIPIN, E2F5, LRP8, CDC37L1, TGFBR2, SYNCRIP, VAV3, TBC1D4, DCAF4, SLC2A3, STX6, MOK, MIR17HG, VEGFA, FAM171A1, DDX3X, NLN, ASNS, URI1, SLC16A1, MCF2L, MRPL42, RPIA, BID, MTHFD2, SLC7A11, NEK4, PTP4A1, GABPB1, NCOA7, HLX, EIF5, BNIP2, ZNF280C, ID1, SMC5, WWP1, MRRF, ITPR1, FOXN3-AS1, FUBP1, ALDH1A3, CCNYL1, GRB10, IGF1R, SYT15, STC2, ANKRD46
REACTOME_DNA_REPLICATION_PRE_INITIATION	0.0367371	0.132925	0.321776	-0.41463	-1.42193	81	PSME3, E2F3, PSMD6, PSMD12, PSMA3, PSMD11, PSMB10, POLE3, PSMA5, PSMD7, GMNN, PSMD14, PSMA6, ORC6, PSME4, PSMC2, CDC6, PSMB5, PSMD1, PSMC4, ORC2, PSMB2, MCM7, PSMA1, POLE4, MCM10, DBF4, PSMC1, MCM6, PSMC6, POLE, PSMA4, ORC5
WP_PROLACTIN_SIGNALING_PATHWAY	0.0367274	0.132925	0.321776	-0.416455	-1.41059	75	MAP2K1, IRS2, MYC, STAT5B, CASP3, YWHAG, NFKB1, PIK3CG, SRC, RAC1, YWHAZ, PXN, FOS, CBL, PTPN1, SHC1, IRS1, AGAP2
BLANCO_MELO_MERS_COV_INFECTION_MCR5_CELLS_DN	0.0368112	0.133084	0.321776	0.503468	1.51525	26	FIBIN, C6orf226, ZNF781, DDT, ZDHHC24, PTGDS, GPRC5A, PDGFD, RGCC, HLA-A, SYNPO2
AKL_HTLV1_INFECTION_DN	0.037092	0.133881	0.287857	-0.450527	-1.44114	52	DUSP6, UBE2J1, DUSP4, DNAJB6, ANXA1, RPIA
ASTIER_INTEGRIN_SIGNALING	0.0370809	0.133881	0.321776	-0.461906	-1.46557	51	SPRY1, ZYX, EIF2S1, MDN1, TOR1A, JUND, FOS, ETV4, CORO1A, TMEM131, FERMT2, U2AF2, KIF21B, RHOA, CCT4, LGALS8, NUP88, ACSL3
CAIRO_HEPATOBLASTOMA_DN	0.0371802	0.133904	0.321776	-0.346003	-1.33806	183	SLC20A1, MAP2K3, TRIB1, RCL1, SERPINE1, GCH1, INPP1, EPHA2, GNE, CDC37L1, DHODH, EXT1, SERPINB8, IL4R, PTS, KLF6, CA2, ADM, MCL1, IL1RAP, SLC25A15, ALAS1, SLC43A3, IGFBP3, GRAMD4, PDLIM5, CTPS1, ANGPTL4, CREM, MAP3K5, SLC1A1, NAMPT, INSIG1, CBS, LCAT, ST3GAL6
KOKKINAKIS_METHIONINE_DEPRIVATION_96HR_DN	0.0372493	0.133904	0.282013	-0.416404	-1.40451	71	TNFRSF12A, TOP1, PNP, MYC, GSR, CEBPG, IFRD1, CCNE2, LEF1, IFRD2, UPP1, CALM1, MAP3K9
MORI_SMALL_PRE_BII_LYMPHOCYTE_DN	0.0372493	0.133904	0.282013	-0.417251	-1.40737	71	SLC20A1, ZYX, IER2, EIF4E, CA2, HSPH1, ACTN4, C1QBP, IFRD2, EHD1, BRPF1
PAPASPYRIDONOS_UNSTABLE_ATEROSCLEROTIC_PLAQUE_UP	0.0372024	0.133904	0.287857	-0.453559	-1.43503	50	DUSP6, ATP2B1, IFIT3, SGK1, BAZ1A, PLEKHB2
REACTOME_CLATHRIN_MEDIATED_ENDOCYTOSIS	0.0371901	0.133904	0.276501	-0.366511	-1.35469	129	ARF6, CTTN, HBEGF, TFRC, HSPA8, TGFA, TOR1A, LDLR, WASL, GAPVD1, ARPC2, COPS2, AGFG1, CBL, ACTR3, ARPC4, ACTR2, PICALM, EGFR, ARPC5, FCHO2, SYNJ2, COPS8, M6PR, COPS3, ARRB1, NECAP1, STON2, UBQLN1, CLTC, SH3GL1, EPN2, SNX9, EPS15L1, UBQLN2, FZD4, TRIP10, ACTB
FIGUEROA_AML_METHYLATION_CLUSTER_6_UP	0.0372928	0.133952	0.276501	-0.377045	-1.36522	115	PMAIP1, SMIM15, EDEM1, AMOTL1, TMEM185B, RAB22A, TAF3, MCTS1, NRP2, FARP2, EXOSC2, STX18, ZFR, ZNF667, BTBD3, EXOSC3, BTAF1, ELAVL2, ZNF343, PPP2CA, SNRNP70
KOKKINAKIS_METHIONINE_DEPRIVATION_48HR_UP	0.037448	0.134401	0.276501	-0.378315	-1.37397	120	TNFRSF12A, TIMP3, PNP, MAP3K1, SHC3, GSR, UMPS, BTG3, CASP3, FZD1, PLAUR, SMAD7, CCNE2, SC5D, EGR3, IGFBP3, BID, SHC1, DCTD, CCNE1, HMGCR, RHOB, ERCC1, MAP3K9, IDI1, TANK, POLB, GADD45A
WP_CELL_MIGRATION_AND_INVASION_THROUGH_P75NTR	0.0376051	0.134855	0.321776	0.477498	1.47715	29	EFNA1, STAT3, TIAM1, CDH11, EFNB2, ADAMTS13, EFNB3, JUN
TCGA_GLIOBLASTOMA_COPY_NUMBER_UP	0.0377581	0.135185	0.321776	0.371589	1.38495	62	CTDSP2, SOX2, HS1BP3, NAGLU, MET, AVIL, CPM, SOX13, SLC35E3, OS9, RBM48, LAPTM4A, PIK3C2B, CEP170, SAMD9
ZWANG_EGF_PERSISTENTLY_DN	0.0377536	0.135185	0.321776	0.400521	1.4698	55	FHOD3, PIGV, KLHDC2, DOCK10, DCTN3, FOXP1, MARCKS, POLD4, IFITM10, TENM4, UNC93B1, SAMD15, ASB16-AS1, EYA2, EPHB2, ESAM, DALRD3, LSM14B, ACOT11
REACTOME_TRANSLATION_OF_SARS_COV_2_STRUCTURAL_PROTEINS	0.0378498	0.135404	0.321776	0.416379	1.42452	44	UBC, ST6GALNAC2, MAN1B1, FUT8, MAGT1, PARP16, CANX, ST3GAL3, UBB, MGAT1, GANAB, PARP9, RPN2, DDOST
REACTOME_SIGNALLING_TO_ERKS	0.0379356	0.135602	0.321776	-0.503433	-1.48243	33	MAP2K1, RALB, SHC3, MAPKAPK2, SRC, SHC1, NRAS, YWHAB
KESHELAVA_MULTIPLE_DRUG_RESISTANCE	0.0379918	0.135694	0.321776	0.364863	1.38187	68	CDKN2C, ACADS, TP53TG1, MAN1B1, CCHCR1, UFC1, C22orf46, TMED10, INPP5B, CYTH1, TAF12, BLVRB, IZUMO4, GSTK1, TSPAN31, GUK1, CCS, CDK11B, HHAT, OAS1, VPS33B
BIOCARTA_P53_PATHWAY	0.0381708	0.136145	0.321776	-0.612225	-1.53718	16	TIMP3, CCND1, CCNE1, GADD45A
CAFFAREL_RESPONSE_TO_THC_DN	0.0381794	0.136145	0.321776	-0.516465	-1.48156	29	PNP, PPIF, HSPA8, HSPH1, SERPINB2, DNAJA1
PID_IL8_CXCR2_PATHWAY	0.0385089	0.137099	0.321776	-0.518113	-1.52184	32	VASP, PIK3CG, CBL, GNG2, PPP2CA, PLCB2, ARRB1, RAB11A, GNB1
REACTOME_TRANSCRIPTIONAL_REGULATION_OF_GRANULOPOIESIS	0.0384829	0.137099	0.321776	-0.518805	-1.47364	28	CBFB, MYC, CEBPB, TFDP1, RARA, LEF1
JECHLINGER_EPITHELIAL_TO_MESENCHYMAL_TRANSITION_DN	0.0385757	0.137227	0.282013	-0.448175	-1.43575	53	TIMP3, EGR1, KLF10, NR4A1, ID4, CA2, ACTN4, SGK1, EGR2, ZNF239, FOS, F3, DUSP1, ID1, ITPR1, ATP1A1
STREICHER_LSM1_TARGETS_UP	0.0388112	0.137954	0.321776	0.42705	1.44511	41	PBX1, BCL6, ARNT, SOX4, CITED2, ARID4A, STAT2, SOX13, SATB1, FGFR2, TCEAL1
HOFFMANN_SMALL_PRE_BII_TO_IMMATURE_B_LYMPHOCYTE_UP	0.038864	0.138031	0.282013	-0.452696	-1.43634	51	HES1, SDC4, MYBBP1A, SLC2A3, MFHAS1, EHD1, NEDD4, DAD1, RBMS2, PSAT1, PRPS1, SIPA1
KIM_BIPOLAR_DISORDER_OLIGODENDROCYTE_DENSITY_CORR_DN	0.0389701	0.138297	0.321776	-0.517815	-1.52097	32	PMM2, SERPINE1, MSC, SLC7A2, EPHA2, IL1RAP, CDKL1, COL8A1, RAPGEF3, P2RY11, MAFK, HSD11B2
CHIANG_LIVER_CANCER_SUBCLASS_PROLIFERATION_UP	0.0391892	0.1383	0.266351	-0.344139	-1.31839	164	PDE9A, UGCG, CHST11, HK2, CMTM3, PM20D2, SOX9, ARHGAP18, PAG1, TRNP1, LHFPL2, DSCC1, B3GNT5, MMD, FUNDC1, GALNT7, ETV4, FLVCR1, SLC38A1, CCNE1, PRKCD, B4GALT5
LEE_METASTASIS_AND_ALTERNATIVE_SPLICING_DN	0.0391566	0.1383	0.282013	-0.472797	-1.46385	43	PHLDA2, TSPAN5, CEBPG, API5, UBP1, WDR77, NAE1, ABCC4, PDCD2, SVIL, CLK4, CSNK2A1, PTK2
PID_TNF_PATHWAY	0.0391566	0.1383	0.282013	-0.473489	-1.466	43	MAP2K3, MAP3K1, NFKB1, TNFAIP3, CHUK, FADD, PRKCI, TNFRSF1B, BAG4, TXN, MAP3K7, MAP3K5, RELA, MAP4K5
REACTOME_N_GLYCAN_ANTENNAE_ELONGATION	0.0391419	0.1383	0.321776	-0.619958	-1.54223	15	B4GALT6, B4GALT5, B4GALT2, ST6GAL1, ST3GAL4
REACTOME_SUMOYLATION	0.0391892	0.1383	0.266351	-0.346848	-1.32543	161	TOP1, TFAP2C, UHRF2, PHC2, RANBP2, NUP35, NOP58, SEH1L, DDX17, NUP153, DDX5, HDAC4, RNF168, NUP155, NUP98, RARA, SENP5, SCMH1, HIC1, NUP50, TRIM27, NUP160, HIPK2, POM121, TDG, IKBKE, HDAC7, WRN, SMC5, UBA2, MTA1, ZNF131, RELA, SATB2
ROZANOV_MMP14_TARGETS_SUBSET	0.0391279	0.1383	0.321776	-0.514315	-1.4754	29	TIMP3, ANKRD1, HAS2, CHSY1
RUTELLA_RESPONSE_TO_CSF2RB_AND_IL4_DN	0.039075	0.1383	0.321776	-0.322472	-1.31065	280	DUSP6, EGR1, PNP, STK17A, ATP13A3, EMP1, KLF10, LEPROT, HBEGF, F2RL1, HK2, GRPEL1, TEX2, CHST15, C3AR1, PPIF, GSR, CHPF2, DNTTIP2, AMPD2, SLC2A3, SGK1, SMAD3, FDX1, MCL1, MFHAS1, RHOQ, RNF138, PPM1F, SLC43A3, TRIT1, CCL2, NEDD9, C12orf4, ARGLU1, CCR1, SH3BP5, ATP6V0A1, ITPR1, SGMS1, SNTB1, ST6GAL1, CMKLR1, SNX10, EMC7, MAPRE2, NAMPT, ZNF706
KEGG_FATTY_ACID_METABOLISM	0.0392929	0.138556	0.321776	0.471726	1.49922	33	ALDH1B1, ACADS, ALDH7A1, HADH, ACOX1, CPT1B, CPT2, ACSL1, ECI1, EHHADH, HADHA, ACAA2, ALDH2, HADHB, CPT1C, CPT1A, ACAA1, ACADSB, ACSL6
REACTOME_SUMOYLATION_OF_CHROMATIN_ORGANIZATION_PROTEINS	0.0394025	0.138832	0.321776	-0.440788	-1.42194	55	PHC2, RANBP2, NUP35, SEH1L, NUP153, HDAC4, NUP155, NUP98, SCMH1, NUP50, NUP160, POM121, SATB2, NUP88, POM121C, NUP62, NUP188, NUP107, L3MBTL2, UBE2I, HDAC2, SUZ12, NUP205
DAZARD_RESPONSE_TO_UV_NHEK_UP	0.0395095	0.138878	0.266351	-0.341881	-1.31633	173	TAGLN3, PMAIP1, IER2, TRIB1, HBEGF, PHLDA2, NOL7, PPIF, ZNF330, CSRP1, ADM, TNFAIP3, COX17, SGK1, API5, JUND, XBP1, POP7, NCBP2, FOS, IER3, RRP7A, TUBB2A, TIMM44, PDLIM5, DUSP1, TXN, ITPR1, ERCC1, JUNB, CEACAM1, CCDC85B, PRDM1
DAZARD_UV_RESPONSE_CLUSTER_G24	0.0394528	0.138878	0.321776	0.568925	1.54358	17	HBP1, BCL6, TSC22D1
FERNANDEZ_BOUND_BY_MYC	0.0395095	0.138878	0.266351	-0.348584	-1.32827	159	TOP1, NAB2, DKC1, SERPINE1, TFRC, GPR4, EIF4E, HSPA8, SLBP, PPID, MCL1, ARF4, EIF4A1, AKAP1, RARA, ZNF146, IFRD2, HSPE1, NRAS, FXN, CLDND1, TXN, LMNA, JUNB, HSPD1, HNRNPDL, DCK, POLB, ID3, PAICS, ARF1, SLC19A1, PER1, HSD11B2, HIF1A, CSTB, EIF5A2, PRKDC, PEX3, IRF3, TPM2, AMD1, ATF4, NME1, NR1D1
REACTOME_SIGNALING_BY_NOTCH4	0.039548	0.138903	0.271289	-0.407126	-1.39284	80	HES1, CUL1, HEY2, PSME3, JAG1, SMAD3, PSEN2, PSMD6, YWHAZ, PSMD12, PSMA3, PSMD11, RBPJ, PSMB10, PSMA5, PSMD7, MAMLD1, PSMD14, PSMA6, PSMC2, PSMB5, PSMD1, PSMC4, MAML2, DLL4, PSMB2, ADAM10, PSMA1, NOTCH4, PSMC1, PSMC6, PSMA4
STEIN_ESRRA_TARGETS_RESPONSIVE_TO_ESTROGEN_UP	0.0396825	0.139266	0.287857	-0.514253	-1.45391	27	SLC39A14, SLC35F2, SLK, CA2, SGK1, SLC16A1, STARD7, IER3
BONOME_OVARIAN_CANCER_SURVIVAL_SUBOPTIMAL_DEBULKING	0.039818	0.13963	0.24134	-0.290005	-1.22691	449	RASA1, GLS, ARHGEF2, MAP2K3, FRMD4A, SMAGP, RRP1, DIMT1, DKC1, PPAN, DUSP7, ASB6, TLE3, RANBP2, ADO, ESRRA, SPRED2, G3BP2, CDR2, DLG3, GNE, BOP1, STAT5B, VPS13C, BYSL, SLC35C1, TRMT61A, BICD1, IPO4, ZCCHC24, FKBP14, HDAC4, TFAM, ARHGAP6, OGFR, DLAT, F2R, FUBP3, TRAF3, DBNDD1, PDCD5, TICAM1, SEC23IP, TGFB1I1, IGFBP3, HNRNPU, SRRT, PDE8A, ZNF696, ODF2, WDR77, IRS1, GPRASP1, JRKL, TCF15, IKBKE, EDEM…
LEE_RECENT_THYMIC_EMIGRANT	0.0400258	0.140153	0.321776	-0.340218	-1.33157	199	SPRY2, NFKBIZ, PDE4D, PGM2, UBASH3B, EEF1E1, PM20D2, ERICH1, SPRED2, TAF4B, ZBTB21, PMEPA1, RASA2, VPS13C, OTUD6B, VAV3, TNFAIP3, SLC2A3, B3GNT2, PET117, TCF4, SLC25A37, LYPLA1, RGS1, TAF13, RAI1, RNF138, USP38, BCL11A, CRY1, CBL, MTHFD1L, GTF2H3, BTBD3, TIMM8B, RAB18, CTPS1, ZNF711, GNB4, METTL21A, ARL5A, NEDD1, TRIO, RPS26
WILCOX_RESPONSE_TO_PROGESTERONE_DN	0.0400593	0.140153	0.276501	-0.446089	-1.42906	53	FRMD4A, CCND1, BDNF, PDE12, INHBA, PDLIM7, IGFBP3, HIPK2, IGF1R, OGT, HSD11B2, PIEZO1, PLEC
ZHAN_MULTIPLE_MYELOMA_LB_DN	0.0400616	0.140153	0.282013	-0.496619	-1.47568	35	DUSP6, IFIT5, TACC1, ZC3H12C, CAP1, LYSMD2, CASP4, PSMB10, ZMIZ1, WIPF1, HIF1A, GTPBP1
GENTILE_UV_RESPONSE_CLUSTER_D6	0.0402477	0.140692	0.282013	-0.497025	-1.46357	33	UGCG, BCAR3, IFNGR2, TRIB2, SMAD3, ZNF146, RAB14, STRN3, AHDC1, CDK7, ARL4C, PTK2, IGF2BP3, CSTF3
BIOCARTA_TNFR1_PATHWAY	0.0403951	0.140848	0.321776	-0.514337	-1.46095	28	MAP3K1, DFFA, CASP3, FADD, PAK2, ARHGDIB, BAG4, LMNA, MAP3K7, PRKDC, MAP2K4, TNFRSF1A, MAPK8, PAK1
LINDSTEDT_DENDRITIC_CELL_MATURATION_B	0.0404192	0.140848	0.276501	-0.478148	-1.48959	44	PDGFA, SDC4, DUSP4, SIAH2, ZNF267, NFKB1, ADM, TNFAIP3, RELB, USP12
TAKEDA_TARGETS_OF_NUP98_HOXA9_FUSION_16D_UP	0.0403338	0.140848	0.266351	-0.378169	-1.37066	118	LIF, CHST2, SLC5A3, FHL2, DUSP4, METTL7B, IFIT3, ELOVL6, CDC42EP3, LBH, IFIT2, SLC45A3, ASPHD2, NET1, SLC38A1, AP1S3, C12orf75, PRKAR1A, AHR, ATP10A, S1PR3, HBB, HOXB2
TENEDINI_MEGAKARYOCYTE_MARKERS	0.0403587	0.140848	0.276501	-0.449857	-1.42734	51	PDGFB, PDGFA, RASA1, MAFG, MYC, CASP3, CCNE2, JUND, VEGFA, MCL1, FOS, CCNE1
ICHIBA_GRAFT_VERSUS_HOST_DISEASE_35D_DN	0.0406315	0.141477	0.321776	0.468082	1.50445	34	GAS1, CA14, RETSAT, CES3, VEGFB, FBXO21, ACSL1, CASP6, RELN, PRLR, RBM4B, GSTM1
VERHAAK_GLIOBLASTOMA_NEURAL	0.040678	0.141527	0.321776	0.341229	1.41491	113	CAMK2G, LYRM9, SCHIP1, YPEL5, EPB41L3, CCDC121, TCEAL1, FXYD1, GPR22, RND1, CYTH1, SIRT5, KCNJ3, ZSCAN31, FBXO3, EDIL3, PEX19, EVI2A, CRBN, GABARAPL2, COX5B, CA4, BEST1, NANOS1, MRPL49, SPAST, GUK1, MSRB2, SGK3, ACYP2, UGT8, DYNC1I1, ROGDI, PGBD5, SLC31A2, NDRG2, ENPP4, ENPP2, SLC30A10, CASQ1, CRYZL1, MDH1
GAUSSMANN_MLL_AF4_FUSION_TARGETS_C_UP	0.0408719	0.14154	0.261664	-0.347996	-1.31793	152	CDC42EP2, TIMP3, MAP3K1, LRCH1, BTF3L4, IER5L, LPIN1, FKBP14, TCF4, YWHAZ, NEDD9, PDZD2, PDLIM5, NEMF, BNIP2, NES, MIR22HG, PRPF38B, NFKBIE, E2F6, DPY19L3, NETO2, PSMD7, RMND1, EMC7, RASSF3, GPSM1, CCDC125, SDC1, MAP4K5, KCTD3, MEOX1, TMC6, PER1, PIK3CA, DDAH1, LACC1, PRPF4B, COL27A1, PLEC, RREB1, MAP2K4, TCF7, SRSF11, COTL1, LFNG, USP3, B3GAT3, UGDH
GREENBAUM_E2A_TARGETS_UP	0.0408574	0.14154	0.321776	0.473958	1.4662	29	CDKN2C, KLHDC2, FGFR2, TTK, PTGS1, AURKA, NUSAP1, ANLN, BUB1, CCNB2, HS3ST1, CCNA2, KIF2C, TOP2A, RACGAP1, KIF4A
REACTOME_EPHB_MEDIATED_FORWARD_SIGNALING	0.0407855	0.14154	0.276501	-0.475569	-1.46632	42	RASA1, ROCK2, SRC, RAC1, LIMK1, WASL, ARPC2, EPHB3, ACTR3, ARPC4, ACTR2, ARPC5, ROCK1, RHOA, EFNB1, PTK2, EPHB6, SDC2, ACTB, ACTG1, GRIN2B, PAK1, HRAS, CFL1
WP_HEART_DEVELOPMENT	0.0408731	0.14154	0.321776	-0.511002	-1.45148	28	BHLHE40, SRF, HEY2, NKX2-5, BMPR1A, NFATC2, VEGFA
WP_PHOTODYNAMIC_THERAPYINDUCED_UNFOLDED_PROTEIN_RESPONSE	0.040783	0.14154	0.287857	-0.55037	-1.49895	23	EDEM1, TRIB3, EIF2A, DNAJB11, XBP1, ASNS
ZHAN_V1_LATE_DIFFERENTIATION_GENES_UP	0.0408574	0.14154	0.321776	0.474248	1.4671	29	TIAM1, CAT, NAGLU, CXCL12, NUCB2, SLC39A7, MARCKS, FUCA1, PRCP, TCN2, ATP6V1B2, RB1, CXCR4, B4GALT1
REACTOME_KERATAN_SULFATE_BIOSYNTHESIS	0.0409165	0.14158	0.287857	-0.532589	-1.46158	24	CHST2, B4GALT6, CHST6, B3GNT2, B4GALT5, CHST1, B4GALT2, ST3GAL4, ST3GAL6, FMOD, ST3GAL2
MCCLUNG_CREB1_TARGETS_UP	0.0411523	0.142285	0.261664	-0.388232	-1.36766	92	SEMA7A, CXXC5, KLF10, BDNF, TSPAN5, BZW1, HSD17B12, CAP1, FOS, ADARB1, ELAVL2, ACYP1, LMNA, IDI1, HIVEP1, GLRX3
KAYO_CALORIE_RESTRICTION_MUSCLE_UP	0.0413649	0.142514	0.321776	0.350941	1.38889	83	GAS1, BCL6, ZKSCAN3, NAGLU, TCF12, TOB1, MTMR11, CYB5R3, APP, KLHDC3
PID_IGF1_PATHWAY	0.0413355	0.142514	0.282013	-0.501616	-1.42482	28	IRS2, YWHAZ, BCAR1, PXN, PTPN1, SHC1, IRS1, PRKCD, GRB10, IGF1R, PIK3CA, PTK2, YWHAE, CRK, RPS6KB1, HRAS, PTPN11
PID_SYNDECAN_2_PATHWAY	0.0413355	0.142514	0.282013	-0.501914	-1.42566	28	RASA1, CASP3, SRC, PRKCD, RHOA, CAV2, TRAPPC4, CASK, NF1, SDC2, EZR, MAPK1, LAMA1, MAPK8, HRAS
POS_HISTAMINE_RESPONSE_NETWORK	0.0412698	0.142514	0.282013	-0.51183	-1.44706	27	SLC7A1, G3BP1, CEBPB, ASNS, ARF4, GABPB1, UPP1
[truncated: 3,149 more rows]

## Sheet: CAP.v.DMSO.C5.GO.MF
pathway	pval	padj	log2err	ES	NES	size	leadingEdge
[truncated: 692 more rows]

## Sheet: CAP.v.DMSO.C5.GO.BP
pathway	pval	padj	log2err	ES	NES	size	leadingEdge
[truncated: 3,761 more rows]

## Sheet: CAP.v.DMSO.C5.GO.CC
pathway	pval	padj	log2err	ES	NES	size	leadingEdge
[truncated: 468 more rows]

[truncated: 10 more sheets: CABO.v.DMSO.H, CABO.v.DMSO.C2, CABO.v.DMSO.C5.GO.MF, CABO.v.DMSO.C5.GO.BP, CABO.v.DMSO.C5.GO.CC, CRI.v.DMSO.H, CRI.v.DMSO.C2, CRI.v.DMSO.C5.GO.MF, CRI.v.DMSO.C5.GO.BP, CRI.v.DMSO.C5.GO.CC]
